# Supplementary material for: Ecological drivers of ultraviolet colour evolution in snakes
Source: Nat Commun. 2024 Jun 18;15:5213. doi: 10.1038/s41467-024-49506-4 (PMC11189474; doi:10.1038/s41467-024-49506-4)
Supplement: Supplementary file 4 — Supplementary Data 1 [file 41467_2024_49506_MOESM4_ESM.csv]

Title	Author Keywords	Focal species	Focal clade	Fig1_clade	Mechanism	Repro_Surv_Both_Other	Authors	Year	Source title	Volume	Issue	Article number	Page start	Page end	Page count	DOI	Link	Abstract	Document Type
Wavelength-dependent induction of UV-absorbing mycosporine-like amino acids in the red alga Chondrus crispus under natural solar radiation	Chondrus crispus; Mycosporine-like amino acids (MAAs); Polychromatic response spectra; UV radiation	Chondrus crispus	Algae	NA	UV absorption by amino acids	NA	Kräbs G.; Bischof K.; Hanelt D.; Karsten U.; Wiencke C.	2002	Journal of Experimental Marine Biology and Ecology	268	1		69	82	13	10.1016/S0022-0981(01)00380-X	https://www.scopus.com/inward/record.uri?eid=2-s2.0-0036467468&doi=10.1016%2fS0022-0981%2801%2900380-X&partnerID=40&md5=b5f72d755df317890d9537b5f0b5bbe4	Polychromatic response spectra for the induction of UV absorbing mycosporine-like amino acids (MAAs) were calculated after exposing small thalli of the red alga Chondrus crispus under various cut-off filters to natural solar radiation on the North Sea island Helgoland, Germany. The laboratory-grown specimens typically contain only trades of palythine and synthesise five different MAAs rapidly and…	Article
Susceptibility of spores of different ploidy levels from Antarctic Gigartina skottsbergii (Gigartinales, Rhodophyta) to ultraviolet radiation	Carpospore; Cyclobutane pyrimidine dimer; DNA damage repair; Life history; Mycosporine-like amino acids; Optimum quantum yield; P-E curve; Tetraspore	Gigartina skottsbergii	Algae	NA	UV irradiation	NA	Das A.B.; Parida A.; Basak U.C.; Das P.	2002	Marine Biology	141	3		415	422	7	10.1007/s00227-002-0847-0	https://www.scopus.com/inward/record.uri?eid=2-s2.0-47249109894&doi=10.2216%2fPH07-84.1&partnerID=40&md5=3c7cda7a9d0f3092e27dd1a2e6819a75	Haploid tetraspores and diploid carpospores from Antarctic Gigartina skottsbergii were exposed in the laboratory to photosynthetically active radiation (400-700 nm = P), P + ultraviolet (UV)-A radiation (320-700 nm = PA) and P + UV-A + UV-B radiation (280-700 nm = PAB). Photosynthetic performance, DNA damage and repair, spore mortality, and an initial characterization of the UV-absorbing mycospor…	Article
UV-radiation effects on photosynthesis, photosynthetic pigments and UV-absorbing substances in three species of tropical lotic macroalgae	Chlorophyll fluorescence; Green algae; Photosynthesis; Radiation; Red algae; UV-absorbing substances	Macroaglae	Algae	NA	Effects of UV radiation; no UV coloration	NA	Bautista-Saraiva A.I.N.; Bonomi-Barufi J.; Figueroa F.L.; Necchi O., Jr.	2018	Theoretical and Experimental Plant Physiology	30	3		181	192	11	10.1007/s40626-018-0113-6	https://www.scopus.com/inward/record.uri?eid=2-s2.0-85052642563&doi=10.1007%2fs40626-018-0113-6&partnerID=40&md5=323f185b3c232f87020bb2d28dd8723c	Freshwater algae inhabiting shallow waters are most effectively affected by UV radiation. The aim of this study was to analyze the photosynthetic performance (parameters derived of chlorophyll fluorescence), chlorophyll a concentrations and the content of UV-absorbing compounds (mycosporine-like aminoacids—MAAs) in three tropical lotic macroalgae, Cladophora glomerata (Chlorophyta), Spirogyra sp.…	Article
Influence of UV‐B radiation on photosynthetic light‐response curves, absorption spectra and motility of four phytoplankton species	Eugiena gracilis; Heterocapsa triquetra; motility; Phacodactylum tricornutum; photoinhibition; photosynthesis; Prorocentrum minimum; UV‐B radiation (280–320 nm)	many	Algae	NA	UV absorbing compounds	NA	Ekelund N.G.A.	1994	Physiologia Plantarum	91	4		696	702	6	10.1111/j.1399-3054.1994.tb03007.x	https://www.scopus.com/inward/record.uri?eid=2-s2.0-0028154637&doi=10.1111%2fj.1399-3054.1994.tb03007.x&partnerID=40&md5=78341dcc4219929f6e1a2ce6423e5ae2	Several unicellular algae were exposed to artificial UV‐B (280–320 nm) radiation after adaptation to high (43 W m−2) and low (19 W m−2) visible light. UV‐B radiation had different effects on rates of photosynthesis, motility and absorption spectra for these species. Photosynthesis of Euglena gracilis and the diatom Phaeodactylum tricomution was more sensitive to UV‐B inhibition than that of the d…	Article
Characterization of an UV- and VIS-absorbing, purpurogallin-derived secondary pigment new to algae and highly abundant in Mesotaenium berggrenii (Zygnematophyceae, Chlorophyta), an extremophyte living on glaciers	European Alps; Life on ice; Phenolic pigment; Psychrophile; UV radiation	Mesotaenium berggrenii	Algae	NA	Protection against UV radiation	NA	Remias D.; Schwaiger S.; Aigner S.; Leya T.; Stuppner H.; Lütz C.	2012	FEMS Microbiology Ecology	79	3		638	648	10	10.1111/j.1574-6941.2011.01245.x	https://www.scopus.com/inward/record.uri?eid=2-s2.0-84856031501&doi=10.1111%2fj.1574-6941.2011.01245.x&partnerID=40&md5=eab239b242fd79aa785d2879dc44e201	Mesotaenium berggrenii is one of few autotrophs that thrive on bare glacier surfaces in alpine and polar regions. This extremophilic alga produces high amounts of a brownish vacuolar pigment, whose chemical constitution and ecological function is largely unknown until now. Field material was harvested to isolate and characterize this pigment. Its tannin nature was determined by photometric method…	Article
Photosynthetic responses of a golden tide alga (Sargassum horneri) to ultraviolet radiation	photodamage; photoprotection; photosynthesis; Sargassum horneri; UVR	Sargassum	Algae	NA	UV radiation and photosynthesis	NA	Jessop A.-L.; Ogawa Y.; Bagheri Z.M.; Partridge J.C.; Hemmi J.M.	2020	Journal of Experimental Biology	223	23	jeb230979				10.1242/jeb.230979	https://www.scopus.com/inward/record.uri?eid=2-s2.0-85136514611&doi=10.3389%2ffmars.2022.978376&partnerID=40&md5=5a931cf461ff19f61d29a245665fc35d	In recent years, massive Sargassum drifting on the sea surface, known as “golden tides,” negatively impacted on the local marine ecology. However, the physiological mechanisms of its formation remain unclear. To investigate the photosynthetic responses of golden tide algae to UVR, one key factor for drifting Sargassum population, we cultivated thalli of S. horneri, a golden tide alga, under three…	Article
Physiological performance by growth rate, pigment and protein content of the brown seaweed Sargassum filipendula (Ochrophyta: Fucales) induced by moderate UV radiation exposure in the laboratory; [Rendimiento fisiológico de acuerdo a la tasa de crecimiento, contenido de pigmentos y proteínas de la macroalga parda Sargassum filipendula (Ochrophyta: fucales) inducida a radiación UV en el laboratori…	Algae; Growth rate; Photosynthetic pigments; Proteins; Ultraviolet radiation; UV-absorbing compounds	Sargassum filipendula	Algae	NA	UV absorbance (leaves)	NA	Yamaguchi Y.; Hearing V.J.	2009	BioFactors	35	2		193	199	6	10.1002/biof.29	https://www.scopus.com/inward/record.uri?eid=2-s2.0-85081017443&doi=10.3989%2fscimar.04982.22A&partnerID=40&md5=845e94bdeb4bd3020292fc60c3ce7e0d	UV radiation is a factor affecting the distribution and physiology of photosynthetic organisms in an aquatic ecosystem. Studies with macroalgae indicate diverse biological disturbances in response to UV radiation. This work aimed to study sensitivity of the brown macroalga Sargassum filipendula exposed to UV radiation: PAR (control), PAR+UVA+UVB(++) and PAR+UVA(++)+UVB. Changes in the physiologic…	Article
Bio-optical and physiological patterns in Antarctic seaweeds: A functional trait based approach to characterize vertical zonation		seaweed	Algae	NA	UV radiation/protection	NA	Gómez I.; Navarro N.P.; Huovinen P.	2019	Progress in Oceanography	174			17	27	10	10.1016/j.pocean.2018.03.013	https://www.scopus.com/inward/record.uri?eid=2-s2.0-85044329208&doi=10.1016%2fj.pocean.2018.03.013&partnerID=40&md5=fdf6302e1adb41c69e79926de1499f0c	A suite of photosynthetic and bio-optical properties of 29 Antarctic seaweeds from Fildes Bay, King George Island, were studied in order to address the question whether their different functional traits, grouped according to gross morphology, bathymetric distribution, taxonomic category and biogeographic affinity, can explain the observed patterns of vertical distribution and relevant ecosystems …	Article
Morpho-functional patterns and zonation of south chilean seaweeds: The importance of photosynthetic and bio-optical traits	Absorptance; Bio-optics; PAR; Photosynthetic characteristics; Seaweeds; Southern Chile; Underwater light; UV radiation; Zonation	seaweed	Algae	NA	Photosynthesis, UV absorption	NA	Ikeda H.; Fujii N.; Setoguchi H.	2011	Journal of Plant Research	124	1		85	92	7	10.1007/s10265-010-0361-2	https://www.scopus.com/inward/record.uri?eid=2-s2.0-79551698228&doi=10.3354%2fmeps08937&partnerID=40&md5=5842127bea8888d5bcc5998114d932b3	We address the question of whether seaweed zonation can be characterized in terms of light absorption, pigmentation, photosynthetic parameters, photoinhibition, and thallus structure. Based on 32 seaweed species from the Pacific coast of southern Chile, intertidal assemblages exhibited higher light requirements for photosynthesis (Ek) and lower thallus light absorptances than subtidal algae. Ek v…	Article
Cysts of the Snow Alga Chloromonas krienitzii (Chlorophyceae) Show Increased Tolerance to Ultraviolet Radiation and Elevated Visible Light	astaxanthin; chlorophyll fluorescence; cysts; photosynthesis; polyunsaturated fatty acids; snow algae; UV-A radiation; UV-B radiation	snow algae	Algae	NA	UV radiation/protection	NA	Procházková L.; Remias D.; Bilger W.; Křížková H.; Řezanka T.; Nedbalová L.	2020	Frontiers in Plant Science	11		617250				10.3389/fpls.2020.617250	https://www.scopus.com/inward/record.uri?eid=2-s2.0-85098628921&doi=10.3389%2ffpls.2020.617250&partnerID=40&md5=b8aa40c4e1a52a6a838a68dbf360c731	Melting mountainous snowfields are populated by extremophilic microorganisms. An alga causing orange snow above timberline in the High Tatra Mountains (Poland) was characterised using multiple methods examining its ultrastructure, genetics, life cycle, photosynthesis and ecophysiology. Based on light and electron microscopy and ITS2 rDNA, the species was identified as Chloromonas krienitzii (Chlo…	Article
Sexual dimorphism and the evolution of sex-biased gene expression in the brown alga ectocarpus	brown algae; haploid-diploid life cycle; sex-biased gene expression; UV sex chromosomes		Algae	NA	UV refers to sex chromosomes	NA	Horth L.	2007	Genomics	90	2		159	175	16	10.1016/j.ygeno.2007.03.021	https://www.scopus.com/inward/record.uri?eid=2-s2.0-84930751179&doi=10.1093%2fmolbev%2fmsv049&partnerID=40&md5=9d9e5d6deed958800eeaf9e15b6a5f05	Males and females often have marked phenotypic differences, and the expression of these dissimilarities invariably involves sex differences in gene expression. Sex-biased gene expression has been well characterized in animal species, where a high proportion of the genome may be differentially regulated in males and females during development. Male-biased genes tend to evolve more rapidly than fem…	Article
Color change and color-dependent behavior in response to predation risk in the salamander sister species Ambystoma barbouri and Ambystoma texanum	Antipredator responses; Background color matching; Microhabitat choice; Refuge use; Salamander larvae	Ambystoma sp.	Amphibians	Vertebrates	UV radiation/protection	NA	Garcia T.S.; Sih A.	2003	Oecologia	137	1		131	139	8	10.1007/s00442-003-1314-4	https://www.scopus.com/inward/record.uri?eid=2-s2.0-0038554658&doi=10.1007%2fs00442-003-1314-4&partnerID=40&md5=de5929ac2c235115f7e076bd7abe536e	Although many organisms show multiple types of trait responses to predation risk (e.g., shifts in behavior, morphology, color, chemistry or life history), relatively few studies have examined how prey integrate these multiple responses. We studied the joint expression of color and behavioral responses to predation risk in two sister species of salamander larvae that live in habitats with differen…	Article
Adaptive coloration and gene flow as a constraint to local adaptation in the streamside salamander, Ambystoma barbouri	Ambystoma barbouri; Background matching; Gene flow; Local adaptation; Pigment polymorphism; Predation	Ambystoma barbouri	Amphibians	Vertebrates	UV radiation	NA	Storfer A.; Cross J.; Rush V.; Caruso J.	1999	Evolution	53	3		889	898	9	10.1111/j.1558-5646.1999.tb05383.x	https://www.scopus.com/inward/record.uri?eid=2-s2.0-0032800592&doi=10.1111%2fj.1558-5646.1999.tb05383.x&partnerID=40&md5=5050e6feeaa2f2c65db58f3e5d2f391b	Predation is an important selective force that influences animal color patterns. Some larval populations of the streamside salamander, Ambystoma barbouri, inhabit streams with fish predators. Other larval salamanders are found in shallow, ephemeral streams that are predator-free. Quantitative melanophore cell counts and estimates of percent body area pigmented indicated that larval coloration is …	Article
Level of UV-B radiation influences the effects of glyphosate-based herbicide on the spotted salamander	Amphibian decline; Aquatic ecology; Ecotoxicology; Pesticide; Roundup	Ambystoma maculatum	Amphibians	Vertebrates	UV radiation and herbicides	NA	Levis N.A.; Johnson J.R.	2015	Ecotoxicology	24	5		1073	1086	13	10.1007/s10646-015-1448-2	https://www.scopus.com/inward/record.uri?eid=2-s2.0-84930575590&doi=10.1007%2fs10646-015-1448-2&partnerID=40&md5=41a956ae7c7ebbd823c3f5e4906d8441	Glyphosate-based herbicides are the number one pesticide in the United States and are used commonly around the world. Understanding the affects of glyphosate-based herbicides on non-target wildlife, for example amphibians, is critical for evaluation of regulations pertaining to the use of such herbicides. Additionally, it is important to understand how variation in biotic and abiotic environmenta…	Article
Larval salamander response to UV radiation and predation risk: Color change and microhabitat use	Ambystoma barbouri; Ambystoma texanum; Antipredator behavior; Behavioral responses to UV-B; Color change; Depth choice; Global climate change and conservation strategies; Microhabitat use; Refuge; Salamanders (Kentucky, USA); Selection pressures, conflicting	Ambystoma sp.	Amphibians	Vertebrates	UV radiation avoidance	NA	Garcia T.S.; Stacy J.; Sih A.	2004	Ecological Applications	14	4		1055	1064	9	10.1890/02-5288	https://www.scopus.com/inward/record.uri?eid=2-s2.0-4444250827&doi=10.1890%2f02-5288&partnerID=40&md5=f7ff53be084e074f62e7a19b3ed3f206	Adaptations to avoid or cope with harmful ultraviolet radiation (UVR) have evolved in many amphibian species. Sublethal levels of UVR can select for simple responses in larval amphibians, such as dark pigmentation or preference for UVR-protected microhabitats (i.e., under cover or in deep water). This study focuses on color response to UVR, and whether avoidance behaviors like refuge use and dept…	Article
Vitamin A activates rhodopsin and sensitizes it to ultraviolet light	Allosteric regulation; Electrophysiology; GPCR; Retinal photoreceptors; Retinol	Ambystoma tigrinum	Amphibians	Vertebrates	Perception	Other	Miyazono S.; Isayama T.; Delori F.C.; Makino C.L.	2011	Visual Neuroscience	28	6		485	497	12	10.1017/S0952523811000423	https://www.scopus.com/inward/record.uri?eid=2-s2.0-84555218599&doi=10.1017%2fS0952523811000423&partnerID=40&md5=884c3b21fb89271039b14a41bb3ec6cf	The visual pigment, rhodopsin, consists of opsin protein with 11-cis retinal chromophore, covalently bound. Light activates rhodopsin by isomerizing the chromophore to the all-trans conformation. The activated rhodopsin sets in motion a biochemical cascade that evokes an electrical response by the photoreceptor. All-trans retinal is eventually released from the opsin and reduced to vitamin A. Rod…	Article
Effects of desiccation on metamorphic climax in Bombina variegata: Changes in levels and patterns of oxidative stress parameters	Amphibian larvae; Antioxidant system; Metamorphosis; Oxidative damage; Pond drying; Yellow‐bellied toad	Bombina variegata	Amphibians	Vertebrates	No mention of UV?	NA	Petrović T.G.; Kijanović A.; Tomašević N.K.; Gavrić J.P.; Despotović S.G.; Gavrilović B.R.; Radovanović T.B.; Vukov T.; Faggio C.; Prokić M.D.	2021	Animals	11	4	953				10.3390/ani11040953	https://www.scopus.com/inward/record.uri?eid=2-s2.0-85103089345&doi=10.3390%2fani11040953&partnerID=40&md5=469ec0259d850dbaf0ecb077b682744a	In this paper, we examined how the oxidative status (antioxidant system and oxidative damage) of Bombina variegata larvae changed during the metamorphic climax (Gosner stages: 42— beginning, 44—middle and 46—end) and compared the patterns and levels of oxidative stress parameters between individuals developing under constant water availability (control) and those developing under decreasing water…	Article
Variation in spectral reflectance among populations of Dendrobates pumilio, the strawberry poison frog, in the Bocas del Toro Archipelago, Panama	Amphibian; Aposematism; Archipelago; Central America; Colour; Divergence; Neotropical; Poison frog; Polymorphism; Spectral reflectance	Dendrobates pumilio	Amphibians	Vertebrates	Reporting; "All the colour morphs appear to have relatively little reflectance in the ultraviolet part of the spectrum."	NA	Summers K.; Cronin T.W.; Kennedy T.	2003	Journal of Biogeography	30	1		35	53	18	10.1046/j.1365-2699.2003.00795.x	https://www.scopus.com/inward/record.uri?eid=2-s2.0-0037258733&doi=10.1046%2fj.1365-2699.2003.00795.x&partnerID=40&md5=25cb1110cf2187fa71a3b8c2d0c19c27	Aim: The goal of this study was to quantify levels of variation in spectral reflectance within and among populations of Dendrobates pumilio, the strawberry poison frog from the Bocas del Toro Archipelago. Location: This study was carried out in the Bocas del Toro Archipelago, in the Republic of Panama, Central America. Methods: Spectral reflectance was measured for samples of individuals from fif…	Article
Effects of background color on pigmentation, morphological traits, and behavior in the European tree frog (Hyla arborea, Hylidae, Anura) tadpoles		Hyla arborea	Amphibians	Vertebrates	UV radiation protection	NA	Mirč M.; Vukov T.; Kijanović A.; Kolarov N.T.	2023	Contributions to Zoology	92	2		112	129	17	10.1163/18759866-bja10040	https://www.scopus.com/inward/record.uri?eid=2-s2.0-85148942563&doi=10.1163%2f18759866-bja10040&partnerID=40&md5=af7a0aad3594c4a1a0ba831dccc12ee2	Amphibian tadpoles are capable of avoiding threats (predators, uv radiation, etc.) through changes in coloration, behavior, and shape. In this paper, we tested how quickly European tree frog (Hyla arborea) tadpoles can change body pigmentation to achieve crypsis and whether color change is reversible. Additionally, we tested how different environmental background colorations affect the body lengt…	Article
Detectability is in the eye of the beholder—the role of UV reflectance on tadpole detection and predation by a passerine bird	Background blending; Defensive coloration; Disruptive coloration; Predator vision	Hylid sp	Amphibians	Vertebrates	Predator avoidance	Survival	Martins Í.M.; Vasconcellos A.S.; Mota T.; Eterovick P.C.	2021	Behavioral Ecology and Sociobiology	75	3	54				10.1007/s00265-021-02983-9	https://www.scopus.com/inward/record.uri?eid=2-s2.0-85100919256&doi=10.1007%2fs00265-021-02983-9&partnerID=40&md5=925c2c0a36ecb8b6af41da7adf419013	Abstract: The evolution of defensive coloration is dependent upon a complex combination of variables related to the prey itself, the environmental context, and predator vision/behavior. Some animals reflect ultraviolet (UV) light, which is visible to predators such as birds. Here, we report the first case of UV reflectance by a tadpole (Ololygon machadoi, Hylidae) and we investigate whether it in…	Article
Adaptations of the reed frog Hyperolius viridiflavus (Amphibia, Anura, Hyperoliidae) to its arid environment - I. The skin of Hyperolius viridiflavus nitidulus in wet and dry season conditions		Hyperolius	Amphibians	Vertebrates	UV radiation/protection	NA	Kobelt F.; Linsenmair K.E.	1986	Oecologia	68	4		533	541	8	10.1007/BF00378768	https://www.scopus.com/inward/record.uri?eid=2-s2.0-0022836183&doi=10.1007%2fBF00378768&partnerID=40&md5=cfa0be26cb8056e1ad5355f97c396746	Hyperolius viridiflavus nitidulus inhabits parts of the seasonally very hot and dry West African savanna. During the long lasting dry season, the small frog is sitting unhidden on mostly dry plants and has to deal with high solar radiation load (SRL), evaporative water loss (EWL) and small energy reserves. It seems to be very badly equipped to survive such harsh climatic conditions (unfavorable s…	Article
Habitat-related variation in the plasticity of a UV-sensitive photoreceptor over a small spatial scale in the palmate newt	Lissotriton helveticus; palmate newt; phenotypic plasticity; sensory system; SWS1 opsin gene; ultraviolet vision	Lissotriton helveticus	Amphibians	Vertebrates	Perception; phenotypic plasticity	Other	Secondi J.; Martin M.; Goven D.; Mège P.; Sourice S.; Théry M.	2017	Journal of Evolutionary Biology	30	6		1229	1235	6	10.1111/jeb.13076	https://www.scopus.com/inward/record.uri?eid=2-s2.0-85018825389&doi=10.1111%2fjeb.13076&partnerID=40&md5=383e7899731960018ab7500431fe113d	Plastic phenotypes are expected to be favoured in heterogeneous environments compared with stable environments. Sensory systems are interesting to test this theory because they are costly to produce and support, and strong fitness costs are expected if they are not tuned to the local environment. Consistently, the visual system of several species changes with the conditions experienced during ear…	Article
An ultraviolet signal generates a conflict between sexual selection and species recognition in a newt	Hybridization; Lissotriton vulgaris; Sensory ecology; Ultraviolet; Urodele; Vision	Lissotriton vulgaris, Lissotriton helveticus	Amphibians	Vertebrates	Interspecific communication, sexual selection	Reproduction	Secondi J.; Théry M.	2014	Behavioral Ecology and Sociobiology	68	7		1049	1058	9	10.1007/s00265-014-1717-8	https://www.scopus.com/inward/record.uri?eid=2-s2.0-84902551088&doi=10.1007%2fs00265-014-1717-8&partnerID=40&md5=b86877fec602cdaaa52812d51747d615	Whether sexual selection and species recognition involve distinct preferences and signals is still debated. Earlier work showed that traits under sexual selection can reduce the efficiency of species recognition but remains uncertain on how frequently such a conflict occurs. We can, however, hypothesise that overlapping distributions of sexual signals may enhance the hybridization risk in many sp…	Article
Ecology drives patterns of spectral transmission in the ocular lenses of frogs and salamanders	activity period; Anura; Caudata; diurnal; scansorial; sensitivity; UV; vision	many	Amphibians	Vertebrates	Perception, Ecology	Other	Thomas K.N.; Gower D.J.; Streicher J.W.; Bell R.C.; Fujita M.K.; Schott R.K.; Liedtke H.C.; Haddad C.F.B.; Becker C.G.; Cox C.L.; Martins R.A.; Douglas R.H.	2022	Functional Ecology	36	4		850	864	14	10.1111/1365-2435.14018	https://www.scopus.com/inward/record.uri?eid=2-s2.0-85125152028&doi=10.1111%2f1365-2435.14018&partnerID=40&md5=00a7e5dcd79a24d1ecf5843cd5235c25	The spectral characteristics of vertebrate ocular lenses affect the image of the world that is projected onto the retina, and thus help shape diverse visual capabilities. Here, we tested whether amphibian lens transmission is driven by adaptation to diurnal activity (bright light) and/or scansorial habits (complex visual environments). Spectral transmission through the lenses of 79 species of fro…	Article
Adaptive colouration in amphibians	Adaptation; Colour vision; Natural selection; Pigmentation; Sexual selection	many	Amphibians	Vertebrates	Sexual signalling	Reproduction	Rudh A.; Qvarnström A.	2013	Seminars in Cell and Developmental Biology	24	7-Jun		553	561	8	10.1016/j.semcdb.2013.05.004	https://www.scopus.com/inward/record.uri?eid=2-s2.0-84883269778&doi=10.1016%2fj.semcdb.2013.05.004&partnerID=40&md5=b89b5ebce5fb50edf43e89a9cbf773f2	Amphibians, i.e. salamanders, frogs and caecilians show a wide range of bright colours in combination with contrasting patterns. There is variation among species, populations and also within species and populations. Furthermore, individuals often change colours during developmental stages or in response to environmental factors. This extraordinary variation means that there are excellent opportun…	Review
Environmental correlates of internal coloration in frogs vary throughout space and lineages	anurans; internal melanin; photoperiod; temperature; UV-B	many	Amphibians	Vertebrates	UV radiation	NA	Franco-Belussi L.; Provete D.B.; De Oliveira C.	2017	Ecology and Evolution	7	22		9222	9233	11	10.1002/ece3.3438	https://www.scopus.com/inward/record.uri?eid=2-s2.0-85034651555&doi=10.1002%2fece3.3438&partnerID=40&md5=260c4e1f055240a9e21b4818b167ab8c	Internal organs of ectotherms have melanin-containing cells that confer different degrees of coloration to them. Previous experimental studies analyzed their developmental origin, role in immunity, and hormonal regulation. For example, melanin increases with ultraviolet radiation (UV) and temperature in frogs and fish. However, little is known about how environmental variables influence the amoun…	Article
Ultraviolet components offer minimal contrast enhancement to an aposematic signal	aposematism; coloration; Dendrobatidae; sexual signals; UV reflection; visual modeling	Oophaga sylvatica	Amphibians	Vertebrates	Aposematism; but UV did not provide novel signal information, followed vis color pattern	Survival	Honza M.; Capek M.; Mikulica O.; Samaš P.	2022	Journal of Ornithology	163	4		903	909	6	10.1007/s10336-022-01991-4	https://www.scopus.com/inward/record.uri?eid=2-s2.0-85096645312&doi=10.1002%2fece3.6969&partnerID=40&md5=220eafe7fee8756be01e948cd05d23ac	Aposematic and sexual signals are often characterized by bright, highly contrasting colors. Many species can see colors beyond the human visible spectrum, and ultraviolet (UV) reflection has been found to play an important role in communication and sexual selection. However, the role of UV in aposematic signals is poorly explored. Poison frogs frequently produce high-contrast signals that have be…	Article
Carotenoid intake during early life mediates ontogenetic colour shifts and dynamic colour change during adulthood	adaptive coloration; husbandry; Rhacophorus nigropalmatus; Wallace's flying frog	Rhacophorus nigropalmatus	Amphibians	Vertebrates	Reporting/UV protection	Unknown	Stückler S.; Cloer S.; Hödl W.; Preininger D.	2022	Animal Behaviour	187			121	135	14	10.1016/j.anbehav.2022.03.007	https://www.scopus.com/inward/record.uri?eid=2-s2.0-85127357410&doi=10.1016%2fj.anbehav.2022.03.007&partnerID=40&md5=9e0add707ce3bc2d719ea2b491575056	Carotenoids play an import role as one of the most prevalent pigments in animals. Carotenoid-based coloration accounts for striking sexually and naturally selected colour adaptations. Several anurans (frogs and toads) change body coloration either slowly and permanently between life stages (ontogenetic colour change), or rapidly and temporarily within minutes or hours (dynamic colour change). We …	Article
Trichromatic color vision in the salamander (Salamandra salamandra)	Amphibia; Color vision; Salamanders; Salamandra salamandra; Spectral sensitivity; Ultraviolet	Salamandra	Amphibians	Vertebrates	Perception	Other	Straka T.M.; Wolf M.; Gras P.; Buchholz S.; Voigt C.C.	2019	Frontiers in Ecology and Evolution	7	MAR	91				10.3389/fevo.2019.00091	https://www.scopus.com/inward/record.uri?eid=2-s2.0-0029142038&doi=10.1007%2fBF00196422&partnerID=40&md5=46e09c29b6a4ce299df310535e2bb46e	Spectral sensitivity functions were measured between 334 nm and 683 nm in Salamandra salamandra by utilizing two behavioral reactions: the negative phototactic response, and the prey catching behavior elicited by a moving worm dummy. The action spectrum of the negative phototactic response revealed 3 pronounced maxima: at 360-400 nm, at 520-540 nm, and at 600-640 nm. In the range around 450 nm, t…	Article
Establishment of the dorsal-ventral axis in Xenopus embryos coincides with the dorsal enrichment of dishevelled that is dependent on cortical rotation	β-catenin; Dishevelled; Green fluorescent protein; Microtubules; Xenopus	Xenopus	Amphibians	Vertebrates	UV radiation	NA	Miller J.R.; Rowning B.A.; Larabell C.A.; Yang-Snyder J.A.; Bates R.L.; Moon R.T.	1999	Journal of Cell Biology	146	2		427	437	10	10.1083/jcb.146.2.427	https://www.scopus.com/inward/record.uri?eid=2-s2.0-0033606792&doi=10.1083%2fjcb.146.2.427&partnerID=40&md5=b90473c292ae8d3ca50f9ee1b7f0e440	Examination of the subcellular localization of Dishevelled (Dsh) in fertilized Xenopus eggs revealed that Dsh is associated with vesicle-like organelles that are enriched oh the prospective dorsal side of the embryo after cortical rotation. Dorsal enrichment of Dsh is blocked by UV irradiation of the vegetal pole, a treatment that inhibits development of dorsal cell fates, linking accumulation of…	Article
Structure and function of photoreceptor and second-order cell mosaics in the retina of Xenopus	Bipolar cells; Cones; Horizontal cells; Photoreceptors; Retina; Rods; Synaptology; Xenopus	Xenopus laevis	Amphibians	Vertebrates	Perception	Other	Kemp D.J.; Macedonia J.M.	2006	Australian Journal of Zoology	54	4		235	244	9	10.1071/ZO06005	https://www.scopus.com/inward/record.uri?eid=2-s2.0-0034820775&doi=10.1016%2fS0074-7696%2801%2910004-5&partnerID=40&md5=4c8f78080d747d8fd0751e7d4bc0e3e1	The structure, physiology, synaptology, and neurochemistry of photoreceptors and second-order (horizontal and bipolar) cells of Xenopus laevis retina is reviewed. Rods represent 53% of the photoreceptors; the majority (97%) are green light-sensitive. Cones belong to large long-wavelength-sensitive (86%), large short-wavelength-sensitive (10%), and miniature ultraviolet wavelength-sensitive (4%) g…	Article
Genetic and color morph differentiation in the Caribbean sea anemone Condylactis gigantea		Condylactis gigantea	Anemone	NA	UV radiation protection	NA	Stoletzki N.; Schierwater B.	2005	Marine Biology	147	3		747	754	7	10.1007/s00227-005-1620-y	https://www.scopus.com/inward/record.uri?eid=2-s2.0-21844459509&doi=10.1007%2fs00227-005-1620-y&partnerID=40&md5=70cc4affa54797992abe8fc2a429ef16	The distribution of phenotypic and genetic variation across environments can provide insights into local adaptation. The tropical sea anemone Condylactis gigantea inhabits a broad spectrum of coral-reef habitats and displays a variety of phenotypes, particularly with respect to color. At the coast of Discovery Bay, Jamaica, individuals with either pink or green tentacle tips show distinct distrib…	Article
Evolutionary history limits species' ability to match colour sensitivity to available habitat light	Ciliary opsin; Light environment; Meta-Analysis; Rhabdomeric opsin; Visual tuning; γ<sub>max</sub>	many	Animals	All	Perception	Other	Murphy M.J.; Westerman E.L.	2022	Proceedings of the Royal Society B: Biological Sciences	289	1975	20220612				10.1098/rspb.2022.0612	https://www.scopus.com/inward/record.uri?eid=2-s2.0-85130197662&doi=10.1098%2frspb.2022.0612&partnerID=40&md5=9d7a1ac7f862fe7bca60ee1e135e2760	The spectrum of light that an animal sees from ultraviolet to far red light is governed by the number and wavelength sensitivity of a family of retinal proteins called opsins. It has been hypothesized that the spectrum of light available in an environment influences the range of colours that a species has evolved to see. However, invertebrates and vertebrates use phylogenetically distinct opsins …	Article
I see your false colours: How artificial stimuli appear to different animal viewers	Animal coloration; Animal vision; Artificial stimuli; Sensory ecology; Spectrophotometry; Ultraviolet digital photography	many	Animals	All	Perception	Other	Stoddard M.C.; Miller A.E.; Eyster H.N.; Akkaynak D.	2019	Interface Focus	9	1	20180053				10.1098/rsfs.2018.0053	https://www.scopus.com/inward/record.uri?eid=2-s2.0-85061440345&doi=10.1098%2frsfs.2018.0053&partnerID=40&md5=73fb83e28fe1be2d31a07ac8253aa5f1	The use of artificially coloured stimuli, especially to test hypotheses about sexual selection and anti-predator defence, has been common in behavioural ecology since the pioneering work of Tinbergen. To investigate the effects of colour on animal behaviour, many researchers use paints, markers and dyes to modify existing colours or to add colour to synthetic models. Because colour perception var…	Article
LIGHT AND SEASONAL REPRODUCTION IN ANIMALS		many	Animals	All	Photoperiod/biological clock/perception	Other	ROWAN W.	1938	Biological Reviews	13	4		374	401	27	10.1111/j.1469-185X.1938.tb00523.x	https://www.scopus.com/inward/record.uri?eid=2-s2.0-84914450229&doi=10.1111%2fj.1469-185X.1938.tb00523.x&partnerID=40&md5=00e6c82f82c0d50abd7c1e4dd524325f	Some fifty species of animals have provided the material for the investigations reviewed. The majority have been birds, but mammals, reptiles, amphibia, fish and invertebrates have also been used. A list is provided. Most of the animals investigated have been species with short breeding seasons restricted to the spring in the northern hemisphere. In their main aspects the results have shown consi…	Article
How life uses mirrors; [Spiegel in der Biologie: Wie das Leben reflektierende Oberflächen nutzt]		many	Animals	All	UV color/reflectance not measured	NA	Eitner P.	2020	Biologie in Unserer Zeit	50	3		186	191	5	10.1002/biuz.202010705	https://www.scopus.com/inward/record.uri?eid=2-s2.0-85086013959&doi=10.1002%2fbiuz.202010705&partnerID=40&md5=1813749aab4024787c8ef86f0f2a0c8b	How life uses mirrors. Organisms do not use mirrors as a means for self-recognition, but profit from their reflective qualities in difficult environments. In mountains and deserts mirrors can be found as an adaptation to strong ultraviolet or infrared radiation, while nocturnal animals possess reflective tissues behind their retinal cells, thus augmenting their nightsight. In the ocean different …	Article
The physiological cost of colour change: evidence, implications and mitigations	Behaviour; Chromatophores; Morphological colour change; Phenotypic plasticity; Physiological colour change; Physiological cost	many	Animals	All	UV protection	NA	Samuoliene G.; Virsile A.; Miliauskiene J.; Haimi P.; Laužike K.; Jankauskiene J.; Novičkovas A.; Kupčinskiene A.; Brazaityte A.	2020	Agronomy	10	6	761				10.3390/agronomy10060761	https://www.scopus.com/inward/record.uri?eid=2-s2.0-85130322370&doi=10.1242%2fjeb.210401&partnerID=40&md5=e17219873ecee7ebe56e479894706b4d	Animals benefit from phenotypic plasticity in changing environments, but this can come at a cost. Colour change, used for camouflage, communication, thermoregulation and UV protection, represents one of the most common plastic traits in nature and is categorised as morphological or physiological depending on the mechanism and speed of the change. Colour change has been assumed to carry physiologi…	Review
Melanin-based colour polymorphism responding to climate change	Climate change; Colour polymorphism; Melanin; Melanocortin; Phenoloxidase; Pleiotropy	many	Animals	All	UV protection via melanin	NA	Häkkinen J.; Korhonen H.; Oikari A.; Karjalainen J.	2003	Boreal Environment Research	8	3		193	201	8		https://www.scopus.com/inward/record.uri?eid=2-s2.0-84907870435&doi=10.1111%2fgcb.12594&partnerID=40&md5=311301cef43962b105cced3e29dcc7f6	Climate warming leads to a decrease in biodiversity. Organisms can deal with the new prevailing environmental conditions by one of two main routes, namely evolving new genetic adaptations or through phenotypic plasticity to modify behaviour and physiology. Melanin-based colouration has important functions in animals including a role in camouflage and thermoregulation, protection against UV-radiat…	Article
Evolutionary tinkering with visual photoreception	Diversity; Homology; Keywords Evolution; Natural selection; Photoreceptors; Science education; Vision	many	Animals	All	Visual tuning; Perception	Other	Goldsmith T.H.	2013	Visual Neuroscience	30	2-Jan		21	37	16	10.1017/S095252381200003X	https://www.scopus.com/inward/record.uri?eid=2-s2.0-84876245641&doi=10.1017%2fS095252381200003X&partnerID=40&md5=e9c761248066425212492a73146dab01	Eyes have evolved many times, and arthropods and vertebrates share transcription factors for early development. Moreover, the photochemistry of vision in all eyes employs an opsin and the isomerization of a retinoid from the 11-cis to the all-trans configuration. The opsins, however, have associated with several different G proteins, initiating hyperpolarizing and depolarizing conductance changes…	Review
Sensory genes and mate choice: Evidence that duplications, mutations, and adaptive evolution alter variation in mating cue genes and their receptors	Duplication; Gene; Genome; Mate choice; Mating behavior; Opsin; Pheromone; Selection; Ultraviolet; Vision		Animals	All	Perception (review; no new data)	Other	Stark W.S.; Ivanyshyn A.M.; Greenberg R.M.	1977	Journal of Comparative Physiology ■ A	121	3		289	305	16	10.1007/BF00613010	https://www.scopus.com/inward/record.uri?eid=2-s2.0-34447092685&doi=10.1016%2fj.ygeno.2007.03.021&partnerID=40&md5=0a74b8021f171fd14e66db8c836d8834	Fascinating new data, revealed through gene sequencing, comparative genomics, and genetic engineering, precisely establish which genes are involved in mate choice and mating activity-behaviors that are surprisingly understudied from a genetic perspective. Discussed here are some of the recently identified visual and chemosensory genes that are involved in mate choice and mating behavior. These ge…	Review
Seeing the light to change colour: An evolutionary perspective on the role of melanopsin in neuroendocrine circuits regulating light-mediated skin pigmentation	intrinsically photosensitive horizontal cell; intrinsically photosensitive retinal ganglion cell; melanosome; melatonin; α-melanocyte stimulating hormone		Animals	All	UV protective pigments	NA	Manning J.T.; Bundred P.E.; Mather F.M.	2004	Evolution and Human Behavior	25	1		38	50	12	10.1016/S1090-5138(03)00082-5	https://www.scopus.com/inward/record.uri?eid=2-s2.0-85041920460&doi=10.1111%2fpcmr.12678&partnerID=40&md5=c7c07e87d7bc31c9508a936abb24d8e7	Melanopsin photopigments, Opn4x and Opn4m, were evolutionary selected to “see the light” in systems that regulate skin colour change. In this review, we analyse the roles of melanopsins, and how critical evolutionary developments, including the requirement for thermoregulation and ultraviolet protection, the emergence of a background adaptation mechanism in land-dwelling amphibian ancestors and t…	Review
Context-dependent individual behavioral consistency in Daphnia	Animal personality; Behavioral type; Daphnia; UV radiation; Zooplankton	Daphnia magna	Anomopoda	Other arthropods	UVR radiation avoidance	NA	Heuschele J.; Ekvall M.T.; Bianco G.; Hylander S.; Hansson L.-A.	2017	Ecosphere	8	2	e01679				10.1002/ecs2.1679	https://www.scopus.com/inward/record.uri?eid=2-s2.0-85014044290&doi=10.1002%2fecs2.1679&partnerID=40&md5=93f2e3b4ae15110529fdaa1df9d5315e	The understanding of consistent individual differences in behavior, often termed "personality," for adapting and coping with threats and novel environmental conditions has advanced considerably during the last decade. However, advancements are almost exclusively associated with higher-order animals, whereas studies focusing on smaller aquatic organisms are still rare. Here, we show individual dif…	Article
Do wood ants learn sequences of visual stimuli?	Chromatic adaptation; Conditional discrimination; Insect navigation; Multiple routes; Sequence learning; Vision; Wood ant	Formica rufa	Ants	Other insects	Perception	Other	Riabinina O.; De Ibarra N.H.; Howard L.; Collett T.S.	2011	Journal of Experimental Biology	214	16		2739	2748	9	10.1242/jeb.058537	https://www.scopus.com/inward/record.uri?eid=2-s2.0-79961045606&doi=10.1242%2fjeb.058537&partnerID=40&md5=8c576b229dec018d6fce062285dc2b48	The visually guided foraging routes of some formicine ants are individually stereotyped, suggesting the importance of visual learning in maintaining these routes. We ask here whether the wood ant Formica rufa learns a sequence of visual features encountered at different stages along a route, as reported for honeybees. We trained ants in several simple mazes to follow two alternative routes. Along…	Article
The influence of red light on the aggregation of two castes of the ant, Lasius niger	Aggregation; Behavior; Lasius niger; Polyethism; Red light perception	Lasius niger	Ants	Other insects	Only test red light	NA	Rick I.P.; Mehlis M.; Eßer E.; Bakker T.C.M.	2014	Oecologia	174	2		393	402	9	10.1007/s00442-013-2773-x	https://www.scopus.com/inward/record.uri?eid=2-s2.0-3042697331&doi=10.1016%2fj.jinsphys.2004.04.009&partnerID=40&md5=cbb5a8902b42a86c81c26987f6438f28	Insects are generally described as essentially blind to red wavelengths but sensitive to ultraviolet. Therefore, ants are generally reared in nests where "obscurity" is obtained by the use of a red filter. Yet, no study has been done in order to confirm this idea and to verify whether ants behave differently with or without red light. We performed aggregation experiments with the ant Lasius niger…	Article
Simulated visual homing in desert ant natural environments: Efficiency of skyline cues	Landmark cue; Local position information; Navigation; Place memory; UV vision; Visual homing	Melophorus bagoti	Ants	Other insects	Perception	Other	Shawkey M.D.; Hill G.E.	2006	Journal of Experimental Biology	209	7		1245	1250	5	10.1242/jeb.02115	https://www.scopus.com/inward/record.uri?eid=2-s2.0-77952005563&doi=10.1007%2fs00422-010-0375-9&partnerID=40&md5=970686de6ade9d110e4725b036435d10	Desert ants, foraging in cluttered semiarid environments, are thought to be visually guided along individual, habitual routes. While other navigational mechanisms (e.g. path integration) are well studied, the question of how ants extract reliable visual features from a complex visual scene is still largely open. This paper explores the assumption that the upper outline of ground objects formed ag…	Article
Functional organisation of an insect ommatidium with fused rhabdom		Myrmecia gulosa	Ants	Other insects	Perception	Other	Menzel R.; Blakers M.	1975	Cytobiologie	11	2		279	298	19		https://www.scopus.com/inward/record.uri?eid=2-s2.0-0016745260&partnerID=40&md5=669f4a0fca103446913ccc9abe302f62	The fused rhabdom of the ant Myrmecia gulosa is composed of 2 UV absorbing rhabdomeres and 6 green absorbing rhabdomeres. Such an organisation of the rhabdom light guide has important functional consequences; the rhabdomeres act as lateral colour and polarisation filters for each other. The 6 green receptors are subdivided into 3 types according to their microvilli direction and position within t…	Article
Insect UV-, and green-photoreceptor membranes studied by the freeze-fracture technique	Freeze-fracture study; Invertebrate photoreceptor membranes	Myrmecia gulosa	Ants	Other insects	Perception	Other	Nickel E.; Menzel R.	1976	Cell and Tissue Research	175	3		357	368	11	10.1007/BF00218715	https://www.scopus.com/inward/record.uri?eid=2-s2.0-0017171484&doi=10.1007%2fBF00218715&partnerID=40&md5=3828542f0a6f2c55cc2e2c122a27b5ab	The membranes of the microvilli of UV- and green-photoreceptors of the ant Myrmecia gulosa have been studied with the freeze-fracture technique. Both inner fracture faces, the cytoplasmic P-face and the extracellular E-face, are covered by globular particles. The P-face particles appear to be randomly distributed, occasionally forming clusters. Their density is about 7,000/μm2, and their mean dia…	Article
Spectrum-specific damage and solar ultraviolet radiation avoidance in the two-spotted spider mite		Tetranychus urticae	Arachnids	Other arthropods	Behavioral avoidance of UV	NA	Shichi H.	1970	Biochemistry	9	9		1973	1977	4	10.1021/bi00811a018	https://www.scopus.com/inward/record.uri?eid=2-s2.0-77954402027&doi=10.1111%2fj.1751-1097.2010.00739.x&partnerID=40&md5=c4684a771eb55e4f591b1bb792baeba0	The spatial distribution of the two-spotted spider mite Tetranychus urticae Koch is biased toward the lower surfaces of leaves as compared with the upper leaf surfaces on their host plants. Because of the deleterious effects of solar ultraviolet (UV) irradiation, we hypothesized T. urticae remains on lower leaf surfaces as an adaptation to avoid solar UV radiation (UVR). We examined the effects o…	Article
Excitation signal processing times in Halobacterium halobium phototaxis		Halobacterium	Archaea	NA	Perception; UV not measured (400nm min)	NA	Sundberg S.A.; Alam M.; Spudich J.L.	1986	Biophysical Journal	50	5		895	900	5	10.1016/S0006-3495(86)83530-5	https://www.scopus.com/inward/record.uri?eid=2-s2.0-0023032206&doi=10.1016%2fS0006-3495%2886%2983530-5&partnerID=40&md5=8afdeda63c00ae972394c977fadf3bea	Phototaxis responses of Halobacterium halobium were monitored with a computerized cell-tracking system coupled to an electronic shutter controlling delivery of photostimuli. Automated analysis of rates of change in direction and linear speeds provided detection of swimming reversals with 67 ms resolution, permitting measurement of distinct phases of the responses to attractant and repellent stimu…	Article
The adaptive significance of chromatophores in the Arctic under-ice amphipod Apherusa glacialis	Apherusa glacialis; Arctic; Chromatophores; Color change; Photoprotection; Sea ice fauna; Svalbard; Sympagic; Ultraviolet radiation	Apherusa glacialis	Arthropods	Other arthropods	UV protective pigments	NA	Zana Y.; Ventura D.F.; De Souza J.M.; Devoe R.D.	2001	Visual Neuroscience	18	5		759	765	6	10.1017/S0952523801185093	https://www.scopus.com/inward/record.uri?eid=2-s2.0-79955803787&doi=10.1007%2fs00300-010-0938-1&partnerID=40&md5=9881061989fe4dc2608abeed7781b7d1	Solar radiation is a crucial factor governing biological processes in polar habitats. Containing harmful ultraviolet radiation (UVR), it can pose a threat for organisms inhabiting surface waters of polar oceans. The present study investigated the physiological color change in the obligate sympagic amphipod Apherusa glacialis mediated by red-brown chromatophores, which cover the body and internal …	Article
Physiological and morphological colour change in Antarctic krill, Euphausia superba: A field study in the Lazarev Sea	Astaxanthin; Chromatophore index; Colour change; Erythrophore; Pigmentation; UV protection	Euphausia superba	Arthropods	Other arthropods	UV protection	NA	Kotake S.; Hey P.; Mirmira R.G.; Copeland R.A.	1991	Archives of Biochemistry and Biophysics	285	1		126	133	7	10.1016/0003-9861(91)90338-J	https://www.scopus.com/inward/record.uri?eid=2-s2.0-57449121402&doi=10.1242%2fjeb.024232&partnerID=40&md5=07639b86d69b3816afc7266e442da486	Antarctic krill, Euphausia superba, is very susceptible to harmful solar radiation because of its unique genetic setup. Exposure occurs in spring to autumn during vertical diel migration and during occasional daytime surface-swarming. We have investigated colour change in Antarctic krill, Euphausia superba, during summer and winter in the Lazarev Sea in response to ultraviolet radiation (UVR) and…	Article
Nontransducing rhodopsin		Limulus (horseshoe crab)	Arthropods	Other arthropods	Rhodopsin mechanisms	NA	Joselevitch C.; de Souza J.M.; Ventura D.F.	2010	Journal of Comparative Physiology A: Neuroethology, Sensory, Neural, and Behavioral Physiology	196	12		913	925	12	10.1007/s00359-010-0574-9	https://www.scopus.com/inward/record.uri?eid=2-s2.0-0023471365&doi=10.1085%2fjgp.90.4.575&partnerID=40&md5=e9f4751259f8e1937a26ad6686212c24	Rhodopsin is converted by light to an active photoproduct that triggers the transduction cascade. The active photoproduct must then be inactivated by some kind of chemical modification. The question addressed here is whether photoconversion of the inactive photoproduct to rhodopsin creates a modified form of rhodopsin that is unable to support transduction. This question was investigated in ultra…	Article
Ultraviolet Radiation-Absorbing “Humic Pigments” of Cyanobacteria in Microbial Mats: Their Presumptive Photoprotective Function and Relevance to Early Precambrian Microbial Ecology and Evolution	Bahamas; cyanobacteria; humic substances; microbial mats; Precambrian microbial evolution; UV radiation-absorbing photoprotective pigments	Cyanobacteria	Bacteria	NA	UV protection	NA	Jackson T.A.	2015	Geomicrobiology Journal	32	5		420	432	12	10.1080/01490451.2014.942445	https://www.scopus.com/inward/record.uri?eid=2-s2.0-84929579977&doi=10.1080%2f01490451.2014.942445&partnerID=40&md5=93db0dd2bd32246e58d707e590d568a0	Cyanobacteria that form the primary components of microbial mats in freshwater bogs and intertidal marine environments in the Bahamas produce water-soluble brown pigments whose spectral properties imply that they are a type of humic acid. These “humic pigments” are produced by vital processes of living cyanobacteria, not by decomposition of dead ones, as shown by decreases in the concentrations o…	Article
Lipid biomarkers, pigments and cyanobacterial diversity of microbial mats across intertidal flats of the arid coast of the Arabian Gulf (Abu Dhabi, UAE)	Arabian Gulf; Arid climate; Cyanobacterial mats; Denaturing gradient gel electrophoresis (DGGE); Extreme environment; Scytonemin	Cyanobacteria sp.	Bacteria	NA	UV screening pigments	NA	Abed R.M.M.; Kohls K.; Schoon R.; Scherf A.-K.; Schacht M.; Palinska K.A.; Al-Hassani H.; Hamza W.; Rullkötter J.; Golubic S.	2008	FEMS Microbiology Ecology	65	3		449	462	13	10.1111/j.1574-6941.2008.00537.x	https://www.scopus.com/inward/record.uri?eid=2-s2.0-49249086892&doi=10.1111%2fj.1574-6941.2008.00537.x&partnerID=40&md5=eb43e81662d06ef3dfc40d3d4bbd6dbd	Variations in morphology, fatty acids, pigments and cyanobacterial community composition were studied in microbial mats across intertidal flats of the arid Arabian Gulf coast. These mats experience combined extreme conditions of salinity, temperature, UV radiation and desiccation depending on their tidal position. Different mat forms were observed depending on the topology of the coast and locati…	Article
Production of fluorescent single-chain antibody fragments in Escherichia coli	Cytoplasmic expression; Escherichia coli; Green fluorescent protein; Immunofluorescence; Recombinant immunoassay; Single-chain Fv	Escherichia coli	Bacteria	NA	UV imagining methodology	NA	Gottlieb S.M.; Kim P.W.; Rockwell N.C.; Hirose Y.; Ikeuchi M.; Lagarias J.C.; Larsen D.S.	2013	Biochemistry	52	46		8198	8208	10	10.1021/bi400946q	https://www.scopus.com/inward/record.uri?eid=2-s2.0-0034026771&doi=10.1006%2fprep.1999.1185&partnerID=40&md5=6e3beae23f88e04fb9b55ae6b5ed42e6	We describe a novel vector-host system suitable for the efficient preparation of fluorescent single-chain antibody Fv fragments (scFv) in Escherichia coli. The previously described pscFv1F4 vector used for the bacterial expression of functional scFv to the E6 protein of human papillomavirus type 16 was modified by appending to its C-terminus the green fluorescent protein (GFP). The expression of …	Article
Solar-panel and parasol strategies shape the proteorhodopsin distribution pattern in marine Flavobacteriia		Flavobacteriia	Bacteria	NA	UV filtering pigments	NA	Jonnalagadda M.; Ozarkar S.; Ashma R.; Kulkarni S.	2016	American Journal of Human Biology	28	1		36	43	7	10.1002/ajhb.22738	https://www.scopus.com/inward/record.uri?eid=2-s2.0-85041582589&doi=10.1038%2fs41396-018-0058-4&partnerID=40&md5=7bc3833ce141bd5687a1414ba27c64cb	Proteorhodopsin (PR) is a light-driven proton pump that is found in diverse bacteria and archaea species, and is widespread in marine microbial ecosystems. To date, many studies have suggested the advantage of PR for microorganisms in sunlit environments. The ecophysiological significance of PR is still not fully understood however, including the drivers of PR gene gain, retention, and loss in di…	Article
THE WHITE MEMBRANE OF CRYSTALLINE BACTERIOOPSIN IN HALOBACTERIUM HALOBIUM STRAIN R1mW AND ITS CONVERSION INTO PURPLE MEMBRANE BY EXOGENOUS RETINAL		Halobacterium halobium	Bacteria	NA	Membrane visualization	NA	Jones P.; Lucock M.; Veysey M.; Beckett E.	2018	Nutrients	10	5	554				10.3390/nu10050554	https://www.scopus.com/inward/record.uri?eid=2-s2.0-84985480144&doi=10.1111%2fj.1751-1097.1981.tb05464.x&partnerID=40&md5=571fd273199f606a65fdc49b9947df25	Abstract— A new strain isolated from Halobacterium halobium designated R1mW, contained negligible amounts of isoprenoid pigments, had a yellowish white color due to respiratory pigments and showed no proton movement in response to light. However, addition of all‐trans‐retinal converted R1mW into purple cells. Formation of both halorhodopsin and bacteriorhodopsin was indicated by induction of ligh…	Article
Psychrotrophs of the genus Janthinobacterium with potential to weather potassium aluminosilicate mineral	16S rRNA gene sequencing; Genus Janthinobacterium; Mineral weathering potential; Pigment analysis	Janthinobacterium	Bacteria	NA	Methods using UV imaging - not relevant	NA	Fidler A.E.; Aidala Z.; Anderson M.G.; Ortiz-Catedral L.; Hauber M.E.	2016	Wilson Journal of Ornithology	128	1		159	163	4	10.1676/1559-4491-128.1.159	https://www.scopus.com/inward/record.uri?eid=2-s2.0-85062936925&doi=10.1007%2fs13205-019-1672-1&partnerID=40&md5=fb4d245e7d88dc74845d7aea38e40fab	In the present investigation, five strains of Janthinobacterium obtained from Rohtang Pass, Himachal Pradesh, India along with one strain of Bacillus decolorationis (IARI-SL-13) were screened qualitatively and quantitatively for their ability to solubilize K at different temperatures ranging from 5 to 30 °C. All the selected strains do not produce violet colonies, instead produced pink or red col…	Article
Phyllosphere Methylobacterium bacteria contain UVA-absorbing compounds	Absorption; Methylobacterium; Phyllosphere; Ultraviolet A	Methylobacterium	Bacteria	NA	UV absorbing compounds	NA	Xu Z.; Li L.; Jiang H.; Yan F.; Liu L.; Zang S.; Ma Y.; Wu H.	2022	Frontiers in Marine Science	9		978376				10.3389/fmars.2022.978376	https://www.scopus.com/inward/record.uri?eid=2-s2.0-85008413089&doi=10.1016%2fj.jphotobiol.2016.12.019&partnerID=40&md5=4466c2ddfb7f77a1aef0bda37d1faf69	Microbes inhabiting the phyllosphere encounter harmful ultraviolet rays, and must develop adaptive strategies against this irradiation. In this study, we screened bacterial isolates originating from the phyllosphere of various plants which harbored absorbers of ultraviolet A (UVA), a wavelength range which is recognized as harmful to human skin. Of the 200 phyllosphere bacterial isolates we scree…	Article
Evaluating the colour formation and oxidation effect of Leuconostoc mesenteroides subsp. IMAU:80679 combining with ascorbic acid in fermented sausages	Ascorbic acid; Fermented sausages; Leuconostoc mesenteroides subsp.; Nitrosylmyoglobin; Partially nitrite replacement; Zinc protoporphyrin IX	SAUSAGE (FERMENTED)	Bacteria	NA	Not relevant	NA	Kong L.; Deng J.; Cai K.; Wu Y.; Ge J.; Xu B.	2023	Food Bioscience	52		102478				10.1016/j.fbio.2023.102478	https://www.scopus.com/inward/record.uri?eid=2-s2.0-85148770298&doi=10.1016%2fj.fbio.2023.102478&partnerID=40&md5=c32237e26bab14f61b7f5d66a9a69917	We investigated the effects of Leuconostoc mesenteroides subsp. IMAU:80679 and ascorbic acid on colour development and lipid oxidation as well as protein oxidation of fermented sausages during processing. Four different groups of sausage batters were prepared for the experiment, including Nitrite group, ascorbic acid group (Aa), Leuconostoc mesenteroides subsp. group (LMS) and LMS + Aa group. The…	Article
A major clade of prokaryotes with ancient adaptations to life on land	Archaea; Bacteria; Hydrobacteria; Molecular clock; Phylogeny; Terrabacteria	Terrabacteria	Bacteria	NA	UV radiation	NA	Battistuzzi F.U.; Hedges S.B.	2009	Molecular Biology and Evolution	26	2		335	343	8	10.1093/molbev/msn247	https://www.scopus.com/inward/record.uri?eid=2-s2.0-58449108616&doi=10.1093%2fmolbev%2fmsn247&partnerID=40&md5=6afe5a2295e61c8d0b020de50aa17afa	Evolutionary trees of prokaryotes usually define the known classes and phyla but less often agree on the relationships among those groups. This has been attributed to the effects of horizontal gene transfer, biases in sequence change, and large evolutionary distances. Furthermore, higher level clades of prokaryote phyla rarely are supported by information from ecology and cell biology. Nonetheles…	Article
Use of membrane filters for measurement of 260 mμ absorbing substances from bacterial cells			Bacteria	NA	Cell sorting lab techniques	NA	Middleton E.M.; Teramura A.H.	1994	Photochemistry and Photobiology	60	1		38	45	7	10.1111/j.1751-1097.1994.tb03940.x	https://www.scopus.com/inward/record.uri?eid=2-s2.0-0014484478&doi=10.1016%2f0003-2697%2869%2990062-1&partnerID=40&md5=8c17de069b08dc0149359008dc798e98	The repeated use of inexpensive plastic adapters for membrane filtration is described. It was found possible to use plastic adapters marketed as disposable for more than 100 filtrations. Cellulose membranes could be reused up to 10 times after boiling in 3 changes of distilled water. The effect of adapter temperature and pore size was studied and also the release and adsorption of 260 mμ absorbin…	Article
Arthrobacter antioxidans sp. nov., a blue pigment-producing species isolated from Mount Everest	genomics; Mount Everest; polyphasic taxonomy; psychrotolerant bacteria		Bacteria	NA	UV radiation/protection	NA	Yu X.; Zhang W.; Zhang G.; Wu Y.; Wu S.; Tian M.; Ding W.; Bahadur A.; Chen T.; Liu G.	2022	International Journal of Systematic and Evolutionary Microbiology	72	12	5624				10.1099/ijsem.0.005624	https://www.scopus.com/inward/record.uri?eid=2-s2.0-85143805516&doi=10.1099%2fijsem.0.005624&partnerID=40&md5=0bf658b261b834dfb279280059aa366a	Bacteria in the genus Arthrobacter have been found in extreme environments, e.g. glaciers, brine and mural paintings. Here, we report the discovery of a novel pink-coloured bacterium, strain QL17T, capable of producing an extracellular water-soluble blue pigment. The bacterium was isolated from the soil of the East Rongbuk Glacier of Mt. Everest, China. 16S rRNA gene sequence analysis showed that…	Article
Identification of runs of homozygosity in Western honey bees (Apis mellifera) using whole-genome sequencing data	Apis mellifera carnica; Apis mellifera mellifera; conservation; genetic diversity; pooled sequences; selection signatures	Apis mellifera	Bees	Other insects	No mention of UV in text	NA	Gmel A.I.; Guichard M.; Dainat B.; Williams G.R.; Eynard S.; Vignal A.; Servin B.; Neuditschko M.	2023	Ecology and Evolution	13	1	e9723				10.1002/ece3.9723	https://www.scopus.com/inward/record.uri?eid=2-s2.0-85147272477&doi=10.1002%2fece3.9723&partnerID=40&md5=b9ae4db9a83be592e6e00812ffa96b3b	Runs of homozygosity (ROH) are continuous homozygous segments that arise through the transmission of haplotypes that are identical by descent. The length and distribution of ROH segments provide insights into the genetic diversity of populations and can be associated with selection signatures. Here, we analyzed reconstructed whole-genome queen genotypes, from a pool-seq data experiment including …	Article
A quantitative model of successive color induction in the honeybee	Adaptation; Behavior; Color vision; Honeybee; Lateral filtering	Apis mellifera	Bees	Other insects	Perception	Other	Dittrich M.	1995	Journal of Comparative Physiology A	177	2		219	234	15	10.1007/BF00225101	https://www.scopus.com/inward/record.uri?eid=2-s2.0-0028850977&doi=10.1007%2fBF00225101&partnerID=40&md5=51bf4d20791c0e45db4f503ff4d44f9b	Intensity discrimination experiments are performed with individual walking honeybees trained to color stimuli (UV, blue and green) of constant intensity. The choice behavior to stimuli of identical wavelength spectrum but different intensities is tested. A graded choice behavior is found. The training intensity is chosen with the highest probability in most cases. Phototaxis as well as brightness…	Article
Microspectrophotometry of single rhabdoms in the retina of the honeybee drone (Apis mellifera ♂)		Apis mellifera	Bees	Other insects	Perception	Other	Muri R.B.; Jones G.J.	1983	Journal of General Physiology	82	4		69	496	427	10.1085/jgp.82.4.469	https://www.scopus.com/inward/record.uri?eid=2-s2.0-0020604895&doi=10.1085%2fjgp.82.4.469&partnerID=40&md5=aaf022c51cb0eccfd3b63563a47204da	The relative absorption spectra of the bistable photopigment of single rhabdoms from the dorsal region of the retina of the honeybee drone were obtained using slices of retina fixed in glutaraldehyde; less accurate measurements on unfixed tissue gave difference spectra that were similar to those for fixed retinae. The method used was based on measurements of absorbance changes during saturating a…	Article
Polarised light detection in the bee, Apis mellifera		Apis mellifera	Bees	Other insects	Perception	Other	Tringali A.; Bowman R.	2012	Animal Behaviour	84	6		1517	1522	5	10.1016/j.anbehav.2012.09.025	https://www.scopus.com/inward/record.uri?eid=2-s2.0-0016204968&doi=10.1007%2fBF00697958&partnerID=40&md5=8218a7b0cb6ba1ff777770eb08fd18c8	The ninth cell in each ommatidium is the only retinula cell that acts as a polarised light detector. The ninth cell is a short retinula cell which is found in the proximal third of the ommatidium. This conclusion is based on the following observations: (1) The most frequently found green sensitive cells have either no or very low sensitivity to polarised light. This is caused by electric coupling…	Article
Photoreceptor processing speed and input resistance changes during light adaptation correlate with spectral class in the bumblebee, bombus impatiens		Bombus	Bees	Other insects	Perception	Other	Niida T.; Terashima Y.; Aonuma H.; Koshikawa S.	2023	Zoological Letters	9	1	9				10.1186/s40851-023-00208-7	https://www.scopus.com/inward/record.uri?eid=2-s2.0-80055052423&doi=10.1371%2fjournal.pone.0025989&partnerID=40&md5=8f95e50f3b3126e235e7fbef19737d4c	Colour vision depends on comparison of signals from photoreceptors with different spectral sensitivities. However, response properties of photoreceptor cells may differ in ways other than spectral tuning. In insects, for example, broadband photoreceptors, with a major sensitivity peak in the green region of the spectrum (>500 nm), drive fast visual processes, which are largely blind to chromatic …	Article
Intracellular optical physiology of the bee's eye - I. Spectral sensitivity		Bumblebee	Bees	Other insects	Perception	Other	Bernard G.D.; Wehner R.	1980	Journal of Comparative Physiology □ A	137	3		193	203	10	10.1007/BF00657115	https://www.scopus.com/inward/record.uri?eid=2-s2.0-0344438481&doi=10.1007%2fBF00657115&partnerID=40&md5=63e7fb4ce9f440f9d29d9c0fe4e9eb82	Intracellular optical physiology is a newly developed, non-invasive technique for recording from single types of insect photoreceptor cells. An intact animal is mounted on the goniometer stage of a double-beam, incident-light microspectrophotometer. The stimulating beam delivers monochromatic flashes that evoke pupillary responses from photoreceptor cells in a localized region of the eye. The mea…	Article
Natural phototaxis and its relationship to colour vision in honeybees		Honey bees	Bees	Other insects	Perception/phototaxis	Other	Menzel R.; Greggers U.	1985	Journal of Comparative Physiology A	157	3		311	321	10	10.1007/BF00618121	https://www.scopus.com/inward/record.uri?eid=2-s2.0-0006976113&doi=10.1007%2fBF00618121&partnerID=40&md5=a3062e1d17f036c99869d24fae7cd0c0	1. Honeybees are positively phototactic when they leave a feeding place and start to fly back to the hive. The strength of this natural phototactic response in individually marked bees was measured without interfering with their foraging behaviour. 2. Absolute sensitivity of this phototactic response to a point light source is in the range of 8.3 · 107 quanta s-1 for 537 nm. This corresponds to a…	Article
Ocellar adaptations for dim light vision in a nocturnal bee	Bee; Nocturnal vision; Ocelli; Polarisation sensitivity; Response dynamics; Sensitivity; Spectral sensitivity	Megalopta genalis	Bees	Other insects	No UV sensitivity	NA	Siebeck U.E.; Collin S.P.; Ghoddusi M.; Marshall N.J.	2003	Journal of Experimental Biology	206	13		2177	2190	13	10.1242/jeb.00401	https://www.scopus.com/inward/record.uri?eid=2-s2.0-79954986207&doi=10.1242%2fjeb.050427&partnerID=40&md5=3d20d7ca0f68430029a3fd3ab63ba71a	Growing evidence indicates that insect ocelli are strongly adapted to meet the specific functional requirements in the environment in which that insect lives. We investigated how the ocelli of the nocturnal bee Megalopta genalis are adapted to life in the dim understory of a tropical rainforest. Using a combination of light microscopy and three-dimensional reconstruction, we found that the retina…	Article
Why red flowers are not invisible to bees			Bees	Other insects	Perception	Other	Chittka L.; Waser N.M.	1997	Israel Journal of Plant Sciences	45	3-Feb		169	183	14	10.1080/07929978.1997.10676682	https://www.scopus.com/inward/record.uri?eid=2-s2.0-0030809945&doi=10.1080%2f07929978.1997.10676682&partnerID=40&md5=1953d6282ac91d9e6d07880088af0715	A pervasive idea among pollination biologists is that bees cannot see red flowers. This idea has led many workers to assume that red coloration is an adaptation by which flowers exclude bees as visitors. However, recent empirical and theoretical evidence strongly supports the alternative view, that red flowers are visible to bees. Our purpose is to marshal this evidence from physiology, behavior,…	Article
A cure for the blues: Opsin duplication and subfunctionalization for short-wavelength sensitivity in jewel beetles (Coleoptera: Buprestidae)	Agrilus planipennis; Emerald ash borer; Evolution; Insect vision; Opsins; Pest species; RNA-seq; Transcriptome	Buprestidae	Beetles	Other insects	Perception	Other	Lord N.P.; Plimpton R.L.; Sharkey C.R.; Suvorov A.; Lelito J.P.; Willardson B.M.; Bybee S.M.	2016	BMC Evolutionary Biology	16	1	107				10.1186/s12862-016-0674-4	https://www.scopus.com/inward/record.uri?eid=2-s2.0-84971516649&doi=10.1186%2fs12862-016-0674-4&partnerID=40&md5=8bb6b0d103bbf941cd072994669ecfa5	Background: Arthropods have received much attention as a model for studying opsin evolution in invertebrates. Yet, relatively few studies have investigated the diversity of opsin proteins that underlie spectral sensitivity of the visual pigments within the diverse beetles (Insecta: Coleoptera). Previous work has demonstrated that beetles appear to lack the short-wavelength-sensitive (SWS) opsin c…	Article
Heating rates are more strongly influenced by near-infrared than visible reflectance in beetles	Poikilothermy; Solar radiation; Surface sculpture; Thermoregulation	Buprestidae	Beetles	Other insects	UV reflectance had no effect	Unknown	Wang L.-Y.; Franklin A.M.; Black J.R.; Stuart-Fox D.	2021	Journal of Experimental Biology	224	19	jeb242898				10.1242/jeb.242898	https://www.scopus.com/inward/record.uri?eid=2-s2.0-85117708983&doi=10.1242%2fjeb.242898&partnerID=40&md5=0da1df3a297a9d34195148ef99ea6e2c	Adaptations to control heat transfer through the integument are a key component of temperature regulation in animals. However, there remain significant gaps in our understanding of how different optical and morphological properties of the integument affect heating rates. To address these gaps, we examined the effect of reflectivity in both ultraviolet-visible and near-infrared wavelengths, surfac…	Article
Spectral correspondence between visual spectral sensitivity and bioluminescence emission spectra in the click beetle Pyrophorus punctatissimus (Coleoptera: Elateridae)	Bioluminescence; Click beetle; Compound eyes; Spectral sensitivity; Visual ecology	click beetles	Beetles	Other insects	Perception (near-UV)	Other	Zufall F.; Schmitt M.; Menzel R.	1989	Journal of Comparative Physiology A	164	5		597	608	11	10.1007/BF00614502	https://www.scopus.com/inward/record.uri?eid=2-s2.0-0034095864&doi=10.1016%2fS0022-1910%2899%2900224-3&partnerID=40&md5=2d8dd4061a3d5c0d5b92e0f0a5248792	The presence of two spectral mechanisms, near-ultraviolet and green (λ(max)=545 nm), is strongly suggested by electroretinographic visual spectral sensitivity curves obtained under dark and red chromatic adaptation conditions in the compound eyes of the click beetle Pyrophorus punctatissimus. The bioluminescence emission of the dorsal prothoracic lanterns is deep green (λ(max)=543 nm) and that of…	Article
Variation in opsin genes correlates with signalling ecology in North American fireflies	adaptation; binding pocket; comparative biology; insects; Lampyridae; molecular evolution	Fireflies	Beetles	Other insects	Perception	Other	Sander S.E.; Hall D.W.	2015	Molecular Ecology	24	18		4679	4696	17	10.1111/mec.13346	https://www.scopus.com/inward/record.uri?eid=2-s2.0-84941753112&doi=10.1111%2fmec.13346&partnerID=40&md5=5ee676d20e7b91338744688ff08e7443	Genes underlying signal reception should evolve to maximize signal detection in a particular environment. In animals, opsins, the protein component of visual pigments, are predicted to evolve according to this expectation. Fireflies are known for their bioluminescent mating signals. The eyes of nocturnal species are expected to maximize the detection of conspecific signal colours emitted in the t…	Article
Atomic force microscopy study of nano-physiological response of ladybird beetles to photostimuli		Hippodamia convergens	Beetles	Other insects	Perception	Other	Guz N.V.; Dokukin M.E.; Sokolov I.	2010	PLoS ONE	5	9	e12834	1	5	4	10.1371/journal.pone.0012834	https://www.scopus.com/inward/record.uri?eid=2-s2.0-77958469849&doi=10.1371%2fjournal.pone.0012834&partnerID=40&md5=62e9dea81052950b21861056e5589b32	Background: Insects are of interest not only as the most numerous and diverse group of animals but also as highly efficient bio-machines varying greatly in size. They are the main human competitors for crop, can transmit various diseases, etc. However, little study of insects with modern nanotechnology tools has been done. Methodology/Principal Findings: Here we applied an atomic force microscopy…	Article
Spectral preference and temporal modulation of photic orientation by Colorado potato beetle on a servosphere	Chrysomelidae; Coleoptera; Color vision; CPB; Leptinotarsa decemlineata; Locomotion compensator; Photo-orientation; Pulsed stimuli; Sensory ecology	Leptinotarsa decemlineata	Beetles	Other insects	Perception	Other	Simões B.F.; Gower D.J.; Rasmussen A.R.; Sarker M.A.R.; Fry G.C.; Casewell N.R.; Harrison R.A.; Hart N.S.; Partridge J.C.; Hunt D.M.; Chang B.S.; Pisani D.; Sanders K.L.	2020	Current Biology	30	13		2608	2.62E+07		10.1016/j.cub.2020.04.061	https://www.scopus.com/inward/record.uri?eid=2-s2.0-78650956371&doi=10.1111%2fj.1570-7458.2010.01081.x&partnerID=40&md5=a9dbc519ab93ec6f3fd4fbb96f35d661	The Colorado potato beetle (CPB), Leptinotarsa decemlineata (Say) (Coleoptera: Chrysomelidae), is a diurnal insect that strongly relies on visual cues to guide its walk. In the present study, we investigated the orientation behavior of non-diapausing walking CPB in response to emissive colors produced by light emitting diodes (LEDs) in a dual choice arena adapted to a servosphere, where the only …	Article
Astroorientation in Lethrus (Coleoptera, Scarabaeidae)		Lethrus sp.	Beetles	Other insects	Perception, food searching	Other	Frantsevich L.; Govardovski V.; Gribakin F.; Nikolajev G.; Pichka V.; Polanovsky A.; Shevchenko V.; Zolotov V.	1977	Journal of Comparative Physiology ■ A	121	2		253	271	18	10.1007/BF00609615	https://www.scopus.com/inward/record.uri?eid=2-s2.0-0013446477&doi=10.1007%2fBF00609615&partnerID=40&md5=a867920f892a026d4a877436e7738f26	1. Providing the nest with vegetable food, Lethrus performs repeated excursions of about l m from the hole and returns home. 2. Homing by the straight line, Lethrus walks in compass direction toward the nest; the distance traveled is equal to the estimated distance to the hole, and in a case of fault Lethrus begins the circling search. Lethrus is able to integrate over the complex path. 3. Lethru…	Article
Spectral tuning of bioluminescence and visual sensitivity in males of Brazilian firefly species inhabiting dim light environments (Coleoptera: Elateroidea: Lampyridae)	bioluminescence; Brazilian fireflies; visual ecology; visual spectral sensitivity	Macrolampis omissa	Beetles	Other insects	Perception (near-UV)	Other	Emerling C.A.; Huynh H.T.; Nguyen M.A.; Meredith R.W.; Springer M.S.	2015	Proceedings of the Royal Society B: Biological Sciences	282	1819	20151817				10.1098/rspb.2015.1817	https://www.scopus.com/inward/record.uri?eid=2-s2.0-85135944981&doi=10.1002%2fjez.2647&partnerID=40&md5=8fee357d7e7e580db92e491c556b8396	Bioluminescence in fireflies is essential for sexual communication, and each species has evolved a specific bioluminescence emission capable of being detected by its visual system. This spectral “tuning” between visual sensitivity and bioluminescent emission has been established in 14 species of North American fireflies inhabiting diverse photoecological niches. Here we extend that research to th…	Article
Colour choice behaviour in the pollen beetle Meligethes aeneus (Coleoptera: Nitidulidae)	Brassica napus; Colour opponent mechanism; Colour vision; Oilseed rape; Reflectance	Meligethes aeneus	Beetles	Other insects	Perception	Other	Döring T.F.; Skellern M.; Watts N.; Cook S.M.	2012	Physiological Entomology	37	4		360	378	18	10.1111/j.1365-3032.2012.00850.x	https://www.scopus.com/inward/record.uri?eid=2-s2.0-84870299093&doi=10.1111%2fj.1365-3032.2012.00850.x&partnerID=40&md5=a745776cff7c014ec51cf207728d6bcd	The pollen beetle Meligethes aeneus Fabricius (Coleoptera, Nitidulidae), a pest of oilseed rape (Brassica napus), is known to respond to coloured stimuli; however, current understanding of the underlying mechanisms of colour choice in this species is limited. In the present study, physiological and behavioural experiments are conducted to determine the response of the pollen beetle to colours in …	Article
Visible and near-infrared radiation may be transmitted or absorbed differently by beetle elytra according to habitat preference	Darkness; Elytra thickness; Global radiation; Onthophagus; Spectrophotometry; Thermoregulation	Onthophagus sp.	Beetles	Other insects	Reporting	Unknown	Cuesta E.; Lobo J.M.	2019	PeerJ	2019	11	e8104				10.7717/peerj.8104	https://www.scopus.com/inward/record.uri?eid=2-s2.0-85075737676&doi=10.7717%2fpeerj.8104&partnerID=40&md5=825dd4a8be6cfac7ca2d90487e44c14a	Background: The exoskeleton of an insect could be an important factor in the success of its evolutionary process. This reaches its maximum expression in beetles, which constitute the most diversified animal taxon. The involvement in the management of environmental radiation could be one of the most important functions of the exoskeleton due to the passive contributions to the thermoregulation of …	Article
Sexual Dimorphism in the Compound Eye of Rhagophthalmus ohbai (Coleoptera: Rhagophthalmidae): II. Physiology and Function of the Eye of the Male	Compound eye; ERG; Fireflies; Sexual dimorphism; Spectral sensitivity; Vision	Rhagophthalmus ohbai	Beetles	Other insects	Perception	Other	Rowe J.W.; Gradel J.R.; Bunce C.F.; Clark D.L.	2012	Amphibia Reptilia	33	4-Mar		443	450	7	10.1163/15685381-00002847	https://www.scopus.com/inward/record.uri?eid=2-s2.0-68949112330&doi=10.1016%2fS1226-8615%2808%2960327-1&partnerID=40&md5=ad740fefd79d9f571ba74bdb73cd2f19	The eyes of male and female Rhagophthalmus ohbai are of very different sizes and possess approximately 3000 and 35 facets, respectively. In the male eye one can distinguish a smaller dorsal region with 500 facets and a larger ventral one with ca. 1800. Ultrastructural differences between them have been described earlier in this journal (Lau and Meyer-Rochow, 2006). Electrophysiological recordings…	Article
Photoreceptor genes in a trechine beetle, Trechiama kuznetsovi, living in the upper hypogean zone	Adaptation; Blind ground beetle; Carabidae; Evolution; Mesovoid shallow substratum	Trechiama kuznetsovi	Beetles	Other insects	Perception; no UV	NA	Gaudreau M.; Guerra-Grenier E.; Abram P.K.; Brodeur J.	2021	Journal of Insect Physiology	133		104273				10.1016/j.jinsphys.2021.104273	https://www.scopus.com/inward/record.uri?eid=2-s2.0-85159182396&doi=10.1186%2fs40851-023-00208-7&partnerID=40&md5=8c69ce8ebf16606047c8ec7b3087b9f4	To address how organisms adapt to a new environment, subterranean organisms whose ancestors colonized subterranean habitats from surface habitats have been studied. Photoreception abilities have been shown to have degenerated in organisms living in caves and calcrete aquifers. Meanwhile, the organisms living in a shallow subterranean environment, which are inferred to reflect an intermediate stag…	Article
Genomic and gene regulatory signatures of cryptozoic adaptation: Loss of blue sensitive photoreceptors through expansion of long wavelength-opsin expression in the red flour beetle Tribolium castaneum		Tribolium castaneum	Beetles	Other insects	Perception	Other	Jackowska M.; Bao R.; Liu Z.; McDonald E.C.; Cook T.A.; Friedrich M.	2007	Frontiers in Zoology	4		24				10.1186/1742-9994-4-24	https://www.scopus.com/inward/record.uri?eid=2-s2.0-40149088309&doi=10.1186%2f1742-9994-4-24&partnerID=40&md5=f86202aceee95589dda930baa3c4e55f	Background. Recent genome sequence analysis in the red flour beetle Tribolium castaneum indicated that this highly crepuscular animal encodes only two single opsin paralogs: a UV-opsin and a long wavelength (LW)-opsin; however, these animals do not encode a blue (B)-opsin as most other insects. Here, we studied the spatial regulation of the Tribolium single LW- and UV-opsin gene paralogs in compa…	Article
Dark nests and egg colour in birds: A possible functional role of ultraviolet reflectance in egg detectability	Dark nest; Detectability; Egg colour; Ultraviolet reflectance	98 passerines	Birds	Vertebrates	Predation avoidance	Survival	Avilés J.M.; Soler J.J.; Pérez-Contreras T.	2006	Proceedings of the Royal Society B: Biological Sciences	273	1603		2821	2829	8	10.1098/rspb.2006.3674	https://www.scopus.com/inward/record.uri?eid=2-s2.0-33751106165&doi=10.1098%2frspb.2006.3674&partnerID=40&md5=7c6384e6dd2f662383120d89bedcf77d	Owing to the conspicuousness of ultraviolet (UV) colour in dark environments, natural selection might have selected UV egg coloration because it would enhance egg detectability by parents in murky nests. Here, we tested this hypothesis by using comparative and experimental approaches. First, we studied variation in egg coloration of 98 species of European passerines measured using UV-visible refl…	Article
Do weather conditions affect the colouration of great reed warbler Acrocephalus arundinaceus eggs?	Egg appearance; Passerines; Precipitation; Temperature; UV reflectance	Acrocephalus arundinaceus	Birds	Vertebrates	Reporting, Temperature affects UV eggs color	Unknown	Honza M.; Procházka P.; Požgayová M.	2012	Folia Zoologica	61	4-Mar		219	224	5	10.25225/fozo.v61.i3.a5.2012	https://www.scopus.com/inward/record.uri?eid=2-s2.0-84872481285&doi=10.25225%2ffozo.v61.i3.a5.2012&partnerID=40&md5=48618b95fc917b10db43fa252766bd67	The goal of this paper was to test the hypothesis that weather conditions, such as temperature and rainfall, affect egg colouration in the great reed warbler Acrocephalus arundinaceus. We failed to find strong support for this hypothesis; nevertheless, our results indicate that temperature has an effect on some egg colour characteristics. Eggshell brightness (PC1) increased with increasing temper…	Article
Complementary shifts in photoreceptor spectral tuning unlock the full adaptive potential of ultraviolet vision in birds		across clade	Birds	Vertebrates	Perception/mechanism	Other	Toomey M.B.; Lind O.; Frederiksen R.; Curley R.W., Jr.; Riedl K.M.; Wilby D.; Schwartz S.J.; Witt C.C.; Harrison E.H.; Roberts N.W.; Vorobyev M.; McGraw K.J.; Cornwall M.C.; Kelber A.; Corbo J.C.	2016	eLife	5	2016July	e15675				10.7554/eLife.15675	https://www.scopus.com/inward/record.uri?eid=2-s2.0-84979502825&doi=10.7554%2feLife.15675&partnerID=40&md5=4f761eb43810564bc6a1b39fcf97cacf	Color vision in birds is mediated by four types of cone photoreceptors whose maximal sensitivities (λmax) are evenly spaced across the light spectrum. In the course of avian evolution, the λmax of the most shortwave-sensitive cone, SWS1, has switched between violet (λmax > 400 nm) and ultraviolet (λmax < 380 nm) multiple times. This shift of the SWS1 opsin is accompanied by a corresponding short-…	Article
The role of a generalized ultraviolet cue for blackbird food selection	Agelaius phoeniceus; Conditioned avoidance; Feeding behavior; Postingestive consequence; Red-winged blackbird; Visual cue	Agelaius phoeniceus	Birds	Vertebrates	Perception	Other	Pryke S.R.; Griffith S.C.	2007	Journal of Evolutionary Biology	20	4		1512	1521	9	10.1111/j.1420-9101.2007.01332.x	https://www.scopus.com/inward/record.uri?eid=2-s2.0-84860367397&doi=10.1016%2fj.physbeh.2012.04.007&partnerID=40&md5=0e4ce03db48dc734303269c35b3ee9d9	Birds utilize ultraviolet (UV) wavelengths for plumage signaling and sexual selection. Ultraviolet cues may also be used for the process of avian food selection. The aim of our study was to investigate whether a UV cue and a postingestive repellent can be used to condition food avoidance in red-winged blackbirds (Agelaius phoeniceus). We found that birds conditioned with an UV-absorbent, postinge…	Article
Carotenoid-based ornamentation as a dynamic but consistent individual trait	Alectoris rufa; Carotenoids; Honest signaling; Sexual selection; Ultraviolet coloration	Alectoris rufa	Birds	Vertebrates	Sexual signalling	Reproduction	Pérez-Rodríguez L.	2008	Behavioral Ecology and Sociobiology	62	6		995	1005	10	10.1007/s00265-007-0527-7	https://www.scopus.com/inward/record.uri?eid=2-s2.0-41049113481&doi=10.1007%2fs00265-007-0527-7&partnerID=40&md5=19bd842f464c5e53f16c2813dc590d48	Carotenoid-based ornaments act as signals of quality in many animal species. In contrast to feathers, which are relatively stable structures, carotenoid-pigmented integuments (e.g. bills, lores, tarsi) can change colour rapidly and may better reflect changes in physiological condition. I studied the seasonal variations in plasma carotenoids in red-legged partridges (Alectoris rufa) kept on a cons…	Article
Meadow pipit (Anthus pratensis) egg appearance in cuckoo (Cuculus canorus) sympatric and allopatric populations	biocidal paint; Hydropsychidae; pyrethroid; semi-volatile	Anthus pratensis	Birds	Vertebrates	Protection against egg rejection	Survival	Ruzov A.; Shorning B.; Mortusewicz O.; Dunican D.S.; Leonhardt H.; Meehan R.R.	2009	Development	136	13		2277	2286	9	10.1242/dev.032227	https://www.scopus.com/inward/record.uri?eid=2-s2.0-0042568726&doi=10.1046%2fj.1095-8312.2003.00208.x&partnerID=40&md5=f5c70ede2da0c3de06866769b5ed9219	Host populations tend to show less ability to discriminate against parasites when living in their absence. However, comparison of rejection rates among sympatric and allopatric host populations does not allow determination of whether the greater tolerance in allopatric populations reflects a genetic change or phenotypic plasticity. Here we test the existence of changes in a host's adaptation to b…	Article
Consistency of structural color across molts: The effects of environmental conditions and stress on feather ultraviolet reflectance	Aphelocoma coerulescens; corticosterone; multiple imputation; plumage consistency; scrub-jay; structural color; ultraviolet	Aphelocoma coerulescens	Birds	Vertebrates	Intraspecific communication/sexual signalling	Reproduction	Windsor R.L.; Fox G.A.; Bowman R.	2019	Auk	136	3	ukz019				10.1093/auk/ukz019	https://www.scopus.com/inward/record.uri?eid=2-s2.0-85073558426&doi=10.1093%2fauk%2fukz019&partnerID=40&md5=3d87198b275205dd2642c63747b2ea9c	Plumage ornamentation is often considered a signal of fitness, condition, sex, or social status. This theory holds for species with structural UV color, which is influenced by a variety of factors such as environmental pressures during molt or heritability. However, little is known about the consistency of ornamentation and signaling across time in individuals with structural color. We compared j…	Article
Plumage reflectance signals dominance in Florida scrub-jay, Aphelocoma coerulescens, juveniles	Aphelocoma coerulescens; Dominance; Juvenile plumage; Ornament; Scrub-jay; Status signalling; Structural coloration	Aphelocoma coerulescens	Birds	Vertebrates	Male competition	Reproduction	Cuthill I.C.; Bennett A.T.D.; Partridge J.C.; Maier E.J.	1999	American Naturalist	153	2		183	200	17	10.1086/303160	https://www.scopus.com/inward/record.uri?eid=2-s2.0-84870403053&doi=10.1016%2fj.anbehav.2012.09.025&partnerID=40&md5=e2ef9ef12b02bfc278c811191d7cb591	Although sexual selection is undeniably important in the evolution and maintenance of ornamental traits, it remains an unsuitable explanation for juvenile ornamentation. Male-male competition has been important in the evolution of UV-blue plumage ornamentation in birds, suggesting that this type of plumage may signal status more generally. In the present study, we compared dominance status of juv…	Article
Selection and inheritance of sexually dimorphic juvenile plumage coloration	Aphelocoma coerulescens; Intersexual genetic correlation; Maternal effects; Plumage color; Sex linkage; Z-linkage	Aphelocoma coerulescens	Birds	Vertebrates	Sexual dimorphism	Reproduction	Tringali A.; Bowman R.; Husby A.	2015	Ecology and Evolution	5	22		5413	5422	9	10.1002/ece3.1793	https://www.scopus.com/inward/record.uri?eid=2-s2.0-84947996355&doi=10.1002%2fece3.1793&partnerID=40&md5=3b1b03841c814807b646b2d9ff325c83	Sexually dimorphic plumage coloration is widespread in birds and is generally thought to be a result of sexual selection for more ornamented males. Although many studies find an association between coloration and fitness related traits, few of these simultaneously examine selection and inheritance. Theory predicts that sex-linked genetic variation can facilitate the evolution of dimorphism, and s…	Article
Mate Choice and Colored Beak Spots of King Penguins	Aptenodytes patagonicus; Color perception; Female choice; Mutual mate choice; Mutual ornamentation; Seabirds	Aptenodytes patagonicus	Birds	Vertebrates	Female choice	Reproduction	Singh-Gasson S.; Green R.D.; Yue Y.; Nelson C.; Blattner F.; Sussman M.R.; Cerrina F.	1999	Nature Biotechnology	17	10		974	978	4	10.1038/13664	https://www.scopus.com/inward/record.uri?eid=2-s2.0-84944260666&doi=10.1111%2feth.12419&partnerID=40&md5=ca76139ca992dac9299ad8ce81563b02	The theory of sexual selection explains sexual dimorphisms in ornaments used in mate choice. Mutual mate choice is a form of sexual selection that might explain sexually monomorphic ornamental traits. Under mutual mate choice, both sexes select partners based on the same ornament. We tested the mutual mate choice hypothesis in a mutually ornamented seabird, the king penguin (Aptenodytes patagonic…	Article
Experimental stress during molt suggests the evolution of condition-dependent and condition-independent ornaments in the king penguin	Corticosterone; honest signal; Immunity; sexual selection; social selection	Aptenodytes patagonicus	Birds	Vertebrates	Honest signalling	Reproduction	Schull Q.; Robin J.-P.; Dobson F.S.; Saadaoui H.; Viblanc V.A.; Bize P.	2018	Ecology and Evolution	8	2		1084	1095	11	10.1002/ece3.3677	https://www.scopus.com/inward/record.uri?eid=2-s2.0-85038420460&doi=10.1002%2fece3.3677&partnerID=40&md5=3e8815733416cb6f0685b4398d100665	Sexual selection and social selection are two important theories proposed for explaining the evolution of colorful ornamental traits in animals. Understanding signal honesty requires studying how environmental and physiological factors during development influence the showy nature of sexual and social ornaments. We experimentally manipulated physiological stress and immunity status during the mol…	Article
Variation of mutual colour ornaments of king penguins in response to winter resource availability	Aptenodytes patagonicus; Early breeding; King penguin; Mate choice; Mutual ornamentation; Sexual selection	Aptenodytes patagonicus	Birds	Vertebrates	Honest signalling; mate choice and sexual selection	Reproduction	Keddar I.; Couchoux C.; Jouventin P.; Dobson F.S.	2015	Behaviour	152	13-Dec		1679	1700	21	10.1163/1568539X-00003299	https://www.scopus.com/inward/record.uri?eid=2-s2.0-84944185459&doi=10.1163%2f1568539X-00003299&partnerID=40&md5=ea0b97315965efa0b24e33f98ee1169a	We studied the influence of marine resources during a year of abundance and another of extreme scarcity, on sexually selected ornaments of the king penguin (Aptenodytes patagonicus), a seabird with striking coloured ornaments in both sexes. Displaying birds started their breeding cycle with similar mean body mass each year, but both sexes had significantly larger yellow/orange auricular patches i…	Article
Beak color dynamically signals changes in fasting status and parasite loads in king penguins	dynamic ornament; fasting; honest signal; king penguin; parasites; sexual selection	Aptenodytes patagonicus	Birds	Vertebrates	Honest signalling/sexual selection; "beak spot sexual traits"	Reproduction	Schull Q.; Dobson F.S.; Stier A.; Robin J.-P.; Bize P.; Viblanc V.A.	2016	Behavioral Ecology	27	6		1684	1693	9	10.1093/beheco/arw091	https://www.scopus.com/inward/record.uri?eid=2-s2.0-85019773871&doi=10.1093%2fbeheco%2farw091&partnerID=40&md5=5e8bb906781496260d2a973c1aa80768	Dynamic ornamental signals that vary over minutes, hours or weeks can yield continuous information on individual condition (e.g., energy reserves or immune status), and may therefore be under strong social and/or sexual selection. In vertebrates, the coloration of the integument is often viewed as a dynamic ornament, which in birds can be apparent in the beak. King penguins (Aptenodytes patagonic…	Article
Mutual Mate Choice for Colorful Traits in King Penguins		Aptenodytes patagonicus	Birds	Vertebrates	Mate choice	Reproduction	Nolan P.M.; Stephen Dobson F.; Nicolaus M.; Karels T.J.; McGraw K.J.; Jouventin P.	2010	Ethology	116	7		635	644	9	10.1111/j.1439-0310.2010.01775.x	https://www.scopus.com/inward/record.uri?eid=2-s2.0-77954582634&doi=10.1111%2fj.1439-0310.2010.01775.x&partnerID=40&md5=4a490d7fd8f1c5dc5f831937ce3c093f	While studies of mate choice based on male color pattern are ubiquitous, studies of mate choice based on ornamental color traits in sexually monomorphic species are less common. We conducted manipulative field experiments on two color ornaments of king penguins (Aptenodytes patagonicus), the size of auricular patches of orange feathers and degree of UV reflectance from beak spots, to determine ho…	Article
Male-Biased Mate Competition in King Penguin Trio Parades	Aggression; Sexual selection; Stickleback; UV; Visual signals	Aptenodytes patagonicus	Birds	Vertebrates	Sexual selection	Reproduction	Rick I.P.; Bakker T.C.M.	2008	Naturwissenschaften	95	7		631	638	7	10.1007/s00114-008-0365-0	https://www.scopus.com/inward/record.uri?eid=2-s2.0-84876122330&doi=10.1111%2feth.12076&partnerID=40&md5=d096c74e0baca2ce0ac8da1da3a6dc1a	Darwin devised sexual selection theory to explain sexual dimorphisms. Further developments of the theory identified the operational sex-ratio (OSR) as one of its cornerstones, and it was commonly admitted that an OSR biased toward one sex would lead to stronger selection pressures toward that sex. Recent theoretical developments have challenged this view and showed that the OSR alone does not det…	Article
Experiments on colour ornaments and mate choice in king penguins	Aptenodytes patagonicus; king penguin; mate choice; ornament; sexual selection	Aptenodytes patagonicus	Birds	Vertebrates	Sexual selection	Reproduction	Pincemy G.; Dobson F.S.; Jouventin P.	2009	Animal Behaviour	78	5		1247	1253	6	10.1016/j.anbehav.2009.07.041	https://www.scopus.com/inward/record.uri?eid=2-s2.0-70350044457&doi=10.1016%2fj.anbehav.2009.07.041&partnerID=40&md5=4e1680bd7da7bc565d4ca06d2130b415	Research on animal ornaments used in mate choice has largely focused on males, particularly for bird species with sexually dimorphic coloured patches of feathers and integument. Relatively less information is available for coloured ornaments of sexually monomorphic species and the use of these ornaments during mate choice. The king penguin, Aptenodytes patagonicus, is a monogamous marine bird in …	Article
Mutually honest? Physiological 'qualities' signalled by colour ornaments in monomorphic king penguins	Body condition; King penguin; Monomorphic seabird; Mutual mate choice; Ornament; Oxidative stress; Sexual selection; Ultra-violet signals	Aptenodytes patagonicus	Birds	Vertebrates	Sexual signalling	Reproduction	Viblanc V.A.; Dobson F.S.; Stier A.; Schull Q.; Saraux C.; Gineste B.; Pardonnet S.; Kauffmann M.; Robin J.-P.; Bize P.	2016	Biological Journal of the Linnean Society	118	2		200	214	14	10.1111/bij.12729	https://www.scopus.com/inward/record.uri?eid=2-s2.0-84952360942&doi=10.1111%2fbij.12729&partnerID=40&md5=73477a7d19c3770247a9577a4a8fcb64	Mate choice is expected to be important for the fitness of both sexes for species in which successful reproduction relies strongly on shared and substantial parental investment by males and females. Reciprocal selection may then favour the evolution of morphological signals providing mutual information on the condition/quality of tentative partners. However, because males and females often have d…	Article
Egg reflectance spectra of chinese pond heron (ardeola bacchus) in Lingao and Cheng-mai of hainan island, South China	Avian brood parasitism; Avian visual modeling; Chinese pond heron; Egg color; Fiber spectrophotometer	Ardeola bacchus	Birds	Vertebrates	Perception, Reproduction, Survival	Both	Cheng C.; Liu L.; Wu H.; Yang C.; Zhang Z.; Liang W.	2011	Chinese Journal of Ecology	30	8		1674	1677	3		https://www.scopus.com/inward/record.uri?eid=2-s2.0-83755220798&partnerID=40&md5=612c036c4660c8b764be13642b0d1c09	Fiber spectrophotometer and avian visual modeling were adopted to quantitatively analyze the egg color of Chinese Pond Heron (Ardeola bacchus) in Lingao and Chengmai of Hainan Island during the breeding season from April to July, 2009. The egg reflectance spectra showed that the wave crest was located on the range of medium wave, with a peak on green light zone. The blue-green egg color of A. bac…	Article
Male eastern bluebirds trade future ornamentation for current reproductive investment	Life-history evolution; Parental effort; Sexual selection; Structural plumage; Trade-offs	Bluebird	Birds	Vertebrates	Sexual selection	Reproduction	Siefferman L.; Hill G.E.	2005	Biology Letters	1	2		208	211	3	10.1098/rsbl.2004.0274	https://www.scopus.com/inward/record.uri?eid=2-s2.0-25444531490&doi=10.1098%2frsbl.2004.0274&partnerID=40&md5=59c873cfb41bff6eb5100e85a9214054	Life-history theory proposes that organisms must trade-off investment in current and future reproduction. Production of ornamental display is an important component of reproductive effort that has rarely been considered in tests of allocation trade-offs. Male eastern bluebirds (Sialia sialis) display brilliant ultraviolet-blue plumage that is correlated with mate acquisition and male competitive …	Article
The effects of preen oils and soiling on the UV-visible reflectance of carotenoid-pigmented feathers	Carotenoids; Coloration; Honest signals; Preen waxes; Sexual selection; Uropygial gland	Bombycilla garrulus	Birds	Vertebrates	Sexual selection	Reproduction	Eredics A.; Németh Z.I.; Rákosa R.; Rasztovits E.; Móricz N.; Vig P.	2015	Acta Silvatica et Lignaria Hungarica	11	1		9	25	16	10.1515/aslh-2015-0001	https://www.scopus.com/inward/record.uri?eid=2-s2.0-79958839606&doi=10.1007%2fs00265-011-1153-y&partnerID=40&md5=560b7c08d1677f80d693e8b59a845ba7	Plumage coloration, particularly when carotenoid-based, is important in social signaling in birds. Although feather color is a relatively stable trait, individuals may modify it with "cosmetic" substances such as preen oils. In addition, dirt accumulation may influence plumage coloration and further affect signal perception by receivers. Here, we analyze the separate potential effects of preen oi…	Article
Unexpectedly low UV-sensitivity in a bird, the budgerigar	Bird senses; Colour constancy; Receptor adaptation; Spectral sensitivity; UV-vision	budgerigars	Birds	Vertebrates	Perception	Other	Chavez J.; Kelber A.; Vorobyev M.; Lind O.	2014	Biology Letters	10	11	20140670				10.1098/rsbl.2014.0670	https://www.scopus.com/inward/record.uri?eid=2-s2.0-84920024734&doi=10.1098%2frsbl.2014.0670&partnerID=40&md5=cc3caea6f72563a4d4bdda8172bbe6fb	Photoreceptor adaptation ensures appropriate visual responses during changing light conditions and contributes to colour constancy. We used behavioural tests to compare UV-sensitivity of budgerigars after adaptation to UV-rich and UV-poor backgrounds. In the latter case, we found lower UV-sensitivity than expected, which could be the result of photon-shot noise corrupting cone signal robustness o…	Article
Widespread cryptic dichromatism and ultraviolet reflectance in the largest radiation of neotropical songbirds: Implications of accounting for avian vision in the study of plumage evolution	Avian vision; Cardinal; Coloration; Sexual dimorphism; Tanager; Ultraviolet	Cardinals, Tanagers	Birds	Vertebrates	Reporting, Sexual dichromatism	Reproduction	Burns K.J.; Shultz A.J.	2012	Auk	129	2		211	221	10	10.1525/auk.2012.11182	https://www.scopus.com/inward/record.uri?eid=2-s2.0-84861365296&doi=10.1525%2fauk.2012.11182&partnerID=40&md5=8d5334beff899c904f7227d511a957a7	Avian coloration has played a central role in the study of sexual selection and other aspects of animal behavior. However, only recently have analyses of avian coloration been able to incorporate avian visual abilities. Although several studies have broadly sampled species for evidence of plumage coloration visible to birds but invisible to humans, few studies have quantified these data for all s…	Article
Carotenoid-based masks in the European Goldfinch Carduelis carduelis reflect different information in males and females	Bird; Carotenoid; Coccidia; Goldfinch; Haemoproteus; Ornament; Parasites; Sexual selection	Carduelis carduelis	Birds	Vertebrates	Immune function, sexual selection, reporting	Reproduction	López G.; Figuerola J.; Soriguer R.	2008	Ardea	96	2		233	242	9	10.5253/078.096.0208	https://www.scopus.com/inward/record.uri?eid=2-s2.0-56749176223&doi=10.5253%2f078.096.0208&partnerID=40&md5=e247935a44a0b22fe5101a9bb2fd4eee	Sexual selection may play an important role in the evolution of carotenoid-based signals. According to the parasite-mediated sexual selection hypothesis, organism health, parasite resistance and the expression of ornaments are linked. While some studies have analysed the expression of male carotenoid-based ornaments in relation to parasites and immune system capacities, few studies have focused o…	Article
An experimental test of the contributions and condition dependence of microstructure and carotenoids in yellow plumage coloration	American goldfinch; Carduelis tristis; Carotenoid pigmentation; Diet; Honest signalling; Sexual selection	Carduelis tristis	Birds	Vertebrates	Reporting	Unknown	Shawkey M.D.; Hill G.E.; McGraw K.J.; Hood W.R.; Huggins K.	2006	Proceedings of the Royal Society B: Biological Sciences	273	1604		2985	2991	6	10.1098/rspb.2006.3675	https://www.scopus.com/inward/record.uri?eid=2-s2.0-34247211766&doi=10.1098%2frspb.2006.3675&partnerID=40&md5=5986a84a8e34c388326c44da462681a2	A combination of structural and pigmentary components is responsible for many of the colour displays of animals. Despite the ubiquity of this type of coloration, neither the relative contribution of structures and pigments to variation in such colour displays nor the relative effects of extrinsic factors on the structural and pigment-based components of such colour has been determined. Understand…	Article
Assortative mating by carotenoid-based plumage colour: A quality indicator in American goldfinches, Carduelis tristis		Carduelis tristis	Birds	Vertebrates	Sexual selection	Reproduction	MacDougall A.K.; Montgomerie R.	2003	Naturwissenschaften	90	10		464	467	3	10.1007/s00114-003-0459-7	https://www.scopus.com/inward/record.uri?eid=2-s2.0-0242298130&doi=10.1007%2fs00114-003-0459-7&partnerID=40&md5=07ce0093181fae94035b2f25e741548f	We investigated the mating patterns in 22 breeding pairs of wild American goldfinches (Carduelis tristis) with respect to their body size, condition, and carotenoid-based, yellow plumage colour. Using reflectance spectrometry, we objectively quantified plumage colours across the bird-visible wavelengths, revealing a unexpected UV peak in the reflectance spectrum from yellow feathers. We summarize…	Article
Objective assessment of sexual plumage dichromatism in the Picui Dove	Columbidae; Picui Dove; Sexual dichromatism; Spectral reflectance; Ultraviolet vision	Columbina picui	Birds	Vertebrates	Sexual dichromatism; sexual selection	Reproduction	Levine E.; Crain E.; Robinson P.; Lisman J.	1987	Journal of General Physiology	90	4		575	586	11	10.1085/jgp.90.4.575	https://www.scopus.com/inward/record.uri?eid=2-s2.0-0036249252&doi=10.1650%2f0010-5422%282002%29104%5b0248%3aOAOSPD%5d2.0.CO%3b2&partnerID=40&md5=8c710242679cedc66860ab560a98b1b0	The Picui Dove (Columbina picui) has been considered sexually monochromatic, with females slightly duller than males. This assessment has been based on colors perceived by the human eye. However, birds possess an additional, near-ultraviolet photoreceptor and thus are sensitive to wavelengths humans are not. Measurements of reflectance using spectroradiometry permit an objective determination of …	Article
Birds use eggshell UV reflectance when recognizing non-mimetic parasitic eggs	brood parasitism; common cuckoo; egg recognition; Eurasian reed warbler; mimicry; parasitic egg; ultraviolet (UV) reflectance	common cuckoo	Birds	Vertebrates	Egg recognition	Survival	Šulc M.; Procházka P.; Capek M.; Honza M.	2016	Behavioral Ecology	27	2		677	684	7	10.1093/beheco/arv206	https://www.scopus.com/inward/record.uri?eid=2-s2.0-84964691909&doi=10.1093%2fbeheco%2farv206&partnerID=40&md5=008afe968673de0f0471c041cf0b65bf	Brood parasitism generally has detrimental effect on host fitness. To avoid the negative consequences of brood parasitism, hosts have often evolved an effective counter-adaptation - recognition and rejection of parasitic eggs. Because eggshells of the Eurasian reed warbler (Acrocephalus scirpaceus) and its brood parasite, the common cuckoo (Cuculus canorus), differ significantly in their ultravio…	Article
Differential effects of early growth conditions on colour-producing nanostructures revealed through small angle X-ray scattering and electron microscopy	Blue tit; Early-rearing conditions; Microstructure; Rectrices; Small angle X-ray scattering; Structural colouration	Cyanistes caeruleus	Birds	Vertebrates	Color production	Unknown	Janas K.; Łatkiewicz A.; Parnell A.; Lutyk D.; Barczyk J.; Shawkey M.D.; Gustafsson L.; Cichon M.; Drobniak S.M.	2020	Journal of Experimental Biology	223	18	jeb228387				10.1242/jeb.228387	https://www.scopus.com/inward/record.uri?eid=2-s2.0-85091890970&doi=10.1242%2fjeb.228387&partnerID=40&md5=7f1eaf991afa199359d4ccc7d28f8592	The costs associated with the production and maintenance of colour patches is thought to maintain their honesty. Although considerable research on sexual selection has focused on structurally coloured plumage ornaments, the proximate mechanisms of their potential condition dependence, and thus their honesty, is rarely addressed, particularly in an experimental context. Blue tit (Cyanistes caerule…	Article
The condition-dependent development of carotenoid-based and structural plumage in nestling blue tits: Males and females differ	Condition dependence; Molt; Ontogenetic costs; Plasma biochemistry; Sexual dichromatism	Cyanistes caeruleus	Birds	Vertebrates	Color production, immune function, development	Unknown	Peters A.; Delhey K.; Johnsen A.; Kempenaers B.	2007	American Naturalist	169	SUPPL.		S122	S136	14	10.1086/510139	https://www.scopus.com/inward/record.uri?eid=2-s2.0-33846244303&doi=10.1086%2f510139&partnerID=40&md5=55904d3c0675577df9e1a8d2ba4a0b0b	Despite the importance of proximate mechanisms for understanding costs and functions of signals, relatively little is known about physiological processes underlying colorful plumage production. We investigated yellow carotenoid-based breast plumage and ultraviolet (UV)/blue structural color of tail feathers in nestling blue tits. At peak plumage production and at fledging, we examined plasma conc…	Article
Ultraviolet crown coloration in female blue tits predicts reproductive success and baseline corticosterone	Hormones; Mechanism; Physiology; Sexual selection; Signaling; Structural coloration	Cyanistes caeruleus	Birds	Vertebrates	Female quality and mate choice	Reproduction	Yeager J.; Barnett J.B.	2020	Ecology and Evolution	10	24		13576	13582	6	10.1002/ece3.6969	https://www.scopus.com/inward/record.uri?eid=2-s2.0-84885966510&doi=10.1093%2fbeheco%2fart066&partnerID=40&md5=c4b6ed27b79c343c3f1deee6ace7219f	A growing number of studies provide evidence that female plumage coloration is indicative of individual quality and can influence male mate choice. In blue tits (Cyanistes caeruleus), both sexes exhibit bright ultraviolet (UV)-reflectant crown feathers, which have previously been shown to be attractive to the opposite sex. In males, there is evidence that UV reflectance of the crown feathers is a…	Article
Female-female aggressiveness is influenced by female coloration in blue tits	Badge of status; Blue tit; Carotenoid-based coloration; Cyanistes caeruleus; Female-female competition; Sexual selection; Simulated intrusion; Structural coloration	Cyanistes caeruleus	Birds	Vertebrates	Female-female competition, sexual selection, ornamentation	Reproduction	Midamegbe A.; Grégoire A.; Perret P.; Doutrelant C.	2011	Animal Behaviour	82	2		245	253	8	10.1016/j.anbehav.2011.04.020	https://www.scopus.com/inward/record.uri?eid=2-s2.0-79960563795&doi=10.1016%2fj.anbehav.2011.04.020&partnerID=40&md5=762af1be2ef0e36fbf65ffd963a88ceb	Social and intrasexual competition for access to food, territory and reproduction is a major selection force acting on male phenotypes. In contrast, its evolutionary consequences for female phenotypes, especially female ornamentation, have been overlooked. Because fighting is costly for individuals, physical indicators of status that are correlated with aggressiveness or fighting ability are pred…	Article
Ultraviolet plumage does not signal social status in free-living blue tits; an experimental test	Armament; Male-male competition; Sexual selection; Site-related dominance; Status signaling; Structural coloration	Cyanistes caeruleus	Birds	Vertebrates	Intraspecific competition; "enhancing attractiveness in mate choice may be the sole function of the crown's UV reflectance"	Reproduction	Vedder O.; Korsten P.; Magrath M.J.L.; Komdeur J.	2008	Behavioral Ecology	19	2		410	416	6	10.1093/beheco/arm146	https://www.scopus.com/inward/record.uri?eid=2-s2.0-52449086668&doi=10.1093%2fbeheco%2farm146&partnerID=40&md5=8b5495481c189c5f5f1510cde91c0d87	Ultraviolet (UV) signals are suggested to be sexually selected in a wide range of taxa. Most research, however, has focused on the role of UV signals in mate choice, whereas possible functions in intraspecific competition remain largely untested. Studies on other colors indicate that ornaments preferred by females can also function as signals of social status in competitive interactions between i…	Article
Mediating male-male interactions: The role of the UV blue crest coloration in blue tits	Badge of status; Blue tit (Cyanistes caeruleus); Intra-specific competition; Structural coloration	Cyanistes caeruleus	Birds	Vertebrates	Male competition	Reproduction	Kim E.J.; Lee M.; Kim D.Y.; Kim K.I.; Yi J.Y.	2019	Cells	8	9	950				10.3390/cells8090950	https://www.scopus.com/inward/record.uri?eid=2-s2.0-77958021417&doi=10.1007%2fs00265-010-0995-z&partnerID=40&md5=46ef24e4e4311f7fefdf3b2f00732d12	Badges of status, usually color patches, are hypothesized to serve as important signals within natural populations by communicating an individual's fighting ability or aggressiveness before an interaction ever takes place. These signals, which may evolve via sexual and/or social selection, mediate intra-specific competition by influencing the outcome or escalation of contests between individuals.…	Article
Is UV signalling involved in male-male territorial conflict in the blue tit (Cyanistes caeruleus)? A new experimental approach	Blue tit Cyanistes (formerly Parus) caeruleus; Male-male competition; Sexual selection; Territorial conflict; Ultraviolet plumage; Ultraviolet signalling	Cyanistes caeruleus	Birds	Vertebrates	Male-male competition	Reproduction	Korsten P.; Dijkstra T.H.; Komdeur J.	2007	Behaviour	144	4		447	470	23	10.1163/156853907780756030	https://www.scopus.com/inward/record.uri?eid=2-s2.0-34250018775&doi=10.1163%2f156853907780756030&partnerID=40&md5=a5f77c29099b27b98a36e742f8241ff7	Structurally-based ultraviolet (UV) coloration of plumage can signal male quality and plays a role in female mate choice in many bird species. UV-reflecting badges could also be important signals in male-male competition. We tested if territorial blue tit (Cyanistes caeruleus) males discriminate between conspecific male intruders which differ in the UV reflectance of their crown feathers. To this…	Article
Female plumage coloration is sensitive to the cost of reproduction. An experiment in blue tits	Bird; Carotenoid-based colour; Condition dependence; Cost of reproduction; Handicap principle; Structural coloration	Cyanistes caeruleus	Birds	Vertebrates	Maternal investment; "trade-offs between reproduction and signalling can ensure the honesty of conspicuous plumage traits in female and male blue tits"	Reproduction	Doutrelant C.; Grégoire A.; Midamegbe A.; Lambrechts M.; Perret P.	2012	Journal of Animal Ecology	81	1		87	96	9	10.1111/j.1365-2656.2011.01889.x	https://www.scopus.com/inward/record.uri?eid=2-s2.0-83155172419&doi=10.1111%2fj.1365-2656.2011.01889.x&partnerID=40&md5=e7ed2890a5b1ed1fa2d327fa6c6a9406	1. A growing number of studies suggest that female ornaments are linked to maternal quality and influence male mate choice. These findings challenge the traditional male-biased view of sexual selection and the hypothesis that female ornaments are the outcome of a genetic correlation with male ornaments. To further test the hypothesis that female traits have a function, it is now essential to inve…	Article
Female blue tits with brighter yellow chests transfer more carotenoids to their eggs after an immune challenge	Female ornaments; Immune challenge; Maternal effects; Plumage colouration; Sexual selection	Cyanistes caeruleus	Birds	Vertebrates	No association with UV	NA	Midamegbe A.; Grégoire A.; Staszewski V.; Perret P.; Lambrechts M.M.; Boulinier T.; Doutrelant C.	2013	Oecologia	173	2		387	397	10	10.1007/s00442-013-2617-8	https://www.scopus.com/inward/record.uri?eid=2-s2.0-84884819805&doi=10.1007%2fs00442-013-2617-8&partnerID=40&md5=e4f0d3a6aadb6da377d6c4cef7d32ba9	Female ornaments are present in many species, and it is more and more accepted that sexual or social selection may lead to their evolution. By contrast, the information conveyed by female ornaments is less well understood. Here, we investigated the links between female ornaments and maternal effects. In birds, an important maternal effect is the transmission of resources, such as carotenoids, int…	Article
Structural (UV) and carotenoid-based plumage coloration - signals for parental investment?	Differential allocation; Good parent hypothesis; Male ornament; Parental care; Parental investment; Sexual selection	Cyanistes caeruleus	Birds	Vertebrates	Parental care; no effecto of UV	Unknown	Lucass C.; Iserbyt A.; Eens M.; Müller W.	2016	Ecology and Evolution	6	10		3269	3279	10	10.1002/ece3.2107	https://www.scopus.com/inward/record.uri?eid=2-s2.0-84963900800&doi=10.1002%2fece3.2107&partnerID=40&md5=2eef28f1ddda33db0a015dca99906efb	Parental care increases parental fitness through improved offspring condition and survival but comes at a cost for the caretaker(s). To increase life-time fitness, caring parents are, therefore, expected to adjust their reproductive investment to current environmental conditions and parental capacities. The latter is thought to be signaled via ornamental traits of the bearer. We here investigated…	Article
Parental care and UV coloration in blue tits: Opposite correlations in males and females between provisioning rate and mate's coloration		Cyanistes caeruleus	Birds	Vertebrates	Parental investment, offspring health	Both	Lim M.C.W.; Witt C.C.; Graham C.H.; Dávalos L.M.	2019	Genome Biology and Evolution	11	6	evz101	1552	1572	20	10.1093/gbe/evz101	https://www.scopus.com/inward/record.uri?eid=2-s2.0-84871935062&doi=10.1111%2fj.1600-048X.2012.05575.x&partnerID=40&md5=2daed3a4445089ff9208e97f1fd0fcb8	Parental investment and sexually-selected signals can be intimately related, either because the signals indicate the amount of investment that an individual is prepared to make, and hence its value as a mate (the 'good parent process'), or because individuals are selected to vary their own investment in relation to their mate's signals ('differential allocation' or 'reproductive compensation'). C…	Article
Opposite differential allocation by males and females of the same species	Blue tits; Differential allocation; Mate attractiveness; Parental effort; Reproductive compensation; UV coloration	Cyanistes caeruleus	Birds	Vertebrates	Parental provisioning	Survival	Limbourg T.; Mateman A.C.; Lessells C.M.	2013	Biology Letters	9	1	20120835				10.1098/rsbl.2012.0835	https://www.scopus.com/inward/record.uri?eid=2-s2.0-84872018180&doi=10.1098%2frsbl.2012.0835&partnerID=40&md5=dffeec1957eb73ce5d9bf186df834572	Differential allocation (DA)-the adjustment of an individual's parental investment in relation to its mate's attractiveness-is increasingly recognized as an important component of sexual selection. However, although DA is expected by both sexes of parents in species with biparental care, DA by males has rarely been investigated. We have previously demonstrated a decrease in the feeding rates of f…	Article
Manipulation of male attractiveness induces rapid changes in avian maternal yolk androgen deposition	Blue tit Cyanistes (formerly Parus) caeruleus; Differential allocation; Male attractiveness; Maternal effects; Testosterone; UV coloration; Yolk hormones	Cyanistes caeruleus	Birds	Vertebrates	Removal of UV color of males lowers hormone levels in resulting eggs	Both	Megía-Palma R.; Martínez J.; Merino S.	2018	Current Zoology	64	3		293	302	9	10.1093/cz/zox036	https://www.scopus.com/inward/record.uri?eid=2-s2.0-58149218342&doi=10.1093%2fbeheco%2farn130&partnerID=40&md5=2186aabd1f908cad78b86005c4c8d8de	Avian eggs contain maternal androgens that may adjust offspring development to environmental conditions. We review evidence and functional explanations for the relationship between androgen concentrations in avian eggs and male attractiveness. Experimental studies in captive birds show generally positive relationships, but results from correlational and experimental field studies are less consist…	Article
Eggshell coloration indicates female condition during egg-laying: A field experiment in blue tits	condition dependence; eggshell maculation; quality signal; sexual selection; structural function	Cyanistes caeruleus	Birds	Vertebrates	Reproduction, condition	Both	Holveck M.-J.; Guerreiro R.; Perret P.; Doutrelant C.; Grégoire A.	2019	Biological Journal of the Linnean Society	128	1	blz082	181	200	19	10.1093/biolinnean/blz082	https://www.scopus.com/inward/record.uri?eid=2-s2.0-85070817182&doi=10.1093%2fbiolinnean%2fblz082&partnerID=40&md5=a2ed0ad57ee95a9e0105729868f1b060	Several selection pressures may explain the evolution of avian eggshell coloration patterns. In cavity-nesting species, there are two main non-exclusive hypotheses. The sexually selected eggshell colour hypothesis proposes that eggshell coloration is a sexually selected signal of female and offspring quality used by males that influences paternal care or future re-mating decisions. The structural…	Article
Tail colour signals performance in blue tit nestlings	colouration; Cyanistes caeruleus; G matrix; genetic correlation; good genes; heritability; immune response; sexual selection; wild	Cyanistes caeruleus	Birds	Vertebrates	Sexual selection	Reproduction	Class B.; Kluen E.; Brommer J.E.	2019	Journal of Evolutionary Biology	32	9		913	920	7	10.1111/jeb.13489	https://www.scopus.com/inward/record.uri?eid=2-s2.0-85067359836&doi=10.1111%2fjeb.13489&partnerID=40&md5=255e6fee378f16157d95d354cc01512e	Indirect sexual selection arises when reproductive individuals choose their mates based on heritable ornaments that are genetically correlated to fitness. Evidence for genetic associations between ornamental colouration and fitness remains scarce. In this study, we investigate the quantitative genetic relationship between different aspects of tail structural colouration (brightness, hue and UV ch…	Article
The blue tit's song is an inconsistent signal of male condition	Condition dependence; Dawn song; Meta-analysis; Parus caeruleus; Survival; Ultraviolet	Cyanistes caeruleus	Birds	Vertebrates	Sexual selection	Reproduction	Galván I.; Palacios D.; Negro J.J.	2017	Frontiers in Zoology	14	1	15				10.1186/s12983-017-0201-5	https://www.scopus.com/inward/record.uri?eid=2-s2.0-33749524022&doi=10.1093%2fbeheco%2farl041&partnerID=40&md5=ba2700f96a47747cdc505a587a208973	Sexually selected traits are often hypothesized to signal male condition or quality, though empirical evidence is mixed, and a number of alternative models of sexual selection do not require condition dependence. We examined the relationship between various measures of condition and dawn songs in male blue tits (Cyanistes caeruleus). We detected 6 largely independent measures of variation (i.e., …	Article
What do we really know about the signalling role of plumage colour in blue tits? A case study of impediments to progress in evolutionary biology	ad hoc hypotheses; Cyanistes caeruleus; Meta-analysis; Parus caeruleus; Publication bias; Replication; Type I error	Cyanistes caeruleus	Birds	Vertebrates	Sexual selection	Reproduction	Parker T.H.	2013	Biological Reviews	88	3		511	536	25	10.1111/brv.12013	https://www.scopus.com/inward/record.uri?eid=2-s2.0-84880038965&doi=10.1111%2fbrv.12013&partnerID=40&md5=0429470f40122c66cdc584d6bbd1b7fc	Evolutionary biologists seek to explain the origin and maintenance of phenotypes, and a substantial portion of this research is accomplished by thorough study of individual species. For instance, many researchers study individual species to understand evolution of ornamental traits which appear to be products of sexual selection. I explored our understanding of sexual ornaments in a well-studied …	Article
Testosterone increases UV reflectance of sexually selected crown plumage in male blue tits	Blue tit; Crown UV chroma; Molt; Preening; Sexual signaling; Testosterone	Cyanistes caeruleus	Birds	Vertebrates	Sexual selection	Reproduction	Bajer K.; Molnár O.; Török J.; Herczeg G.	2012	PLoS ONE	7	3	e34359				10.1371/journal.pone.0034359	https://www.scopus.com/inward/record.uri?eid=2-s2.0-66149129643&doi=10.1093%2fbeheco%2farp028&partnerID=40&md5=b6509a4185ba64955c2c23b7a64e6f2a	A central assumption of models of sexual selection, including the immunocompetence handicap hypothesis, is that the male sex hormone testosterone (T) is responsible for the expression of male sexual signaling; however, this has been questioned for colorful avian plumage. In this experiment, we manipulated T in juvenile male blue tits (Cyanistes caeruleus) during the molt and measured crown ultrav…	Article
Moult speed affects structural feather ornaments in the blue tit	Carotenoids; Honest advertisement; Multiple ornaments; Photoperiod; Sexual selection; Structural colours	Cyanistes caeruleus	Birds	Vertebrates	Sexual signalling	Reproduction	Griggio M.; Serra L.; Licheri D.; Campomori C.; Pilastro A.	2009	Journal of Evolutionary Biology	22	4		782	792	10	10.1111/j.1420-9101.2009.01700.x	https://www.scopus.com/inward/record.uri?eid=2-s2.0-62449323479&doi=10.1111%2fj.1420-9101.2009.01700.x&partnerID=40&md5=aa74e279efcc34a9911a21537e7dd145	Growing evidence suggests that structural feather colours honestly reflect individual quality or body condition but, contrary to pigment-based colours, it is not clear what mechanism links condition to reflectance in structural feather colours. We experimentally accelerated the moult speed of a group of blue tits (Cyanistes caeruleus) by exposing them to a rapidly decreasing photoperiod and compa…	Article
Steller sex: Infidelity and sexual selection in a social corvid (Cyanocitta stelleri)		Cyanocitta stelleri	Birds	Vertebrates	Honest signalling	Reproduction	Bayram Ö.; Braus G.H.; Fischer R.; Rodriguez-Romero J.	2010	Fungal Genetics and Biology	47	11		900	908	8	10.1016/j.fgb.2010.05.008	https://www.scopus.com/inward/record.uri?eid=2-s2.0-84929051789&doi=10.1371%2fjournal.pone.0105257&partnerID=40&md5=5a18d8e72dc678af4b1f5e1692faa1a4	Genetic analysis of avian mating systems has revealed that more than 70% of monogamous species show incidence of offspring parentage that does not match the social partner. Extra-pair parentage (EPP) has been linked to a variety of factors, including size and symmetry of ornamental traits, coloration, resource availability, and local conspecific density. We examined how ornamental plumage traits …	Article
Significance of a basal melanin layer to production of non-iridescent structural plumage color: Evidence from an amelanotic Steller's jay (Cyanocitta stelleri)	Cyanocitta stelleri; Feather; Fourier analysis; Melanism; Sexual selection; Steller's jay	Cyanocitta stelleri	Birds	Vertebrates	Reporting; structural mechanism	Unknown	Möglich A.	2019	Protein Science	28	11		1923	1946	23	10.1002/pro.3705	https://www.scopus.com/inward/record.uri?eid=2-s2.0-33646432228&doi=10.1242%2fjeb.02115&partnerID=40&md5=76eddef9aad05db08435b3be4b6036f1	Non-iridescent structural plumage color is typically produced by coherent scattering of light within a matrix of keratin and air (a 'spongy layer') in feather barbs. It remains unclear what role, if any, the basal melanin layer underlying this spongy layer plays in the production of coloration. Amelanism in birds with structural color is a 'natural experiment' in which melanin pigmentation is los…	Article
Elevational plumage divergence in the Rufous-capped Babbler (Cyanoderma ruficeps) on a mountainous island	ambient UV light; elevational difference; plumage evolution; spectrometry	Cyanoderma ruficeps	Birds	Vertebrates	Ecological predictors; "suggesting that sexual selection has little impact on babbler plumage"	Survival	Fang Y.-T.; Yao C.-T.; Hsu Y.-C.; Hung C.-M.	2022	Ibis	164	1		151	167	16	10.1111/ibi.13009	https://www.scopus.com/inward/record.uri?eid=2-s2.0-85113763442&doi=10.1111%2fibi.13009&partnerID=40&md5=9f48e0c62753eb56b6a0b9e001abd03e	Environment plays an important role in the evolution of plumage coloration in birds and may also lead to sexual dichromatism if males and females face different selection pressures. Mountains exhibit varying ecological conditions along their elevation gradient that may impose divergent selection on elevationally widespread species, causing intraspecific plumage divergence. For example, UV light e…	Article
Hidden dichromatism in the Burrowing Parrot (Cyanoliseus patagonus) as revealed by spectrometric colour analysis; [Dicromatismo sexual oculto en el loro barranquero (cyanoliseus patagonus) revelado por medio de análisis espectrométricos]	Burrowing Parrot; Patagonia; Psittacofulvin-based coloration; Psittacofulvins; Sex differences; Sexual dichromatism; Structural coloration	Cyanoliseus patagonus	Birds	Vertebrates	Mutual mate choice	Reproduction	Masello J.F.; Lubjuhn T.; Quillfeldt P.	2009	Hornero	24	1		47	55	8		https://www.scopus.com/inward/record.uri?eid=2-s2.0-79960698440&partnerID=40&md5=88f8f6d8765520bf59e917d1006dfc68	Bird colour perception differs fundamentally from that of humans. Birds have more cone types in the retina, including UV or violet cones, which enable them to perceive a wider spectral range. Thus, human colour perception can be deceiving when assessing functional aspects of bird plumage coloration, such as the intensity of sexual selection. In this study we measured reflectance spectra of differ…	Article
Ultraviolet vision and foraging in dip and plunge diving birds	Fishes; Piscivory; Predation; Social communication; SWS1 cone opsin; Ultraviolet light	Diving birds	Birds	Vertebrates	Perception	Other	Håstad O.; Ernstdotter E.; Ödeen A.	2005	Biology Letters	1	3		306	309	3	10.1098/rsbl.2005.0320	https://www.scopus.com/inward/record.uri?eid=2-s2.0-25444439328&doi=10.1098%2frsbl.2005.0320&partnerID=40&md5=dfa6fb7ade5b08f5e939cd589d9eabe2	Many fishes are sensitive to ultraviolet (UV) light and display UV markings during courtship. As UV scatters more than longer wavelengths of light, these signals are only effective at short distances, reducing the risk of detection by swimming predators. Such underwater scattering will be insignificant for dip and plunge diving birds, which prey on fishes just below the water surface. One could t…	Article
Ultraviolet light and mating behaviour in domestic broiler breeders		domestic chickens	Birds	Vertebrates	Perception; mate choice	Reproduction	Girão A.F.; Wieringa P.; Pinto S.C.; Marques P.A.A.P.; Micera S.; van Wezel R.; Ahmed M.; Truckenmueller R.; Moroni L.	2019	Frontiers in Bioengineering and Biotechnology	7	JUN	159				10.3389/fbioe.2019.00159	https://www.scopus.com/inward/record.uri?eid=2-s2.0-85047684918&doi=10.1080%2f713655008&partnerID=40&md5=417d959fcdbb113dbeca9946132ff23f	1. The perception of UVA light (320<λ<400 nm) by domestic fowl may be an adaptation to naturally lit habitats and may still be functional in farmed varieties, although not utilised owing to the absence of these wavelengths in commercial house lighting. One function may be the mediation of sexually related signalling or communication. 2. In experiment 1, two groups of 41 adult broiler breeders (fo…	Article
Red dominates black: Agonistic signalling among head morphs in the colour polymorphic Gouldian finch	Carotenoids; Colour polymorphism; Gouldian finch; Male competition; Melanin; Status signalling	Erythrura gouldiae	Birds	Vertebrates	Sexual selection	Reproduction	Pryke S.R.; Griffith S.C.	2006	Proceedings of the Royal Society B: Biological Sciences	273	1589		949	957	8	10.1098/rspb.2005.3362	https://www.scopus.com/inward/record.uri?eid=2-s2.0-33744514197&doi=10.1098%2frspb.2005.3362&partnerID=40&md5=3c90c47c9fbb93805c3cc342473a60b3	Recent sexual selection studies on the evolution of bird colouration have mainly focused on signals with a high level of condition-dependent variation, with much less attention given to colour traits whose expression is genetically controlled. Here, we experimentally tested the relative importance of a genetic colour polymorphism in determining male dominance in the Gouldian finch (Erythrura goul…	Article
The relative role of male vs. female mate choice in maintaining assortative pairing among discrete colour morphs	Assortative mating; Colour polymorphism; Gouldian finch; Mate choice	Erythrura gouldiae	Birds	Vertebrates	Sexual selection	Reproduction	Rubene D.; Håstad O.; Tauson R.; Wall H.; Ödeen A.	2010	Journal of Experimental Biology	213	19		3357	3363	6	10.1242/jeb.042424	https://www.scopus.com/inward/record.uri?eid=2-s2.0-34250770479&doi=10.1111%2fj.1420-9101.2007.01332.x&partnerID=40&md5=3f12dd16de9e945e8258ed2f3f315b9b	Mate choice has important evolutionary consequences because it influences assortative mating and the level of genetic variation maintained within populations. In species with genetically determined polymorphisms, nonrandom mate choice may affect the evolutionary stability and maintenance (or loss) of alternative phenotypes. We examined the mating pattern in the colour polymorphic Gouldian finch (…	Article
Mutual ornamentation and the parental behaviour of male and female Collared Flycatchers Ficedula albicollis during incubation	Ficedula albicollis; incubation feeding; parental care; patch size; plumage reflectance	Ficedula albicollis	Birds	Vertebrates	Male UV plumage neg. correlated with time spent incubating eggs	Reproduction	Doucet S.M.; Montgomerie R.	2003	Behavioral Ecology	14	4		503	509	6	10.1093/beheco/arg035	https://www.scopus.com/inward/record.uri?eid=2-s2.0-84978430362&doi=10.1111%2fibi.12389&partnerID=40&md5=e34d423c9535503c5365dc9a4f1fe0ea	One of the benefits of mate choice based on sexually selected traits is the greater investment of more ornamented individuals in parental care. The choosy individual can also adjust its parental investment to the sexual signals of its partner. Incubation is an important stage of avian reproduction, but the relationship between behaviour during incubation and mutual ornamentation is unclear. Study…	Article
Long-term effects of yolk androgens on phenotype and parental feeding behavior in a wild passerine	Bird; Maternal effect; Plumage trait; Sexual selection; Testosterone	Ficedula albicollis	Birds	Vertebrates	Sexual selection	Reproduction	Ruuskanen S.; Doligez B.; Gustafsson L.; Laaksonen T.	2012	Behavioral Ecology and Sociobiology	66	9		1201	1211	10	10.1007/s00265-012-1373-9	https://www.scopus.com/inward/record.uri?eid=2-s2.0-84865630806&doi=10.1007%2fs00265-012-1373-9&partnerID=40&md5=6f514551a5a2529fb0799d71e33a7f34	Early growth conditions, such as exposure to maternally derived androgens in bird eggs, have been shown to shape offspring in ways that may have important long-term consequences for phenotype and behavior. Using an experimental approach, we studied the long-term effects of yolk androgens on several phenotypic traits and parental behavior in adult and female collared flycatchers (Ficedula albicoll…	Article
Integrated plumage colour variation in relation to body condition, reproductive investment and laying date in the collared flycatcher	Colour integration; Ficedula albicollis; Reflectance; Sexual signals	Ficedula albicollis	Birds	Vertebrates	Sexual selection, honest signalling	Reproduction	Laczi M.; Hegyi G.; Herényi M.; Kiss D.; Markó G.; Nagy G.; Rosivall B.; Szöllősi E.; Török J.	2013	Naturwissenschaften	100	10		983	991	8	10.1007/s00114-013-1099-1	https://www.scopus.com/inward/record.uri?eid=2-s2.0-84885412736&doi=10.1007%2fs00114-013-1099-1&partnerID=40&md5=9954f4268ef4e41dda66131eb3c49c53	The possible integration of different sexual ornaments into a composite system, and especially the information content of such ornament complexes, is poorly investigated. Many bird species display complex plumage coloration, but whether this represents one integrated or several independent sexual traits can be unclear. Collared flycatchers (Ficedula albicollis) display melanised and depigmented p…	Article
Integration of spectral reflectance across the plumage: Implications for mating patterns		Ficedula albicollis	Birds	Vertebrates	Sexual signalling	Reproduction	Laczi M.; Török J.; Rosivall B.; Hegyi G.	2011	PLoS ONE	6	8	e23201				10.1371/journal.pone.0023201	https://www.scopus.com/inward/record.uri?eid=2-s2.0-80051518338&doi=10.1371%2fjournal.pone.0023201&partnerID=40&md5=d5e7e64e6e6ff16471501b3aa8e309d5	Background: In complex sexual signaling systems such as plumage color, developmental or genetic links may occur among seemingly distinct traits. However, the interrelations of such traits and the functional significance of their integration rarely have been examined. Methodology/Principal Findings: We investigated the parallel variation of two reflectance descriptors (brightness and UV chroma) ac…	Article
Carry-over effects of conditions at the wintering grounds on breeding plumage signals in a migratory bird: roles of phenotypic plasticity and selection	climate change; differential mortality; melanin; microevolution; seasonal interactions; secondary sexual trait; sexual selection; UV reflectance	Ficedula hypoleuca	Birds	Vertebrates	Environmental predictors	Unknown	Järvistö P.E.; Calhim S.; Schuett W.; Sirkiä P.M.; Velmala W.; Laaksonen T.	2016	Journal of evolutionary biology	29	8		1569	1584	15	10.1111/jeb.12892	https://www.scopus.com/inward/record.uri?eid=2-s2.0-85027934961&doi=10.1111%2fjeb.12892&partnerID=40&md5=f4a93baad3b2224b0cd8e479bfd7541a	To understand the consequences of ever-changing environment on the dynamics of phenotypic traits, distinguishing between selection processes and individual plasticity is crucial. We examined individual consistency/plasticity in several male secondary sexual traits expressed during the breeding season (white wing and forehead patch size, UV reflectance of white wing patch and dorsal melanin colora…	Article
Different traits affect gain of extrapair paternity and loss of paternity in the pied flycatcher, Ficedula hypoleuca	coloration; extrapair copulation; Ficedula hypoleuca; good genes hypothesis; ornament; pied flycatcher; sexual selection	Ficedula hypoleuca	Birds	Vertebrates	Female choice	Reproduction	Lehtonen P.K.; Primmer C.R.; Laaksonen T.	2009	Animal Behaviour	77	5		1103	1110	7	10.1016/j.anbehav.2009.01.014	https://www.scopus.com/inward/record.uri?eid=2-s2.0-64549132483&doi=10.1016%2fj.anbehav.2009.01.014&partnerID=40&md5=f8d81fd3d70b8de5fe480c2d8c86beb9	Extrapair paternity may create marked variation in the reproductive success of males and thus contribute to the evolution of sexually selected traits in socially monogamous mating systems. We examined the distribution of extrapair paternity in a passerine bird, the pied flycatcher, in relation to plumage coloration and male age. The frequency of extrapair paternity was found to be low in our stud…	Article
Distinguishing between male and territory quality: females choose multiple traits in the pied flycatcher	coloration; Ficedula hypoleuca; mate choice; ornament; pied flycatcher; sexual selection	Ficedula hypoleuca	Birds	Vertebrates	Female choice	Reproduction	Sirkiä P.M.; Laaksonen T.	2009	Animal Behaviour	78	5		1051	1060	9	10.1016/j.anbehav.2009.06.022	https://www.scopus.com/inward/record.uri?eid=2-s2.0-70350050803&doi=10.1016%2fj.anbehav.2009.06.022&partnerID=40&md5=cc6db50bac5cf8a7ef1c9335d5f80ba7	To understand how sexual selection works, it is important to distinguish between the mechanisms underlying mating success. One of the basic questions is to differentiate between the importance of territory-related resources (gained through male-male competition) and male quality in female choice. Few studies, however, have tried to separate these two often intercorrelated variables. We randomized…	Article
Candidate genes for colour and vision exhibit signals of selection across the pied flycatcher (Ficedula hypoleuca) breeding range	melanin; outlier test; passerine bird; SNP; ultraviolet reflectance	Ficedula hypoleuca	Birds	Vertebrates	Perception	Other	Lehtonen P.K.; Laaksonen T.; Artemyev A.V.; Belskii E.; Berg P.R.; Both C.; Buggiotti L.; Bureš S.; Burgess M.D.; Bushuev A.V.; Krams I.; Moreno J.; Mägi M.; Nord A.; Potti J.; Ravussin P.-A.; Sirkiä P.M.; Sætre G.-P.; Winkel W.; Primmer C.R.	2012	Heredity	108	4		431	440	9	10.1038/hdy.2011.93	https://www.scopus.com/inward/record.uri?eid=2-s2.0-84858855254&doi=10.1038%2fhdy.2011.93&partnerID=40&md5=e60de8f337d1d6aca16529520b1704b9	The role of natural selection in shaping adaptive trait differentiation in natural populations has long been recognized. Determining its molecular basis, however, remains a challenge. Here, we search for signals of selection in candidate genes for colour and its perception in a passerine bird. Pied flycatcher plumage varies geographically in both its structural and pigment-based properties. Both …	Article
Carotenoids and throat pouch coloration in the great frigatebird (Fregata minor)	Astaxanthin; Carotenoid pigments; Color signals; HPLC; Sexual selection	Fregata minor	Birds	Vertebrates	Sexual signalling	Reproduction	Juola F.A.; McGraw K.; Dearborn D.C.	2008	Comparative Biochemistry and Physiology - B Biochemistry and Molecular Biology	149	2		370	377	7	10.1016/j.cbpb.2007.10.010	https://www.scopus.com/inward/record.uri?eid=2-s2.0-37349023942&doi=10.1016%2fj.cbpb.2007.10.010&partnerID=40&md5=e6b944bfac3cc24903d4589a10b1301e	Carotenoid pigments are a common source of red, orange, and yellow coloration in vertebrates. Animals cannot manufacture carotenoids and therefore must obtain them in their diet to produce carotenoid-based coloration. Male great frigatebirds (Fregata minor) display a bright red inflated gular pouch as part of their elaborate courtship display. The basis of this coloration until now has not been i…	Article
The presence of UV wavelengths improves the temporal resolution of the avian visual system	Chicken Gallus gallus; Critical flicker frequency; Vision	Gallus gallus	Birds	Vertebrates	Perception	Other	Alfakih A.; Watt P.J.; Nadeau N.J.	2022	Journal of Experimental Biology	225	10	jeb210401				10.1242/jeb.210401	https://www.scopus.com/inward/record.uri?eid=2-s2.0-77956852582&doi=10.1242%2fjeb.042424&partnerID=40&md5=10357474af849b4e7a0fecc9c5d3d41c	The ability to perceive rapid movement is an essential adaptationin birds, which are involved in rapid flight, pursuing prey and escaping predators. Nevertheless, the temporal resolution of the avian visual systems has been less well explored than spectral sensitivity. Thereare indications that birds are superior to humans in their ability to detect movement, as suggested by higher critical flick…	Article
Near-ultraviolet radiation suppresses melatonin synthesis in the chicken retina: A role of dopamine	Chicken; Dopamine; Dopamine receptors; Melatonin; Near-ultraviolet radiation; Retina; Serotonin N-acetyltransferase	Gallus gallus	Birds	Vertebrates	Perception	Other	Biswas D.K.; Jansen M.A.K.	2012	Emirates Journal of Food and Agriculture	24	6		621	631	10	10.9755/ejfa.v24i6.14681	https://www.scopus.com/inward/record.uri?eid=2-s2.0-0034703505&doi=10.1016%2fS0024-3205%2800%2900805-5&partnerID=40&md5=27a48b809b0a1032524c067645e70842	Effects of near-ultraviolet radiation (UV-A; 325-390 nm, peak at 365 nm) on melatonin content and activity of serotonin N-acetyltransferase (AA-NAT; a key regulatory enzyme in melatonin biosynthesis) were examined in the retina of chickens. Acute exposure of dark-adapted animals to UV-A light produced a marked decline in melatonin content and AA-NAT activity of the retina. The magnitude of the ob…	Article
Sexual selection, multiple male ornaments, and age- and condition-dependent signaling in the common yellowthroat	Condition-dependence; Epigamic signaling; Honesty; Ornament size	Geothlypis trichas	Birds	Vertebrates	Honest signalling	Reproduction	Aoki K.	2002	Annals of Human Biology	29	6		589	608	19	10.1080/0301446021000019144	https://www.scopus.com/inward/record.uri?eid=2-s2.0-77954986509&doi=10.1111%2fj.1558-5646.2009.00873.x&partnerID=40&md5=7924658c4de02fd3328b660f1d0ee9b8	In many animals, sexual selection has resulted in complex signaling systems in which males advertise aspects of their phenotypic or genetic quality through elaborate ornamentation and display behaviors. Different ornaments might convey different information or be directed at different receivers, but they might also be redundant signals of quality that function reliably at different times (ages) o…	Article
The bare head of the Northern bald ibis (Geronticus eremita) fulfills a thermoregulatory function	Bare skin; Heat stress; Northern bald ibis; Pigmentation; Thermal imaging; Thermal radiators	Geronticus eremita	Birds	Vertebrates	UV radiation only intro	NA	Dell'Aglio D.D.; Troscianko J.; McMillan W.O.; Stevens M.; Jiggins C.D.	2018	Evolution	72	10		2156	2166	10	10.1111/evo.13583	https://www.scopus.com/inward/record.uri?eid=2-s2.0-85014334735&doi=10.1186%2fs12983-017-0201-5&partnerID=40&md5=4f800e1094638881529fe53582a2fa5e	Background: Dark pigments provide animals with several adaptive benefits such as protection against ultraviolet (UV) radiation and mechanical abrasion, but may also impose several constraints like a high absorbance of solar radiation. Endotherms, with relatively constant and high body temperatures, may be especially prone to thermoregulatory limitations if dark coloured and inhabiting hot environ…	Article
A phylogenetic perspective on the evolution of chromatic ultraviolet plumage coloration in grackles and allies (Icteridae)	Comparative method; New World blackbirds; Ultraviolet (UV) plumage	grackles/Icterids	Birds	Vertebrates	Sexual selection	Reproduction	Eaton M.D.	2006	Auk	123	1		211	234	23	10.1642/0004-8038(2006)123[0211:APPOTE]2.0.CO;2	https://www.scopus.com/inward/record.uri?eid=2-s2.0-32344437756&doi=10.1642%2f0004-8038%282006%29123%5b0211%3aAPPOTE%5d2.0.CO%3b2&partnerID=40&md5=447aba578bd5afe6638c0e96df008891	Plumage traits have been studied intensely for more than a century, especially bright and exaggerated plumage. A large body of evidence across a range of avian taxa supports sexual selection as a major evolutionary force acting on plumage colors. The discovery of ultraviolet (UV) coloration in avian plumage resulted in the extension of sexual selection hypotheses to explain the evolution of poten…	Article
Structurally based plumage coloration is an honest signal of quality in male blue grosbeaks	Honest advertisement; Mate choice; Reliable signaling; Sexual selection; Structural color; Ultraviolet reflectance	Guiraca caerulea	Birds	Vertebrates	Honest signalling, immune function, food aquisition	Reproduction	Keyser A.J.; Hill G.E.	2000	Behavioral Ecology	11	2		202	209	7	10.1093/beheco/11.2.202	https://www.scopus.com/inward/record.uri?eid=2-s2.0-0034009873&doi=10.1093%2fbeheco%2f11.2.202&partnerID=40&md5=500805ab89a307cbf1cbac859e8a59fd	We investigated the signaling function of blue plumage in male blue grosbeaks (Guiraca caerulea) to determine if structurally based coloration may act as a reliable signal of quality to conspecifics. Blue plumage results from the microstructure of feather barbules rather than from pigment granules, and thus it is possible that structurally based plumage ornaments may function differently from sex…	Article
Condition-dependent variation in the blue-ultraviolet coloration of a structurally based plumage ornament	Birds; Honest advertisement; Nutritional condition; Sexual selection; Structural colour; Ultraviolet reflectance	Guiraca caerulea	Birds	Vertebrates	Sexual selection	Reproduction	Keyser A.J.; Hill G.E.	1999	Proceedings of the Royal Society B: Biological Sciences	266	1421		771	777	6	10.1098/rspb.1999.0704	https://www.scopus.com/inward/record.uri?eid=2-s2.0-0033594520&doi=10.1098%2frspb.1999.0704&partnerID=40&md5=d103357afdc97af6741ecfb02854daf2	After years of investigation into the function of sexually dimorphic ornamental traits, researchers are beginning to understand how bright plumage colour in birds acts as an intraspecific signal. This work has focused primarily on pigment-based ornaments because they are highly variable in patch size, hue and brightness for some species. In contrast, structurally based ornaments have been little …	Article
A quantitative analysis of objective feather color assessment: Measurements in the laboratory do not reflect true plumage color	Adjusted repeatability; bird plumage; colorful displays; sexual selection; spectrophotometry; tetrachromacy; ultraviolet	Hirundo rustica	Birds	Vertebrates	No UV coloration	NA	Vaquero-Alba I.; McGowan A.; Pincheira-Donoso D.; Evans M.R.; Dall S.R.X.	2016	Auk	133	3		325	337	12	10.1642/AUK-16-19.1	https://www.scopus.com/inward/record.uri?eid=2-s2.0-84964843522&doi=10.1642%2fAUK-16-19.1&partnerID=40&md5=c5dd7838267a4deff04babd72244c597	An important driver of the evolution of animal coloration is sexual selection operating on traits that are used to transmit information to rivals and potential mates, which has a major impact on fitness. Reflectance spectrometry has become a standard color-measuring tool, especially after the discovery of tetrachromacy in birds and their ability to detect UV light. Birds' plumage patterns may be …	Article
Egg color and its intra and inter-clutch variation of a barn swallow (Hirundo rustica) population in Changjiang, Hainan, China	Fiber spectrophotometer; Ground color; Pattern; Robinson project	Hirundo rustica	Birds	Vertebrates	Reporting	Unknown	Niu N.; Huo J.; Su T.-P.; Yang C.-C.; Liang W.	2016	Chinese Journal of Ecology	35	7		1911	1915	4	10.13292/j.1000-4890.201607.016	https://www.scopus.com/inward/record.uri?eid=2-s2.0-84978128533&doi=10.13292%2fj.1000-4890.201607.016&partnerID=40&md5=f2026788b4f85a07f045fe4fdb662004	Quantization of egg color and intra and interclutch variation plays an important role in understanding the evolution and adaptability of bird egg coloration. Host species utilized by cuckoos have less variation in egg appearance within a clutch and more variation between indivi-duals- while species with no history of cuckoo parasitism present opposite properties. In this study, fiber spectrophoto…	Article
Structural coloration and sexual selection in the barn swallow Hirundo rustica	Barn swallows; Condition dependence; Feeding rate; Hirundo rustica; Mating success; Multiple signals; Structural coloration; Survival; Ultraviolet spectrum	Hirundo rustica	Birds	Vertebrates	Sexual selection	Reproduction	Shawkey M.D.; D'Alba L.; Wozny J.; Eliason C.; Koop J.A.H.; Jia L.	2011	Zoology	114	2		59	68	9	10.1016/j.zool.2010.11.001	https://www.scopus.com/inward/record.uri?eid=2-s2.0-0036864038&doi=10.1093%2fbeheco%2f13.6.728&partnerID=40&md5=10e265715c33346d0c2b34d6a8dc7066	Structural coloration has been hypothesized to play a role in sexual selection, and we tested whether this was the case in a field study of the barn swallow Hirundo rustica. The dorsal iridescent plumage of barn swallows has a strong reflectance in the ultraviolet (UV) region, with adult males on average reflecting 8-9% more than adult females, as revealed by a 2-year study in southwestern Spain.…	Article
Male pheomelanin pigmentation and breeding onset in barn swallows hirundo rustica gutturalis	Barn swallow; Depigmentation; Eumelanin; Pheomelanin	Hirundo rustica gutturalis	Birds	Vertebrates	UV radiation	NA	Arai E.; Hasegawa M.; Nakamura M.; Wakamatsu K.	2014	Journal of Ornithology	156	2		419	427	8	10.1007/s10336-014-1140-y	https://www.scopus.com/inward/record.uri?eid=2-s2.0-84957593700&doi=10.1007%2fs10336-014-1140-y&partnerID=40&md5=2889e8be5e8fa399a8a97bf445ac1e93	Plumage color is a composite trait and each component can provide information regarding individual quality. Melanin-based color is one of the most common plumage coloration in birds. This color comprises two types of melanin pigments: eumelanin (black pigment) and pheomelanin (yellow-reddish pigment), and it is affected by several post-molting processes such as UV damage, staining, and preen oils…	Article
Parallel Molecular Evolution in Pathways, Genes, and Sites in High-Elevation Hummingbirds Revealed by Comparative Transcriptomics	Andes; convergent evolution; hypoxia; respiratory electron transport; transcriptome; Trochilidae	Hummingbirds	Birds	Vertebrates	UV radiation exposure	NA	Friedrich M.	2023	Insects	14	9	774				10.3390/insects14090774	https://www.scopus.com/inward/record.uri?eid=2-s2.0-85067370873&doi=10.1093%2fgbe%2fevz101&partnerID=40&md5=8acad6225a10cd08ad0756e3625f1855	High-elevation organisms experience shared environmental challenges that include low oxygen availability, cold temperatures, and intense ultraviolet radiation. Consequently, repeated evolution of the same genetic mechanisms may occur across high-elevation taxa. To test this prediction, we investigated the extent to which the same biochemical pathways, genes, or sites were subject to parallel mole…	Article
The reliability of achromatic displays is island-dependent in nocturnal Storm Petrels	body condition; human disturbance; Hydrobates pelagicus melitensis; plumage coloration	Hydrobates pelagicus	Birds	Vertebrates	Honest signalling; "we found support for a male-specific signalling role of plumage coloration. Indeed, chest yellow–red chroma and rump UV chroma were positively related to body condition in males"	Reproduction	Soravia C.; Aguado-Giménez F.; Avilés J.M.	2020	Ibis	162	3		655	672	17	10.1111/ibi.12772	https://www.scopus.com/inward/record.uri?eid=2-s2.0-85072035646&doi=10.1111%2fibi.12772&partnerID=40&md5=7646b0f091b1800c665479064de2d085	Nocturnal birds rely on achromatic visual signals to assess rivals and potential mates, but variation in the expression of these displays has been understudied. Here we use UV-visible reflectance spectrometry to study colour variation and the potential signalling function of the dark brown chest and white rump plumage – a colour pattern conspicuously exhibited during twilight courtship displays –…	Article
Himalayan black bulbuls (Hypsipetes leucocephalus niggerimus) exhibit sexual dichromatism under ultraviolet light that is invisible to the human eye		Hypsipetes leucocephalus niggerimus	Birds	Vertebrates	Mutual mate choice	Reproduction	Hung H.-Y.; Yeung C.K.L.; Omland K.E.; Yao C.-T.; Yao C.-J.; Li S.-H.	2017	Scientific Reports	7		43707				10.1038/srep43707	https://www.scopus.com/inward/record.uri?eid=2-s2.0-85017165385&doi=10.1038%2fsrep43707&partnerID=40&md5=eef5b87723ddbb374182e7e094659e70	Sexual dichromatism is a key proxy for the intensity of sexual selection. Studies of dichromatism in birds may, however, have underestimated the intensity and complexity of sexual selection because they used museum specimens alone without taking colour-fading into account or only measured conspicuous visual traits in live animals. We investigated whether the Himalayan black bulbul (Hypsipetes leu…	Article
Ultrastructure of secretory epidermis from the specialized neo-apterium of the painted stork, ibis leucocephalus pennant (ciconiiformes)		Ibis	Birds	Vertebrates	Cellular morphology; UV protection	NA	Ribi W.A.	1978	Cell and Tissue Research	191	1		57	73	16	10.1007/BF00223215	https://www.scopus.com/inward/record.uri?eid=2-s2.0-0040554822&doi=10.1080%2f00269786.1987.10736517&partnerID=40&md5=43595b2dce4987e30ba2bdcaa8d1d9ac	Observations have been made on the ultrastructure of the secretory epidermis from the neo-apterium of the adult painted stork, Ibis leucocepbalus Pennant (Ciconiiformes). The most striking feature is the basal layer where the cytoplasm of the cells is loaded with large lipid droplets. Such lipid laden cells appear too specialized to be the proliferative layer, but the intermediate cells with an u…	Article
Sexual dichromatism in the yellow-breasted chat Icteria virens: Spectrophotometric analysis and biochemical basis		Icteria virens	Birds	Vertebrates	Color production/reporting	Unknown	Mays Jr. H.L.; McGraw K.J.; Ritchison G.; Cooper S.; Rush V.; Parker R.S.	2004	Journal of Avian Biology	35	2		125	134	9	10.1111/j.0908-8857.2004.03101.x	https://www.scopus.com/inward/record.uri?eid=2-s2.0-1642387042&doi=10.1111%2fj.0908-8857.2004.03101.x&partnerID=40&md5=476d0c633dda61cfe33254ae5783ead0	Sexual dimorphism or dichromatism has long been considered the result of sexual selection. However, for many organisms the degree to which sexual dichromatism occurs has been determined within the confines of human perception. For birds, objective measures of plumage color have revealed previously unappreciated sexual dichromatism for several species. Here we present an unbiased assessment of plu…	Article
Feather melanin and microstructure variation in dark-eyed junco Junco hyemalis across an elevational gradient in the Selkirk Mountains		Junco hyemalis	Birds	Vertebrates	Ecological predictors, sexual selection; No UV color differences	Unknown	de Zwaan D.R.; Greenwood J.L.; Martin K.	2017	Journal of Avian Biology	48	4		552	562	10	10.1111/jav.01050	https://www.scopus.com/inward/record.uri?eid=2-s2.0-85010782643&doi=10.1111%2fjav.01050&partnerID=40&md5=d072d61d507e74447e6194f0ffdaf7f3	Variation in feather melanism and microstructure can arise through sexual selection and ecological functional drivers. Melanin-based plumage traits are associated with sexual dichromatism and the intensity of sexual selection in many avian species, but also have several ecological benefits such as protection against ultra-violet (UV) radiation, camouflage, and feather strength. Additionally, feat…	Article
Ornamental comb colour predicts T-cell-mediated immunity in male red grouse Lagopus lagopus scoticus	Carotenoid; Cellural immunity; Phytohaemagglutinin; Sexual selection; Tetraonid bird	Lagopus lagopus scoticus	Birds	Vertebrates	Honest signalling	Reproduction	Postma E.; Gienapp P.	2009	Canadian Journal of Zoology	87	1		1	7	6	10.1139/Z08-132	https://www.scopus.com/inward/record.uri?eid=2-s2.0-38049054875&doi=10.1007%2fs00114-007-0303-6&partnerID=40&md5=9253870f52b3dd4093db651b54eb6a2c	Sexual ornaments might reliably indicate the ability to cope with parasites and diseases, and a better ability to mount a primary inflammatory response to a novel challenge. Carotenoid-based ornaments are amongst the commonest sexual signals of birds and often influence mate choice. Because carotenoids are immuno-stimulants, signallers may trade-off allocating these to ornamental colouration or u…	Article
Carotenoid-based colouration and ultraviolet reflectance of the sexual ornaments of grouse	Carotenoid; Colour; Red grouse Lagopus lagopus scoticus; Sexual selection; Ultraviolet vision	Lagopus lagopus scoticus, Lagopus mutus, Tetrao tetrix, Tetrao urogallus	Birds	Vertebrates	Sexual signalling	Reproduction	Mougeot F.; Martínez-Padilla J.; Pérez-Rodríguez L.; Bortolotti G.R.	2007	Behavioral Ecology and Sociobiology	61	5		741	751	10	10.1007/s00265-006-0304-z	https://www.scopus.com/inward/record.uri?eid=2-s2.0-33847674109&doi=10.1007%2fs00265-006-0304-z&partnerID=40&md5=4fc25edb65ab5c20574811961d2cfa8b	Among the most familiar sexual signals are red, yellow, and orange sexual traits pigmented by carotenoids. Many birds can detect near-ultraviolet (UV) light, and UV signals can play key roles in mate choice. Grouse (Tetraonidae) exhibit bright carotenoid-dependent sexual ornaments, their supra-orbital combs, which to humans appear orange-red. Combs also reflect in the UV, which is not visible to …	Article
Macroevolutionary bursts and constraints generate a rainbow in a clade of tropical birds	Bird; Color; Lorikeet; Macroevolution; Model adequacy; Mosaic evolution; Phylogeny	Lorikeets	Birds	Vertebrates	Reporting, Evolution	Unknown	Merwin J.T.; Seeholzer G.F.; Smith B.T.	2020	BMC Evolutionary Biology	20	1	32				10.1186/s12862-020-1577-y	https://www.scopus.com/inward/record.uri?eid=2-s2.0-85079918617&doi=10.1186%2fs12862-020-1577-y&partnerID=40&md5=6156393220bd7b4919e924bf9626007d	Background: Bird plumage exhibits a diversity of colors that serve functional roles ranging from signaling to camouflage and thermoregulation. However, birds must maintain a balance between evolving colorful signals to attract mates, minimizing conspicuousness to predators, and optimizing adaptation to climate conditions. Examining plumage color macroevolution provides a framework for understandi…	Article
Molecular and phenotypic divergence in the bluethroat (Luscinia svecica) subspecies complex	Microsatellites; Phylogeography; Plumage colour variation; Population genetics; Reflectance spectrometry; Sexual selection	Luscinia svecica	Birds	Vertebrates	Evolution, Reporting	Unknown	Kasagi S.; Mizusawa K.; Murakami N.; Andoh T.; Furufuji S.; Kawamura S.; Takahashi A.	2015	Gene	556	2		182	191	9	10.1016/j.gene.2014.11.054	https://www.scopus.com/inward/record.uri?eid=2-s2.0-33750222595&doi=10.1111%2fj.1365-294X.2006.03075.x&partnerID=40&md5=c6c6b1fbc0cb851e4762d27b1bcb0720	Subspecies complexes may provide valuable insights into the early stages of the speciation process. The bluethroat (Luscinia svecica) consists of many morphologically distinct subspecies that differ most strikingly in the ornamental colour pattern of the male throat. We investigated the genetic and phenotypic differentiation in this subspecies complex, using (i) microsatellite genotyping (11 loci…	Article
Ultraviolet plumage ornamentation affects social mate choice and sperm competition in bluethroats (Aves: Luscinia s. Svecica): A field experiment	Mate guarding; Microsatellite markers; Paternity; Sexual selection; UV coloration; UV vision	Luscinia svecica	Birds	Vertebrates	Sexual selection	Reproduction	Johnsen A.; Andersson S.; Ornborg J.; Lifjeld J.T.	1998	Proceedings of the Royal Society B: Biological Sciences	265	1403		1313	1318	5	10.1098/rspb.1998.0435	https://www.scopus.com/inward/record.uri?eid=2-s2.0-0032558094&doi=10.1098%2frspb.1998.0435&partnerID=40&md5=8177b5773cb368203eee10139e18a551	The blue throat feathers of male bluethroats (Luscinia s. svecica) show a reflectance peak in the ultraviolet (UV) waveband (320-400 nm). The throat is actively displayed during courtship, suggesting a role for sexual selection on an ultraviolet signal. Indeed, a recent aviary experiment demonstrated that females discriminated against males with artificially reduced UV reflectance. Here, we repor…	Article
Full spectra coloration and condition-dependent signaling in a skin-based carotenoid sexual ornament	carotenoids; condition dependence; handicap hypothesis; mate choice; sexual selection	Lyrurus tetrix	Birds	Vertebrates	Physiology, ontogenetic shifts	Survival	Harris S.; Kervinen M.; Lebigre C.; Pike T.W.; Soulsbury C.D.	2020	Behavioral Ecology	31	3		834	843	9	10.1093/beheco/araa031	https://www.scopus.com/inward/record.uri?eid=2-s2.0-85092050341&doi=10.1093%2fbeheco%2faraa031&partnerID=40&md5=7d3f2621810a91204ef54b1e857a20d0	Carotenoid-based traits commonly act as condition-dependent signals of quality to both males and females. Such colors are typically quantified using summary metrics (e.g., redness) derived by partitioning measured reflectance spectra into blocks. However, perceived coloration is a product of the whole spectrum. Recently, new methods have quantified a range of environmental factors and their impac…	Article
Carotenoid-based bill colour as an indicator of immunocompetence and sperm performance in male mallards	Antibody production; Carotenoids; Immunocompetence handicap; Indicator; Ornament colour; Phenotype-linked fertility; Sexual selection; Spectrometry; Sperm velocity; SRBC	mallard	Birds	Vertebrates	Sexual signalling	Reproduction	Peters A.; Denk A.G.; Delhey K.; Kempenaers B.	2004	Journal of Evolutionary Biology	17	5		1111	1120	9	10.1111/j.1420-9101.2004.00743.x	https://www.scopus.com/inward/record.uri?eid=2-s2.0-4344559369&doi=10.1111%2fj.1420-9101.2004.00743.x&partnerID=40&md5=7cf825bc23f38ebab1be5a6461a0acde	Female mate choice is often based on exaggerated sexual traits, signals of male qualities that females cannot assess directly. Two such key qualities are male immune and/or sexual competence, whereby honesty in signalling could be maintained by physiological trade-offs. Carotenoid-based ornaments likely constitute such honest signals, as there is direct competition for (limited) carotenoids betwe…	Article
Trade-offs between immune investment and sexual signaling in male mallards	Carotenoids; Handicap; Immunization; Immunocompetence; Sexual signal; Testosterone	mallard	Birds	Vertebrates	Mate choice and immunity	Reproduction	Kaiser W.	1968	Zeitschrift für Vergleichende Physiologie	61	1		71	102	31	10.1007/BF00339146	https://www.scopus.com/inward/record.uri?eid=2-s2.0-3342881893&doi=10.1086%2f421302&partnerID=40&md5=c42adc66f792bb6c803c47e10920e71a	Allocation trade-offs between the immune system and sexual traits are central to current sexual selection hypotheses but remain contentious. Such trade-offs could be brought about by the dual action of testosterone that stimulates sexual signals but also suppresses immune functions and/or by competition for carotenoids that can be deposited in ornaments or used as antioxidants in support of immun…	Article
Rapid evolution of elaborate male coloration is driven by visual system in Australian fairy-wrens (Maluridae)	Colour vision; Evolutionary rate; Plumage coloration; Sexual dichromatism	Maluridae	Birds	Vertebrates	Female choice	Reproduction	Morehouse N.I.; Vukusic P.; Rutowski R.	2007	Proceedings of the Royal Society B: Biological Sciences	274	1608		359	366	7	10.1098/rspb.2006.3730	https://www.scopus.com/inward/record.uri?eid=2-s2.0-84951567399&doi=10.1111%2fjeb.12737&partnerID=40&md5=239620d15c4ebc7d5d24321e7622e3cd	The interplay between colour vision and animal signalling is of keen interest to behavioural ecologists and evolutionary biologists alike, but is difficult to address in terrestrial animals. Unlike most avian lineages, in which colour vision is relatively invariant among species, the fairy-wrens and allies (Maluridae) show a recent gain of ultraviolet sensitivity (UVS). Here, we compare the rates…	Article
Increased conspicuousness can explain the match between visual sensitivities and blue plumage colours in fairy-wrens	Adaptive evolution; Colour vision; Malurus; Ultraviolet	Maluridae	Birds	Vertebrates	Perception, Female choice	Other	Delhey K.; Hall M.; Kingma S.A.; Peters A.	2013	Proceedings of the Royal Society B: Biological Sciences	280	1750	20121771				10.1098/rspb.2012.1771	https://www.scopus.com/inward/record.uri?eid=2-s2.0-84869793869&doi=10.1098%2frspb.2012.1771&partnerID=40&md5=7e5ce75ec6b282d237dd65dad75ed651	Colour signals are expected to match visual sensitivities of intended receivers. In birds, evolutionary shifts from violet-sensitive (V-type) to ultraviolet-sensitive (U-type) vision have been linked to increased prevalence of colours rich in shortwave reflectance (ultraviolet/blue), presumably due to better perception of such colours by U-type vision. Here we provide the first test of this wides…	Article
Multiple ornaments-multiple signaling functions? The importance of song and UV plumage coloration in female Superb Fairy-wrens (Malurus cyaneus)	Female; Multiple signals; Passerines; Plumage coloration; Song elaboration	Malurus cyaneus	Birds	Vertebrates	Sexual signalling (females)	Reproduction	Mahr K.; Evans C.; Thonhauser K.E.; Griggio M.; Hoi H.	2016	Frontiers in Ecology and Evolution	4	APR	43				10.3389/fevo.2016.00043	https://www.scopus.com/inward/record.uri?eid=2-s2.0-85054755784&doi=10.3389%2ffevo.2016.00043&partnerID=40&md5=73295969f1dc96bfeac32af12949ac41	Showy ornaments are considered as outcomes of sexual selection processes. They provide a "badge of status" to impress conspecific rivals or potential mating partners. Single ornaments may signal attractiveness or individual quality, yet many species display multiple ornaments. There are several hypotheses that explain the existence of multiple ornaments, suggesting that different ornaments serve …	Article
Mechanisms of egg recognition in brown-headed cowbird hosts: The role of ultraviolet reflectance	Brood parasitism; Brown-headed cowbird; Coevolution; Egg recognition; Egg rejection; Molothrus ater; UV reflectance	many	Birds	Vertebrates	Intraspecies recognition of eggs	Survival	Cavallaro M.C.; Sanders C.J.; Hladik M.L.	2022	Pest Management Science	78	12		5413	5422	9	10.1002/ps.7163	https://www.scopus.com/inward/record.uri?eid=2-s2.0-84941193905&doi=10.1016%2fj.anbehav.2015.08.006&partnerID=40&md5=f015064940faae5ea8ced9d04c75612a	One of the most effective adaptations to counter avian brood parasitism is rejection of the parasitic egg, yet relatively few hosts reject eggs of the brown-headed cowbird, Molothrus ater. Studies have demonstrated that ultraviolet (UV; 300-400. nm) reflectance of eggs plays a role in egg rejection by hosts of parasitic cuckoos Cuculus spp. Only two studies have experimentally tested whether a co…	Article
The role of ultraviolet wavelength in sexual selection	Mate choice; Sexual selection; Structural coloration; Ultraviolet reflectance	many	Birds	Vertebrates	Many (sexual selection, immune functions, competition)	Reproduction	Dias R.I.	2006	Revista Brasileira de Ornitologia	14	3		191	195	4		https://www.scopus.com/inward/record.uri?eid=2-s2.0-51849083974&partnerID=40&md5=efc64083f072ed84c473952a0bc2bf1b	Differently from human beings, birds can detect ultraviolet wavelengths. In general, practically all bird families present some UV refl ectance in their plumage. However, this probable channel of communication between birds has been ignored until recently. This review presents different methodologies that have been applied in the study of the role of UV wavelength in sexual selection. This area o…	Review
Reflection of near-infrared light confers thermal protection in birds		many	Birds	Vertebrates	Not relevant, NIR focused	NA	Wang J.; Yang C.; Shi H.; Liang W.	2016	Ecological Research	31	1		105	110	5	10.1007/s11284-015-1317-8	https://www.scopus.com/inward/record.uri?eid=2-s2.0-85052967164&doi=10.1038%2fs41467-018-05898-8&partnerID=40&md5=648de29361ccfe156ea38d145c2a9ab8	Biologists have focused their attention on the optical functions of light reflected at ultraviolet and human-visible wavelengths. However, most radiant energy in sunlight occurs in ‘unseen’ near-infrared (NIR) wavelengths. The capacity to reflect solar radiation at NIR wavelengths may enable animals to control heat gain and remain within their critical thermal limits. Here, using a continent-wide…	Article
Parents, predators, parasites, and the evolution of eggshell colour in open nesting birds	Blackmail hypothesis; Egg colour; Egg recognition; Evolution; Parasitism; Predation; Sexual signalling hypothesis	many	Birds	Vertebrates	Parental investment; sexual signalling	Both	Limbourg T.; Mateman A.C.; Lessells C.M.	2013	Journal of Avian Biology	44	1		17	26	9	10.1111/j.1600-048X.2012.05575.x	https://www.scopus.com/inward/record.uri?eid=2-s2.0-84875398371&doi=10.1007%2fs10682-012-9619-6&partnerID=40&md5=c2261d796f456d92755bf713e73a7baa	The colourful surface of birds' eggshells varies dramatically between species, but the selective pressures driving this variation remain poorly understood. We used a large comparative dataset to test several hypotheses proposed to explain the evolution of eggshell colouration. We tested the hypothesis that predation pressure might select for cryptic eggshells by examining the relationship between…	Article
Nestling colouration is adjusted to parent visual performance in altricial birds	Animal communication; Begging displays; Colour evolution; Signal efficacy; Visual performance	many	Birds	Vertebrates	Parental provisioning	Survival	Dugas M.B.	2010	Journal of Avian Biology	41	3		336	341	5	10.1111/j.1600-048X.2009.04861.x	https://www.scopus.com/inward/record.uri?eid=2-s2.0-58549102535&doi=10.1111%2fj.1420-9101.2008.01655.x&partnerID=40&md5=f7fe00b9223d6f5708b5b0224c2dc441	Hitherto, most of the investigation on the perceptual efficacy of begging signals has dwelled on how patterns of nestling colouration adjust to predominant nest luminosity. However, visual sensitivity of birds varies across species, which raises the question of whether colouration of traits involved in begging displays is adjusted to parent visual capacities. Here, by comparing nestling colourati…	Article
Avian visual pigments: Characteristics, spectral tuning, and evolution	Bird; Cone oil droplet; Opsin; Visual ecology; Visual pigment	many	Birds	Vertebrates	Perception	Other	Hart N.S.; Hunt D.M.	2007	American Naturalist	169	SUPPL.		S7	S26	19	10.1086/510141	https://www.scopus.com/inward/record.uri?eid=2-s2.0-33846218309&doi=10.1086%2f510141&partnerID=40&md5=135bf05ddd73186213faefc86f83b5c3	Birds are highly visual animals with complex visual systems. In this article, we discuss the spectral characteristics and genetic mechanisms of the spectral tuning of avian visual pigments. The avian retina contains a single type of rod, four spectrally distinct types of single cone, and a single type of double cone photoreceptor. Only the single cones are thought to be involved in color discrimi…	Article
Different ranking of avian colors predicted by modeling of retinal function in humans and birds	Color signals; Plumage coloration; Sexual selection; Vision	many	Birds	Vertebrates	Perception	Other	Håstad O.; Ödeen A.	2008	American Naturalist	171	6		831	838	7	10.1086/587529	https://www.scopus.com/inward/record.uri?eid=2-s2.0-43949119422&doi=10.1086%2f587529&partnerID=40&md5=e56a16e24017632aa1391c5e030283cf	Only during the past decade have vision-system-neutral methods become common practice in studies of animal color signals. Consequently, much of the current knowledge on sexual selection is based directly or indirectly on human vision, which may or may not emphasize spectral information in a signal differently from the intended receiver. In an attempt to quantify this discrepancy, we used retinal …	Article
Four spectral classes of cone in the retinas of birds		many	Birds	Vertebrates	Perception	Other	Chen D.-M.; Goldsmith T.H.	1986	Journal of Comparative Physiology A	159	4		473	479	6	10.1007/BF00604167	https://www.scopus.com/inward/record.uri?eid=2-s2.0-0022908353&doi=10.1007%2fBF00604167&partnerID=40&md5=d7ee870ab9eb998f50e4a3721f71e4b4	The spectral sensitivity of 15 species of birds has been measured by recording transretinal voltages from opened eyecups. With suitable combinations of colored adapting lights, we find that a variety of passerines have four peaks of photopic sensitivity, with maxima at 370, 450, 480, and 570 nm. Additional sensitivity maxima at 510 nm are found in some species. The spectral sensitivity functions …	Article
Gene loss, adaptive evolution and the co-evolution of plumage coloration genes with opsins in birds	Birds; Co-evolution; Gene loss; Opsin; Plumage coloration; Pseudogenization; Vision	many	Birds	Vertebrates	Perception	Other	Borges R.; Khan I.; Johnson W.E.; Gilbert M.T.P.; Zhang G.; Jarvis E.D.; O'Brien S.J.; Antunes A.	2015	BMC Genomics	16	1	751				10.1186/s12864-015-1924-3	https://www.scopus.com/inward/record.uri?eid=2-s2.0-84943408511&doi=10.1186%2fs12864-015-1924-3&partnerID=40&md5=5cc302b32661fb5cb608247110117850	Background: The wide range of complex photic systems observed in birds exemplifies one of their key evolutionary adaptions, a well-developed visual system. However, genomic approaches have yet to be used to disentangle the evolutionary mechanisms that govern evolution of avian visual systems. Results: We performed comparative genomic analyses across 48 avian genomes that span extant bird phylogen…	Article
Ultraviolet vision in birds: What is its function?	Ultraviolet vision Bird vision Colour vision Sensory ecology	many	Birds	Vertebrates	Perception	Other	Rae J.M.; Vamosi J.C.	2013	Plant Species Biology	28	3		177	184	7	10.1111/j.1442-1984.2012.00375.x	https://www.scopus.com/inward/record.uri?eid=2-s2.0-0028231804&doi=10.1016%2f0042-6989%2894%2990149-X&partnerID=40&md5=b19971044d024c9484ff61a2571e0511	Although UV vision was first demonstrated in birds in the early 1970s, its function is still unknown. Here we review the evidence for UV vision in birds, discuss the special properties of UV light, lay out in detail hypotheses for the function of UV vision in birds and discuss their plausibility. The main hypotheses are that UV vision functions: (i) in orientation, (ii) in foraging and (iii) in s…	Article
Spatial contrast sensitivity of birds	Birds; Contrast sensitivity; Pattern electroretinogram; Refractive state; Spatial vision	many	Birds	Vertebrates	Perception	Other	Molnár O.; Bajer K.; Szövényi G.; Török J.; Herczeg G.	2016	Herpetologica	72	1		40	46	6	10.1655/HERPETOLOGICA-D-13-00018	https://www.scopus.com/inward/record.uri?eid=2-s2.0-33645824959&doi=10.1007%2fs00359-005-0090-5&partnerID=40&md5=5a8fb5d2c43589f49b274ba7724860c5	Contrast sensitivity (CS) is the ability of the observer to discriminate between adjacent stimuli on the basis of their differences in relative luminosity (contrast) rather than their absolute luminances. In previous studies, using a narrow range of species, birds have been reported to have low contrast detection thresholds relative to mammals and fishes. This was an unexpected finding because bi…	Article
Tetrachromacy, oil droplets and bird plumage colours	Bird; Colour; Plumage; UV; Vision	many	Birds	Vertebrates	Perception	Other	Vinauger C.; Riffell J.A.	2023	Cold Spring Harbor Protocols	2023	9		679	684	5	10.1101/pdb.prot108179	https://www.scopus.com/inward/record.uri?eid=2-s2.0-0032212608&doi=10.1007%2fs003590050286&partnerID=40&md5=1e117c59b4cf0b8a6686cd1ee83cfb41	There is a growing body of data on avian eyes, including measurements of visual pigment and oil droplet spectral absorption, and of receptor densities and their distributions across the retina. These data are sufficient to predict psychophysical colour discrimination thresholds for light-adapted eyes, and hence provide a basis for relating eye design to visual needs. We examine the advantages of …	Article
The ubiquity of avian ultraviolet plumage reflectance	Birds; Dichromatism; Dimorphism; Plumage; Ultraviolet reflectance	many	Birds	Vertebrates	Reporting, Evolution	Unknown	Ishikawa S.	1969	Applied Entomology and Zoology	4	2		87	99	12	10.1303/aez.4.87	https://www.scopus.com/inward/record.uri?eid=2-s2.0-0041376429&doi=10.1098%2frspb.2003.2431&partnerID=40&md5=0e554002b4f8bd079a1ecdcac1a1416a	Although several bird species have been shown to reflect ultraviolet (UV) light from their plumages, the incidence of UV reflectance, and therefore the potential for UV or UV-enhanced signals, across the avian tree of life is not known. In this study, we collected reflectance data from the plumages of 312 bird species representing 142 families. Our results demonstrate that all avian families poss…	Article
Sexual dimorphism in birds: Why are there so many different forms of dimorphism?	Extra-bond paternity; Mating system; Parental care; Plumage dimorphism; Sexual dimorphism; Sexual selection; Size dimorphism	many	Birds	Vertebrates	Sexual selection	Reproduction	Owens I.P.F.; Hartley I.R.	1998	Proceedings of the Royal Society B: Biological Sciences	265	1394		397	407	10	10.1098/rspb.1998.0308	https://www.scopus.com/inward/record.uri?eid=2-s2.0-0032492474&doi=10.1098%2frspb.1998.0308&partnerID=40&md5=3ababe60bce83a2df51f6f2be7af9e2c	Variation in the extent of sexual dimorphism among bird species is traditionally attributed to differences in social mating system. However, there are many different forms of dimorphism among birds, and not all of them show an obvious correlation with social mating system. For example, recent work has shown that many highly polygamous species are, in fact, monomorphic, whereas many putatively mon…	Article
Influence of ambient light on the evolution of colour signals: Comparative analysis of a Neotropical rainforest bird community	Ambient light; Bird community; Colour signal; Comparative method; Evolutionary strategy; Habitat selection; Sensory drive; Spectrometry; Tropical rainforest	many	Birds	Vertebrates	Sexual signalling	Reproduction	Gomez D.; Théry M.	2004	Ecology Letters	7	4		279	284	5	10.1111/j.1461-0248.2004.00584.x	https://www.scopus.com/inward/record.uri?eid=2-s2.0-1842855336&doi=10.1111%2fj.1461-0248.2004.00584.x&partnerID=40&md5=479b8c3d1a909c29bf72714858b4847e	Rainforests offer two contrasted light environments: a bright canopy rich in blue and UV and a dark understorey, rich in green and orange. Therefore, natural selection for crypsis should favour dark brown signals in understorey and bright green signals in canopy, whereas sexual selection for conspicuousness should favour bright yellow-red signals in understorey and dark blue and UV signals in can…	Article
A novel framework to study colour signalling to multiple species	Adaptive landscape; Bird; Colour space; Colour vision; Community; Private communication channel; Signal	many	Birds	Vertebrates	SIMULATION; Sexual selection, predation	NA	Renoult J.P.; Courtiol A.; Schaefer H.M.	2013	Functional Ecology	27	3		718	729	11	10.1111/1365-2435.12086	https://www.scopus.com/inward/record.uri?eid=2-s2.0-84878205020&doi=10.1111%2f1365-2435.12086&partnerID=40&md5=d8cadb012dd9a0aefbd24d69b1fec898	The overwhelming focus of studies on communication has been on interactions among conspecifics. However, communication is often selected by a complex network of disparate intended perceivers and eavesdroppers belonging to multiple species. Shifting towards a multiple-perceiver paradigm requires a framework to compare the perception of signals across the different community members. Here, we prese…	Article
Review: An embryo's eye view of avian eggshell pigmentation		many	Birds	Vertebrates	UV protection via eggshell	NA	Nestby R.; Hykkerud A.L.; Martinussen I.	2019	Journal of Berry Research	9	3		515	547	32	10.3233/JBR-190390	https://www.scopus.com/inward/record.uri?eid=2-s2.0-84855332417&doi=10.1111%2fj.1600-048X.2011.05368.x&partnerID=40&md5=74c68ce5f411d2a82e098a31bab4ebc6	Current research into the evolution and adaptive function of avian eggshell pigmentation, including maculation, has focused mostly on signalling-based and structural function hypotheses but ignored the potential consequences of shell pigmentation for the developing avian embryo, especially in moderating the embryo's interaction with its light environment. The exposure of the eggs to sunlight that…	Review
Is black plumage an adaptation to high elevations in a cosmopolitan bird genus?	black color; color evolution; comparative analysis; highland birds; Passeriformes; UV defense	many	Birds	Vertebrates	UV protection via melanin	NA	Sandoval L.; Barrantes G.	2019	Journal of Avian Biology	50	7	e02041				10.1111/jav.02041	https://www.scopus.com/inward/record.uri?eid=2-s2.0-85070231527&doi=10.1111%2fjav.02041&partnerID=40&md5=27d275a67b702e6841204ecaf79800fa	Black plumage is expected to absorb and retain more heat and provide better protection against UV radiation compared with lighter plumages. Black plumage is common in species of the genera Turdus and Platycichla that inhabit highlands across different regions of the world. Considering this geographical recurrent pattern we tested the hypothesis that black plumage in these two genera has evolved a…	Article
How colorful are birds? Evolution of the avian plumage color gamut	bird vision; flower; gamut; morphospace; plumage; structural color; tetrahedral color space	many	Birds	Vertebrates	Reporting	Unknown	Stoddard M.C.; Prum R.O.	2011	Behavioral Ecology	22	5		1042	1052	10	10.1093/beheco/arr088	https://www.scopus.com/inward/record.uri?eid=2-s2.0-80052207539&doi=10.1093%2fbeheco%2farr088&partnerID=40&md5=b17480fb4c09ea6e320b14f67cc1ff1c	The avian plumage color gamut is the complete range of plumage colors, as seen by birds themselves. We used a tetrahedral avian color stimulus space to estimate the avian plumage color gamut from a taxonomically diverse sample of 965 plumage patches from 111 avian species. Our sample represented all known types of plumage coloration mechanisms. The diversity of avian plumage colors occupies only …	Article
Reflectance and artificial nest experiments of reptile and bird eggs imply an adaptation of bird eggs against ultraviolet	Bird egg; Nest predation; Turtle egg; Ultraviolet spectrum; UV reflectance	many	Birds	Vertebrates	Protection, Predation	Survival	Kim J.-W.; Yang H.-J.; Oel A.P.; Brooks M.J.; Jia L.; Plachetzki D.C.; Li W.; Allison W.T.; Swaroop A.	2016	Developmental Cell	37	6		520	532	12	10.1016/j.devcel.2016.05.023	https://www.scopus.com/inward/record.uri?eid=2-s2.0-84946128008&doi=10.1007%2fs11284-015-1317-8&partnerID=40&md5=9d6b5246df3d08ab3e772d813358a9c0	Interspecific comparative studies in trait responses to nest predation will help uncover potential costs associated with changes in nest predation risk that may constrain the degree of the response. Reptiles build large mounds of sand, soil or compost in which they bury and leave their eggs after laying. As their eggs are not exposed, reptiles consistently lay immaculate white eggs; while some bi…	Article
Optical properties of the uropygial gland secretion: No evidence for UV cosmetics in birds	Avian vision; Plumage colour; Preen gland; Sexual selection	many	Birds	Vertebrates	Sexual signalling	Reproduction	Tsukaya H.	2002	Journal of Plant Research	115	1		59	63	4	10.1007/s102650200009	https://www.scopus.com/inward/record.uri?eid=2-s2.0-53849135182&doi=10.1007%2fs00114-008-0406-8&partnerID=40&md5=e9bd9a8ab8e52d45fcc6ca08bcc75741	Ultraviolet (UV) reflectance of the plumage is common in birds and plays an important role in sexual signalling. Recently, it has been proposed that birds are able to modify plumage UV reflectance by the application of uropygial gland secretion. Based on a survey of the optical properties of this secretion from 51 species belonging to 12 avian orders, we show that two main types of uropygial secr…	Article
Ultraviolet signals in birds are special	Birds; Colour; Fluorescence; Sexual selection; Signalling; Ultraviolet reflectance	Melopsittacus undulatus	Birds	Vertebrates	Conspicuousness to predators and mates, Perception; "signals based on UV contrast are of special importance in the context of active sexual displays"	Reproduction	Hausmann F.; Arnold K.E.; Marshall N.J.; Owens I.P.F.	2003	Proceedings of the Royal Society B: Biological Sciences	270	1510		61	67	6	10.1098/rspb.2002.2200	https://www.scopus.com/inward/record.uri?eid=2-s2.0-0037422712&doi=10.1098%2frspb.2002.2200&partnerID=40&md5=a6105d82042c6d5157980b7bc0e4228d	Recent behavioural experiments have shown that birds use ultraviolet (UV)-reflective and fluorescent plumage as cues in mate choice. It remains controversial, however, whether such UV signals play a special role in sexual communication, or whether they are part of general plumage coloration. We use a comparative approach to test for a general association between sexual signalling and either UV-re…	Article
Preening, plumage reflectance and female choice in budgerigars	Melopsittacus undulatus; Ornaments; Plumage condition; Sexual selection; Ultraviolet colours	Melopsittacus undulatus	Birds	Vertebrates	Female choice	Reproduction	Kemp D.J.; Reznick D.N.; Grether G.F.; Endler J.A.	2009	Proceedings of the Royal Society B: Biological Sciences	276	1677		4335	4343	8	10.1098/rspb.2009.1226	https://www.scopus.com/inward/record.uri?eid=2-s2.0-13844256946&doi=10.1080%2f08927014.2004.9522625&partnerID=40&md5=c6c4a272a7fdb0cc2c16567d8f6f6286	Plumage ornaments are important signals in sexual selection context. Plumage maintenance is therefore important not only for insulation and flight but also for ornament efficacy. However, the effect of plumage maintenance on ornament characteristics and female choice has never been investigated experimentally. In this study we focused on the influence of preening on plumage reflectance and, indir…	Article
Plumage maintenance affects ultraviolet colour and female preference in the budgerigar	Condition-dependent trait; Melopsittacus undulatus; Ornaments; Plumage reflectance; Preening; Sexual selection	Melopsittacus undulatus	Birds	Vertebrates	Female choice	Reproduction	Johnsen A.; Delhey K.; Andersson S.; Kempenaers B.	2003	Proceedings of the Royal Society B: Biological Sciences	270	1521		1263	1270	7	10.1098/rspb.2003.2375	https://www.scopus.com/inward/record.uri?eid=2-s2.0-77953911602&doi=10.1016%2fj.beproc.2010.05.003&partnerID=40&md5=4de465dc1e9be57d366712d9607dfb9e	Elaborate or colourful feathers are important traits in female-mate choice in birds but little attention has been given to the potential costs of maintaining these traits in good condition via preening behaviour. While preening is known to be an important component of plumage maintenance, it has received little attention with respect to colouration. We investigated whether preening can influence …	Article
UV plumage color is an honest signal of quality in male budgerigars	Feather coloration; Ornaments; Phytohaemagglutinin; Sexual selection; Structurally based coloration	Melopsittacus undulatus	Birds	Vertebrates	Sexual signalling, immune fuction	Reproduction	Griggio M.; Zanollo V.; Hoi H.	2010	Ecological Research	25	1		77	82	5	10.1007/s11284-009-0632-3	https://www.scopus.com/inward/record.uri?eid=2-s2.0-77951094152&doi=10.1007%2fs11284-009-0632-3&partnerID=40&md5=ea6a6d73f755113d91a014fbe1ec8d55	Elaborate and colorful feathers are important traits in female mate choice in birds. Plumage coloration can result from pigments deposited in feathers such as carotenoids and melanins, or can be caused by nano-scale reflective tissues (structurally based coloration), usually producing ultraviolet (UV) coloration. Structural colorations remain the least studied of the three most important feather …	Article
Pseudogenisation of the Short-wavelength Sensitive 1 (SWS1) Opsin Gene in Two New Zealand Endemic Passerine Species: The Yellowhead (Mohoua ochrocephala) and Brown Creeper (M. novaeseelandiae)	color vision; egg rejection; opsin; parasitism; SWS1; ultraviolet	Mohoua sp.	Birds	Vertebrates	Loss of UV perception	NA	Schwalbach G.; Sibler A.-P.; Choulier L.; Deryckère F.; Weiss E.	2000	Protein Expression and Purification	18	2		121	132	11	10.1006/prep.1999.1185	https://www.scopus.com/inward/record.uri?eid=2-s2.0-84966657325&doi=10.1676%2f1559-4491-128.1.159&partnerID=40&md5=9856a34748ef8f53686f6abb31feb486	Perception of ultraviolet (UV) light, mediated by the avian short-wavelength sensitive-1 (SWS1) opsin, is important for birds in a range of functional contexts, including foraging, mate choice, and offspring recognition. The maximum absorption wavelength of avian SWS1 opsins can shift in and out of UV wavelengths because of residue changes at functionally critical positions in the SWS1 second tra…	Article
Insulin-like growth factor 1 is related to the expression of plumage traits in a passerine species	Condition; IGF-1; Physiology; Plumage coloration; Sexual selection	Panurus biarmicus	Birds	Vertebrates	Sexual selection	Reproduction	Mahr K.; Vincze O.; Tóth Z.; Hoi H.; Lendvai Á.Z.	2020	Behavioral Ecology and Sociobiology	74	3	39				10.1007/s00265-020-2821-6	https://www.scopus.com/inward/record.uri?eid=2-s2.0-85081599279&doi=10.1007%2fs00265-020-2821-6&partnerID=40&md5=4ddba7f5fcfe6b0135bc33fd7619a803	Abstract: Avian plumage colors and ornaments are excellent models to study the endocrine mechanisms linking sexually selected traits and individual parameters of quality and condition. Insulin-like growth factor 1 (IGF-1) is an evolutionarily highly conserved peptide hormone. Its regulatory role in cell proliferation and differentiation and its high sensitivity to the nutritional state of individ…	Article
Ultraviolet degradation in carotenoid patches: Live versus museum specimens of wood warblers (Parulidae)	Carotenoid; Color; Deudroica; Museum; Reflectance spectrophotometry; Ultraviolet; Wood-warblers	Parulidae	Birds	Vertebrates	UV degradation in museum skins	NA	Henderson L.J.; Heidinger B.J.; Evans N.P.; Arnold K.E.	2013	Behavioral Ecology	24	6		1299	1305	6	10.1093/beheco/art066	https://www.scopus.com/inward/record.uri?eid=2-s2.0-23044478867&doi=10.1642%2f0004-8038%282005%29122%5b0793%3aUDICPL%5d2.0.CO%3b2&partnerID=40&md5=5ef04e150cba1073d56d080f02de07d3	Accurate assessment of color is essential in testing the adaptive significance of color variation in avian plumage. Over the past decade, use of objective methods for assessing color has increased, with particular emphasis on ultraviolet (UV) wavelengths. Researchers have used various source materials, most notably museum specimens, to extend or represent color measurements of individuals in natu…	Article
Egg quality and parental ornamentation in the blue tit Parus caeruleus		Parus caeruleus	Birds	Vertebrates	Egg quality related to male ornamentation	Reproduction	Szigeti B.; Török J.; Hegyi G.; Rosivall B.; Hargitai R.; Szöllösi E.; Michl G.	2007	Journal of Avian Biology	38	1		105	112	7	10.1111/j.2007.0908-8857.03769.x	https://www.scopus.com/inward/record.uri?eid=2-s2.0-33846131588&doi=10.1111%2fj.2007.0908-8857.03769.x&partnerID=40&md5=7a18b2773a179564c8e5e8b3b68e7039	Components of avian egg quality often show remarkable variation between females and yet the causes of variation in this fitness-related trait remain poorly understood. We investigated the egg size and yolk carotenoid investment of blue tit Parus caeruleus females in relation to multiple parental traits. We show that females produce eggs with more colourful yolks when mated to ultraviolet (UV) att…	Article
Plumage colour in nestling blue tits: Sexual dichromatism, condition dependence and genetic effects	Carotenoids; Maternal half-siblings; Parus caeruleus; Structural colour; Ultraviolet	Parus caeruleus	Birds	Vertebrates	Honest signalling	Reproduction	Le D.; Sabry Z.; Chandra A.; Kristan W.B., Jr.; Collins E.-M.S.	2021	Current Biology	31	22		5111	5.12E+07		10.1016/j.cub.2021.09.056	https://www.scopus.com/inward/record.uri?eid=2-s2.0-0037899595&doi=10.1098%2frspb.2003.2375&partnerID=40&md5=81c83fdc482be27f5fb16f10e8144fd1	Sexual-selection theory assumes that there are costs associated with ornamental plumage coloration. While pigment-based ornaments have repeatedly been shown to be condition dependent, this has been more difficult to demonstrate for structural colours. We present evidence for condition dependence of both types of plumage colour in nestling blue tits (Parus caeruleus). Using reflectance spectrometr…	Article
Ultraviolet reflectance affects male-male interactions in the blue tit (Parus caeruleus ultramarinus)	Animal contests; Male-male competition; Sexual selection; Sexual signals	Parus caeruleus	Birds	Vertebrates	Male-male competition	Reproduction	Jones E.K.M.; Prescott N.B.; Cook P.; White R.P.; Wathes C.M.	2001	British Poultry Science	42	1		23	32	9	10.1080/713655008	https://www.scopus.com/inward/record.uri?eid=2-s2.0-4344572307&doi=10.1093%2fbeheco%2farh083&partnerID=40&md5=b0c1b711bff6589a335c5cafc6dc3b9b	Several animal species have been shown to use phenotypic traits to assess the competitive ability of opponents and adjust their aggressiveness depending on the likelihood to win the contest. In birds, these phenotypic traits usually involve patches of colored feathers. The benefit to harbor honest signals of male quality is the avoidance of wasteful aggressive interactions. Recent work has shown …	Article
Fertilization success and UV ornamentation in blue tits Cyanistes caeruleus: Correlational and experimental evidence	Color manipulation; Cyanistes (Parus) caeruleus; Extrapair paternity; Sexual selection; Ultraviolet	Parus caeruleus	Birds	Vertebrates	Mating success	Reproduction	Delhey K.; Peters A.; Johnsen A.; Kempenaers B.	2007	Behavioral Ecology	18	2		399	409	10	10.1093/beheco/arl096	https://www.scopus.com/inward/record.uri?eid=2-s2.0-33847681861&doi=10.1093%2fbeheco%2farl096&partnerID=40&md5=1d156239f6b3f2013455cdadfd4161e4	Cases where less ornamented males are favored through sexual selection are rare among birds. Here we show, based on data from 3 consecutive breeding seasons, that male blue tits with less ultraviolet (UV)-ornamented crown feathers sire more offspring. This pattern was mainly driven by the higher success of older, less UV-ornamented males at siring extrapair offspring. The reason behind this relat…	Article
Brighter yellow blue tits make better parents	Blue tit; Good parents; Parental investment; Plumage coloration; Sexual selection	Parus caeruleus	Birds	Vertebrates	No UV data	NA	Senar J.C.; Figuerola J.; Pascual J.	2002	Proceedings of the Royal Society B: Biological Sciences	269	1488		257	261	4	10.1098/rspb.2001.1882	https://www.scopus.com/inward/record.uri?eid=2-s2.0-41049117920&doi=10.1098%2frspb.2001.1882&partnerID=40&md5=6de7e43620e151201e58aeeeba891af1	Whether or not bird ornaments are a signal for direct (e.g. good parents) or indirect (e.g. good genes) benefits to prospective partners in sexual selection is controversial. Carotene coloration in Parus species is directly related to the ingestion of caterpillars, so that a brightly carotene-coloured tit may be signalling its ability to find caterpillars, a main high-quality food source for good…	Article
Effects of nestling condition on UV plumage traits in blue tits: An experimental approach	Carotenoids; Condition dependence; Cyanistes caeruleus; Parus caeruleus; Plumage color; UV	Parus caeruleus	Birds	Vertebrates	Sex-dependent color development	Reproduction	Jacot A.; Kempenaers B.	2007	Behavioral Ecology	18	1		34	40	6	10.1093/beheco/arl054	https://www.scopus.com/inward/record.uri?eid=2-s2.0-33845883017&doi=10.1093%2fbeheco%2farl054&partnerID=40&md5=e9559bd0555f6a8d369d3fdc385b2b7f	Intraspecific sexual and social communications are among the most important factors shaping costly color traits in birds. Condition capture models assume that only animals in superior condition can develop and maintain a colorful plumage. Although there is good evidence that carotenoid-based components of plumage colors show condition dependence, the situation is more controversial with the under…	Article
Blue tits are ultraviolet tits	Blue tit; Female choice; Sexual dichromatism; Sexual selection; Spectral reflectance; UV vision	Parus caeruleus	Birds	Vertebrates	Sexual selection	Reproduction	Hunt S.; Bennett A.T.D.; Cuthill I.C.; Griffiths R.	1998	Proceedings of the Royal Society B: Biological Sciences	265	1395		451	455	4	10.1098/rspb.1998.0316	https://www.scopus.com/inward/record.uri?eid=2-s2.0-0032557038&doi=10.1098%2frspb.1998.0316&partnerID=40&md5=1d02517f28bfc96e5263245ea6341b34	The blue tit (Parus caeruleus) has been classified as sexually monochromatic. This classification is based on human colour perception yet, unlike humans, most birds have four spectrally distinct classes of cone and are visually sensitive to wavelengths in the near-ultraviolet (300-400 nm). Reflectance spectrophotometry reveals that blue tit plumage shows considerable reflection of UV light. For e…	Article
Seasonal changes in a ultraviolet structural colour signal in blue tits, Parus caeruleus	Plumage wear; Sexual dichromatism; Structural coloration; Ultraviolet plumage coloration	Parus caeruleus	Birds	Vertebrates	Sexual selection	Reproduction	Solovchenko A.E.; Merzlyak M.N.	2008	Russian Journal of Plant Physiology	55	6		719	737	18	10.1134/S1021443708060010	https://www.scopus.com/inward/record.uri?eid=2-s2.0-0036618888&doi=10.1046%2fj.1095-8312.2002.00061.x&partnerID=40&md5=2d5c40a870d107d271e79290df606cae	Recent studies of blue tits, Parus caeruleus, have found sexual selection and a viability-indicating function of the structural ultraviolet and blue crown plumage, but the reasons for this signal variation are not understood. Furthermore, studies in England and Sweden have yielded somewhat different results (particularly with regard to the spectral position of the reflectance peak). Here we inves…	Article
Ultraviolet sexual dimorphism and assortative mating in blue tits	Colour contrast; Colour signalling; Parus caeruleus; Sexual dichromatism; Spectral reflectance; UV vision	Parus caeruleus	Birds	Vertebrates	Sexual selection, visual tuning	Reproduction	Andersson S.; Ornborg J.; Andersson M.	1998	Proceedings of the Royal Society B: Biological Sciences	265	1395		445	450	5	10.1098/rspb.1998.0315	https://www.scopus.com/inward/record.uri?eid=2-s2.0-0032557043&doi=10.1098%2frspb.1998.0315&partnerID=40&md5=7b5d0c3bc5235a9e8fc043e9dae53bf6	In spite of strong evidence for viability-based sexual selection and sex ratio adjustments, the blue tit, Parus caeruleus, is regarded as nearly sexually monomorphic and no epigamic signals have been found. The plumage coloration has not, however, been studied in relation to bird vision, which extends to the UV-A waveband (320-400 nm). Using molecular sex determination and UV/VIS spectrometry, we…	Article
Brood sex ratio and male UV ornamentation in blue tits (Cyanistes caeruleus): Correlational evidence and an experimental test	Female choice; Plumage; Sexual selection; Structural colour; Ultraviolet	Parus caeruleus	Birds	Vertebrates	Sexual selection/EPC	Reproduction	Delhey K.; Peters A.; Johnsen A.; Kempenaers B.	2007	Behavioral Ecology and Sociobiology	61	6		853	862	9	10.1007/s00265-006-0314-x	https://www.scopus.com/inward/record.uri?eid=2-s2.0-33847720744&doi=10.1007%2fs00265-006-0314-x&partnerID=40&md5=8705c0cd0f641d2080fce42aeed40eaa	Sex-allocation theory predicts that females paired to attractive males should bias the brood sex ratio towards male offspring, as these would inherit the attractiveness of their father. We studied sex allocation based on male ornamentation in blue tits. Brood sex ratios varied with male UV coloration in an age-dependent manner. For juvenile males, the proportion of sons increased with increasing …	Article
Paternity analysis reveals opposing selection pressures on crown coloration in the blue tit (Parus caeruleus)	Extra-pair paternity; Parus caeruleus; Sexual selection; Structural plumage coloration	Parus caeruleus	Birds	Vertebrates	Sexual signalling	Reproduction	Delhey K.; Johnsen A.; Peters A.; Andersson S.; Kempenaers B.	2003	Proceedings of the Royal Society B: Biological Sciences	270	1528		2057	2063	6	10.1098/rspb.2003.2460	https://www.scopus.com/inward/record.uri?eid=2-s2.0-0141528571&doi=10.1098%2frspb.2003.2460&partnerID=40&md5=8a842ea8f4f054b30dba8704536315c6	In socially monogamous species, extra-pair paternity can increase the variance in reproductive success and thereby the potential for sexual selection on male ornaments. We studied whether male secondary sexual ornaments are selected through within- and/or extra-pair reproductive success in the blue tit (Parus caeruleus). Male blue tits display a bright blue crown plumage, which reflects substanti…	Article
Primary sex ratio adjustment to experimentally reduced male UV attractiveness in blue tits	Blue tit Parus caeruleus; Male attractiveness; Primary sex ratio; Sex allocation; Ultraviolet plumage	Parus caeruleus	Birds	Vertebrates	Sexual signalling	Reproduction	Korsten P.; Lessells C.M.; Mateman A.C.; Van Der Velde M.; Komdeur J.	2006	Behavioral Ecology	17	4		539	546	7	10.1093/beheco/arj061	https://www.scopus.com/inward/record.uri?eid=2-s2.0-33745727999&doi=10.1093%2fbeheco%2farj061&partnerID=40&md5=0ec3e5dc913c33293fc67ddee1366e0f	The study of primary sex ratio adjustment in birds is notorious for inconsistency of results among studies. To develop our understanding of avian sex ratio variation, experiments that test a priori predictions and the replication of previous studies are essential. We tested if female blue tits Parus caeruleus adjust the sex ratio of their offspring to the sexual attractiveness of their mates, as …	Article
Seasonal changes in blue tit crown color: Do they signal individual quality?	Parus caeruleus; Plumage; Preening; Sexual selection; Ultraviolet	Parus caeruleus	Birds	Vertebrates	Sexual signalling	Reproduction	Örnborg J.; Andersson S.; Griffith S.C.; Sheldon B.C.	2002	Biological Journal of the Linnean Society	76	2		237	245	8	10.1046/j.1095-8312.2002.00061.x	https://www.scopus.com/inward/record.uri?eid=2-s2.0-33747830166&doi=10.1093%2fbeheco%2farl012&partnerID=40&md5=e6511e58b7a2acb6be4d310561b8415e	Plumage coloration is generally perceived as a static trait and therefore not a good indicator of current condition. However, changing of feather colors after molt does occur and may have important implications for signal function and sexual selection. We studied longitudinal changes in blue tit (Parus caeruleus) crown ultraviolet (UV)/blue color, a sexually selected trait, by repeatedly measurin…	Article
Female coloration indicates female reproductive capacity in blue tits	Blue tit; Cost of reproduction; Cyanistes caeruleus; Female coloration; Sexual selection	Parus caeruleus	Birds	Vertebrates	Survival and lay date; "evolution of female ornamental traits through sexual selection"	Reproduction	Doutrelant C.; Grégoire A.; Grnac N.; Gomez D.; Lambrechts M.M.; Perret P.	2008	Journal of Evolutionary Biology	21	1		226	233	7	10.1111/j.1420-9101.2007.01451.x	https://www.scopus.com/inward/record.uri?eid=2-s2.0-37149026194&doi=10.1111%2fj.1420-9101.2007.01451.x&partnerID=40&md5=cc2b5d9f50fc4f4ab0e6edd524724f7b	It is poorly understood whether female morphological and behavioural traits can be used as 'signals'. In particular, experimental tests of the hypothesis that female ornaments reflect quality are scarce. Here, we experimentally examine whether female plumage coloration might signal maternal quality in the blue tit, Cyanistes caeruleus by forcing half of the females breeding in our population to p…	Article
Correlations between ultraviolet coloration, overwinter survival and offspring sex ratio in the blue tit	Aves; Ornamentation; Parus caeruleus; Sex allocation; Sex ratio; Sexual selection	Parus caeruleus	Birds	Vertebrates	Varied life history traits	Both	Griffith S.C.; Örnborg J.; Russell A.F.; Andersson S.; Sheldon B.C.	2003	Journal of Evolutionary Biology	16	5		1045	1054	9	10.1046/j.1420-9101.2003.00550.x	https://www.scopus.com/inward/record.uri?eid=2-s2.0-0043241875&doi=10.1046%2fj.1420-9101.2003.00550.x&partnerID=40&md5=1815e08cd07b5193597d0c4c6a3fff77	We studied the correlations between offspring sex ratio, UV coloration and overwinter survival in a population of blue tits, breeding in Gotland, Sweden, over three consecutive breeding seasons. In 2 of 3 years, we found that females paired to males with relatively brighter UV-coloration produced a greater proportion of sons in their broods, and that this effect was significant with all 3 years c…	Article
Age differences in blue tit Parus caeruleus plumage colour: Within-individual changes or colour-biased survival?		Parus caeruleus	Birds	Vertebrates	Sexual selection	Reproduction	Delhey K.; Kempenaers B.	2006	Journal of Avian Biology	37	4		339	348	9	10.1111/j.2006.0908-8857.03655.x	https://www.scopus.com/inward/record.uri?eid=2-s2.0-33747819803&doi=10.1111%2fj.2006.0908-8857.03655.x&partnerID=40&md5=bdafe1d4b5332738527ca0a8cfba4135	In many species of passerine birds yearlings display a less elaborate version of the adult secondary sexual traits, but the causes of such differences in ornamentation are not always well understood. We studied age-related changes in blue tit Parus caeruleus UV/blue structural crown coloration, a sexually selected trait. In our Austrian study population, older blue tits, irrespective of sex, disp…	Article
Age-dependent association between testosterone and crown UV coloration in male blue tits (Parus caeruleus)	Plumage reflectance; Sexual selection; Signal honesty; Structural UV colour; Testosterone	Parus caeruleus	Birds	Vertebrates	Sexual selection	Reproduction	Peters A.; Delhey K.; Goymann W.; Kempenaers B.	2006	Behavioral Ecology and Sociobiology	59	5		666	673	7	10.1007/s00265-005-0095-7	https://www.scopus.com/inward/record.uri?eid=2-s2.0-32144457509&doi=10.1007%2fs00265-005-0095-7&partnerID=40&md5=8612957559cfe299c30819777ad35d16	The proximate basis of sexual traits can suggest mechanisms maintaining honesty in signalling. A central role hereby has been attributed to testosterone, although its importance for brightly coloured plumage has been questioned. We determined circulating testosterone levels in male blue tits captured at the start of breeding and demonstrated an age-dependent relationship between testosterone and …	Article
No evidence for general condition-dependence of structural plumage colour in blue tits: An experiment	Condition-dependence; Honest signalling; Moult; Nutritional stress; Sexual selection; Structural colour; UV/blue	Parus caeruleus	Birds	Vertebrates	Sexual selection; but condition had no effect on UV	Reproduction	Laughlin S.B.	1976	Journal of Comparative Physiology ■ A	112	2		199	211	12	10.1007/BF00606539	https://www.scopus.com/inward/record.uri?eid=2-s2.0-79954423640&doi=10.1111%2fj.1420-9101.2011.02229.x&partnerID=40&md5=2e9af10b9ceefdc788bbad492db16217	Condition-dependence is a central but contentious tenet of evolutionary theories on the maintenance of ornamental traits, and this is particularly true for structural plumage colour. By providing diets of different nutritional quality to moulting male and female blue tits, we experimentally manipulated general condition within the natural range, avoiding deprivation or stressful treatments. We me…	Article
The relationship between plumage colouration, problem-solving and learning performance in great tits Parus major		Parus major	Birds	Vertebrates	Cognition (signal of quality for mate choice)	Both	Cauchard L.; Doucet S.M.; Boogert N.J.; Angers B.; Doligez B.	2017	Journal of Avian Biology	48	9		1246	1253	7	10.1111/jav.00953	https://www.scopus.com/inward/record.uri?eid=2-s2.0-85028603926&doi=10.1111%2fjav.00953&partnerID=40&md5=c58ec7b16c2ce2de41987025c01ad1e3	Recent studies suggest that individuals with better problem-solving and/or learning performance have greater reproductive success, and that individuals may thus benefit from choosing mates based on these performances. However, directly assessing these performances in candidate mates could be difficult. Instead, the use of indirect cues related to problem-solving and/or learning performance, such …	Article
Origin-related differences in plumage coloration within an island population of great tits (Parus major)		Parus major	Birds	Vertebrates	Evolution of, G x E interactions	Unknown	Lunau K.; Wacht S.	1994	Journal of Comparative Physiology A	174	5		575	579	4	10.1007/BF00217378	https://www.scopus.com/inward/record.uri?eid=2-s2.0-65349135857&doi=10.1139%2fZ08-132&partnerID=40&md5=4c3c7546aaf4797932146fbf581f574e	Several studies have described geographic variation in plumage coloration, providing important insights into the processes of local adaptation and speciation. Given that such variation appears to be common, individuals of different origin within a single population may vary accordingly. However, as yet no study has been able to test for such origin-related differences. The population of great tit…	Article
Yolk androgens in great tit eggs are related to male attractiveness, breeding density and territory quality	Feather colouration; Maternal effects; Offspring engineering; Paternal effects; Sexual selection	Parus major	Birds	Vertebrates	Honest signalling; No effect of UV	Unknown	Remeš V.	2011	Behavioral Ecology and Sociobiology	65	6		1257	1266	9	10.1007/s00265-011-1139-9	https://www.scopus.com/inward/record.uri?eid=2-s2.0-79956067316&doi=10.1007%2fs00265-011-1139-9&partnerID=40&md5=6074979cf8bf2086c088b86de3da2b41	Females can adaptively adjust phenotype of their offspring via deposition of various compounds into eggs, including androgens and other hormones. Here, I investigated how egg yolk androgens (testosterone and androstenedione) related to environmental conditions and parental traits in the great tit (Parus major) across three breeding seasons. Male and female traits studied included age, condition a…	Article
Carotenoid- but not melanin-based plumage coloration is negatively related to metal exposure and proximity to the road in an urban songbird	Anthropogenic disturbance; Carotenoid-based pigmentation; Melanin-based pigmentation; Metal pollution; Roadways	Parus major	Birds	Vertebrates	Immune function, sexual selection, reporting; "important implications for sexual signaling dynamics"	Reproduction	Grunst M.L.; Grunst A.S.; Pinxten R.; Bervoets L.; Eens M.	2020	Environmental Pollution	256		113473				10.1016/j.envpol.2019.113473	https://www.scopus.com/inward/record.uri?eid=2-s2.0-85074417319&doi=10.1016%2fj.envpol.2019.113473&partnerID=40&md5=5fbba3bf8fb78b01dc272f6152003147	Rapid urbanization is a global phenomenon that is increasingly exposing organisms to novel stressors. These novel stressors can affect diverse aspects of organismal function, including development of condition-dependent ornaments, which play critical roles in social and sexual selection. We investigated the relationship between metal pollution, proximity to roads, and carotenoid- and melanin-base…	Article
Ultraviolet reflectance of plumage for parent-offspring communication in the great tit (Parus major)	Great tit; Parent-offspring communication; Parental care; Signal; Ultraviolet reflectance	Parus major	Birds	Vertebrates	Nestling food allocation	Survival	Tanner M.; Richner H.	2008	Behavioral Ecology	19	2		369	373	4	10.1093/beheco/arm142	https://www.scopus.com/inward/record.uri?eid=2-s2.0-52449120926&doi=10.1093%2fbeheco%2farm142&partnerID=40&md5=cd241a50b06746dc17c30131d5191c12	Ultraviolet (UV) reflectance has been implicated in mate selection. Yet, in some bird species the plumage of young varies in UV reflectance already in the nest and long before mate choice and sexual selection come into play. Most birds molt the juvenile body plumage before reaching sexual maturity, and thus, some conspicuous traits of the juvenile body plumage may rather have evolved by natural s…	Article
Ultraviolet-blue reflectance of some nestling plumage patches mediates parental favouritism in great tits Parus major		Parus major	Birds	Vertebrates	Parental investment	Survival	Galván I.; Amo L.; Sanz J.J.	2008	Journal of Avian Biology	39	3		277	282	5	10.1111/j.0908-8857.2008.04273.x	https://www.scopus.com/inward/record.uri?eid=2-s2.0-44649096363&doi=10.1111%2fj.0908-8857.2008.04273.x&partnerID=40&md5=5898a463c8d28f98aeba73b61ee6fee8	The colouration exhibited by nestling birds is generally cryptic, but in some species it has a conspicuous appearance. The adaptive function of these nestling displays is poorly known, especially in altricial species. We performed an experimental study in which the ultraviolet-blue reflectance of the carotenoid-based plumage of great tit Parus major nestlings was reduced in order to find possible…	Article
Seasonality of carotenoid-based plumage coloration: Modelling wavelength-specific change through spectral reconstruction		Parus major	Birds	Vertebrates	Seasonal patterns of color	Unknown	Aguilera J.; Bischof K.; Karsten U.; Hanelt D.; Wiencke C.	2002	Marine Biology	140	6		1087	1095	8	10.1007/s00227-002-0792-y	https://www.scopus.com/inward/record.uri?eid=2-s2.0-84862333057&doi=10.1111%2fj.1600-048X.2012.05654.x&partnerID=40&md5=48b7d304eb501f0d31f3971f0a892dcc	Plumage coloration has provided important model systems for research on signal expression. Whilst it had previously been assumed that moulting provided the only mechanism to change plumage coloration, recent studies have shown plumage colours to be seasonally dynamic, with implications both for the quantification of expression and for any signalling role. However, the mechanistic processes underl…	Article
Stable correlation structure among multiple plumage colour traits: Can they work as a single signal?	Body condition; Feather abrasion; Moult; Plumage; Redundant; Sexual selection	Parus major	Birds	Vertebrates	Sexual selection	Reproduction	Hegyi G.; Laczi M.; Nagy G.; Szász E.; Kötél D.; Török J.	2015	Biological Journal of the Linnean Society	114	1		92	108	16	10.1111/bij.12412	https://www.scopus.com/inward/record.uri?eid=2-s2.0-84920971190&doi=10.1111%2fbij.12412&partnerID=40&md5=61587acd37f5039b2c4c3ac92f7a34ec	The presence of multiple distinct ornamental traits in the same species is frequently explained by context-specificity and different information content. However, the expression of multiple ornaments is often correlated, and such traits may therefore function as a single, integrated signal. Delayed use of an integrated signal relative to production requires temporal stability in integration, whic…	Article
Melanin, carotenoid and structural plumage ornaments: Information content and role in great tits Parus major	Lobaria pulmonaria; Melanin; Non-photochemical quenching; Quantum yield; Reflectance; UV-Radiation	Parus major	Birds	Vertebrates	Sexual selection	Reproduction	Hegyi G.; Szigeti B.; Török J.; Eens M.	2007	Journal of Avian Biology	38	6		698	708	10	10.1111/j.2007.0908-8857.04075.x	https://www.scopus.com/inward/record.uri?eid=2-s2.0-36248933163&doi=10.1111%2fj.2007.0908-8857.04075.x&partnerID=40&md5=0a5650b539d731abf4f7abe79f35382a	The importance of plumage colour as an indicator of individual quality and the basis of sexual selection has long been recognized. Of the three generally distinguished classes of plumage colours, melanin-based ornaments are traditionally considered to provide less reliable information than carotenoid-based traits. However, the role of structural ornaments in multiple signalling systems has rarely…	Article
Population differences in the structure and coloration of great tit contour feathers	Carotenoid-based; Latitudinal variation; Microstructure; Parus major; Sexual selection; UV plumage reflectance; Winter acclimatization	Parus major	Birds	Vertebrates	Sexual selection, ecology	Both	Macior L.W.	1986	Plant Species Biology	1	2		163	172	9	10.1111/j.1442-1984.1986.tb00024.x	https://www.scopus.com/inward/record.uri?eid=2-s2.0-84921053177&doi=10.1111%2fbij.12409&partnerID=40&md5=a997cdaecf3980cf7582ed2bbc95c078	Contour feathers cover most of the avian body and play critical roles in insulation, social communication, aerodynamics, and water repellency. Feather production is costly and the development of the optimum characteristics for each function may be constrained by limited resources or time, and possibly also lead to trade-offs among the different characteristics. Populations exposed to different en…	Article
Reflectance in relation to macro-and nanostructure in the crown feathers of the great tit (Parus major)	barb structure; barbule structure; great tit; melanin; reflectance; structural colour	Parus major	Birds	Vertebrates	Structure	NA	Laczi M.; Hegyi G.; Kötél D.; Csizmadia T.; Low P.; Török J.	2019	Biological Journal of the Linnean Society	127	1	blz016	113	124	11	10.1093/biolinnean/blz016	https://www.scopus.com/inward/record.uri?eid=2-s2.0-85072194388&doi=10.1093%2fbiolinnean%2fblz016&partnerID=40&md5=f7cae2780556d33b12985e94a22ac6e4	One of the most extensively investigated sexually selected phenotypic characters is coloration. A knowledge of individual variation in the anatomical basis of coloration is essential for better understanding of the link between colour expression and its information content. We investigated the association of great tit (Parus major) black crown feather structure and coloration [brightness, ultravi…	Article
Nestling birds put their best flange forward		Passer domesticus, Petrochelidon pyrrhonota	Birds	Vertebrates	Gape UV brightness means more food	Survival	PENNY J.H.J.	1983	New Phytologist	95	4		707	721	14	10.1111/j.1469-8137.1983.tb03534.x	https://www.scopus.com/inward/record.uri?eid=2-s2.0-77954159845&doi=10.1111%2fj.1600-048X.2009.04861.x&partnerID=40&md5=ea7a7f2db9c9a36977ffe3f845dcab7f	The offspring of caring parents may evolve specialized traits uniquely adaptive during their dependence on parental care. For example, the mouths of passerine nestlings are often bordered by enlarged and colorful rictal flanges expressed only during the nestling period. Although these traits are commonly hypothesized to act as visual signals during begging, non-communication functions for the spe…	Article
Human vision fails to distinguish widespread sexual dichromatism among sexually "monochromatic" birds	Color vision; Plumage evolution	Passerines	Birds	Vertebrates	Perception, Sexual signalling	Reproduction	Eaton M.D.	2005	Proceedings of the National Academy of Sciences of the United States of America	102	31		10942	10946	4	10.1073/pnas.0501891102	https://www.scopus.com/inward/record.uri?eid=2-s2.0-23344452042&doi=10.1073%2fpnas.0501891102&partnerID=40&md5=b190952838bcd0a8c215741a3b258fa2	Historical scenarios of evolution of avian plumage coloration have been called into question with the discoveries that most birds can see UV light (which normal humans cannot), and that UV-reflecting plumages are widespread in birds. Several examples of sexual dichromatism not detectable with human visual capabilities suggest that our categorizations of plumages as sexually mono- or dichromatic m…	Article
Differences in color vision make passerines less conspicuous in the eyes of their predators	Plumage reflectance; Predation; Sexual selection; UV vision	passerines	Birds	Vertebrates	Private communication/sexual selection	Reproduction	Håstad O.; Victorsson J.; Ödeen A.	2005	Proceedings of the National Academy of Sciences of the United States of America	102	18		6391	6394	3	10.1073/pnas.0409228102	https://www.scopus.com/inward/record.uri?eid=2-s2.0-18144392004&doi=10.1073%2fpnas.0409228102&partnerID=40&md5=b0665a8527226cf3aa998a847599216e	Sexual selection often favors brighter and exaggerated traits, which also increase the risk of detection by predators. Signals that are preferentially conspicuous to conspecifics would reduce the predation cost of signaling and, therefore, might facilitate the evolution of stronger sexual and social signals. This selective signaling is possible if predators and prey have differently tuned sensory…	Article
Mouth coloration in nestling Cave Swallows (Petrochelidon fulva) differs from that of adults, is carotenoid based and correlated with body mass	Begging; Gape; Mouth color; Ontogeny; Selection	Petrochelidon fulva	Birds	Vertebrates	UV color in nestling gape - but NOT correlated with condition, Reporting	Unknown	Germ M.; Spahić I.; Gaberščik A.	2015	Periodicum Biologorum	117	3		357	364	7	10.18054/pb.2015.117.3.2858	https://www.scopus.com/inward/record.uri?eid=2-s2.0-85044747473&doi=10.1007%2fs10336-018-1531-6&partnerID=40&md5=4e83b1f2fbc3538f5b6bf82d66160b36	The mouth coloration of nestling birds is hypothesized to be uniquely adaptive during the nestling stage, perhaps signalling condition. To identify nestling-specific colours, we compared adult and nestling gapes in Cave Swallows (Petrochelidon fulva). Nestling gapes reflected more ultraviolet (UV) light and tended to be yellower (because they contained carotenoids). Across broods, heavier nestlin…	Article
Evolution of bird eggs in the absence of cuckoo parasitism	Brood parasitism; Introduced species; Ploceidae; Rapid evolution; Trait loss	Ploceus cucullatus	Birds	Vertebrates	Egg color but UV not measured	NA	Lahti D.C.	2005	Proceedings of the National Academy of Sciences of the United States of America	102	50		18057	18062	5	10.1073/pnas.0508930102	https://www.scopus.com/inward/record.uri?eid=2-s2.0-29144473300&doi=10.1073%2fpnas.0508930102&partnerID=40&md5=34fb87b728397ba03365371b53d77e56	Historical introductions of species into new habitats can create rare opportunities to test evolutionary hypotheses, such as the role of natural selection in maintaining traits. This study examines two independent introductions of the African village weaverbird (Ploceus cucullatus) to islands where selection on egg appearance traits is expected to differ markedly from that of the source populatio…	Article
Shedding light on bird egg color: Pigment as parasol and the dark car effect	Biliverdin; Bird eggs; Natural selection; Solar radiation; Thermoregulation; Ultraviolet	Ploceus cucullatus	Birds	Vertebrates	UV absorbance of damaging radiation	NA	Ossip-Drahos A.G.; Oyola Morales J.R.; Vital-García C.; Zúñiga-Vega J.J.; Hews D.K.; Martins E.P.	2016	Royal Society Open Science	3	11	160728				10.1098/rsos.160728	https://www.scopus.com/inward/record.uri?eid=2-s2.0-84964194092&doi=10.1086%2f685780&partnerID=40&md5=aa792a4b88959541c4f8deed953185e6	The vibrant colors of many birds’ eggs, particularly those that are blue to blue-green, are extraordinary in that they are striking traits present in hundreds of species that have nevertheless eluded evolutionary functional explanation. We propose that egg pigmentation mediates a trade-off between two routes by which solar radiation can harm bird embryos: transmittance through the eggshell and ov…	Article
Multiple sexual ornaments in satin bowerbirds: Ultraviolet plumage and bowers signal different aspects of male quality	Bowerbirds; Bowers; Honest advertisement; Multiple ornaments; Parasites; Plumage color; Sexual selection; Structural colors	Ptilonorhynchus violaceus	Birds	Vertebrates	Honest signalling	Reproduction	Papke R.S.; Kemp D.J.; Rutowski R.L.	2007	Animal Behaviour	73	1		47	54	7	10.1016/j.anbehav.2006.07.004	https://www.scopus.com/inward/record.uri?eid=2-s2.0-0038569891&doi=10.1093%2fbeheco%2farg035&partnerID=40&md5=ffea3f2a135f67892f7ed6b0fd187f08	Much attention has been devoted to understanding the evolution of elaborate male ornaments and how they may signal male quality. However, the evolution of multicomponent sexual signals remains poorly understood, and past research on this type of signaling has been largely theoretical. Satin bowerbirds, Ptilonorhynchus violaceus, are polygynous, are sexually dichromatic, and construct sexually sel…	Article
Structural plumage colour and parasites in satin bowerbirds Ptilonorhynchus violaceus: Implications for sexual selection		Ptilonorhynchus violaceus	Birds	Vertebrates	Honest signalling; "parasite-mediated sexual selection"	Reproduction	Doucet S.M.; Montgomerie R.	2003	Journal of Avian Biology	34	3		237	242	5	10.1034/j.1600-048X.2003.03113.x	https://www.scopus.com/inward/record.uri?eid=2-s2.0-0141572403&doi=10.1034%2fj.1600-048X.2003.03113.x&partnerID=40&md5=503f1b470b2b71bb1fd0795af221aeef	We investigated whether variation in structural plumage coloration in satin bowerbirds, Ptilonorhynchus violaceus, could reveal the intensity of infection from parasites, as predicted from models of parasite-mediated sexual selection (PMSS). To do this, we captured adult male, female, and juvenile male satin bowerbirds in Queensland, Australia, and objectively measured individual plumage reflecta…	Article
Genomic and morphological analysis of a semipermeable avian hybrid zone suggests asymmetrical introgression of a sexual signal	Genotyping-by-sequencing; Geographic clines; Neutral diffusion; Red-backed fairy-wren; Reflectance spectrophotometry; Tension zone	Red-backed fairy-wren	Birds	Vertebrates	UV not reported; Red hues only	NA	Baldassarre D.T.; White T.A.; Karubian J.; Webster M.S.	2014	Evolution	68	9		2644	2657	13	10.1111/evo.12457	https://www.scopus.com/inward/record.uri?eid=2-s2.0-84908013335&doi=10.1111%2fevo.12457&partnerID=40&md5=8b1449df6c39aee34fe85eb4110ab653	Hybrid zones are geographic regions where differentiated taxa meet and potentially exchange genes. Increasingly, genomic analyses have demonstrated that many hybrid zones are semipermeable boundaries across which introgression is highly variable. In some cases, certain alleles penetrate across the hybrid zone in only one direction, recombining into the alternate genome. We investigated this pheno…	Article
Ultraviolet coloration of avian parasitic egg does not cue egg rejection in the common redstart host	Brood parasitism; Illuminance; Parasitic egg; Phoenicurus phoenicurus; Rejection; UV reflectance	redstarts	Birds	Vertebrates	Egg rejection; UV had no effect	Unknown	DeVoe R.D.	1975	Journal of General Physiology	66	2		193	207	14	10.1085/jgp.66.2.193	https://www.scopus.com/inward/record.uri?eid=2-s2.0-85134478430&doi=10.1007%2fs10336-022-01991-4&partnerID=40&md5=c248bd1075767afe6fd4be6c9b52f42c	Avian brood parasite hosts can use distinct egg traits to recognize a parasitic egg. Previous studies suggested an important role of eggshell ultraviolet (UV) reflectance in rejection. According to the egg detectability hypothesis, natural selection might have selected for a conspicuous egg UV signal, especially in dark nest environments. We tested this hypothesis in a cavity nesting host by expe…	Article
Ultraviolet reflectance influences female preference for colourful males in the European serin	Carotenoid-based colouration; European serin; Female choice; Serinus serinus; Sexual selection; UV colouration	Serinus serinus	Birds	Vertebrates	Female choice	Reproduction	Alonso-Alvarez C.; Doutrelant C.; Sorci G.	2004	Behavioral Ecology	15	5		805	809	4	10.1093/beheco/arh083	https://www.scopus.com/inward/record.uri?eid=2-s2.0-84891559698&doi=10.1007%2fs00265-013-1623-5&partnerID=40&md5=cee7647227c6df72aa50716baa2fa2de	Avian plumage colouration is one of the most impressive displays in nature and is frequently used as sexual signal. There is now considerable evidence that females consistently prefer males with the most elaborated colour displays. Bird colour vision expands into the ultraviolet (UV) range, which prompted several studies to test the importance of UV in mate choice, revealing that females are affe…	Article
Extrinsic Versus Intrinsic Control of Avian Communication Based on Colorful Plumage Porphyrins	Bird; Evolution; Opponent processing; Pigment; Signal; Turacin; Turacoverdin	several	Birds	Vertebrates	Perception/UVS perception does NOT correlate with measured feather color pigments	Other	Bleiweiss R.	2015	Evolutionary Biology	42	4		483	501	18	10.1007/s11692-015-9343-6	https://www.scopus.com/inward/record.uri?eid=2-s2.0-84947026226&doi=10.1007%2fs11692-015-9343-6&partnerID=40&md5=a97fec78f4667f1828be41761ba97b95	Studies of avian visual communication are often approached from the perspective of adaptation-based hypotheses couched in an ecological framework. Despite their exceptional ecological diversity, however, birds express relatively few pigment categories in their visual signals or receptors. The mismatch between ecologic and pigment diversity suggests the operation of non-ecological constraints on a…	Article
Sexual selection in a socially monogamous bird: Male color predicts paternity success in the mountain bluebird, sialia currucoides	Extra-pair paternity; Mountain bluebird; Sexual selection; Sialia currucoides; Structural plumage color	Sialia currucoides	Birds	Vertebrates	Sexual selection	Reproduction	Balenger S.L.; Johnson L.S.; Masters B.S.	2009	Behavioral Ecology and Sociobiology	63	3		403	411	8	10.1007/s00265-008-0674-5	https://www.scopus.com/inward/record.uri?eid=2-s2.0-60049099143&doi=10.1007%2fs00265-008-0674-5&partnerID=40&md5=c4b065e2d25a977cf16efb4e406f8465	Ornamental traits are thought to evolve because they give individuals an advantage in securing multiple mates. Thus, the presence of ornamentation among males in many monogamous bird species presents something of a conundrum. Under certain conditions, extra-pair paternity can increase the variance in reproductive success among males, thus increasing the potential for sexual selection to act. We a…	Article
Bacteria as an agent for change in structural plumage color: Correlational and experimental evidence	Feather-degrading bacteria; Plumage color; Sexual selection; Sialia sialis; Structural color	Sialia sialis	Birds	Vertebrates	Bacterial contamination	NA	Shawkey M.D.; Pillai S.R.; Hill G.E.; Siefferman L.M.; Roberts S.R.	2007	American Naturalist	169	SUPPL.		S112	S121	9	10.1086/510100	https://www.scopus.com/inward/record.uri?eid=2-s2.0-33846242661&doi=10.1086%2f510100&partnerID=40&md5=2e8ad57d46d109dc6a0b40b97bea8637	Recent studies have documented that a diverse assemblage of bacteria is present on the feathers of wild birds and that uropygial oil affects these bacteria in diverse ways. These findings suggest that birds may regulate the microbial flora on their feathers. Birds may directly inhibit the growth of harmful microbes or promote the growth of other harmless microbes that competitively exclude them. …	Article
The effect of rearing environment on blue structural coloration of eastern bluebirds (Sialia sialis)	Condition-dependent traits; Parental care; Parental effects; Sexual selection; Structural plumage coloration	Sialia sialis	Birds	Vertebrates	Environment predicts UV color used for sexual signaling	Reproduction	Hengari S.; Theron K.I.; Midgley S.J.E.; Steyn W.J.	2014	Scientia Horticulturae	170			103	114	11	10.1016/j.scienta.2014.02.037	https://www.scopus.com/inward/record.uri?eid=2-s2.0-34548574664&doi=10.1007%2fs00265-007-0416-0&partnerID=40&md5=54f090e4f34c7f3d2cbee2795751e000	We used a brood-size manipulation to test the effect of rearing environment on structural coloration of feathers grown by eastern bluebird (Sialia sialis) nestlings. Ultraviolet (UV)-blue structural coloration has been shown to be sexually selected in this species. Our experimental design took advantage of the growth of UV-blue wing feathers in nestlings that are retained as part of the first nup…	Article
Structural and melanin coloration indicate parental effort and reproductive success in male eastern bluebirds	Eastern bluebirds; Melanin color; Parental investment; Plumage coloration; Sexual selection; Sialia sialis; Structural color	Sialia sialis	Birds	Vertebrates	Honest signalling; "Males with plumage coloration that exhibit more ultraviolet hues fledged more offspring. These results suggest that plumage coloration is a reliable indicator of male mate quality and reproductive success."	Reproduction	Siefferman L.; Hill G.E.	2003	Behavioral Ecology	14	6		855	861	6	10.1093/beheco/arg063	https://www.scopus.com/inward/record.uri?eid=2-s2.0-0038685830&doi=10.1093%2fbeheco%2farg063&partnerID=40&md5=f25eae38ddc9b48a052e9b9be3790494	Male eastern bluebirds (Sialia sialis) have two types of ornamental plumage coloration: a brilliant blue-ultraviolet head, back, and wings, and a patch of chestnut breast feathers. The blue-UV coloration is produced from feather microstructure, whereas the chestnut coloration is produced by a combination of pheaomelanin and eumelanin pigments deposited in feathers. We tested the hypothesis that p…	Article
The separate effects of egg size and parental quality on the development of ornamental plumage coloration	Growth; Ornamental coloration; Post-hatch investment; Pre-hatch investment; Sexual selection; Structural coloration	Sialia sialis	Birds	Vertebrates	Parental investment, Egg quality	Both	Guillermo-Ferreira R.; Therézio E.M.; Gehlen M.H.; Bispo P.C.; Marletta A.	2014	Journal of Insect Behavior	27	1		67	80	13	10.1007/s10905-013-9406-4	https://www.scopus.com/inward/record.uri?eid=2-s2.0-84896111654&doi=10.1111%2fibi.12143&partnerID=40&md5=cb23ce9edb470a2a30b3646ec1120151	The fitness-related consequences of egg size, independent of the influences of parental quality, are poorly understood in altricial birds. Not only can egg size and parental quality influence growth and survival, but each could influence the development of condition-dependent plumage coloration in offspring. The Eastern Bluebird Sialia sialis is an altricial, multi-brooded, cavity-nesting passeri…	Article
Nanostructure predicts intraspecific variation in ultraviolet-blue plumage colour	Feather nanostructure; Fourier analysis; Sexual selection; Structural colour	Sialia sialis	Birds	Vertebrates	Sexual selection, color structure	Reproduction	Sun L.; Song F.; Guo J.; Zhu X.; Liu S.; Liu F.; Li X.	2020	International Journal of Molecular Sciences	21	3	782				10.3390/ijms21030782	https://www.scopus.com/inward/record.uri?eid=2-s2.0-0037823425&doi=10.1098%2frspb.2003.2390&partnerID=40&md5=04018bf7b64f6b16c28184e7ac14e360	Evidence suggests that structural plumage colour can be an honest signal of individual quality, but the mechanisms responsible for the variation in expression of structural coloration within a species have not been identified. We used full-spectrum spectrometry and transmission electron microscopy to investigate the effect of variation in the nanostructure of the spongy layer on expression of str…	Article
Evidence for sexual selection on structural plumage coloration in female eastern bluebirds (Sialia sialis)	Condition-dependent traits; Melanin color; Nonrandom mating; Sexual selection; Structural color	Sialia sialis	Birds	Vertebrates	Sexual signalling	Reproduction	Siefferman L.; Hill G.E.	2005	Evolution	59	8		1819	1828	9	10.1111/j.0014-3820.2005.tb01828.x	https://www.scopus.com/inward/record.uri?eid=2-s2.0-24644455166&doi=10.1111%2fj.0014-3820.2005.tb01828.x&partnerID=40&md5=98ccb4710418f3527e17e1597937a07d	Although the function of ornamental traits in males has been the focus of intensive research for decades, expression of such traits in females has received much less study. Eastern bluebirds (Sialia sialis) display structurally based ultraviolet/blue and melanin-based chestnut plumage, and in males this plumage coloration is related to both reproductive success and competitive ability. Compared t…	Article
The anatomical basis of sexual dichromatism in non-iridescent ultraviolet-blue structural coloration of feathers	Light scattering; Melanin; Sexual selection; Sialia sialis; Structural colour	Sialia sialis	Birds	Vertebrates	Structure	NA	Shawkey M.D.; Estes A.M.; Siefferman L.; Hill G.E.	2005	Biological Journal of the Linnean Society	84	2		259	271	12	10.1111/j.1095-8312.2005.00428.x	https://www.scopus.com/inward/record.uri?eid=2-s2.0-13644259857&doi=10.1111%2fj.1095-8312.2005.00428.x&partnerID=40&md5=6311c1345f07ff47a05b97c8bd5b23fb	Despite extensive research on the evolution of avian dichromatism, the anatomical bases for differences between the sexes in species with structurally coloured plumage remain largely unknown. Using full-spectrum spectrometry and transmission electron microscopy, we compared the colour and morphology of rump feathers of male and female eastern bluebirds (Sialia sialis). The ultraviolet (UV)-blue f…	Article
Does cryptic dichromatism exist in the Saffron Finch (Sicalis flaveola)? Colorimetric variables and the avian visual model	Carotenoids; Colombia; Color discrimination; Intrasexual signals; Social selection; Tanagers; Tropical region	Sicalis flaveola	Birds	Vertebrates	Reporting, social signalling	Reproduction	Cruz-Bernate L.; Espinosa-Bravo C.; Rivera-Gutiérrez H.F.	2023	Avian Research	14		100127				10.1016/j.avrs.2023.100127	https://www.scopus.com/inward/record.uri?eid=2-s2.0-85168721588&doi=10.1016%2fj.avrs.2023.100127&partnerID=40&md5=3ffdbe215e00332a8ff788afcc601f74	Sexual dichromatism, a particular type of sexual dimorphism, occurs in several species and has been associated with sexual selection. In some cases, the differences are so small that they are imperceptible to humans, but possibly detected by birds. The objective measurement of color with spectrophotometers and detailed analyses according to the perception ability of the avian eye have revealed th…	Article
Daily laying time in free-living European starlings: Solar noon, a potential synchronizer	Daily rhythm; Egg laying; Solar noon; Starling; Synchronization	starlings	Birds	Vertebrates	Perception/circadian rhythms	Other	Houdelier C.; Bertin A.; Guyomarc'h C.; Richard M.-A.; Lumineau S.	2007	Chronobiology International	24	2		235	252	17	10.1080/07420520701283701	https://www.scopus.com/inward/record.uri?eid=2-s2.0-34247358672&doi=10.1080%2f07420520701283701&partnerID=40&md5=496423011753487ab6611d0afad71ce1	Reproduction is generally controlled by important temporal constraints involving complex adaptive mechanisms. Birds, in temperate zones, present marked breeding seasonality as well as marked daily organization of reproductive behavior, especially laying. Intra-specific variability and determinants of this pattern have been investigated mainly in domestic non-passerine birds. The present study ana…	Article
Plumage reflectance and the objective assessment of avian sexual dichromatism	Bird vision; Color measurement; Mate choice; Plumage color; Sexual selection	Starlings	Birds	Vertebrates	Sexual dichromatism (subtle and cryptic)	Unknown	Griggio M.; Hoi H.; Pilastro A.	2010	Behavioural Processes	84	3		739	744	5	10.1016/j.beproc.2010.05.003	https://www.scopus.com/inward/record.uri?eid=2-s2.0-0032993783&doi=10.1086%2f303160&partnerID=40&md5=c28a25097e870c141dbf20c60a99613e	Assessment of color using human vision (or standards based thereon) is central to tests of many evolutionary hypotheses. Yet fundamental differences in color vision between humans and other animals call this approach into question. Here we use techniques for objectively assessing color patterns that avoid reliance on species-specific (e.g., human) perception. Reflectance spectra are the invariant…	Article
Does ultraviolet reflectance accentuate a sexually selected signal in terns?		Sterna sp.	Birds	Vertebrates	Sexual signalling	Reproduction	Bridge E.S.; Eaton M.D.	2005	Journal of Avian Biology	36	1		18	21	3	10.1111/j.0908-8857.2005.03470.x	https://www.scopus.com/inward/record.uri?eid=2-s2.0-13444259717&doi=10.1111%2fj.0908-8857.2005.03470.x&partnerID=40&md5=8625bfe29daa15d865b6dcb400c42ac3	Unlike the majority birds that replace their primaries once each year, most Sterna terns practice an unusual repeated wing molt, wherein a variable number of inner primaries are replaced twice or even three times in a single year. This seemingly redundant replacement of the primaries may serve as a sexually selected indicator of quality in that terns may evaluate potential mates based on the numb…	Article
Do spotless starlings place feathers at their nests by ultraviolet color?	Feather function; Nest decoration; Sexual selection; Ultraviolet coloration	Sturnus unicolor	Birds	Vertebrates	Perception; "Orientation of feathers toward the entrance hole was not related with their ultraviolet radiation"	Unknown	Avilés J.M.; Parejo D.; Pérez-Contreras T.; Navarro C.; Soler J.J.	2010	Naturwissenschaften	97	2		181	186	5	10.1007/s00114-009-0625-7	https://www.scopus.com/inward/record.uri?eid=2-s2.0-77949425537&doi=10.1007%2fs00114-009-0625-7&partnerID=40&md5=e03ad9e6861887b9fd2e6222756911c1	A considerable number of bird species carry feathers to their nests. Feathers' presence in the nests has traditionally been explained by their insulating properties. Recently, however, it has been suggested that feathers carried to the nests by females of the spotted starling (Sturnus unicolor L.) could have an ornamental function based on their ultraviolet (300-400 nm) and human-visible longer w…	Article
The possible effect of dirtiness on structurally based ultraviolet plumage	Ornaments; Plumage; Sexual selection	Sturnus vulgaris	Birds	Vertebrates	Effects of pollution on sexually selected signals; pollution reduces UV	Unknown	Griggio M.; Serra L.; Pilastro A.	2011	Italian Journal of Zoology	78	1		90	95	5	10.1080/11250003.2010.504238	https://www.scopus.com/inward/record.uri?eid=2-s2.0-79952525358&doi=10.1080%2f11250003.2010.504238&partnerID=40&md5=435cd86227d46c69eb9e109dfbe56b48	Colourful feathers are important traits in female mate choice in birds because the colour properties of the feathers are often correlated with individual condition during moult. Feather colour can change after moult, and dirt accumulation has been suggested to contribute to this variation. However, we still know little about the influence of dirt on feather colour change, possibly because it is d…	Article
Ultraviolet plumage colors predict mate preferences in starlings		Sturnus vulgaris	Birds	Vertebrates	Female choice	Reproduction	Bennett A.T.D.; Cuthill I.C.; Partridge J.C.; Lunau K.	1997	Proceedings of the National Academy of Sciences of the United States of America	94	16		8618	8621	3	10.1073/pnas.94.16.8618	https://www.scopus.com/inward/record.uri?eid=2-s2.0-0030739494&doi=10.1073%2fpnas.94.16.8618&partnerID=40&md5=55484017509a7ff4f74a3203cc4b492e	Avian plumage has long been used to test theories of sexual selection, with humans assessing the colors. However, many birds see in the ultraviolet (<400 nm), to which humans are blind. Consequently, it is important to know whether natural variation in UV reflectance from plumage functions in sexual signaling. We show that female starlings rank males differently when UV wavelengths are present or…	Article
Skin and flange colour, but not ectoparasites, predict condition and survival in starling nestlings	Begging behaviour; Ectoparasites; Flange colour; Parent-offspring communication; Seasonal variation; Skin colour	Sturnus vulgaris	Birds	Vertebrates	Parasitism in nestlings, condition	Survival	Pirrello S.; Colombo E.; Pilastro A.; Pozzato M.; Rubolini D.; Saino N.; Serra L.; Romano A.	2017	Behavioral Ecology and Sociobiology	71	4	63				10.1007/s00265-017-2292-6	https://www.scopus.com/inward/record.uri?eid=2-s2.0-85015019291&doi=10.1007%2fs00265-017-2292-6&partnerID=40&md5=c0cd5534b034b478a93d3b7e2871a925	Abstract: Parents are expected to strategically partition their limited resources among the current and future progeny in order to maximize their fitness. Since an equal investment in offspring of different reproductive value entails fitness costs, natural selection has promoted the evolution of reliable signals of offspring condition, allowing parents to invest in their progeny accordingly. In b…	Article
Plumage coloration in museum specimens of white-rumped swallow (tachycineta leucorrhoa); [Coloración del plumaje en ejemplares de museo de golondrina ceja blanca (tachycineta leucorrhoa)]	Female choice; Hirundinidae; Plumage coloration; Sexual dimorphism; Sexual selection	Tachycineta leucorrhoa	Birds	Vertebrates	Sexual selection	Reproduction	López A.S.; Valentina Ferretti Y.	2018	Hornero	33	1		19	28	9		https://www.scopus.com/inward/record.uri?eid=2-s2.0-85073421047&partnerID=40&md5=1c04ff1ca696b47849678920b8159ad9	The genus Tachycineta includes nine species of swallows distributed throughout the Americas with large differences in their genetic mating systems and extra-pair paternity rates. A previous study found 78% of White-rumped Swallow (Tachycineta leucorrhoa) nests could have at least one extra-pair nestling, with a variation of 1-4 different male sires for their nestlings. Given that extra-pair pater…	Article
Genome-wide analysis sheds light on the high-altitude adaptation of the buff-throated partridge (Tetraophasis szechenyii)	Buff-throated partridge; Comparative genomics; High-altitude adaptation; Missense mutation; Positive selection	Tetraophasis szechenyii	Birds	Vertebrates	UV not measured; not about color	NA	Zhou C.; James J.G.; Xu Y.; Tu H.; He X.; Wen Q.; Price M.; Yang N.; Wu Y.; Ran J.; Meng Y.; Yue B.	2020	Molecular Genetics and Genomics	295	1		31	46	15	10.1007/s00438-019-01601-8	https://www.scopus.com/inward/record.uri?eid=2-s2.0-85070664528&doi=10.1007%2fs00438-019-01601-8&partnerID=40&md5=f1f6a09b33c55f55a5fce3a696c020ff	The buff-throated partridge (Tetraophasis szechenyii) is a hypoxia-tolerant bird living in an extremely inhospitable high-altitude environment, which has high ultraviolet (UV) radiation as well as a low oxygen supply when compared with low-altitude areas. To further understand the molecular genetic mechanisms of the high-altitude adaptation of the buff-throated partridges, we de novo assembled th…	Article
The role of sexual and natural selection in shaping patterns of sexual dichromatism in the largest family of songbirds (Aves: Thraupidae)	Avian visual model; female plumage coloration; plumage complexity; sexual dichromatism; tanagers; ultraviolet coloration	Thraupidae	Birds	Vertebrates	Sexual selection	Reproduction	Schaefer H.M.; Levey D.J.; Schaefer V.; Avery M.L.	2006	Behavioral Ecology	17	5		784	789	5	10.1093/beheco/arl011	https://www.scopus.com/inward/record.uri?eid=2-s2.0-85014090420&doi=10.1111%2fevo.13196&partnerID=40&md5=f2af0e7cacd1391824a6ad91231a225f	Males and females can be under different evolutionary pressures if sexual and natural selection is differentially operating in each sex. As a result, many species have evolved sexual dichromatism, or differences in coloration between sexes. Although sexual dichromatism is often used as an index of the magnitude of sexual selection, sexual dichromatism is a composite trait. Here, we examine the ev…	Article
Simulating a colour mutation: Conspicuous red wings in the European Blackbird reduce the risk of attacks by Sparrowhawks	Accipiter nisus; colour evolution; mounted birds; Turdus merula	Turdus merula	Birds	Vertebrates	Anti-predator	Survival	Götmark F.	1996	Functional Ecology	10	3		355	359	4	10.2307/2390283	https://www.scopus.com/inward/record.uri?eid=2-s2.0-0030304590&doi=10.2307%2f2390283&partnerID=40&md5=9cd568d44a0be29c9d967e483e75f915	1. The initial evolution of bright colouration in animals is unclear. Many theoretical models assume that rare, conspicuous mutants suffer increased predation risk; however, decreased risk of predation is also a theoretical possibility. 2. In an earlier study where stuffed (dead) European Blackbirds, Turdus merula, were exposed in the field, Goshawks, Accipiter gentilis, attacked mounts with a no…	Article
Iridescent structural colour production in male blue-black grassquit feather barbules: The role of keratin and melanin	Barbule; Feather; Photonic crystal; Sexual selection; Thin film; Visual communication	Volatinia jacarina	Birds	Vertebrates	Color production	Unknown	Maia R.; Caetano J.V.O.; Báo S.N.; Macedo R.H.	2009	Journal of the Royal Society Interface	6	SUPPL. 2		S203	S211	8	10.1098/rsif.2008.0460.focus	https://www.scopus.com/inward/record.uri?eid=2-s2.0-65349145205&doi=10.1098%2frsif.2008.0460.focus&partnerID=40&md5=d7332faa8ce977aae49b681ad272695b	Iridescent coloration plays an important role in the visual communication system of many animal taxa. It is known that iridescent structural colours result from layers of materials with different refractive indexes, which in feathers usually are keratin, melanin and air. However, the role of these materials in the production of structural iridescent coloration is still poorly documented. Despite …	Article
Structural plumage coloration, male body size, and condition in the Blue-black Grassquit	Blue-black Grossquit; Condition; Honest advertisement; Plumage; Sexual selection; Structural colors; Volatinia jacarina	Volatinia jacarina	Birds	Vertebrates	Honest signalling	Reproduction	Van Hooijdonk E.; Barthou C.; Vigneron J.P.; Berthier S.	2011	Proceedings of SPIE - The International Society for Optical Engineering	8094		80940E				10.1117/12.892456	https://www.scopus.com/inward/record.uri?eid=2-s2.0-0036183894&doi=10.1650%2f0010-5422%282002%29104%5b0030%3aSPCMBS%5d2.0.CO%3b2&partnerID=40&md5=f5e69e0c5e69cb1d62c36bc510bfc314	In birds, the colors ultraviolet, blue, and green originate from feather micro-structure rather than pigmentation. Structural plumage coloration may be maintained by sexual selection, yet there exists only limited evidence that structural colors can honestly signal individual quality. In this study, I found considerable individual variation in the blue-black to ultraviolet coloration of the wing …	Article
Condition-dependent resource value affects male-male competition in the blue-black grassquit	Body condition; Intrasexual selection; Male-male competition; Sexual selection; Structural plumage; UV coloration	Volatinia jacarina	Birds	Vertebrates	Mate choice	Reproduction	Santos E.S.A.; Maia R.; MacEdo R.H.	2009	Behavioral Ecology	20	3		553	559	6	10.1093/beheco/arp031	https://www.scopus.com/inward/record.uri?eid=2-s2.0-66149149121&doi=10.1093%2fbeheco%2farp031&partnerID=40&md5=f3a17389a0e3a4ad059eacc4b7184ef7	Male-male competition frequently can be resolved without overt aggression through the use of behavioral and phenotypic traits that signal body condition, dominance status, and fighting ability. In this study, we used male blue-black grassquits (Volatinia jacarina) to examine the relationship between male dominance status and behavioral, body condition, and ornamental traits in intrasexual agonist…	Article
Attractive males are less than adequate dads in a multimodal signalling passerine	Differential allocation; Male attractiveness; Multiple sexual signals; Parental care; Sexual selection	Volatinia jacarina	Birds	Vertebrates	Provisioning young	Survival	Diniz P.; Ramos D.M.; Macedo R.H.	2015	Animal Behaviour	102			109	117	8	10.1016/j.anbehav.2015.01.006	https://www.scopus.com/inward/record.uri?eid=2-s2.0-84922327081&doi=10.1016%2fj.anbehav.2015.01.006&partnerID=40&md5=634c5c1943ddf863739b9532ded33756	Parental attractiveness influences paternal and maternal efforts in a wide range of animals that exhibit biparental care. However, we still lack an understanding concerning the direction of the covariance between attractiveness and parental effort, perhaps because studies typically consider only one or a subset of multiple attractiveness signals. In this study we investigated predictions of four …	Article
Ultraviolet vision and mate choice in zebra finches		Zebra finches	Birds	Vertebrates	Sexual selection	Reproduction	Bennett A.T.D.; Cuthill I.C.; Partridge J.C.; Maier E.J.	1996	Nature	380	6573		433	435	2	10.1038/380433a0	https://www.scopus.com/inward/record.uri?eid=2-s2.0-0029661775&doi=10.1038%2f380433a0&partnerID=40&md5=c31b309c0287690de6d9a80ce552ca0e	Sexual selection is one of the most actively studied areas of evolutionary biology, and ever since Darwin birds have been probably the most popular taxon for testing the predictions about colour variation. Humans have been used to assess 'colour', an approach which may be flawed as many birds see in the ultraviolet (to which humans are blind), and have at least four spectral classes of retinal co…	Article
A spectrophotometric study of plumage color in the Eared Dove (Zenaida auriculata), the most abundant South American Columbiforme		Zenaida auriculata	Birds	Vertebrates	Reporting, sexual selection	Reproduction	Valdez D.J.; Benitez-Vieyra S.M.	2016	PLoS ONE	11	5	e0155501				10.1371/journal.pone.0155501	https://www.scopus.com/inward/record.uri?eid=2-s2.0-84971009569&doi=10.1371%2fjournal.pone.0155501&partnerID=40&md5=adf1fb6373597872d7123b293f6097cc	For birds, plumage color perception is critical in social interactions such as courtship, in both monochromatic and dichromatic species. In the Eared Dove (Zenaida auriculata), perhaps the most abundant South American Columbiforme, the plumage of males and females looks alike and both sexes share the same melanistic coloration with gray and pink tones. The aim of this study was therefore to deter…	Article
Structural color change following hydration and dehydration of iridescent mourning dove (Zenaida macroura) feathers	Iridescence; Plumage color; Sexual selection; Thin-film models	Zenaida macroura	Birds	Vertebrates	Hydration-induced change in color; reporting	Unknown	Potters G.; Pasternak T.P.; Guisez Y.; Palme K.J.; Jansen M.A.K.	2007	Trends in Plant Science	12	3		98	105	7	10.1016/j.tplants.2007.01.004	https://www.scopus.com/inward/record.uri?eid=2-s2.0-79953208581&doi=10.1016%2fj.zool.2010.11.001&partnerID=40&md5=84bd09ca9f4ddc28129edda0a2a7b798	Dynamic changes in integumentary color occur in cases as diverse as the neurologically controlled iridiphores of cephalopod skin and the humidity-responsive cuticles of longhorn beetles. By contrast, feather colors are generally assumed to be relatively static, changing by small amounts only over periods of months. However, this assumption has rarely been tested even though structural colors of f…	Article
Cryptochrome 1a localisation in light- and dark-adapted retinae of several migratory and non-migratory bird species: no signs of light-dependent activation	bird navigation; cryptochrome; Erithacus rubecula; light adaptation; magnetic orientation; magnetic sense; magnetoreception		Birds	Vertebrates	Perception/mechanism	Other	Bolte P.; Einwich A.; Seth P.K.; Chetverikova R.; Heyers D.; Wojahn I.; Janssen-Bienhold U.; Feederle R.; Hore P.; Dedek K.; Mouritsen H.	2021	Ethology Ecology and Evolution	33	3		248	272	24	10.1080/03949370.2020.1870571	https://www.scopus.com/inward/record.uri?eid=2-s2.0-85101231289&doi=10.1080%2f03949370.2020.1870571&partnerID=40&md5=ab34e15bfc416425c5ec9dcd427f5671	The magnetic compass of birds seems to be based on light-dependent radical-pair processes in the eyes. Cryptochromes are currently the only candidate proteins known in vertebrates that may serve as the primary radical-pair-based magnetoreceptor molecules. Previous immunohistochemical studies have suggested that cryptochrome 1a (Cry1a) is localised in the photoreceptor outer segments of the ultrav…	Article
Avian eggshell coloration: New perspectives on adaptive explanations	Brood parasitism; Calcium; Egg; Light environment; Maculation; Perception; Signalling; Vision		Birds	Vertebrates	Review - no UV data	NA	Cherry M.I.; Gosler A.G.	2010	Biological Journal of the Linnean Society	100	4		753	762	9	10.1111/j.1095-8312.2010.01457.x	https://www.scopus.com/inward/record.uri?eid=2-s2.0-77954712903&doi=10.1111%2fj.1095-8312.2010.01457.x&partnerID=40&md5=587b99ed8656523893879942c8a17e7d	Recent work suggests that the evolution of egg coloration may have been constrained in three important ways that have not yet been critically synthesized in any review. First, on account of birds being able to see in the ultraviolet spectrum, the interaction between the properties of avian vision and the light environment of nests imply different perceptions of egg coloration from those experienc…	Review
Dark pigmentation limits thermal niche position in birds	ambient temperature; heat gain; melanins; pigmentation; plumage coloration; thermal niche		Birds	Vertebrates	UV radiation/protection	NA	Galván I.; Rodríguez-Martínez S.; Carrascal L.M.	2018	Functional Ecology	32	6		1531	1540	9	10.1111/1365-2435.13094	https://www.scopus.com/inward/record.uri?eid=2-s2.0-85044293039&doi=10.1111%2f1365-2435.13094&partnerID=40&md5=ffda6fc61bd7bebcf262fdba5595d206	Animal pigmentation has evolved because of several adaptive functions. In the case of pigmentation produced by melanins, the most common pigments in animals, the main function is protection against UV radiation. However, pigmentation also affects animal surface's ability to absorb solar radiation and gain heat, which may represent a thermal constraint for endotherms due to their relatively high a…	Article
Conspicuous eggs and colourful hypotheses: Testing the role of multiple influences on avian eggshell appearance	Eggshell colour; Maculation; Pigments; Porphyrins; Reproductive ecology		Birds	Vertebrates	Review - no UV data	NA	Cassey P.; Maurer G.; Lovell P.G.; Hanley D.	2011	Avian Biology Research	4	4		185	195	10	10.3184/175815511X13207699868421	https://www.scopus.com/inward/record.uri?eid=2-s2.0-84855529156&doi=10.3184%2f175815511X13207699868421&partnerID=40&md5=89faa423dc95163e9f525d377d944e0d	The diversity of eggshell colours and patterning across different birds is a fascinating example of the extended avian phenotype. The avian egg's background colours range from light greenyyellow to brilliant blue and intense maroon, and with the scrawling patterns comparable to the assortment of eggs found in an Easter Bunny's basket. Here we briefly introduce the diversity of eggshell appearance…	Review
The identification and mapping of spectral cell types in the retina of Periplaneta americana		Periplaneta americana	Blattodea	Other insects	Perception	Other	De Kock C.; Minnaar C.; Lunau K.; Wester P.; Verhoeven C.; Schulze M.J.; Randle M.R.; Robson C.; Bolus R.H.; Anderson B.	2018	South African Journal of Botany	118			105	111	6	10.1016/j.sajb.2018.06.011	https://www.scopus.com/inward/record.uri?eid=2-s2.0-33845884206&doi=10.1007%2fBF00299204&partnerID=40&md5=86ea46b2daff0778443248130ed4d814	1. Selective adaptation and subsequent histological examination reveal two receptor types in Periplaneta in the ratio 3 (UV):5 (green). This is supported by statistical analysis of 25 ommatidia for each treatment. 2. Both receptor types occur in the same ommatidium (Fig. 1). 3. The position of each receptor type is fixed within ommatidia, the pattern being repeated across the entire retina (Figs.…	Article
Female Bicyclus anynana butterflies choose males on the basis of their dorsal UV-reflective eyespot pupils	Bicyclus anynana; Butterfly; Eyespots; Sexual selection; Ultraviolet; Wing patterns	Bicyclus	Butterflies	Butterflies + Moths	Mate choice	Reproduction	Robertson K.A.; Monteiro A.	2005	Proceedings of the Royal Society B: Biological Sciences	272	1572		1541	1546	5	10.1098/rspb.2005.3142	https://www.scopus.com/inward/record.uri?eid=2-s2.0-26244468327&doi=10.1098%2frspb.2005.3142&partnerID=40&md5=30dab194e0ac0eb617b2adfb15ac0033	Sexual and natural selection pressures are thought to shape the characteristic wing patterns of butterfly species. Here we test whether sexual selection by female choice plays a role in the maintenance of the male wing pattern in the butterfly Bicyclus anynana. We perform one of the most extensive series of wing pattern manipulations in butterflies, dissecting every component of the 'bulls-eye' e…	Article
Artificial selection for structural color on butterfly wings and comparison with natural evolution	Constructive interference; Parallel evolution; Photonics; Thin film	Bicyclus anynana	Butterflies	Butterflies + Moths	Experimental evolution, structural pigment	Unknown	Wasik B.R.; Liew S.F.; Lilien D.A.; Dinwiddie A.J.; Noh H.; Cao H.; Monteiro A.	2014	Proceedings of the National Academy of Sciences of the United States of America	111	33		12109	12114	5	10.1073/pnas.1402770111	https://www.scopus.com/inward/record.uri?eid=2-s2.0-84906311290&doi=10.1073%2fpnas.1402770111&partnerID=40&md5=3a21040f9ff478802bd7ace9386e956b	Brilliant animal colors often are produced from light interacting with intricate nano-morphologies present in biological materials such as butterfly wing scales. Surveys across widely divergent butterfly species have identified multiple mechanisms of structural color production; however, little is known about how these colors evolved. Here, we examine how closely related species and populations o…	Article
Odour influences whether females learn to prefer or to avoid wing patterns of male butterflies	Aversion learning; Bicyclus anynana; Butterfly; Mate choice; Multimodal signalling; Pheromone; Sexual selection	Bicyclus anynana	Butterflies	Butterflies + Moths	Female choice	Reproduction	Berry R.P.; Wcislo W.T.; Warrant E.J.	2011	Journal of Experimental Biology	214	8		1283	1293	10	10.1242/jeb.050427	https://www.scopus.com/inward/record.uri?eid=2-s2.0-84888646464&doi=10.1016%2fj.anbehav.2013.09.002&partnerID=40&md5=a114eb20650dcc2292f8684bb779358a	Mating displays are often composed of multiple signals in multiple sensory modalities, with each individual signal contributing to the attractiveness of the displaying individual. Adult mate preferences for some of these signals are learned during premating, or juvenile, social experience with a sexually mature individual. While learned mate preferences have been described in multiple taxa, it is…	Article
Ultraviolet ornamentation and male mating success in a high-density assemblage of the butterfly Colias eurytheme	Female mate choice; Lepidoptera; Sexual selection; Visual signalling	Colias eurytheme	Butterflies	Butterflies + Moths	Female choice	Reproduction	Kemp D.J.	2006	Journal of Insect Behavior	19	5		669	684	15	10.1007/s10905-006-9060-1	https://www.scopus.com/inward/record.uri?eid=2-s2.0-33751318234&doi=10.1007%2fs10905-006-9060-1&partnerID=40&md5=3dde8bc1fd3f47e3c62bb8b8bbaa95b8	Ultraviolet (UV) colour patterns, particularly those deriving from surface structures, serve a role in sexual signalling and mate choice in a range of animal groups. In the butterfly Colias eurytheme (Pieridae), male-limited iridescent UV functions in species recognition, and has potential as an intraspecific sexual signal of mate quality. I compared the dorsal colouration and body size of males …	Article
Multimodal signalling: structural ultraviolet reflectance predicts male mating success better than pheromones in the butterfly Colias eurytheme L. (Pieridae)	Colias eurytheme L.; mate choice; multimodal signalling; orange sulphur butterfly; sexual selection; UV reflectance and mating success	Colias eurytheme	Butterflies	Butterflies + Moths	Sexual selection	Reproduction	Karpestam B.; Gustafsson J.; Shashar N.; Katzir G.; Kröger R.H.H.	2007	Journal of Experimental Biology	210	16		2923	2931	8	10.1242/jeb.002956	https://www.scopus.com/inward/record.uri?eid=2-s2.0-33845798403&doi=10.1016%2fj.anbehav.2006.07.004&partnerID=40&md5=93bb7d387ebf673a694f2e6575c7adc7	In sexual selection, multimodal signals elicit mate choice when more than one sensory modality is activated. However, determining the relative use of each signal is difficult because it requires a comprehensive understanding of the mating system and how this system works under natural conditions. We examined the role of structural ultraviolet (UV) reflectance and pheromones in the butterfly Colia…	Article
Potential direct fitness consequences of ornament-based mate choice in a butterfly	Coloration; Lepidoptera; Ornamentation; Sexual selection; Spermatophore; Ultraviolet	Colias eurytheme	Butterflies	Butterflies + Moths	Sexual selection	Reproduction	Kemp D.J.; Macedonia J.M.; Ball T.S.; Rutowski R.L.	2008	Behavioral Ecology and Sociobiology	62	6		1017	1026	9	10.1007/s00265-007-0529-5	https://www.scopus.com/inward/record.uri?eid=2-s2.0-41049098439&doi=10.1007%2fs00265-007-0529-5&partnerID=40&md5=6f380d68a6c6a7c75d7f700c4212af63	Female mate choice has been shown to provide direct mating benefits in several animal groups. In butterflies, for which there are increasing reports of fine-scale color-based mate choice, the evolutionary benefits that accrue from such mating biases, if any, are largely unknown. We addressed this issue in the butterfly Colias eurytheme, a species in which females choose mates on the basis of irid…	Article
Heightened phenotypic variation and age-based fading of ultraviolet butterfly wing coloration	Age; Colias eurytheme; Iridescence; Lepidoptera; Mate choice; Sexual selection	Colias eurytheme	Butterflies	Butterflies + Moths	Sexual signalling	Reproduction	Kemp D.J.	2006	Evolutionary Ecology Research	8	3		515	527	12		https://www.scopus.com/inward/record.uri?eid=2-s2.0-33645766439&partnerID=40&md5=ca5d24a2b007c4da6434224d14a93280	Hypothesis: Structural coloration (iridescent ornamentation) should vary more greatly among individuals and with age than pigment coloration. Structural coloration requires nano-scale precision and might thus more honestly signal male age and condition than pigment-based colours. Organism: A natural population of the orange sulphur butterfly, Colias eurytheme. C. eurytheme females prefer young ma…	Article
The inheritance of pheromone production in the sulphur butterflies colias eurytheme and c. Philodice		Colias sp.	Butterflies	Butterflies + Moths	Genetics, Sexual selection	Reproduction	Iliescu F.M.; Chaplin G.; Rai N.; Jacobs G.S.; Basu Mallick C.; Mishra A.; Thangaraj K.; Jablonski N.G.	2018	American Journal of Human Biology	30	5	e23170				10.1002/ajhb.23170	https://www.scopus.com/inward/record.uri?eid=2-s2.0-84966194574&doi=10.1038%2fhdy.1979.39&partnerID=40&md5=1d6dd80a7f160279f4ce2ac1e52e0042	The inheritance of male pheromone production in the sulphur butterflies Colias eurytheme and C. philodice was determined by gas chromatographic analyses of wing extracts from various genotypes derived from interspecific crosses. A wing ultraviolet-reflectance pattern (found only in C. eurytheme males) which is controlled by an X-linked gene served as a marker for determining the relative influenc…	Article
The evolution of ultraviolet patterns in European Colias butterflies (Lepidoptera, Pieridae): A phylogeny using mitochondrial DNA	Cytochrome oxidase I; Mitochondrial DNA; Phylogeny; Sexual selection; System-atics; Ultraviolet patterns	Colias sp.	Butterflies	Butterflies + Moths	Species recognition and sexual selection; "consistent with the hypothesis that UV is a trait under intra- and/or interspecific selection"	Reproduction	Lucock M.D.	2023	American Journal of Biological Anthropology	180	2		252	271	19	10.1002/ajpa.24564	https://www.scopus.com/inward/record.uri?eid=2-s2.0-0031903576&doi=10.1046%2fj.1365-2540.1998.00336.x&partnerID=40&md5=8cac880c748bbbf53bd485dd3ff79503	Ultraviolet patterns in butterflies have been recognized and studied for many years and are thought to be involved in species recognition and sexual selection. Recent hypotheses state that sexually selected traits may be subject to relatively fast continual change over time. As a result, closely related species can differ markedly in sexual traits but hardly at all in nonsexual morphology. A mole…	Article
Behavioral Responses of Larvae and Adults of Estigmene acrea (Lepidoptera: Arctiidae) to Light of Different Wavelengths	Arctiidae; generalist; larvae; Lepidoptera; phototaxis	Estigmene acrea	Butterflies	Butterflies + Moths	Perception, reproduction	Reproduction	Castrejon F.; Rojas J.C.	2010	Florida Entomologist	93	4		505	509	4	10.1653/024.093.0405	https://www.scopus.com/inward/record.uri?eid=2-s2.0-78651389148&doi=10.1653%2f024.093.0405&partnerID=40&md5=3eda539fc0b41a8b6a78f2a1d4f6cf0a	We investigated the behavioral responses of neonate and mature (6th instar) larvae, and mated females of Estigmene acrea (Drury) (Lepidoptera: Arctiidae) to a range of wavelengths under laboratory conditions. The behavioral responses of E. acrea were determined by means of choice tests, exposing the insects to 2 different wavelengths, ranging from 340670 nm (ultraviolet to red colors), of the sam…	Article
Female mating biases for bright ultraviolet iridescence in the butterfly Eurema hecabe (Pieridae)	Coloration; Female mate choice; Lepidoptera; Ornamentation; Sexual selection; Signaling; Structural color	Eurema	Butterflies	Butterflies + Moths	Sexual selection	Reproduction	Kemp D.J.	2008	Behavioral Ecology	19	1		1	8	7	10.1093/beheco/arm094	https://www.scopus.com/inward/record.uri?eid=2-s2.0-38149025598&doi=10.1093%2fbeheco%2farm094&partnerID=40&md5=3817bd166452ec3639e42fab17f6bd0d	Exaggerated male-limited coloration is widespread among butterflies, yet convincing demonstrations of intraspecific mating preferences for signal brightness and/or chromaticity are relatively rare in this group. Here, I couple behavioral experiments involving manipulations of ambient light environments and male reflectance patterns with observation of wild mating patterns to investigate visual ma…	Article
Butterflies	Dichromatism; Dimorphism; Eurema; Iridescence; Ornamentation; Sexual selection	Eurema hecabe	Butterflies	Butterflies + Moths	Sexual selection	Reproduction	Kemp D.J.	2008	Evolution	62	9		2346	2358	12	10.1111/j.1558-5646.2008.00461.x	https://www.scopus.com/inward/record.uri?eid=2-s2.0-51249114130&doi=10.1111%2fj.1558-5646.2008.00461.x&partnerID=40&md5=7afff739c2f01a0d400efc3904a17990	Theory predicts that traits subject to strong sexual selection should evolve to be more exaggerated and developmentally integrated than nonsexual traits, thus leading to heightened condition dependence. Until recently, however, efforts to evaluate this prediction have suffered from either a purely correlational (nonmanipulative) approach, or from using manipulations of doubtful ecological relevan…	Article
A morphometric analysis of environmental dependences between ultraviolet patches and wing venation patterns in Gonepteryx butterflies (Lepidoptera, Pieridae)	Geometric morphometrics; Gonepteryx; Lepidoptera; Sexual selection; UV reflectance	Gonepteryx	Butterflies	Butterflies + Moths	Species recognition	Reproduction	Pecháček P.; Stella D.; Kleisner K.	2019	Evolutionary Ecology	33	1		89	110	21	10.1007/s10682-019-09969-0	https://www.scopus.com/inward/record.uri?eid=2-s2.0-85059880740&doi=10.1007%2fs10682-019-09969-0&partnerID=40&md5=1a65c52e44cb203972eba8de3818159d	It has been suggested that structural ultraviolet (UV) patches on the wings of butterflies play a role in sexual selection. UV patches may be condition-dependent signals of mate quality. In the current study, we investigated associations between the morphological properties of two male wing patterns (one signalling and one non-signalling trait) and between these patterns and various environmental…	Article
Environmental effects on the shape variation of male ultraviolet patterns in the Brimstone butterfly (Gonepteryx rhamni, Pieridae, Lepidoptera)	Evolution; Geographic variation; Geometric morphometrics; Sexual selection; Ultraviolet reflectance; UV ornaments	Gonepteryx rhamni	Butterflies	Butterflies + Moths	Ecological correlates of UV color	Both	Pecháček P.; Stella D.; Keil P.; Kleisner K.	2014	Naturwissenschaften	101	12		1055	1063	8	10.1007/s00114-014-1244-5	https://www.scopus.com/inward/record.uri?eid=2-s2.0-84911996311&doi=10.1007%2fs00114-014-1244-5&partnerID=40&md5=ecf9213827fcb104098ea5b63b1b27f8	The males of the Brimstone butterfly (Gonepteryx rhamni) have ultraviolet pattern on the dorsal surfaces of their wings. Using geometric morphometrics, we have analysed correlations between environmental variables (climate, productivity) and shape variability of the ultraviolet pattern and the forewing in 110 male specimens of G. rhamni collected in the Palaearctic zone. To start with, we subject…	Article
The appearance of mimetic Heliconius butterflies to predators and conspecifics	Aposematism; avian vision; butterfly vision; mating behavior; opsin; UV light	Heliconius	Butterflies	Butterflies + Moths	Intraspecific communication, mimicry	Both	Raffelberg S.; Gutt A.; Gärtner W.; Mandalari C.; Abbruzzetti S.; Viappiani C.; Losi A.	2013	Biological Chemistry	394	11		1517	1528	11	10.1515/hsz-2013-0163	https://www.scopus.com/inward/record.uri?eid=2-s2.0-85052944846&doi=10.1111%2fevo.13583&partnerID=40&md5=9e5ac16f39f903eb6e23513f0c3d9834	Adaptive coloration is under conflicting selection pressures: choosing potential mates and warning signaling against visually guided predators. Different elements of the color signal may therefore be tuned by evolution for different functions. We investigated how mimicry in four pairs of Heliconius comimics is potentially seen both from the perspective of butterflies and birds. Visual sensitiviti…	Article
Contrasting modes of evolution of the visual pigments in Heliconius butterflies	adaptive evolution; color vision; gene duplication; rhodopsin	Heliconius	Butterflies	Butterflies + Moths	Perception	Other	Yuan F.; Bernard G.D.; Le J.; Briscoe A.D.	2010	Molecular Biology and Evolution	27	10		2392	2405	13	10.1093/molbev/msq124	https://www.scopus.com/inward/record.uri?eid=2-s2.0-77957237614&doi=10.1093%2fmolbev%2fmsq124&partnerID=40&md5=328c47e14ea142c5e8d40979214ffb12	The adult compound eyes of passion-vine butterflies in the genus Heliconius contain one more UV opsin than other butterflies. Together with an 11-cis-3-hydroxyretinal chromophore, their four opsin genes UVRh1, UVRh2, BRh, and LWRh produce four rhodopsins that are UV-, blue-, or long wavelength absorbing. One of the Heliconius UV opsin genes, UVRh2, was found to have evolved under positive selecti…	Article
True UV color vision in a female butterfly with two UV opsins	Behavior; Insect vision; Ultraviolet; Visual system; Wavelength discrimination	Heliconius	Butterflies	Butterflies + Moths	Perception	Other	Höglund G.; Hamdorf K.; Rosner G.	1973	Journal of Comparative Physiology	86	3		265	279	14	10.1007/BF00696344	https://www.scopus.com/inward/record.uri?eid=2-s2.0-85117305767&doi=10.1242%2fJEB.242802&partnerID=40&md5=52f0f694d2d2e6d7c874c1dbfb24aef6	In true color vision, animals discriminate between light wavelengths, regardless of intensity, using at least two photoreceptors with different spectral sensitivity peaks. Heliconius butterflies have duplicate UV opsin genes, which encode ultraviolet and violet photoreceptors, respectively. In Heliconius erato, only females express the ultraviolet photoreceptor, suggesting females (but not males)…	Article
A bird's eye view of two mimetic tropical butterflies: Coloration matches predator's sensitivity	Heliconius; Mimoides; Aposematism; Avian visual models; Batesian mimicry; Coloration; JNDs; UV vision	Heliconius	Butterflies	Butterflies + Moths	Protective mimicry	Survival	Thurman T.J.; Seymoure B.M.	2016	Journal of Zoology	298	3		159	168	9	10.1111/jzo.12305	https://www.scopus.com/inward/record.uri?eid=2-s2.0-84959314584&doi=10.1111%2fjzo.12305&partnerID=40&md5=b4b95e9c25bbe3e64ab79ede882f0705	Unprofitable prey with conspicuous warning signals are often mimicked by other species, which then gain protection from predators. How closely two mimetic species resemble one another depends upon the visual perception of the signal receiver. However, most studies of mimetic coloration have been conducted using only the human visual system, which differs greatly from that of most animals. To bett…	Article
Ultraviolet and yellow reflectance but not fluorescence is important for visual discrimination of conspecifics by Heliconius erato	Light environment; Mate preference; Predation; Sexual selection; Visual signal; Yellow pigment	Heliconius erato	Butterflies	Butterflies + Moths	Conspicuousness to birds, communication (conclusion: driven by sexual sel'n)	Reproduction	Finkbeiner S.D.; Fishman D.A.; Osorio D.; Briscoe A.D.	2017	Journal of Experimental Biology	220	7		1267	1276	9	10.1242/jeb.153593	https://www.scopus.com/inward/record.uri?eid=2-s2.0-85016545209&doi=10.1242%2fjeb.153593&partnerID=40&md5=9034cc1f3a0c25e4441972a3110d0ff1	Toxic Heliconius butterflies have yellow hindwing bars that - unlike those of their closest relatives - reflect ultraviolet (UV) and long wavelength light, and also fluoresce. The pigment in the yellow scales is 3-hydroxy-DL-kynurenine (3-OHK), which is found in the hair and scales of a variety of animals. In other butterflies like pierids with color schemes characterized by independent sources o…	Article
UV photoreceptors and UV-yellow wing pigments in heliconius butterflies allow a color signal to serve both mimicry and intraspecific communication	3-hydroxy-kynurenine; Adaptation; Opsin; UV coloration; Vision	Heliconius sp.	Butterflies	Butterflies + Moths	Mimicry; intraspecific communication; "UV-reflecting yellow wing pigment could allow unpalatable Heliconius private intraspecific communication in the presence of mimics"	Unknown	Bybee S.M.; Yuan F.; Ramstetter M.D.; Llorente-Bousquets J.; Reed R.D.; Osorio D.; Briscoe A.D.	2012	American Naturalist	179	1		38	51	13	10.1086/663192	https://www.scopus.com/inward/record.uri?eid=2-s2.0-83655172675&doi=10.1086%2f663192&partnerID=40&md5=a337fd2c60b71839421e98fbbb28e548	Mimetic wing coloration evolves in butterflies in the context of predator confusion. Unless butterfly eyes have adaptations for discriminating mimetic color variation, mimicry also carries a risk of confusion for the butterflies themselves. Heliconius butterfly eyes, which express recently duplicated ultraviolet (UV) opsins, have such an adaptation. To examine bird and butterfly color vision as s…	Article
Evolution of sex-biased gene expression and dosage compensation in the eye and brain of heliconius butterflies	Evolutionary rates; Gene expression evolution; UV opsin; Vision; Z-chromosome enrichment	Heliconius sp.	Butterflies	Butterflies + Moths	Perception	Other	Catalan A.; MacIas-Munoz A.; Briscoe A.D.	2018	Molecular Biology and Evolution	35	9		2120	2134	14	10.1093/molbev/msy111	https://www.scopus.com/inward/record.uri?eid=2-s2.0-85055000194&doi=10.1093%2fmolbev%2fmsy111&partnerID=40&md5=f2351f0137f51dd7476a30e0c912c69f	Differences in behavior and life history traits between females and males are the basis of divergent selective pressures between sexes. It has been suggested that a way for the two sexes to deal with different life history requirements is through sex-biased gene expression. In this study, we performed a comparative sex-biased gene expression analysis of the combined eye and brain transcriptome fr…	Article
Female butterflies prefer males bearing bright iridescent ornamentation	Female mate choice; Hypolimnas; Lepidoptera; Ornamentation; Sexual selection; Ultraviolet	Hypolimnas	Butterflies	Butterflies + Moths	Mate choice	Reproduction	Kemp D.J.	2007	Proceedings of the Royal Society B: Biological Sciences	274	1613		1043	1047	4	10.1098/rspb.2006.0043	https://www.scopus.com/inward/record.uri?eid=2-s2.0-34447295885&doi=10.1098%2frspb.2006.0043&partnerID=40&md5=aed65ba259d735667e097591244065dc	Butterflies are among nature's most colourful animals, and provide a living showcase for how extremely bright, chromatic and iridescent coloration can be generated by complex optical mechanisms. The gross characteristics of male butterfly colour patterns are understood to function for species and/or sex recognition, but it is not known whether female mate choice promotes visual exaggeration of th…	Article
Female mating preferences and male signal variation in iridescent Hypolimnas butterflies	Adaptation; Colour; Evolutionary innovation; Lepidoptera; Preference function; Sexual selection; Structural coloration; Ultraviolet; Visual signal	Hypolimnas	Butterflies	Butterflies + Moths	No UV manipulation or presence	NA	Kemp D.J.; Jones D.; Macedonia J.M.; Krockenberger A.K.	2014	Animal Behaviour	87	C		221	229	8	10.1016/j.anbehav.2013.11.001	https://www.scopus.com/inward/record.uri?eid=2-s2.0-84908120378&doi=10.1016%2fj.anbehav.2013.11.001&partnerID=40&md5=83640133b9c25c0339621fe03ad13358	Nature's most striking, complex and innovative colour signals are generated via selective reflectance from optical nanostructures (rather than selective absorbance by pigments), a phenomenon known as structural coloration. These colours reach their height of visual brilliance as sexual signals, a context in which they also express both great functional innovation and high evolutionary lability. H…	Article
Structural ultraviolet ornamentation in the butterfly Hypolimnas bolina L. (Nymphalidae): Visual, morphological and ecological properties		Hypolimnas bolina	Butterflies	Butterflies + Moths	Sexual dichromatism/male ornamentation	Reproduction	Doucet S.M.	2002	Condor	104	1		30	38	8	10.1650/0010-5422(2002)104[0030:SPCMBS]2.0.CO;2	https://www.scopus.com/inward/record.uri?eid=2-s2.0-33747101642&doi=10.1071%2fZO06005&partnerID=40&md5=6ccbd571363e3def024180858a04dfe3	Many butterflies exhibit structurally coloured wing patches that are stunningly bright and iridescent in their appearance, yet functionally obscure. These colours are often exaggerated in males, which suggests a sexually selected origin. We studied the visual properties, morphological basis, and interindividual variation of structural wing colouration in the common eggfly, Hypolimnas bolina L. (N…	Article
Signal design and courtship presentation coincide for highly biased delivery of an iridescent butterfly mating signal	Color signals; Lepidoptera; Private communication; Sexual selection; Ultraviolet	Hypolimnas bolina	Butterflies	Butterflies + Moths	Sexual signalling, Predation	Both	Lomáscolo S.B.; Schaefer H.M.	2010	Journal of Evolutionary Biology	23	3		614	624	10	10.1111/j.1420-9101.2010.01931.x	https://www.scopus.com/inward/record.uri?eid=2-s2.0-84925397096&doi=10.1111%2fevo.12551&partnerID=40&md5=923233057529f2b4160c320c70011a35	Sensory drive theory contends that signaling systems should evolve to optimize transmission between senders and intended receivers, while minimizing visibility to eavesdroppers where possible. In visual communication systems, the high directionality afforded by iridescent coloration presents underappreciated avenues for mediating this trade-off. This hypothesis predicts functional links between s…	Article
Opsin clines in butterflies suggest novel roles for insect photopigments	Limenitis; natural selection; rhodopsin; spectral tuning; thermal adaptation; vision	Limenitis arthemis	Butterflies	Butterflies + Moths	Opsin evolution/perception	Other	Frentiu F.D.; Yuan F.; Savage W.K.; Bernard G.D.; Mullen S.P.; Briscoe A.D.	2015	Molecular Biology and Evolution	32	2		368	379	11	10.1093/molbev/msu304	https://www.scopus.com/inward/record.uri?eid=2-s2.0-84925068223&doi=10.1093%2fmolbev%2fmsu304&partnerID=40&md5=785f88eb8f2ff4987bd91a231462dc60	Opsins are ancient molecules that enable animal vision by coupling to a vitamin-derived chromophore to form light-sensitive photopigments. The primary drivers of evolutionary diversification in opsins are thought to be visual tasks related to spectral sensitivity and color vision. Typically, only a few opsin amino acid sites affect photopigment spectral sensitivity. We show that opsin genes of th…	Article
Immobile and tough versus mobile and weak: Effects of ultraviolet B radiation on eggs and larvae of Manduca sexta	Datura wrightii; Embryonic development; Growth rate; Lepidoptera; Phototaxis; Stemmata; Ultraviolet radiation	Manduca sexta	Butterflies	Butterflies + Moths	UV radiation avoidance	NA	Potter K.A.; Woods H.A.	2013	Physiological Entomology	38	3		246	252	6	10.1111/phen.12030	https://www.scopus.com/inward/record.uri?eid=2-s2.0-84881486357&doi=10.1111%2fphen.12030&partnerID=40&md5=73cfce7764de95f30d68aeac5fed793b	Although indirect effects of solar ultraviolet (UV) radiation on insects are well known (e.g. UV radiation can modify plant chemistry), direct effects of solar radiation on insects have received little attention. Radiation in the UVB range (300-320nm) is damaging because it is absorbed directly by proteins and DNA. UVB should be toughest on immobile or small life stages, such as eggs or early lar…	Article
Field evidence for colour mimicry overshadowing morphological mimicry	field predation experiment; Ithomiini; mimicry ring; Neotropics; Polythoridae; wing colour; wing morphology	many	Butterflies	Butterflies + Moths	Aposematism (UV-specific!)	Survival	Corral-Lopez A.; Varg J.E.; Cano-Cobos Y.P.; Losada R.; Realpe E.; Outomuro D.	2021	Journal of Animal Ecology	90	3		698	709	11	10.1111/1365-2656.13404	https://www.scopus.com/inward/record.uri?eid=2-s2.0-85097750305&doi=10.1111%2f1365-2656.13404&partnerID=40&md5=97024c469dc38a67501f0bed574c9ea0	Imperfect mimicry may be maintained when the various components of an aposematic signal have different salience for predators. Experimental laboratory studies provide robust evidence for this phenomenon. Yet, evidence from natural settings remains scarce. We studied how natural bird predators assess multiple features in a multicomponent aposematic signal in the Neotropical ‘clear wing complex’ mi…	Article
Reconstructing the ancestral butterfly eye: Focus on the opsins	Color vision; Eye evolution; Opsin; Photoreceptor; Rhodopsin; Sexual dimorphism; Visual pigment	many	Butterflies	Butterflies + Moths	Perception	Other	Friedman N.R.; Remeš V.	2015	Journal of Evolutionary Biology	28	12		2125	2135	10	10.1111/jeb.12737	https://www.scopus.com/inward/record.uri?eid=2-s2.0-46949107718&doi=10.1242%2fjeb.013045&partnerID=40&md5=6aef728047a0a3bdc74eb8a735455bd1	The eyes of butterflies are remarkable, because they are nearly as diverse as the colors of wings. Much of eye diversity can be traced to alterations in the number, spectral properties and spatial distribution of the visual pigments. Visual pigments are light-sensitive molecules composed of an opsin protein and a chromophore. Most butterflies have eyes that contain visual pigments with a waveleng…	Review
Structural fluorescence in the butterfly Morpho sulkowskyi (Nymphalidae)	Color; Enhanced fluorescence; Morpho; Photonic crystal	Morpho sulkowskyi	Butterflies	Butterflies + Moths	Fluorescence	NA	Steiner L.M.; Ogawa Y.; Johansen V.E.; Lundquist C.R.; Whitney H.; Vignolini S.	2019	Interface Focus	9	1	20180055				10.1098/rsfs.2018.0055	https://www.scopus.com/inward/record.uri?eid=2-s2.0-80053515389&doi=10.1117%2f12.892456&partnerID=40&md5=58f79a53fee459fc9d7a4b069596966f	Evolution and natural selection have generated complexity and efficiency in all living families. Morpho sulkowskyi - a butterfly from Neotropic ecozone (South America) and belonging to the Nymphalidae family - concentrates on its wings distinct but complementary features contributing to its exceptional visual attraction: i) the wings are predominantly white but ii) present a bright blue metallic …	Conference paper
A novel retinol-binding protein in the retina of the swallowtail butterfly, Papilio xuthus	Retinol-binding protein; Rhodopsin; Visual cycle; Visual pigment	Papilio xuthus	Butterflies	Butterflies + Moths	Fluorescence	NA	Wakakuwa M.; Arikawa K.; Ozaki K.	2003	European Journal of Biochemistry	270	11		2436	2445	9	10.1046/j.1432-1033.2003.03614.x	https://www.scopus.com/inward/record.uri?eid=2-s2.0-0037986141&doi=10.1046%2fj.1432-1033.2003.03614.x&partnerID=40&md5=dbab6834b1579ebfba77c6f060d38d51	Retinoid-binding proteins are indispensable for visual cycles in both vertebrate and invertebrate retinas. These proteins stabilize and transport hydrophobic retinoids in the hydrophilic environment of plasma and cytoplasm, and allow regeneration of visual pigments. Here, we identified a novel retinol-binding protein in the eye of a butterfly, Papilio xuthus. The protein that we term Papilio reti…	Article
Pterin pigment granules are responsible for both broadband light scattering and wavelength selective absorption in the wing scales of pierid butterflies	Animal coloration; Nano-optics; Pierid butterflies; Pterin pigments; Structural colour; Trait evolution	Pierid sp.	Butterflies	Butterflies + Moths	Sexual selection	Reproduction	Rajawat M.V.S.; Singh R.; Singh D.; Saxena A.K.	2019	3 Biotech	9	4	142				10.1007/s13205-019-1672-1	https://www.scopus.com/inward/record.uri?eid=2-s2.0-39049173928&doi=10.1098%2frspb.2006.3730&partnerID=40&md5=5f0135cfb108ba40bf3ca301dfa1a84f	A small but growing literature indicates that many animal colours are produced by combinations of structural and pigmentary mechanisms. We investigated one such complex colour phenotype: the highly chromatic wing colours of pierid butterflies including oranges, yellows and patterns which appear white to the human eye, but strongly absorb the ultraviolet (UV) wavelengths visible to butterflies. Pi…	Article
Ultrastructure and migration of screening pigments in the retina of Pieris rapae L. (Lepidoptera, Pieridae)	Butterfly, Pieris rapae L.; Colour receptors; Insect visual system; Retina pigmentation	Pieris	Butterflies	Butterflies + Moths	Perception	Other	Finkbeiner S.D.; Briscoe A.D.	2021	Journal of Experimental Biology	224	18	jeb242802				10.1242/JEB.242802	https://www.scopus.com/inward/record.uri?eid=2-s2.0-0018141678&doi=10.1007%2fBF00223215&partnerID=40&md5=e2666518fd0daafe4b5bd015a0749b18	The retinal morphology of the butterfly, Pieris rapae L., was investigated using light and electron microscopy with special emphasis on the morphology and distribution of its screening pigments. Pigment migration in pigment and retinula cells was analysed after light-dark adaptation and after different selective chromatic adaptations. The primary pigment cells with white to yellow-green pigments …	Article
Females show greater changes in wing colour with latitude than males in the green-veined white butterfly, Pieris napi (Lepidoptera: Pieridae)	Geographical variation; Melanization; Polymorphism; Sexual dimorphism; UV-reflectance	Pieris napi	Butterflies	Butterflies + Moths	UV invariant across latitude	Unknown	Tuomaala M.; Kaitala A.; Rutowski R.L.	2012	Biological Journal of the Linnean Society	107	4		899	909	10	10.1111/j.1095-8312.2012.01996.x	https://www.scopus.com/inward/record.uri?eid=2-s2.0-84869761644&doi=10.1111%2fj.1095-8312.2012.01996.x&partnerID=40&md5=cad5972021208b6248f12a8024f8d2c8	In butterflies, wing colour may simultaneously be under sexual selection in the context of mating selection and natural selection in the context of thermoregulation. In the present study, we collected mated females of the green-veined white butterfly (Pieris napi) from locations spanning 960km of latitude across Fennoscandia, and investigated sex-specific latitudinal wing colour variation in thei…	Article
Epigamic selection by males as evidenced by courtship partner preferences in the checkered white butterfly (Pieris protodice)		Pieris protodice	Butterflies	Butterflies + Moths	Mate choice	Reproduction	Rutowski R.L.	1982	Animal Behaviour	30	1		108	110,IN3,111		10.1016/S0003-3472(82)80243-1	https://www.scopus.com/inward/record.uri?eid=2-s2.0-0000024823&doi=10.1016%2fS0003-3472%2882%2980243-1&partnerID=40&md5=7beb83f576a98804f0ba44182e150d9f	Free-flying males of the checkered white butterfly, Pieris protodice, were presented with tethered females that varied with respect to both size (as measured by forewing length) and age (as measured by wing wear). Because males make a substantial investment in their offspring through nutrients passed to the female during copulation, they were expected to court young and large females for longer t…	Article
Inaccurate mate recognition as a mating strategy of a 'pioneer male'	Heterospecific mating; Mate recognition; Mating strategy; Pioneer male; Speciation	Pieris rapae	Butterflies	Butterflies + Moths	Mate recognition	Reproduction	Obara Y.; Majerus M.E.N.	2009	Proceedings of the Japan Academy Series B: Physical and Biological Sciences	85	6		198	203	5	10.2183/pjab.85.198	https://www.scopus.com/inward/record.uri?eid=2-s2.0-69249219333&doi=10.2183%2fpjab.85.198&partnerID=40&md5=c5d6c4246d01985dda0b6d45f527133c	Heterosubspecific mating experiments were carried out between two subspecies of cabbage butterflies, British Pieris rapae rapae and Japanese P. rapae crucivora, to examine how accurately males recognize the mates. The two subspecies are different in that the wings of female P. rapae rapae reflect little UV light, whereas those of female P. rapae crucivora are strongly UV-reflective. The wing colo…	Article
Colour pattern evolution in butterflies: A phylogenetic analysis of structural ultraviolet and melanic markings in North American sulphurs	Lepidoptera; Mate choice; Sexual selection; Visual signalling	sulpher butterfly clade (26 sp)	Butterflies	Butterflies + Moths	Sexual selection	Reproduction	Kemp D.J.; Rutowski R.L.; Mendoza M.	2005	Evolutionary Ecology Research	7	1		133	141	8		https://www.scopus.com/inward/record.uri?eid=2-s2.0-14844346633&partnerID=40&md5=90b5665604ca667070f665c76dd94110	The males of many butterflies are more brightly coloured than conspecific females and this sexual dichromatism often extends into ultraviolet (UV) wavelengths. Sexual selection, acting either in the context of intra- or intersexual interactions, is thought responsible for the relative brightness of the male visage; however, this hypothesis has been difficult to test experimentally. In this study,…	Article
Beauty in the eye of the beholder: The two blue opsins of lycaenid butterflies and the opsin gene-driven evolution of sexually dimorphic eyes	Butterfly; Color vision; Eye evolution; Lycaena rubidus; Sexual selection; Visual pigment		Butterflies	Butterflies + Moths	Perception	Other	Sison-Mangus M.P.; Bernard G.D.; Lampel J.; Briscoe A.D.	2006	Journal of Experimental Biology	209	16		3079	3090	11	10.1242/jeb.02360	https://www.scopus.com/inward/record.uri?eid=2-s2.0-33749166603&doi=10.1242%2fjeb.02360&partnerID=40&md5=3953bd1d5491e133a9462fc2ada2b5ce	Although previous investigations have shown that wing coloration is an important component of social signaling in butterflies, the contribution of opsin evolution to sexual wing color dichromatism and interspecific divergence remains largely unexplored. Here we report that the butterfly Lycaena rubidus has evolved sexually dimorphic eyes due to changes in the regulation of opsin expression patter…	Article
Haemolymph flows in the wings of pierid butterflies visualized by vital staining (insecta, lepidoptera)			Butterflies	Butterflies + Moths	UV not measured; not relevant	NA	Wasserthal L.T.	1983	Zoomorphology	103	3		177	192	15	10.1007/BF00310476	https://www.scopus.com/inward/record.uri?eid=2-s2.0-34250145283&doi=10.1007%2fBF00310476&partnerID=40&md5=c9c851c26bab781afb6d666b51807489	The flow of stained haemolymph was photographed in the wings of resting Pieris rapae, Pieris brassicae, and Gonepteryx rhamni under UV-radiation at definite intervals after abdominal application of fluorescent tetracycline. There is no circular route in the wing. All wing veins are supplied with stained haemolymph from their own bases without preference to single veins. In freely resting Pieris w…	Article
Physicochemical characterization of bovine retinal arrestin		bovine	Cell lines	NA	UV absorption of proteins	NA	Yoshida S.; Hiradate S.; Koitabashi M.; Kamo T.; Tsushima S.	2017	Journal of Photochemistry and Photobiology B: Biology	167			168	175	7	10.1016/j.jphotobiol.2016.12.019	https://www.scopus.com/inward/record.uri?eid=2-s2.0-0026067002&doi=10.1016%2f0003-9861%2891%2990338-J&partnerID=40&md5=44291bec0b3f1f87c377f08f89b586b5	The native conformation of bovine retinal arrestin has been characterized by a variety of spectroscopic methods. The purified protein gives rise to a near uv absorption band centered at 279 nm which results from the absorbance of its 14 tyrosine and one tryptophan residue. The extinction coefficient for this absorption band was determined to be 38.64 mm-1, cm-1 using the tyrosinate-tyrosine diffe…	Article
Coordination of repair, checkpoint, and cell death responses to DNA damage		Eukaryotes	Cell lines	NA	DNA repair mechanisms	NA	Wang J.Y.J.; Cho S.K.	2004	Advances in Protein Chemistry	69			101	135	34	10.1016/S0065-3233(04)69004-8	https://www.scopus.com/inward/record.uri?eid=2-s2.0-10044259944&doi=10.1016%2fS0065-3233%2804%2969004-8&partnerID=40&md5=2d83e1d811f415f4318250106e626525	This chapter describes a variety of DNA repair mechanisms for the self-preservation and self-protection of cells. Continual DNA damage that occurs from physiological and environmental agents is a threat to the integrity of the genome, viability of the cell, and survival of the organism. The investigation of DNA damage responses has been conducted in eukaryotic cells under conditions of genotoxic …	Article
Calcium movements during pigment aggregation in freshwater shrimp chromatophores	Crustacean chromatophores; ER Ca<sup>2+</sup>-channel blockers; Freshwater palaemonid shrimp; Pigment translocation; Ryanodine; SERCA inhibitors; Thapsigargin	Freshwater shrimp	Cell lines	NA	Not relevant	NA	Ribeiro M.; McNamara J.C.	2007	Pigment Cell Research	20	1		70	77	7	10.1111/j.1600-0749.2006.00347.x	https://www.scopus.com/inward/record.uri?eid=2-s2.0-33846153549&doi=10.1111%2fj.1600-0749.2006.00347.x&partnerID=40&md5=2ef415eb5e94d936fb86513d0c3bf1d2	Pigment granule migration within crustacean chromatophores provides an excellent model with which to investigate cytoplasmic movements, given the antagonistic, neurosecretory peptide regulation of granule translocation, and the absence of innervation in these large, brightly colored cells. Red pigment-concentrating hormone (RPCH) induces pigment aggregation in shrimp chromatophores via an increas…	Article
Comparison of the transcriptional profiles of melanocytes from dark and light skinned individuals under basal conditions and following ultraviolet-B irradiation		Homo sapien	Cell lines	NA	UV radiation	NA	López S.; Smith-Zubiaga I.; De Galdeano A.G.; Boyano M.D.; García O.; Gardeazábal J.; Martinez-Cadenas C.; Izagirre N.; De La Rúa C.; Alonso S.	2015	PLoS ONE	10	8	e0134911				10.1371/journal.pone.0134911	https://www.scopus.com/inward/record.uri?eid=2-s2.0-84941985630&doi=10.1371%2fjournal.pone.0134911&partnerID=40&md5=94994d3b9af66e3d045f43f273a27e4b	We analysed the whole-genome transcriptional profile of 6 cell lines of dark melanocytes (DM) and 6 of light melanocytes (LM) at basal conditions and after ultraviolet-B (UVB) radiation at different time points to investigate the mechanisms by which melanocytes protect human skin from the damaging effects of UVB. Further, we assessed the effect of different keratinocyte-conditioned media (KCM+ an…	Article
Ultraviolet functionalization of electrospun scaffolds to activate fibrous runways for targeting cell adhesion	Cell adhesion; Electrospinning; Photopatterning; Scaffold; Tissue engineering; UV irradiation		Cell lines	NA	Biomolecule structure	NA	Ferguson G.W.; Gehrmann W.H.; Karsten K.B.; Landwer A.J.; Carman E.N.; Chen T.C.; Holick M.F.	2005	Physiological and Biochemical Zoology	78	2		193	200	7	10.1086/427055	https://www.scopus.com/inward/record.uri?eid=2-s2.0-85068793158&doi=10.3389%2ffbioe.2019.00159&partnerID=40&md5=6885cc0e18dda4d21a389791ef8c7162	A critical challenge in scaffold design for tissue engineering is recapitulating the complex biochemical patterns that regulate cell behavior in vivo. In this work, we report the adaptation of a standard sterilization methodology-UV irradiation-for patterning the surfaces of two complementary polymeric electrospun scaffolds with oxygen cues able to efficiently immobilize biomolecules. Independent…	Article
Validation of an automated chromogenic assay of potency of factor VIII in commercial concentrates	Automated bioassay; Chromogenic assay; Factor VIII potency; Validation		Cell lines	NA	Lab techniques	NA	Bell B.A.; Fletcher W.J.; Ryan P.; Seddon A.W.R.; Wogelius R.A.; Ilmen R.	2018	Holocene	28	9		1382	1394	12	10.1177/0959683618777072	https://www.scopus.com/inward/record.uri?eid=2-s2.0-84872271401&doi=10.1111%2fj.1751-553X.2012.01459.x&partnerID=40&md5=6b02cf99dedca929b764c69971f5043c	The determination of factor VIII (FVIII) potency in FVIII concentrates can be performed using both manual and automated methods. This work aimed to validate the use of the chromogenic kit Coamatic® FVIII (Chromogenix) on the automated ACL® Elite PRO analyzer for evaluating the potency of FVIII in commercial preparations in pharmaceutical analytical laboratories. After setting the activation and r…	Article
Demonstration of true-color high-contrast microorganism imaging for terbium bioprobes	Bioimaging; Cryptosporidium; High-contrast; Terbium; Time-gated luminescence; UV LED		Cell lines	NA	Not relevant	NA	Jin D.	2011	Cytometry Part A	79 A	5		392	397	5	10.1002/cyto.a.21052	https://www.scopus.com/inward/record.uri?eid=2-s2.0-79955128673&doi=10.1002%2fcyto.a.21052&partnerID=40&md5=16fba40dd5a4d2a28f1871cf10d453c4	Lanthanide bioprobes offer a number of novel advantages for advanced cytometry, including the microsecond luminescence lifetime, sharp spectral emission, and large stokes shift. However, to date, only the europium-based bioprobes have been broadly studied for time-gated luminescence cell imaging, though a wide range of efficient terbium bioprobes have been synthesized and some of them are commerc…	Article
Role of Monomer/Tetramer Equilibrium of Rod Visual Arrestin in the Interaction with Phosphorylated Rhodopsin	cell signaling; desensitization; G protein coupled receptor; small angle X-ray scattering; stoichiometry; tetramerization; wide angle X-ray scattering		Cell lines	NA	Opsin mechanisms	NA	Fasano R.; Gonzalez N.; Tosco A.; Dal Piaz F.; Docimo T.; Serrano R.; Grillo S.; Leone A.; Inzé D.	2014	Molecular Plant	7	5		773	791	18	10.1093/mp/ssu002	https://www.scopus.com/inward/record.uri?eid=2-s2.0-85149964942&doi=10.3390%2fijms24054963&partnerID=40&md5=b549062461b11f5690262bb29759d35c	The phototransduction cascade in vertebrate rod visual cells is initiated by the photoactivation of rhodopsin, which enables the activation of the visual G protein transducin. It is terminated by the phosphorylation of rhodopsin, followed by the binding of arrestin. Here we measured the solution X-ray scattering of nanodiscs containing rhodopsin in the presence of rod arrestin to directly observe…	Article
Modification of spectral sensitivities by screening pigments in the compound eyes of twilight-active fireflies (Coleoptera: Lampyridae)		Fireflies	Coleoptera	Other insects	Perception	Other											https://www.scopus.com/inward/record.uri?eid=2-s2.0-0023673274&doi=10.1007%2fBF01342700&partnerID=40&md5=ff066569ae34f2aaa65171177990d7a6	1. ERG S(λ) were determined in darkadapted intact preparations of 6 North American firefly species (Photinus collustrans, marginellus, pyralis, macdermotti, scintillans and Bicellonycha wickershamorum) which restrict their flashing activity to twilight hours. The curves possess narrow (1/2 bandwidth=50-60 nm) peaks in the yellow (560-580 nm) and a shoulder in the violet (370-420 nm), with a marke…	Article
Sexually-manifested variations in pigmentation of Boeckella poppei (Copepoda, Calanoida) from Livingston Island (Maritime Antarctica)	Bulgarian Antarctic Base; copepod pigmentation; freshwater; ovigerous females; progeny photoprotection	Boeckella poppei	Copepods	Other arthropods	UV protective pigments	NA	Freeman-Gallant C.R.; Taff C.C.; Morin D.F.; Dunn P.O.; Whittingham L.A.; Tsang S.M.	2010	Evolution	64	4		1007	1017	10	10.1111/j.1558-5646.2009.00873.x	https://www.scopus.com/inward/record.uri?eid=2-s2.0-85129016676&doi=10.3897%2fbiorisk.17.75988&partnerID=40&md5=bd331fec6a35d832f22e5e6242be9c74	Antarctic environments are exposed to high levels of ultraviolet radiation (UVR) that are often detrimental to their biota. Recent studies suggest that the genus Boeckella (Copepoda, Calanoida) has a high level of plasticity in terms of its reaction to UVR, which enables its wide distribution in various water bodies in Antarctica. Boeckella poppei is common in freshwater habitats of all three mai…	Article
Carotenoid accumulation in copepods is related to lipid metabolism and reproduction rather than to UV-protection		many	Copepods	Other arthropods	UV protection	NA	Schneider T.; Grosbois G.; Vincent W.F.; Rautio M.	2016	Limnology and Oceanography	61	4		1201	1213	12	10.1002/lno.10283	https://www.scopus.com/inward/record.uri?eid=2-s2.0-84961658019&doi=10.1002%2flno.10283&partnerID=40&md5=36968baa368d2585ca524dcd620cf942	Accumulation of carotenoid pigments in copepods has often been described as a plastic adaptation providing photoprotection against ultraviolet radiation (UVR). However, reports of seasonal carotenoid maxima in winter, when UVR is low, challenge the proposed driving role of UVR. Therefore, we here evaluate the mechanistic connection between UVR and the seasonal pattern of copepod carotenoid pigmen…	Article
Vegetation affects photoprotective pigments and copepod distribution in the Himalayan lakes: Implication for climate change adaptation	Adaptation; Copepods; Himalaya Lake; Photoprotective compounds	many	Copepods	Other arthropods	UV radiation protection	NA	Inaotombi S.; Sarma D.	2020	Science of the Total Environment	716		137053				10.1016/j.scitotenv.2020.137053	https://www.scopus.com/inward/record.uri?eid=2-s2.0-85079104687&doi=10.1016%2fj.scitotenv.2020.137053&partnerID=40&md5=406a0eb1fbaffed02d9b964e118cc5a9	Lakes in the Himalayas host unique biota and biological communities which are highly sensitive to climate change. High penetration of solar UV radiation in clear shallow lake affects the distribution and abundance of the zooplankton communities. Survival of copepods in such habitats often relies on available photoprotective compounds. We estimated species diversity and distribution patterns of co…	Article
A study of mucus from the solitary coral Fungia fungites (Scleractinia: Fungiidae) in relation to photobiological UV adaptation		Fungia fungites	Corals	NA	Resistance to UV radiation	NA	Drollet J.H.; Glaziou P.; Martin P.M.V.	1993	Marine Biology	115	2		263	266	3	10.1007/BF00346343	https://www.scopus.com/inward/record.uri?eid=2-s2.0-0027386388&doi=10.1007%2fBF00346343&partnerID=40&md5=262cf5a46eace90055e43e5559d3ac62	The ultraviolet (UV)-absorbance spectrum (300 to 360 nm) of mucus obtained from Fungia fungites (L. 1758, collected in Tahiti in 1991) after being exposed to air for up to 5 min was measured, and UV-absorbing compounds were demonstrated to be present in the mucus, with a peak at 332 nm. The concentration of these UV-absorbing compounds was at a maximum in the first 2 min of secretion and decrease…	Article
Chronological control of coral records using luminescent lines and evidence for non-stationary ENSO teleconnections in northeast Australia	Australia; Coral records; Dating; El Niño-Southern Oscillation; ENSO teleconnections; Fluorescence; Great Barrier Reef; Runoff; UV luminescence	many	Corals	NA	UV imaging for dendrochronology	NA	Hendy E.J.; Gagan M.K.; Lough J.M.	2003	Holocene	13	2		187	199	12	10.1191/0959683603hl606rp	https://www.scopus.com/inward/record.uri?eid=2-s2.0-0037369550&doi=10.1191%2f0959683603hl606rp&partnerID=40&md5=4b520de43d88cd2ca3e7f76374c127ef	Eight, multicentury, Porites coral cores were used to develop a 373-year chronology by cross-dating techniques adapted from dendrochronology. Characteristic patterns of distinct luminescent lines within the coral skeletons were matched between coral cores from inshore and mid-shelf reefs in the central Great Barrier Reef, Australia. Skeleton-plots of luminescent banding were produced for each cor…	Article
FRET-Mediated long-range wavelength transformation by photoconvertible fluorescent proteins as an efficient mechanism to generate orange-red light in symbiotic deep water corals	Coral; Fluorescence; Fluorescent protein; FRET; Mesophotic; Photoconversion		Corals	NA	Photoconversion	NA	Bollati E.; Plimmer D.; D’Angelo C.; Wiedenmann J.	2017	International Journal of Molecular Sciences	18	7	1174				10.3390/ijms18071174	https://www.scopus.com/inward/record.uri?eid=2-s2.0-85021873199&doi=10.3390%2fijms18071174&partnerID=40&md5=f416fd1c8d33973935badb9641cd8d62	Photoconvertible fluorescent proteins (pcRFPs) are a group of fluorophores that undergo an irreversible green-to-red shift in emission colour upon irradiation with near-ultraviolet (near-UV) light. Despite their wide application in biotechnology, the high-level expression of pcRFPs in mesophotic and depth-generalist coral species currently lacks a biological explanation. Additionally, reduced pen…	Article
Postlarval chromatophores as an adaptation to ultraviolet radiation	Cancer; Chromatophores; Crabs; Megalopae; Telmessus; Ultraviolet radiation	Cancer oregonensis, Telmessus cheiragonus	Crabs	Other arthropods	UV absorbing pigments	NA	Kärkkäinen K.; Løe G.; Ågren J.	2004	Evolution	58	12		2831	2836	5	10.1111/j.0014-3820.2004.tb01634.x	https://www.scopus.com/inward/record.uri?eid=2-s2.0-0034725438&doi=10.1016%2fS0022-0981%2800%2900201-X&partnerID=40&md5=a3ae892b36faec2a84071719e9708929	It is now well established that ultraviolet radiation (UVR) may have detrimental, even lethal effects on zooplankters. Unlike copepods and other holoplankters, which may avoid UVR by undergoing diel vertical migration, larvae of many decapod crustaceans and fishes recruit to adult populations by remaining in near-surface waters during the daytime. Consequently, they are exposed to biologically da…	Article
Photoreceptors and diurnal variation in spectral sensitivity in the fiddler crab Gelasimus dampieri	Colour vision; Opsin; Retinular cells; Screening pigment; Uca; Ultraviolet	Gelasimus dampieri	Crabs	Other arthropods	Perception	Other	Skorupski P.; Chittka L.	2011	PLoS ONE	6	10	e25989				10.1371/journal.pone.0025989	https://www.scopus.com/inward/record.uri?eid=2-s2.0-85097210188&doi=10.1242%2fjeb.230979&partnerID=40&md5=2c5ab0409e35077d74deb14eb71f5e39	Colour signals, and the ability to detect them, are important for many animals and can be vital to their survival and fitness. Fiddler crabs use colour information to detect and recognise conspecifics, but their colour vision capabilities remain unclear. Many studies have attempted to measure their spectral sensitivity and identify contributing retinular cells, but the existing evidence is inconc…	Article
Thin-fingered fiddler crabs display a natural preference for UV light cues but show no sensory bias to other hypertrophied claw coloration	Aposematism; Decoy; Mate choice; Ocypodidae; Spectrophotometry; Ultraviolet signal	Leptuca leptodactyla	Crabs	Other arthropods	Sexual selection	Reproduction	Silva D.J.A.; Erickson M.F.; dos Santos Guidi R.; Pessoa D.M.A.	2022	Behavioural Processes	200		104667				10.1016/j.beproc.2022.104667	https://www.scopus.com/inward/record.uri?eid=2-s2.0-85131753203&doi=10.1016%2fj.beproc.2022.104667&partnerID=40&md5=59ef9f25dd11b7bb0e7b3c33d447a441	Although color cues play an important role in sociosexual signaling, when communication is exploited as a foraging cue by predators, prey must pay the due cost for sustaining information interchange. In this regard, fiddler crabs draw attention by having flashy enlarged claws that could potentially attract the interest of many predators. Surprisingly, the adaptive function of claw coloration in f…	Article
Review of crayfish color patterns in the Family Cambaridae (Astacoidea), with discussion of their possible importance	Astacidae; Cambaridae; Crayfishes; Parastacidae; Phylogeny; Systematics; Taxonomy	many	Crayfish	Other arthropods	No UV sensitivity	NA	Schuster G.A.	2020	Zootaxa	4577	1		63	98	35	10.11646/zootaxa.4755.1.3	https://www.scopus.com/inward/record.uri?eid=2-s2.0-85082193800&doi=10.11646%2fzootaxa.4755.1.3&partnerID=40&md5=76a69b8a063bf00056ff2551731c722f	The use of color photographs in crayfish species descriptions, state faunal books and popular articles is relatively recent. Except for verbal color descriptions, color and color patterns have not often been explored by crayfish researchers. Carotenoids and carotenoproteins are responsible for much of the color found in the integument and exoskeleton of crayfishes and other crustaceans. Research …	Review
Comparative studies of crustacean spectral sensitivity		5 sp	Crustaceans	Other arthropods	Perception	Other	Goldsmith T.H.; Fernandez H.R.	1968	Zeitschrift für Vergleichende Physiologie	60	2		156	175	19	10.1007/BF00878449	https://www.scopus.com/inward/record.uri?eid=2-s2.0-0000240382&doi=10.1007%2fBF00878449&partnerID=40&md5=52201908584fbc2ec6eafe602ccb5173	Spectral sensitivity of the lateral eyes of the isopod Porcellio scaber (wood louse) and the decapods Callinectes sapidus (blue crab), Palaemonetes paludosus (Everglades prawn), Orconectes virilis, and O. immunis (crayfish) have been measured between 300 and 660 nm by determining the reciprocal number of photons required to evoke a constant size retinal action potential. Porcellio is maximally se…	Article
Characterization and Comparison of Eye Development and Phototransduction Genes in Deep- and Shallow-Water Shrimp Alvinocaris longirostris and Palaemon carinicauda	alvinocarididae; deep sea; opsin; pax 6; phototransduction; transcriptome	Alvinocaris longirostris, Palaemon carinicauda	Crustaceans	Other arthropods	Perception	Other	Hui M.; Xin Q.; Cheng J.; Sha Z.	2022	Diversity	14	8	653				10.3390/d14080653	https://www.scopus.com/inward/record.uri?eid=2-s2.0-85137367747&doi=10.3390%2fd14080653&partnerID=40&md5=b98e5fee1203fb1db9751c5d36aebac2	The investigations of the molecular components of eye development and phototransduction in deep-sea species are important to elucidate the mechanism of their adaptation to dim light. In this study, eye transcriptomes of the shrimp Alvinocaris longirostris from the deep-sea chemosynthetic ecosystem and the shallow-water shrimp Palaemon carinicauda were compared. Two Pax6 homologs with low expressi…	Article
Adaptive specialization and constraint in morphological defences of planktonic larvae	allometry; coloration; comparative phylogenetics; crab; marine; predation; ultraviolet radiation; zoea	Crab sp.	Crustaceans	Other arthropods	Protection from UV radiation/no UV coloration	NA	Bashevkin S.M.; Christy J.H.; Morgan S.G.	2020	Functional Ecology	34	1		217	228	11	10.1111/1365-2435.13464	https://www.scopus.com/inward/record.uri?eid=2-s2.0-85074764289&doi=10.1111%2f1365-2435.13464&partnerID=40&md5=4f065a04f70bc1f4e3d0911cc2e8aab6	Morphological defences of plankton can include armour, spines and coloration. Spines defend from gape-limited fish predators, while pigmentation increases visibility to fishes but defends from ultraviolet radiation (UVR). Planktonic crab larvae (zoeae) exhibit inter- and intraspecific variability in the lengths of defensive spines, extent of pigmentation and body size. The determinants of this va…	Article
Ultraviolet radiation induces dose-dependent pigment dispersion in crustacean chromatophores	Crab; Erythrophore; Melanophore; Shrimp; Ultraviolet radiation	Crabs & Shrimp	Crustaceans	Other arthropods	UV-induced color change	NA	Ribeiro Gouveia G.; Martins Lopes T.; Amorim Neves C.; Maia Nery L.E.; Santos Trindade G.	2004	Pigment Cell Research	17	5		545	548	3	10.1111/j.1600-0749.2004.00191.x	https://www.scopus.com/inward/record.uri?eid=2-s2.0-4644273835&doi=10.1111%2fj.1600-0749.2004.00191.x&partnerID=40&md5=3fc6e36f3792c2d09bce9b578b61c758	Pigment dispersion in chromatophores as a response to UV radiation was investigated in two species of crustaceans, the crab Chasmagnathus granulata and the shrimp Palaemonetes argentinus. Eyestalkless crabs and shrimps maintained on either a black or a white background were irradiated with different UV bands. In eyestalkless crabs the significant minimal effective dose inducing pigment dispersion…	Article
Responses in pigmentation and anti-oxidant expression in Arctic Daphnia along gradients of DOC and UV exposure		Daphnia	Crustaceans	Other arthropods	UV exposure; no UV coloration measured	NA	Hu Q.; Guo Z.; Sun L.; Wang B.	2013	Shengtai Xuebao/ Acta Ecologica Sinica	33	12		3594	3601	7	10.5846/stxb201205160724	https://www.scopus.com/inward/record.uri?eid=2-s2.0-0036802177&partnerID=40&md5=5585b0da578f1c35cfa4c9b6e654eb22	Responses in carapace melanization and expression of the major anti-oxidant catalase (CAT) and glutathione transferase (GST) in Arctic Daphnia were assessed in enclosures along a gradient of dissolved organic carbon (DOC). This gradient was created by adding freeze-dried humic matter to 2 m3 UV-transparent enclosures, yielding final nominal concentrations of 1, 2.5, 5 and 10 mg C l-1. The UV atte…	Article
Colour preference and light sensitivity in trilobite larvae of mangrove horseshoe crab, Carcinoscopius rotundicauda (Latreille, 1802)	Animal behaviour; Colour vision; Horseshoe crab; Light sensitivity; Mangrove; Trilobite larvae	horseshoe crab	Crustaceans	Other arthropods	Perception	Other	Srijaya T.C.; Pradeep P.J.; Hassan A.; Chatterji A.; Shaharom F.; Jeffs A.	2014	Indian Journal of Experimental Biology	52	3		281	290	9		https://www.scopus.com/inward/record.uri?eid=2-s2.0-84895880261&partnerID=40&md5=f9a265650a9764e607ea2670e7de1eda	The trilobite larvae of C. rotundicauda were tested to determine their colour preference and light sensitivity until their first moulting (25 days post hatching) under laboratory conditions. Maximum congregation size of the trilobite larvae was found in the white zone respectively where (n= 12) followed by yellow (n= 8) and orange (n= 8), which showed the larval preference for lighter zones. Mori…	Article
A functional-morphological model of tanais cavolinii milne-edwards (crustacea, tanaidacea) adapted to a tubicolous life-strategy		Tanais cavolinii	Crustaceans	Other arthropods	UV protection	NA	Johnson S.B.; Attramadal Y.G.	1982	Sarsia	67	1		29	42	13	10.1080/00364827.1982.10421329	https://www.scopus.com/inward/record.uri?eid=2-s2.0-0001839616&doi=10.1080%2f00364827.1982.10421329&partnerID=40&md5=4f3de28662f2bc7f9d7f2f8861af4da8	The model is based on observations of living animals, functional analyses of structures, and in situ studies. The body-form and differentiation of legs, articles, joints, and spines reflect locomotionary adaptations to the tube. When moving outside the tube, a mucous thread released by the spinning legs (PII) acts as an anchoring life-line. The tube is built of various fragments and faeces, spun …	Article
Effect of UV-B Radiation and Desiccation Stress on Photoprotective Compounds Accumulation in Marine Leptolyngbya sp.	Cyanobacteria; Desiccation; Mycosporine-like amino acids; Photoprotection; UV radiation	Leptolyngbya sp	Cyanobacteria	NA	UV absorbing amino acids	NA	Joshi D.; Mohandass C.; Dhale M.	2018	Applied Biochemistry and Biotechnology	184	1		35	47	12	10.1007/s12010-017-2523-3	https://www.scopus.com/inward/record.uri?eid=2-s2.0-85020198525&doi=10.1007%2fs12010-017-2523-3&partnerID=40&md5=ebea9e36139e226a9ce186c3fbfdbb14	Increased awareness regarding the harmful effects of ultraviolet (UV)-B radiation has led to the search for new sources of natural UV-B protecting compounds. Mycosporine-like amino acids are one of such promising compounds found in several organisms. Cyanobacteria are ideal organisms for isolation of these compounds due to their compatibility and adaptability to thrive under harsh environmental c…	Article
Primary photodynamics of the green/red-absorbing photoswitching regulator of the chromatic adaptation e domain from fremyella diplosiphon		many	Cyanobacteria	NA	No UV coloration	NA	Meraz L.C.; Hénaut Y.; Legal L.	2012	Ethology Ecology and Evolution	24	1		1	13	12	10.1080/03949370.2011.582887	https://www.scopus.com/inward/record.uri?eid=2-s2.0-84888259743&doi=10.1021%2fbi400946q&partnerID=40&md5=95de2649cfa809acd0c0a89c810dd2e3	Phytochromes are red/far-red photosensory proteins that utilize the photoisomerization of a linear tetrapyrrole (bilin) chromophore to detect the red to far-red light ratio. Cyanobacteriochromes (CBCRs) are distantly related cyanobacterial photosensors with homologous bilin-binding GAF domains, but they exhibit greater spectral diversity. Different CBCR subfamilies have been described, with spect…	Article
Community and pigment structure of Arctic cyanobacterial assemblages: The occurrence and distribution of UV-absorbing compounds	Absorbance; Arctic; Cyanobacterium; Pigment; Polar; Ultraviolet		Cyanobacteria	NA	UV radiation exposure	NA	Quesada A.; Vincent W.F.; Lean D.R.S.	1999	FEMS Microbiology Ecology	28	4		315	323	8	10.1016/S0168-6496(98)00114-7	https://www.scopus.com/inward/record.uri?eid=2-s2.0-0033059749&doi=10.1016%2fS0168-6496%2898%2900114-7&partnerID=40&md5=6ca533f0e449c3844aa9396f3f1ce136	Three groups of cyanobacterial communities were widely distributed in the benthic environment of lakes, ponds and streams on Ellesmere Island and Cornwallis Island in the Canadian High Arctic: (1) sheets or spherical colonies of Nostoc (up to 20 mm diameter); (2) biofilms up to 7 mm thick, dominated almost exclusively by Oscillatoria; (3) microbial mats up to 8 mm thick containing several taxa, p…	Article
UV protecting pigment of the terrestrial cyanobacterium Tolypothrix byssoidea	MAAs; Scytonemin; Sheath; Terrestrial cyanobacteria; Tolypothrix byssoidea; UV-protecting pigment		Cyanobacteria	NA	UV radiation protection	NA	Döhler G.; Hagmeier E.	1997	Botanica Acta	110	6		481	488	7	10.1111/j.1438-8677.1997.tb00666.x	https://www.scopus.com/inward/record.uri?eid=2-s2.0-0032429854&doi=10.1016%2fS0176-1617%2898%2980233-2&partnerID=40&md5=5530e206657ce6a644c1a2b28a57e68a	Absorption spectra of methanolic extracts of the terrestrial cyanobacterium, Tolypothrix byssoidea, isolated from rock surfaces exposed to bright sunlight and grown under fluorescent light showed prominent absorption at: 260, 330 and 384 nm in the UV range of the spectrum. The organism was able to survive and retain the absorption peaks at 260 and 384 nm even after 24 h of UV-C irradiation. In co…	Article
Depth distribution of epilithic cyanobacteria and pigments in a mountain lake characterized by marked water-level fluctuations	Carbonate mountain lakes; Cyanobacteria; Depth distribution; Epilithon; Light; PAR; Periphyton; Pigments; Scytonemin; UV; Water-level fluctuations		Cyanobacteria	NA	UV radiation/protection	NA	Cantonati M.; Guella G.; Komárek J.; Spitale D.	2014	Freshwater Science	33	2		537	547	10	10.1086/675930	https://www.scopus.com/inward/record.uri?eid=2-s2.0-84903588923&doi=10.1086%2f675930&partnerID=40&md5=4d3f2da9c38df7a3db39141378ed2f74	Lake benthic cyanobacteria and algae are distributed along a depth gradient. At the extremes of the gradient, irradiance is a selecting factor because of excess (UV exposure in shallow waters) or extreme reduction (light limitation at the bottom of the euphotic zone). We tested whether, how, and to what extent epilithic cyanobacteria assemblages change with depth in a carbonate meromictic lake (L…	Article
A role for ecology in the evolution of colour variation and sexual dimorphism in Hawaiian damselflies	Adaptation; Comparative studies; Insects; Natural selection	Megalagrion	Damselflies	Other insects	Sexual dimorphism	Survival	Cooper I.A.; Brown J.M.; Getty T.	2016	Journal of Evolutionary Biology	29	2		418	427	9	10.1111/jeb.12796	https://www.scopus.com/inward/record.uri?eid=2-s2.0-84958625088&doi=10.1111%2fjeb.12796&partnerID=40&md5=dd2bf8e0f3f82c7fb8aee11a9d38a191	Variation in traits that are sexually dimorphic is usually attributed to sexual selection, in part because the influence of ecological differences between sexes can be difficult to identify. Sex-limited dimorphisms, however, provide an opportunity to test ecological selection disentangled from reproductive differences between the sexes. Here, we test the hypothesis that ecological differences pla…	Article
Ecology of sexual dimorphism and clinal variation of coloration in a damselfly	Andromorph; Antioxidant; Color variation; Female polymorphism; Sexual conflict	Megalagrion calliphya	Damselflies	Other insects	UV protection via antioxidant production in red pigment	NA	Cooper I.A.	2010	American Naturalist	176	5		566	572	6	10.1086/656491	https://www.scopus.com/inward/record.uri?eid=2-s2.0-78349278835&doi=10.1086%2f656491&partnerID=40&md5=8a248b4d3073bac6e591e499a2cc7c29	Sexual selection more so than natural selection is posited as the major cause of sex differences. Here I show ecological correlations between solar radiation levels and sexual dimorphism in body color of a Hawaiian damselfly. Megalagrion calliphya exhibits sexual monomorphism at high elevations where both sexes are red in color; sexual dimorphism at low elevations where females are green; and fem…	Article
Ultraviolet wing signal affects territorial contest outcome in a sexually dimorphic damselfly	Megaloprepus; Rival assessment; Seasonal effect; Sex recognition; Sexual signalling; UV reflectance	Megaloprepus caerulatus	Damselflies	Other insects	Sexual signalling	Reproduction	Xu M.; Fincke O.M.	2015	Animal Behaviour	101			67	74	7	10.1016/j.anbehav.2014.12.018	https://www.scopus.com/inward/record.uri?eid=2-s2.0-84921786874&doi=10.1016%2fj.anbehav.2014.12.018&partnerID=40&md5=48e1997ccd1966d6148ba5b289163069	Ultraviolet (UV) reflectance and UV vision are both common among animals and are known to function in mate choice and male-male competition among numerous vertebrates. In comparison, examples of functional UV reflectance among invertebrates are scarce. In a territorial damselfly (. Megaloprepus caerulatus), data from natural territorial contests indicated that males assessed the male wing band of…	Article
The Role of Wing Pigmentation, UV and Fluorescence as Signals in a Neotropical Damselfly	Calopterygidae; colouration; Odonata; Sexual selection; structural colour; territoriality	Mnesarete pudica	Damselflies	Other insects	Sexual signalling	Reproduction	Rozema J.; Björn L.O; Bornman J.F; Gaberščik A.; Häder D.-P.; Trošt T.; Germ M.; Klisch M.; Gröniger A.; Sinha R.P; Lebert M.; He Y.-Y.; Buffoni-Hall R.; De Bakker N.V.J; Van De Staaij J.; Meijkamp B.B	2002	Journal of Photochemistry and Photobiology B: Biology	66	1		2	12	10	10.1016/S1011-1344(01)00269-X	https://www.scopus.com/inward/record.uri?eid=2-s2.0-84891632694&doi=10.1007%2fs10905-013-9406-4&partnerID=40&md5=c207d3e491ac7ed15cbacccaba406d4a	Pigmentation patterns, ultraviolet reflection and fluorescent emission are often involved in mate recognition and mate quality functions in many animal taxa. We investigated the role of wing ultra-violet reflection, fluorescence emission, and pigmentation on age and sexual signals in the damselfly Mnesarete pudica. In this species, wings are sexually dimorphic in colour and exhibit age dependency…	Article
Long-term changes in pigmentation of arctic Daphnia provide potential for reconstructing aquatic UV exposure	Arctic lakes; Fossil pigments; Paleolimnology; UV radiation; Zooplankton	many	Daphnia	Other arthropods	UV screening pigments	NA	Nevalainen L.; Rantala M.V.; Luoto T.P.; Ojala A.E.K.; Rautio M.	2016	Quaternary Science Reviews	144			44	50	6	10.1016/j.quascirev.2016.05.022	https://www.scopus.com/inward/record.uri?eid=2-s2.0-84969900530&doi=10.1016%2fj.quascirev.2016.05.022&partnerID=40&md5=4653bc8964f41e12b82ec041f0dba7fd	Despite the biologically damaging impacts of solar ultraviolet radiation (UV) in nature, little is known about its natural variability, forcing mechanisms, and long-term effects on ecosystems and organisms. Arctic zooplankton, for example the aquatic keystone genus Daphnia (Crustacea, Cladocera) responds to biologically damaging UV by utilizing photoprotective strategies, including pigmentation. …	Article
Tethered Preparation for the Analysis of Mosquito Visual-Motor Responses Using Modular Visual Displays		Aedes aegypti	Diptera	Other insects	UV-curing glue in methods - not relevant	NA	Roberts M.L.; Ras E.; Peters A.	2009	Behavioral Ecology	20	3		535	541	6	10.1093/beheco/arp028	https://www.scopus.com/inward/record.uri?eid=2-s2.0-85169624465&doi=10.1101%2fpdb.prot108179&partnerID=40&md5=1fea820fb3d368a7b9109add4186cd3b	In the present protocol, we describe methods to assess mosquito visual-motor responses using the Reiser–Dickinson light-emitting diode (LED) panels arranged in a cylindrical arena and fixed-tethered preparations where the insect cannot adjust its orientation relative to the visual display. Variations around this approach might be better adapted for the specific requirements of each research proje…	Article
Compact genome of the Antarctic midge is likely an adaptation to an extreme environment		Belgica antarctica	Diptera	Other insects	UV radiation/protection	NA	Kelley J.L.; Peyton J.T.; Fiston-Lavier A.-S.; Teets N.M.; Yee M.-C.; Johnston J.S.; Bustamante C.D.; Lee R.E.; Denlinger D.L.	2014	Nature Communications	5		4611				10.1038/ncomms5611	https://www.scopus.com/inward/record.uri?eid=2-s2.0-84907411729&doi=10.1038%2fncomms5611&partnerID=40&md5=1ef595f0b16f2f8b6a03e6b078c37092	The midge, Belgica antarctica, is the only insect endemic to Antarctica, and thus it offers a powerful model for probing responses to extreme temperatures, freeze tolerance, dehydration, osmotic stress, ultraviolet radiation and other forms of environmental stress. Here we present the first genome assembly of an extremophile, the first dipteran in the family Chironomidae, and the first Antarctic …	Article
Dark-adaptation after heterochromatic flash-illumination in the compound eye of the blow-fly; [Die Dauer der Dunkeladaptation beim Fliegenauge nach Belichtung mit heterochromatischen Blitzen]		blow flies	Diptera	Other insects	Perception/mechanism	Other	Hamdorf K.	1971	Zeitschrift für Vergleichende Physiologie	75	2		200	206	6	10.1007/BF00335263	https://www.scopus.com/inward/record.uri?eid=2-s2.0-34250465512&doi=10.1007%2fBF00335263&partnerID=40&md5=459af89ed49cdca66fe1a4f13156d688	The time course of dark adaptation (increase in amplitude of the electroretinogram) in the fly Calliphora was tested by light flashes (2 msec) of various wavelengths. The results showed that the time course depends on the wavelength of the test flashes, and on the interval between them. Using white test light the time for completion of dark adaptation increases with the interval between flashes, …	Article
Adaptation and photoregeneration in the eye of the blow fly		Calliphora	Diptera	Other insects	Perception	Other	Rosner G.	1975	J.COMP.PHYSIOL.SER.A	102	4		269	295	26		https://www.scopus.com/inward/record.uri?eid=2-s2.0-0016678212&partnerID=40&md5=566aada50470bad43a509065b8a5030f	The correlation between the P 490 concentration and the sensitivity of the blue green UV sensitive photoreceptors Nos. 1-6 of the blow fly Calliphora is analysed by adaptation experiments with intracellular recordings. Chromatic light adaptations lead to specific variations in spectral efficiency curves. The variability in UV and blue green sensitivity is presumably caused by two independent visu…	Article
A humoral stress response in Drosophila		Drosophila	Diptera	Other insects	Effects of UV radiation; no UV coloration	NA	Ekengren S.; Tryselius Y.; Dushay M.S.; Liu G.; Steiner H.; Hultmark D.	2001	Current Biology	11	9		714	718	4	10.1016/S0960-9822(01)00203-2	https://www.scopus.com/inward/record.uri?eid=2-s2.0-0035336824&doi=10.1016%2fS0960-9822%2801%2900203-2&partnerID=40&md5=dd9530ca0ba0983d9194c51f47664317	The ability to react to unfavorable environmental changes is crucial for survival and reproduction, and several adaptive responses to stress have been conserved during evolution [1-3]. Specific immune and heat shock responses mediate the elimination of invading pathogens and of damaged proteins or cells [4-6]. Furthermore, MAP kinases and other signaling factors mediate cellular responses to a ve…	Article
Genetic dissection of the photoreceptor system in the compound eye of Drosophila melanogaster		Drosophila	Diptera	Other insects	Perception	Other	Stark W.S.; Walker J.A.; Harris W.A.	1976	The Journal of Physiology	256	2		415	439	24	10.1113/jphysiol.1976.sp011331	https://www.scopus.com/inward/record.uri?eid=2-s2.0-0017280406&doi=10.1113%2fjphysiol.1976.sp011331&partnerID=40&md5=8b4bc5876c8b0b47c9a2674838c54d0b	1. Three mutations which eliminate specific types of photoreceptors in Drosophila were characterized. 2. Of the eight photoreceptors in each facet, two mutations delete the outer six (R 1‐6). The third eliminates R 7, one of the two central photoreceptors. Double mutants can be constructed in which only photoreceptor R 8 is present. 3. The spectral sensitivities, photopigments, and behavioural pr…	Article
Electrophysiological characterization of Drosophila ocelli		Drosophila	Diptera	Other insects	Perception	Other	Hu K.G.; Reichert H.; Stark W.S.	1978	Journal of Comparative Physiology □ A	126	1		15	24	9	10.1007/BF01342646	https://www.scopus.com/inward/record.uri?eid=2-s2.0-0002946796&doi=10.1007%2fBF01342646&partnerID=40&md5=06132f39a24b6c25e300313a355c6af2	Drosophila have 3 simple eyes, ocelli, located on the vertex of the head, in addition to 2 compound eyes. We determined ocellar function using the electroretinogram (ERG) and vision mutants. The ERG waveform in response to a 1 s stimulus was a slow negative (receptor depolarizing) potential followed by a return to baseline at light-off (Fig. 1). During long stimuli there was an exponential decay …	Article
Spectral selectivity of visual response alterations mediated by interconversions of native and intermediate photopigments in Drosophila		Drosophila	Diptera	Other insects	Perception	Other	Stark W.S.	1975	Journal of Comparative Physiology ■ A	96	4		343	356	13	10.1007/BF00619224	https://www.scopus.com/inward/record.uri?eid=2-s2.0-34250409299&doi=10.1007%2fBF00619224&partnerID=40&md5=e59cd859d8e72f6437e4ced642900353	Recent studies have indicated that intense short wavelength stimulation in flies converts rhodopsin to a longlived metarhodopsin while decreasing visual sensitivity and electroretinographic (ERG) responsivity. Long wavelength stimulation reverses both visual pigment and ERG alterations. In this study of ERG's in white-eyed Drosophila, spectral sensitivities were obtained following intense visible…	Article
Desiccation resistance and pigmentation variation reflects bioclimatic differences in the Drosophila americana species complex		Drosophila americana	Diptera	Other insects	UV radiation/protection	NA	Davis J.S.; Moyle L.C.	2019	BMC Evolutionary Biology	19	1	204				10.1186/s12862-019-1536-7	https://www.scopus.com/inward/record.uri?eid=2-s2.0-85074625392&doi=10.1186%2fs12862-019-1536-7&partnerID=40&md5=bb78cbf0230b188782221f5ca382ee3f	Background: Disentangling the selective factors shaping adaptive trait variation is an important but challenging task. Many studies-especially in Drosophila-have documented trait variation along latitudinal or altitudinal clines, but frequently lack resolution about specific environmental gradients that could be causal selective agents, and often do not investigate covariation between traits simu…	Article
Drosophila sensory receptors - A set of molecular swiss army knives	Drosophila; ENaC; FlyBook; Gustation; Gustatory receptor; Hearing; Nervous system and behavior; Olfactory receptor; Pheromones olfaction; Phototransduction; Rhodopsin; Smell; Somatosensation; Taste; Temperature sensation; TMC; Touch; TRP channels	Drosophila melanogaster	Diptera	Other insects	Perception	Other	Montell C.	2021	Genetics	217	1	IYAA011				10.1093/GENETICS/IYAA011	https://www.scopus.com/inward/record.uri?eid=2-s2.0-85102593373&doi=10.1093%2fGENETICS%2fIYAA011&partnerID=40&md5=56ecbcf41ec2ceca775bce80bdfe0d0e	Genetic approaches in the fruit fly, Drosophila melanogaster, have led to a major triumph in the field of sensory biology-the discovery of multiple large families of sensory receptors and channels. Some of these families, such as transient receptor potential channels, are conserved from animals ranging from worms to humans, while others, such as “gustatory receptors,” “olfactory receptors,” and “…	Article
Evidence for colour vision in Drosophila melanogaster through spontaneous phototactic choice behaviour		Drosophila melanogaster	Diptera	Other insects	Perception	Other	Schümperli R.A.	1973	Journal of Comparative Physiology	86	1		77	94	17	10.1007/BF00694480	https://www.scopus.com/inward/record.uri?eid=2-s2.0-0015818528&doi=10.1007%2fBF00694480&partnerID=40&md5=b047981bed91347c997f42a47462ed0c	1. In a Y-tube apparatus, one arm illuminated by a white or monochromatic light of constant intensity, the other by monochromatic lights of various intensities (Fig. 1), the dependence of the spontaneous phototactic choice behaviour of Drosophila melanogaster, ♀ ♀, on intensity and spectral composition of the stimulus lights and on the state of adaptation has been tested. 2 The slopes of the reac…	Article
Isolation of adaptation mechanisms and photopigment spectra by vitamin A deprivation in Drosophila		Drosophila melanogaster	Diptera	Other insects	Perception	Other	Stark W.S.; Zitzmann W.G.	1976	Journal of Comparative Physiology ■ A	105	1		15	27	12	10.1007/BF01380050	https://www.scopus.com/inward/record.uri?eid=2-s2.0-34250382860&doi=10.1007%2fBF01380050&partnerID=40&md5=e35da25ae658ae1b48a207c216014a48	Intense short wavelength adaptation converts rhodopsin to a long wavelength absorbing stable metarhodopsin and inactivates R1-6 photoreceptors in Drosophila. In addition to decreasing sensitivity, vitamin A deprivation eliminates this short wavelength induced R1-6 inactivation. A model (Fig. 4) explains this adaptational difference of vitamin A deprived Drosophila (from normally-reared or high vi…	Article
Simultaneous and successive colour contrast expressed in "slow" phototactic behaviour of walking Drosophila melanogaster		Drosophila melanogaster	Diptera	Other insects	Perception	Other	Basten K.; Mallot H.A.	2010	Biological Cybernetics	102	5		413	425	12	10.1007/s00422-010-0375-9	https://www.scopus.com/inward/record.uri?eid=2-s2.0-0010417822&doi=10.1007%2fBF00611050&partnerID=40&md5=c49424a4836dd0b7b63fadf756aef2a8	A behavioural paradigm, the "fly balance" (Fig. 1), allows continuous recording of the position of a walking fly in a Plexiglas tube (Fig. 2). This apparatus was used to study elements of "slow" phototactic behaviour of Drosophila melanogaster wildtype and some of its mutants. Lights of varying intensity and spectral composition were presented to the two ends of a Plexiglas tube (Fig. 3). The inf…	Article
Modality-Specific Circuits for Skylight Orientation in the Fly Visual System	circuits; computation; Drosophila; insects; navigation; neuroethology; polarization; skylight; vision	Drosophila melanogaster	Diptera	Other insects	Perception	Other											https://www.scopus.com/inward/record.uri?eid=2-s2.0-85071694454&doi=10.1016%2fj.cub.2019.07.020&partnerID=40&md5=d59efdf2047426d4273ea2f6524a0bbd	In the fly optic lobe, ∼800 highly stereotypical columnar microcircuits are arranged retinotopically to process visual information. Differences in cellular composition and synaptic connectivity within functionally specialized columns remain largely unknown. Here, we describe the cellular and synaptic architecture in medulla columns located downstream of photoreceptors in the dorsal rim area (DRA)…	Article
Sensitivity and adaptation in R7, an ultraviolet photoreceptor, in the Drosophila retina		Drosophila melanogaster	Diptera	Other insects	Perception	Other	Omori Y.; Takayama H.; Ohba Fls H.	2000	Botanical Journal of the Linnean Society	132	1		19	27	8	10.1006/bojl.1999.0280	https://www.scopus.com/inward/record.uri?eid=2-s2.0-0011289571&doi=10.1007%2fBF00667784&partnerID=40&md5=a2daa5c0b449e1a25812379bdd3300cc	Receptor deficient mutants and chromatic adaptation were used to isolate the contribution of R7 to the electroretinogram (ERG) of Drosophila. R7 was found to be a single-peaked ultraviolet (UV) receptor (Fig. 1). Photoconversion of the UV absorbing rhodopsin (R) to its stable 470-495 nm metarhodopsin (M) was shown to elicit a long-lived negative (depolarizing) afterpotential (Fig. 3) while inacti…	Article
Revisiting classic clines in Drosophila melanogaster in the age of genomics	Latitudinal cline; Local adaptation; Spatially varying selection	Drosophila melanogaster	Diptera	Other insects	UV radiation briefly mentioned	NA	Maurer G.; Portugal S.J.; Cassey P.	2011	Journal of Avian Biology	42	6		494	504	10	10.1111/j.1600-048X.2011.05368.x	https://www.scopus.com/inward/record.uri?eid=2-s2.0-84938291789&doi=10.1016%2fj.tig.2015.05.006&partnerID=40&md5=20586d8791481857ecf7ddcae05f5d03	Adaptation to spatially varying environments has been studied for decades, but advances in sequencing technology are now enabling researchers to investigate the landscape of genetic variation underlying this adaptation genome wide. In this review we highlight some of the decades-long research on local adaptation in Drosophila melanogaster from well-studied clines in North America and Australia. W…	Review
A variable genetic architecture of melanic evolution in Drosophila melanogaster	Adaptation; Bulk segregant analysis; Drosophila melanogaster; Parallel evolution; Pigmentation; Standing genetic variation	Drosophila melanogaster	Diptera	Other insects	UV radiation/melanism	NA	Bastide H.; Lange J.D.; Lack J.B.; Yassin A.; Pool J.E.	2016	Genetics	204	3		1307	1319	12	10.1534/genetics.116.192492	https://www.scopus.com/inward/record.uri?eid=2-s2.0-84994891042&doi=10.1534%2fgenetics.116.192492&partnerID=40&md5=4784975dd98731e6a44f0ba0fab3cbc9	Unraveling the genetic architecture of adaptive phenotypic divergence is a fundamental quest in evolutionary biology. In Drosophila melanogaster, high-altitude melanism has evolved in separate mountain ranges in sub-Saharan Africa, potentially as an adaptation to UV intensity. We investigated the genetic basis of this melanism in three populations using a new bulk segregant analysis mapping metho…	Article
The influence of abdominal pigmentation on desiccation and ultraviolet resistance in two species of drosophila	Abdominal pigmentation; Cline; Desiccation; Drosophila; Ultraviolet irradiation resistance	Drosophila	Diptera	Other insects	UV protection	NA	Matute D.R.; Harris A.	2013	Evolution	67	8		2451	2460	9	10.1111/evo.12122	https://www.scopus.com/inward/record.uri?eid=2-s2.0-84880801965&doi=10.1111%2fevo.12122&partnerID=40&md5=dd9cc37f17da4a1c71632b55930e7358	Drosophila yakuba and D. santomea are sister species that differ in their levels of abdominal pigmentation; D. yakuba shows heavily pigmented posterior abdominal segments in both sexes, whereas D. santomea lacks dark pigment anywhere on its body. Using naturally collected lines, we demonstrate the existence of altitudinal variation in abdominal pigmentation in D. yakuba but not in D. santomea. We…	Article
Optical releasers of the innate proboscis extension in the hoverfly Eristalis tenax L. (Syrphidae, Diptera)	Colour preference; Eristalis; Pollen feeding; Proboscis extension; specific behaviour; Wavelength	Eristalis tenax	Diptera	Other insects	UV-reflecting artificial flowers; light effects on color preference	NA	Delhey K.; Peters A.; Biedermann P.H.W.; Kempenaers B.	2008	Naturwissenschaften	95	10		939	946	7	10.1007/s00114-008-0406-8	https://www.scopus.com/inward/record.uri?eid=2-s2.0-0028052746&doi=10.1007%2fBF00217378&partnerID=40&md5=e2af7bd44ae7eb737cdd9bcf71f43fdf	Freshly emerged, inexperienced imagos of the hoverfly Eristalis tenax L. extend their proboscis towards small, yellow colour stimuli, such as anther parts and artificial floral guides. The releasing of this behaviour, which is adapted to pollen feeding, was investigated in behavioural tests using white, UV-reflecting artificial flowers with four small screens illuminated with test stimuli serving…	Article
Flies exploit predictable perspectives and backgrounds to enhance iridescent signal salience and mating success	Communication; Muscidae; Sexual selection; Structural color; Vision	Lispe cana	Diptera	Other insects	Mating success	Reproduction	White T.E.; Vogel-Ghibely N.; Butterworth N.J.	2020	American Naturalist	195	4		733	742	9	10.1086/707584	https://www.scopus.com/inward/record.uri?eid=2-s2.0-85082561821&doi=10.1086%2f707584&partnerID=40&md5=f52eaa522b216c75daa950faaebfb52c	Communication requires both the encoding of information and its effective transmission, but little is known about display traits that primarily serve to enhance efficacy. Here we examined the visual courtships of Lispe cana, a cursorial fly that lives and mates in heterogeneous foreshores, and tested the prediction that males should seek to enhance signal salience and consequent fitness through t…	Article
Heightened condition dependent expression of structural coloration in the faces, but not wings, of male and female flies	honest signal; iridescent; mate choice; sexual selection; wing interference pattern	Lispe cana	Diptera	Other insects	Sexual signalling	Reproduction	White T.E.; Locke A.; Latty T.	2022	Current Zoology	68	5		600	607	7	10.1093/cz/zoab087	https://www.scopus.com/inward/record.uri?eid=2-s2.0-85154593174&doi=10.1093%2fcz%2fzoab087&partnerID=40&md5=0b76f52ff26c06d24cd7c0978c0e736e	Structurally colored sexual signals are a conspicuous and widespread class of ornament used in mate choice, though the extent to which they encode information on the quality of their bearers is not fully resolved. Theory predicts that signaling traits under strong sexual selection as honest indicators should evolve to be more developmentally integrated and exaggerated than nonsexual traits, there…	Article
Electrophysiological analysis of fly retina - II. Spectral and polarisation sensitivity in R7 and R8		many	Diptera	Other insects	Perception	Other	Hardie R.C.; Franceschini N.; McIntyre P.D.	1979	Journal of Comparative Physiology □ A	133	1		23	39	16	10.1007/BF00663107	https://www.scopus.com/inward/record.uri?eid=2-s2.0-0011334489&doi=10.1007%2fBF00663107&partnerID=40&md5=ec90cec9922ea43934a590afbed3638f	1. Intracellular recordings have been made from over 100 central retinula cells (R7 and R8) in the flies Calliphora stygia (wild type), Calliphora erythrocephala (chalky) and Musca domestica (white). 2. Spectral sensitivities determined with axial and non-axial illumination (Figs. 2, 3, 7, 9), polarisation sensitivities and their dependence upon stimulus wavelength (Table 2, Figs. 5, 6), and the …	Article
Electrophysiological analysis of fly retina. I: Comparative properties of R1-6 and R 7 and 8		many	Diptera	Other insects	Perception	Other	Hardie R.C.	1979	Journal of Comparative Physiology □ A	129	1		19	33	14	10.1007/BF00679908	https://www.scopus.com/inward/record.uri?eid=2-s2.0-0002760212&doi=10.1007%2fBF00679908&partnerID=40&md5=371be63a23e9f40bffce2fc6f4278d3d	1. Intracellular recordings have been made from the photoreceptor classes R1-6, R 7, and R 8 in the flies, Calliphora (wild) and Musca (white). 2. The half width of the angular sensitivity function (Δρ) in Calliphora R1-6 varies between 1.5° in the fovea and 3° in the lateral eye regions (Fig. 1). Light adaptation narrows these values by 20%. Both R 7 and R 8 have Δρ values narrower than in R1-6,…	Article
Sensitivity and photopigments of R1-6, a two-peaked photoreceptor, in Drosophila, Calliphora and Musca		many	Diptera	Other insects	Perception	Other	Stark W.S.	1977	Journal of Comparative Physiology ■ A	115	1		47	59	12	10.1007/BF00667784	https://www.scopus.com/inward/record.uri?eid=2-s2.0-0000777348&doi=10.1007%2fBF00613010&partnerID=40&md5=1fc3ed048c3285346234e0134e0fd5a9	Low vitamin A rearing decreases sensitivity and eliminates the ultraviolet but not the blue sensitivity maximum in R1-6 in Drosophila, Calliphora and Musca (Figs. 2-4). Spectral adaptation functions for control and vitamin A deprived flies yielded derived stable metarhodopsin absorption spectra from spectral sensitivity. Metarhodopsin has a long wavelength maximum and also has an ultraviolet maxi…	Article
Visual acuity of fly photoreceptors in natural conditions - Dependence on UV sensitizing pigment and light-controlling pupil	Acceptance angle; Diffraction; Light adaptation; Rhabdomere; Sky light; Waveguide mode	Musca	Diptera	Other insects	Perception	Other	Stavenga D.G.	2004	Journal of Experimental Biology	207	10		1703	1713	10	10.1242/jeb.00949	https://www.scopus.com/inward/record.uri?eid=2-s2.0-2442563585&doi=10.1242%2fjeb.00949&partnerID=40&md5=713f52958d4b54a8cebd94f085f2ebe0	The effect of the UV-absorbing sensitizing pigment of fly photoreceptors on absolute, spectral and angular sensitivity was investigated with a wave-optics model for the facet lens-rhabdomere system. When sky light was used as a UV-rich light source, one sensitizing pigment molecule per rhodopsin increased the photoreceptor absorption by 14-18% with respect to pure rhodopsin, whilst two sensitizin…	Article
Towards the question of the ability to distinguish spectral colours: an investigation of an optomotor response in the flesh fly, Phormia regina Meig; [Zur Frage des Unterscheidungsvermögens für Spektralfarben: Eine Untersuchung der Optomotorik der königlichen Glanzfliege Phormia regina Meig]		Phormia	Diptera	Other insects	Perception; they can see UV	Other	Hermann K.; Klahre U.; Moser M.; Sheehan H.; Mandel T.; Kuhlemeier C.	2013	Current Biology	23	10		873	877	4	10.1016/j.cub.2013.03.069	https://www.scopus.com/inward/record.uri?eid=2-s2.0-0013579852&doi=10.1007%2fBF00339146&partnerID=40&md5=b300be9fd472dba506a8443e019b8a4c	1. An apparatus was developed in which a rotating striped pattern could be produced in various spectral colours. The apparatus is suitable for investigations in the ultraviolet range. 2. The optomotor reaction of Phormia reginaMeig. was measured by recording the torque (yawing force) produced by the animals in flight when fixed along a vertical axis. 3. The spectral sensitivity was determined at …	Article
Climatic factors shape plastic trade-offs in the polyphenic black scavenger fly Sepsis thoracica (Diptera: Sepsidae)	body size; coloration; insolation; latitude; long-wave radiation; melanism; plasticity; short-wave radiation; temperature	Sepsis thoracica	Diptera	Other insects	UV radiation/protection	NA	Busso J.P.; Blanckenhorn W.U.	2018	Journal of Biogeography	45	3		593	603	10	10.1111/jbi.13140	https://www.scopus.com/inward/record.uri?eid=2-s2.0-85039149475&doi=10.1111%2fjbi.13140&partnerID=40&md5=9494f8f488b071be66b80d47358281e2	Aim: Trade-offs allow individuals to optimize their fitness by tailoring the investment into different traits to variable environmental conditions, such as along geographical gradients. Trade-offs thus can help in adjusting to changing thermal and insolation profiles, especially in small ectotherms, whose body temperature typically follows environmental temperatures closely. Two traits usually in…	Article
Factors influencing larval color in the Simulium vittatum complex (Diptera: Simuliidae)	Aquatic insects; Black flies; Pigments; Stream	Simulium vittatum	Diptera	Other insects	Phenotypic plasticity/darker with UV light exposure	NA	Zettler J.A.; Adler P.H.; McCreadie J.W.	1998	Invertebrate Biology	117	3		245	252	7	10.2307/3226989	https://www.scopus.com/inward/record.uri?eid=2-s2.0-0032359676&doi=10.2307%2f3226989&partnerID=40&md5=676843ffd80585cd3bf92e6b6706553b	We investigated factors that influence larval color in black flies of the Simulium vittatum complex. In the laboratory, larvae were exposed to different light sources (ultraviolet and fluorescent "cool white"), background colors (black and white), and diets (periphyton, Spirulina, and fish food). Larvae were significantly darker when exposed to ultraviolet radiation, when reared in black containe…	Article
Close to complete conservation of the brachyceran opsin repertoire in the stalk-eyed fly Teleopsis dalmanni	brachycera; color vision; diptera; gene loss; opsin; Teleopsis dalmanni	Teleopsis dalmanni	Diptera	Other insects	Perception	Other	Friedrich M.	2023	Journal of Experimental Zoology Part B: Molecular and Developmental Evolution	340	7		469	473	4	10.1002/jez.b.23220	https://www.scopus.com/inward/record.uri?eid=2-s2.0-85173731622&doi=10.1002%2fjez.b.23220&partnerID=40&md5=f64029d12841fe17507885aa26311080	Due to the unique morphology of their adult visual system, stalk-eyed flies represent an important model of exaggerated trait evolution through sexual selection. Early physiological measurements indicated wavelength sensitivity peaks in the ultraviolet (360 nm), blue (450), blue-green (490 nm), and red (>550 nm) ranges in the compound eye retina of the stalk-eyed fly Teleopsis dalmanni, consisten…	Article
Light emitting diode(LED)-based trapping of the greenhouse whitefly (Trialeurodes vaporariorum)	Colour attraction; Colour preference; Light emitting diode trap; Opponent mechanism; Wavelength specific behaviour; Yellow trap	Trialeurodes vaporariorum	Diptera	Other insects	Perception	Other	Stukenberg N.; Gebauer K.; Poehling H.-M.	2015	Journal of Applied Entomology	139	4		268	279	11	10.1111/jen.12172	https://www.scopus.com/inward/record.uri?eid=2-s2.0-84926520773&doi=10.1111%2fjen.12172&partnerID=40&md5=f9e9374905ccb6b884f74619f40cecdd	Visual traps like yellow sticky card traps are used for monitoring and control of the greenhouse whitefly (Trialeurodes vaporariorum). However, reflected intensity (brightness) and hence, attractiveness depend on the ambient light conditions, and the colour (wavelength) might not fit with the sensitivity of whitefly photoreceptors. The use of light emitting diodes (LEDs) is a promising approach t…	Article
Angular and spectral sensitivity of fly photoreceptors. III. Dependence on the pupil mechanism in the blowfly Calliphora	Boundary wave; Diffraction limit; Light-adaptation; Optical waveguides; Sensitizing pigment; Spectral shift		Diptera	Other insects	Perception	Other	Stavenga D.G.	2004	Journal of Comparative Physiology A: Neuroethology, Sensory, Neural, and Behavioral Physiology	190	2		115	129	14	10.1007/s00359-003-0477-0	https://www.scopus.com/inward/record.uri?eid=2-s2.0-2142768135&doi=10.1007%2fs00359-003-0477-0&partnerID=40&md5=ac728d305cc7bc7550a93fea59b99c4b	A wave optics model for the facet lens-rhabdomere system of fly eyes is used to analyze the dependence of the angular and spectral sensitivity of R1-6 photoreceptors on the pupil mechanism. This assembly of light-absorbing pigment granules in the soma interacts with the waveguide modes propagating in the rhabdomere. A fly rhabdomere carries two modes in the middle wavelength range and four modes …	Article
Hoverflies are imperfect mimics of wasp colouration	Batesian mimicry; Colour analysis; Just Noticeable Difference; Spectrophotometry; Syrphidae; Visual model	hoverflies and wasps	Diptera/Hymenoptera	Other insects	All species "show very low reflectance in the UV range"	NA	Taylor C.H.; Reader T.; Gilbert F.	2016	Evolutionary Ecology	30	3		567	581	14	10.1007/s10682-016-9824-9	https://www.scopus.com/inward/record.uri?eid=2-s2.0-84961198430&doi=10.1007%2fs10682-016-9824-9&partnerID=40&md5=09f963070beffcf97f590bda2174fbeb	Many Batesian mimics are considered to be inaccurate copies of their models, including a number of hoverfly species which appear to be poor mimics of bees and wasps. This inaccuracy is surprising since more similar mimics are expected to deceive predators more frequently and therefore have greater survival. One suggested explanation is that mimics which appear inaccurate to human eyes may be perc…	Article
A spatiotemporal white noise analysis of photoreceptor responses to UV and green light in the dragonfly median ocellus		Hemicordulia tau	Dragonflies	Other insects	Perception	Other	Van Kleef J.; James A.C.; Stange G.	2005	Journal of General Physiology	126	5		481	497	16	10.1085/jgp.200509319	https://www.scopus.com/inward/record.uri?eid=2-s2.0-27644582146&doi=10.1085%2fjgp.200509319&partnerID=40&md5=53e419f738876697ac19b4a17b0fd004	Adult dragonflies augment their compound eyes with three simple eyes known as the dorsal ocelli. While the ocellar system is known to mediate stabilizing head reflexes during flight, the ability of the ocellar retina to dynamically resolve the environment is unknown. For the first time, we directly measured the angular sensitivities of the photoreceptors of the dragonfly median (middle) ocellus. …	Article
Neural integration in the first optic neuropile of dragonflies - IV. Interneuron spectral sensitivity and contrast coding		Hemicordulia tau	Dragonflies	Other insects	Perception	Other	Avilés J.M.; Soler J.J.	2009	Journal of Evolutionary Biology	22	2		376	386	10	10.1111/j.1420-9101.2008.01655.x	https://www.scopus.com/inward/record.uri?eid=2-s2.0-34250383265&doi=10.1007%2fBF00606539&partnerID=40&md5=8fbec9a53895decb1fd9c1af42585c37	1. Intracellular recordings are made from second order interneurons in the visual system of the dragonfly, Hemicordulia tau. The dark-adapted spectral sensitivity functions of these large monopolar cells (LMC's) are measured by obtaining in tensity/response functions at 12 wavelengths between 317 and 614 nm. 2. The LMC response waveform depends only upon intensity and not upon wavelength (Fig. 1)…	Article
Spectral responses and chromatic processing in the dragonfly lamina	Colour vision; Compound-eye; Dragonfly; Lamina; Spectral sensitivity	Hemicordulia tau	Dragonflies	Other insects	Perception	Other	Schwind R.	1995	Journal of Comparative Physiology A	177	4		439	448	9	10.1007/BF00187480	https://www.scopus.com/inward/record.uri?eid=2-s2.0-0030046651&doi=10.1007%2fBF00190184&partnerID=40&md5=4a247fc8226be0aeba734fec6439f4e5	The dragonfly Hemicordulia tau has five spectral classes of photoreceptor which drive five lamina monopolars, m1-m5. The monopolars encode spectral information. Here, spectral coding by m2, m4 and m5 are described. m2 is the most sensitive to dim light. m4 and m5 are less sensitive than m2, and so we call them photopic cells. The effects of selective adaptation of receptor inputs to m4 and m5 are…	Article
Action spectra and chromatic mechanisms of cells in the median ocelli of dragonflies		many	Dragonflies	Other insects	Perception	Other	Chappell R.L.; Devoe R.D.	1975	Journal of General Physiology	65	4		399	419	20	10.1085/jgp.65.4.399	https://www.scopus.com/inward/record.uri?eid=2-s2.0-0016631326&doi=10.1085%2fjgp.65.4.399&partnerID=40&md5=a20fb04dcf177edc0fb5c06a9361ca76	Spectral sensitivities were recorded intracellularly in median ocelli of Anax junius, Aeschna tuberculifera, and Libellulapulchella. All cells had peak sensitivities at 360 and 500 nm while UV-blueWgreen cells found only in Anax had a third peak sensitivity at 440 nm. Ratios of UV-to-green sensitivities varied from cell to cell in each ocellus, but no UV-only or green-only cells were recorded. Ha…	Article
Molecular basis of wax-based color change and UV reflection in dragonflies		Orthetrum sp.	Dragonflies	Other insects	Transciptomics, UV color production (wax)	Unknown	Johnsen A.; Andersson S.; Fernandez J.G.; Kempenaers B.; Pavel V.; Questiau S.; Raess M.; Rindal E.; Lifjeld J.T.	2006	Molecular Ecology	15	13		4033	4047	14	10.1111/j.1365-294X.2006.03075.x	https://www.scopus.com/inward/record.uri?eid=2-s2.0-85060788264&doi=10.7554%2fELIFE.43045&partnerID=40&md5=961c9b52d631ef325de216b93e47a863	Many animals change their body color for visual signaling and environmental adaptation. Some dragonflies show wax-based color change and ultraviolet (UV) reflection, but the biochemical properties underlying the phenomena are totally unknown. Here we investigated the UV-reflective abdominal wax of dragonflies, thereby identifying very long-chain methyl ketones and aldehydes as unique and major wa…	Article
The identification of spectral receptor types in the retina and lamina of the dragonfly Sympetrum rubicundulum		Sympetrum rubicundulum	Dragonflies	Other insects	Perception	Other	Butler R.	1971	Zeitschrift für Vergleichende Physiologie	72	1		67	80	13	10.1007/BF00299204	https://www.scopus.com/inward/record.uri?eid=2-s2.0-0000616536&doi=10.1007%2fBF00623906&partnerID=40&md5=dceb5bab1804b9eefc5994d1c615c850	Photoreceptors and monopolar cells in the ventral eye of Sympetrum rubicundulum have been recorded from intracellularly and stained with Lucifer yellow. Units with four types of spectral sensitivity were found having λmax at 340, 410, 490-540 and 620 nm. On the basis of a significant difference in half bandwidth of S(λ), the green receptors are separable into two subgroups with λmax at 490 and 54…	Article
Overview of the molecular defense systems used by sea urchin embryos to cope with UV radiation	Developmental abnormalities; Echinoderm; Ionizing radiation; Sea urchin embryo; Signaling pathways; Stress response	sea urchin	Echinoderms	NA	UV radiation in embryos	NA	Telles F.J.; Lind O.; Henze M.J.; Rodríguez-Gironés M.A.; Goyret J.; Kelber A.	2014	Journal of Comparative Physiology A: Neuroethology, Sensory, Neural, and Behavioral Physiology	200	6		537	546	9	10.1007/s00359-014-0888-0	https://www.scopus.com/inward/record.uri?eid=2-s2.0-84970024174&doi=10.1016%2fj.marenvres.2016.05.019&partnerID=40&md5=49ee51951176ebd73913926dfd1d49bf	The sea urchin embryo is a well-recognized developmental biology model and its use in toxicological studies has been widely appreciated. Many studies have focused on the evaluation of the effects of chemical stressors and their mixture in marine ecosystems using sea urchin embryos. These are well equipped with defense genes used to cope with chemical stressors. Recently, ultraviolet radiation (UV…	Article
Spectral sensitivity in ray-finned fishes: Diversity, ecology and shared descent	Chromacy; Cone photoreceptor; Depth; Light; Vision; Visual ecology	Actinopterygii	Fishes	Vertebrates	Perception	Other	Yang E.C.; Osorio D.	1996	Journal of Comparative Physiology A: Sensory, Neural, and Behavioral Physiology	178	4		543	550	7	10.1007/BF00190184	https://www.scopus.com/inward/record.uri?eid=2-s2.0-85057278927&doi=10.1242%2fjeb.189761&partnerID=40&md5=6ab816a99220b73911c8e5a6c6d948ad	A major goal of sensory ecology is to identify factors that underlie sensory-trait variation. One open question centers on why fishes show the greatest diversity among vertebrates in their capacity to detect color (i.e. spectral sensitivity). Over the past several decades, λ max values (photoreceptor class peak sensitivity) and chromacy (photoreceptor class number) have been cataloged for hundred…	Article
Dietary carotenoids increase yellow nonpigment coloration of female convict cichlids (Amantitlania nigrofasciata)		Amantitlania nigrofasciata	Fishes	Vertebrates	UV not reported (400nm+ only)	NA	Brown A.C.; McGraw K.J.; Clotfelter E.D.	2013	Physiological and Biochemical Zoology	86	3		312	322	10	10.1086/670734	https://www.scopus.com/inward/record.uri?eid=2-s2.0-84876984867&doi=10.1086%2f670734&partnerID=40&md5=48d66a1653862595e8689fae31a67468	The carotenoid trade-off hypothesis states that diet-derived carotenoids are traded off among competing physiological demands, but this statement is rarely tested in ornamented females. In this study, reverse sexually dimorphic convict cichlids (Amantitlania nigrofasciata) were fed diets containing carotenoid supplementation at three biologically relevant levels for 12 wk. This treatment was foll…	Article
In the four-eyed fish (Anableps anableps), the regions of the retina exposed to aquatic and aerial light do not express the same set of opsin genes	Fish; Intraretinal variability; Retinal topography; Spectral tuning; Visual pigment; Wavelength sensitivity	Anableps anableps	Fishes	Vertebrates	Perception	Other	Owens G.L.; Rennison D.J.; Allison W.T.; Taylor J.S.	2012	Biology Letters	8	1		86	89	3	10.1098/rsbl.2011.0582	https://www.scopus.com/inward/record.uri?eid=2-s2.0-80052630508&doi=10.1098%2frsbl.2011.0582&partnerID=40&md5=5e7be49a52841be91825b86bb529ddba	The four-eyed fish, Anableps anableps, has eyes with unusual morphological adaptations for simultaneous vision above and below water. The retina, for example, is divided such that one region receives light from the aerial field and the other from the aquatic field. To understand better the adaptive value of this partitioned retina, we characterized photoreceptor distribution using in situ hybridi…	Article
No evidence of UV cone input to mono- and biphasic horizontal cells in the goldfish retina	Color vision; Horizontal cells; Photoreceptors; Retina; UV	Carassius auratus	Fishes	Vertebrates	Perception	Other	Peters A.; Kurvers R.H.J.M.; Roberts M.L.; Delhey K.	2011	Journal of Evolutionary Biology	24	5		976	987	11	10.1111/j.1420-9101.2011.02229.x	https://www.scopus.com/inward/record.uri?eid=2-s2.0-78649495208&doi=10.1007%2fs00359-010-0574-9&partnerID=40&md5=440a7d15327fe9ef98826c002a3f11ae	Many animal species make use of ultraviolet (UV) light in a number of behaviors, such as feeding and mating. The goldfish (Carassius auratus) is among those with a UV photoreceptor and pronounced UV sensitivity. Little is known, however, about the retinal processing of this input. We addressed this issue by recording intracellularly from second-order neurons in the adult goldfish retina. In order…	Article
Mix and match color vision: Tuning spectral sensitivity by differential opsin gene expression in Lake Malawi cichlids	Candida albicans; Filamentation; Mms21; Stress response; Sumoylation	Cichlids	Fishes	Vertebrates	Perception	Other	Van Leeuwen C.; Destrac-Irvine A.	2017	Oeno One	51	2		147	154	7	10.20870/oeno-one.2016.0.0.1647	https://www.scopus.com/inward/record.uri?eid=2-s2.0-26244445167&doi=10.1016%2fj.cub.2005.08.010&partnerID=40&md5=0fbbe8a97dedc144d6e9aa1f73c9c8cb	Cichlid fish of the East African Rift Lakes are renowned for their diversity and offer a unique opportunity to study adaptive changes in the visual system in rapidly evolving species flocks [1, 2]. Since color plays a significant role in mate choice [3-6], differences in visual sensitivities could greatly influence and even drive speciation of cichlids. Lake Malawi cichlids inhabiting rock and sa…	Article
Parallel Evolution of opsin gene expression in African cichlid fishes	cichlids; opsin; parallel evolution	cichlids	Fishes	Vertebrates	Perception	Other	Shabala L.; Mackay A.; Tian Y.; Jacobsen S.-E.; Zhou D.; Shabala S.	2012	Physiologia Plantarum	146	1		26	38	12	10.1111/j.1399-3054.2012.01599.x	https://www.scopus.com/inward/record.uri?eid=2-s2.0-78649352513&doi=10.1093%2fmolbev%2fmsq171&partnerID=40&md5=4af4ed78c50710f56e2df5f6c1fbaa8f	Phenotypic evolution may occur either through alterations to the structure of protein-coding genes or their expression. Evidence for which of these two mechanisms more commonly contribute to the evolution of a phenotype can be garnered from examples of parallel and convergent evolution. The visual system of East African cichlid fishes is an excellent system with which to address this question. Ci…	Article
The fish eye view: Are cichlids conspicuous?	Cichlid; Colour; Sexual selection; Signal; Speciation; Vision	Cichlids	Fishes	Vertebrates	Sexual signalling	Reproduction	Yan S.; Zhu J.; Zhu W.; Zhang X.; Li Z.; Liu X.; Zhang Q.	2014	PLoS ONE	9	10	e111683				10.1371/journal.pone.0111683	https://www.scopus.com/inward/record.uri?eid=2-s2.0-77953605976&doi=10.1242%2fjeb.037671&partnerID=40&md5=a8c31328e99c9a17a7de8f06e5ca2e34	The extent of animal colouration is determined by an interplay between natural and sexual selection. Both forces probably shape colouration in the speciose, rock-dwelling cichlids of Lake Malawi. Sexual selection is thought to drive male colouration, overcoming natural selection to create conspicuous colour patterns via female mate choice and male-male competition. However, natural selection shou…	Article
Melanin concentrations in vendace (Coregonus albula) and whitefish (Coregonus lavaretus) larvae from five boreal lakes with different optical properties	Climate change; Colour polymorphism; Melanin; Melanocortin; Phenoloxidase; Pleiotropy	Coregonus sp.	Fishes	Vertebrates	UV protection, no color reflectance testing	NA	Roulin A.	2014	Global Change Biology	20	11		3344	3350	6	10.1111/gcb.12594	https://www.scopus.com/inward/record.uri?eid=2-s2.0-84907870435&doi=10.1111%2fgcb.12594&partnerID=40&md5=311301cef43962b105cced3e29dcc7f6	Climate warming leads to a decrease in biodiversity. Organisms can deal with the new prevailing environmental conditions by one of two main routes, namely evolving new genetic adaptations or through phenotypic plasticity to modify behaviour and physiology. Melanin-based colouration has important functions in animals including a role in camouflage and thermoregulation, protection against UV-radiat…	Review
Effect of dct on pigmentation patterns in oujiang color common carp	CRISPR/Cas9; Cyprinus carpio var. color; Dct gene; Gene editing; Melanin	Cyprinus carpio	Fishes	Vertebrates	No UV mention	NA	Si Z.; Chen H.; Xu X.; Wang J.; Wang C.	2020	Journal of Fishery Sciences of China	27	6		605	612	7		https://www.scopus.com/inward/record.uri?eid=2-s2.0-85091795349&partnerID=40&md5=b8b583b308a398c22876be749a9de42c	Pigmentation is a widespread phenomenon in vertebrates that enables vertebrates to adapt to their environment. For example, it can improve concealment and prevent damage from ultraviolet light. Over 250 genes are known to influence the process of melanin synthesis or the formation of pigmentation patterns. Among them, the tyrosinase family genes encode the key enzyme that catalyzes melanogenesis.…	Article
Crypsis and communication functions of UV-visible coloration in two coral reef damselfish, Dascyllus aruanus and D. reticulatus		damselfish	Fishes	Vertebrates	Social communication	Unknown	Losey Jr. G.S.	2003	Animal Behaviour	66	2		299	307	8	10.1006/anbe.2003.2214	https://www.scopus.com/inward/record.uri?eid=2-s2.0-0042570782&doi=10.1006%2fanbe.2003.2214&partnerID=40&md5=c443f0263c67b64462ad8a9632f44c25	The bold colours of reef fish probably serve various functions ranging from crypsis to advertisement. The presence of UV-sensitive vision in many reef fish demands that we explore these functions beyond the range of human vision. Current knowledge of the transmission of UV and visible radiation through clear ocean water, and knowledge of the likely spectral sensitivity of predatory and prey fish …	Article
Opponent and nonopponent contributions to the zebrafish electroretinogram using heterochromatic flicker photometry	Color vision; Danio rerio; Heterochromatic flicker; Heterochromatic flicker photometry; Ultraviolet sensitivity	Danio	Fishes	Vertebrates	Flicker rates and retinal performance	NA	Fukunishi Y.; Masuda R.; Yamashita Y.	2006	Fisheries Science	72	2		356	363	7	10.1111/j.1444-2906.2006.01157.x	https://www.scopus.com/inward/record.uri?eid=2-s2.0-0036591265&doi=10.1007%2fs00359-002-0302-1&partnerID=40&md5=6450b04d6869e6f30bd2dd6f79378a5c	While some lower vertebrates, such as zebrafish, do not appear to possess anatomically separate pathways of processing visual information (such as M-pathways and P-pathways), it is believed that separate processing of the visual stimulus (such as luminance and chromatic processing) is a basic requirement of vertebrate vision. In this study, spectral sensitivity functions were obtained from electr…	Article
APB differentially affects the cone contributions to the zebrafish ERG	APB (DL-2-amino-4-phosphonobutyric acid); Color opponency; Danio rerio; Electroretinogram (ERG)	Danio rerio	Fishes	Vertebrates	Perception	Other	Saszik S.; Alexander A.; Lawrence T.; Bilotta J.	2002	Visual Neuroscience	19	4		521	529	8	10.1017/S0952523802194144	https://www.scopus.com/inward/record.uri?eid=2-s2.0-0036663742&doi=10.1017%2fS0952523802194144&partnerID=40&md5=bcce2180d83b497e00c1214f34935e18	APB (DL-2-amino-4-phosphonobutyric acid) has been found to affect the retinal processing of many vertebrate species as evidenced by the suppression of the b-wave component of the electroretinogram (ERG). The present study examined the effects of APB on the cone contributions to the ERG response of adult zebrafish (Danio rerio). ERG responses were obtained from light-adapted adult zebrafish follow…	Article
Cone contributions to the photopic spectral sensitivity of the zebrafish ERG	Color opponency; Danio rerio; Electroretinogram; Ultraviolet cones	Danio rerio	Fishes	Vertebrates	Perception	Other	Hughes A.; Saszik S.; Bilotta J.; DeMarco Jr. P.J.; Patterson II W.F.	1998	Visual Neuroscience	15	6		1029	1037	8	10.1017/S095252389815602X	https://www.scopus.com/inward/record.uri?eid=2-s2.0-0032213924&doi=10.1017%2fS095252389815602X&partnerID=40&md5=c0bf263a85561cfb52ce5216b32647b5	Microspectrophotometry studies show that zebrafish (Danio rerio) possess four cone photopigments. The purpose of this study was to determine the cone contributions to the zebrafish photopic increment threshold spectral-sensitivity function. Electroretinogram (ERG) b-wave responses to monochromatic lights presented on a broadband or chromatic background were obtained. It was found that under the b…	Article
Strain variations in cone wavelength peaks in situ during zebrafish development	Adaptation pools; Hill function; Interference filter; Microelectrode; Nonlinear curve fit; Origin LabTalk; Patch electrode; Selective chromatic adaptation; Spectral sensitivity; Xenon arc	Danio rerio	Fishes	Vertebrates	Perception	Other	Overeem K.R.; Gabriel P.O.; Zirpoli J.A.; Black J.M.	2014	PLoS ONE	9	8	e105257				10.1371/journal.pone.0105257	https://www.scopus.com/inward/record.uri?eid=2-s2.0-85072937689&doi=10.1017%2fS0952523819000075&partnerID=40&md5=02e36149e7570ce5a7f54fd63ac2fae9	There are four cone morphologies in zebrafish, corresponding to UV (U), blue (B), green (G), and red (R)-sensing types; yet genetically, eight cone opsins are expressed. How eight opsins are physiologically siloed in four cone types is not well understood, and in larvae, cone physiological spectral peaks are unstudied. We use a spectral model to infer cone wavelength peaks, semisaturation irradia…	Article
Crypsis in the pelagic realm: evidence from exceptionally preserved fossil fish larvae from the Eocene Stolleklint Clay of Denmark	camouflage; melanin; melanosome; pigmentation; Teleostei; Ølst Formation	extinct/fossil	Fishes	Vertebrates	UV radiation/protection	NA	Heingård M.; Sjövall P.; Sylvestersen R.L.; Schultz B.P.; Lindgren J.	2021	Palaeontology	64	6		805	815	10	10.1111/pala.12574	https://www.scopus.com/inward/record.uri?eid=2-s2.0-85114763646&doi=10.1111%2fpala.12574&partnerID=40&md5=0151fc40daf21a6bc0d2f2fb13c82d01	Marine deposits of earliest Eocene age in northern Jutland, Denmark, are renowned for yielding diverse teleost assemblages that have proved central for enhancing our understanding of the early evolution of many extant actinopterygian clades. In this study, we investigate diminutive larval fish fossils from the Stolleklint Clay, Ølst Formation, that retain multiple soft-tissue features preserved a…	Article
Males do not see only red: UV wavelengths and male territorial aggression in the three-spined stickleback (Gasterosteus aculeatus)	Aggression; Sexual selection; Stickleback; UV; Visual signals	Gasterosteus aculeatus	Fishes	Vertebrates	Male competition	Reproduction	Chin L.; Garraway L.A.; Fisher D.E.	2006	Genes and Development	20	16		2149	2182	33	10.1101/gad.1437206	https://www.scopus.com/inward/record.uri?eid=2-s2.0-46149118426&doi=10.1007%2fs00114-008-0365-0&partnerID=40&md5=feef9c35592d4174d6780278c2681f3b	Animal colour signals serve important functions in intraspecific interactions, including species recognition, mate choice and agonistic behaviour. An increasing interest concerns ultraviolet (UV) wavelengths, for instance studies on the effect of UV in mating decisions. More recently, some studies also established that UV signals affect intrasexual interactions. We studied the role of UV during a…	Review
How integument colour reflects its carotenoid content: A stickleback's perspective	Carotenoid composition; Sexual signal; Spectral sensitivity	Gasterosteus aculeatus	Fishes	Vertebrates	Perception, Social signalling; no effect of UV	Unknown	Pike T.W.; Bjerkeng B.; Blount J.D.; Lindström J.; Metcalfe N.B.	2011	Functional Ecology	25	1		297	304	7	10.1111/j.1365-2435.2010.01781.x	https://www.scopus.com/inward/record.uri?eid=2-s2.0-78751683419&doi=10.1111%2fj.1365-2435.2010.01781.x&partnerID=40&md5=1697e5ddd583c9d219c4206cc51d024d	1.Carotenoid-based signals typically vary in both the total concentration of carotenoids deposited and the relative quantities of different constituent carotenoids. As these constituents often have differing spectral properties, the relative and absolute concentrations of different carotenoids deposited in a signal can significantly affect the spectrum of light reflected. A critical but rarely te…	Article
A limited role for ultraviolet radiation when threespine sticklebacks (Gasterosteus aculeatus) prey upon Daphnia		Gasterosteus aculeatus	Fishes	Vertebrates	Perception/Predation by	Other	Modarressie R.; Bakker T.C.M.	2007	Canadian Journal of Fisheries and Aquatic Sciences	64	11		1573	1580	7	10.1139/F07-120	https://www.scopus.com/inward/record.uri?eid=2-s2.0-38149140065&doi=10.1139%2fF07-120&partnerID=40&md5=4f5676a51257a862df46832ceb4e1465	Any trait of predatory species that enhances hunting efficiency should be favoured by natural selection. Foraging in threespine sticklebacks (Gasterosteus aculeatus) is mainly visually mediated. The visual system of sticklebacks is extended into the ultraviolet (UV) range of the spectrum. We tested, in four different experimental setups, the influence of different spectral compositions, in partic…	Article
Male reproductive traits of full-sibs of different age classes in three-spined sticklebacks (Gasterosteus)	colour signals; female choice; fertilization; paternity; post-copulatory selection; sexual selection; ultraviolet; Zootoca vivipara	Gasterosteus aculeatus	Fishes	Vertebrates	Sexual selection	Reproduction	Badiane A.; Martin M.; Meylan S.; Richard M.; Decencière Ferrandière B.; Le Galliard J.-F.	2020	Biological Journal of the Linnean Society	130	3		586	598	12	10.1093/biolinnean/blaa061	https://www.scopus.com/inward/record.uri?eid=2-s2.0-85089360921&doi=10.1093%2fbiolinnean%2fblaa061&partnerID=40&md5=4b9408441b8c8139eea5a011e28a1ab3	Pre-copulatory female mate choice based on male ultraviolet (UV) coloration has been demonstrated in several vertebrate species; however, post-copulatory mechanisms have been largely overlooked. Here, we investigated female mate preference based on male UV coloration in the common lizard Zootoca vivipara, in which males display conspicuous UV coloration on their throat. During two successive year…	Article
Enhanced ambient UVB radiation affects post-mating, but not pre-mating sexual traits in a fish	Breeding colouration; Sexual selection; Sperm morphology; Sperm movement; Ultraviolet light	Gasterosteus aculeatus	Fishes	Vertebrates	UV radiation	NA	Vitt S.; Mehlis-Rick M.; Bakker T.C.M.; Rick I.P.	2019	Oecologia	190	2		355	366	11	10.1007/s00442-019-04422-z	https://www.scopus.com/inward/record.uri?eid=2-s2.0-85067369558&doi=10.1007%2fs00442-019-04422-z&partnerID=40&md5=19c46d00e6d7b27b5e8f429be7376e7d	Organisms inhabiting shallow aquatic habitats currently experience increasing levels of solar ultraviolet B radiation (UVB). UVB causes damage on cellular and molecular levels and can affect associated life-history traits either through direct exposure or indirectly through oxidative stress generation. We examined UVB effects on pre- and post-mating sexual traits in three-spined stickleback fish …	Article
The influence of ambient ultraviolet light on sperm quality and sexual ornamentation in three-spined sticklebacks (Gasterosteus aculeatus)	Breeding coloration; Oxidative stress; Sexual selection; Sperm velocity; Ultraviolet light	Gasterosteus aculeatus	Fishes	Vertebrates	UV radiation	NA	Meinertzhagen I.A.; Menzel R.; Kahle G.	1983	Journal of Comparative Physiology □ A	151	3		295	310	15	10.1007/BF00623906	https://www.scopus.com/inward/record.uri?eid=2-s2.0-84887858759&doi=10.1007%2fs00442-013-2773-x&partnerID=40&md5=7439b5c7756a777434166ba2ecab8630	Exposure to enhanced levels of ambient ultraviolet (UV) radiation (UVR) can have adverse effects on aquatic organisms including damage at the cellular and molecular level and impairment of development, fecundity and survival. Much research has been conducted on the role of the harmful UVB radiation. However, due to its greater penetration in water the more abundant UVA radiation can also act as a…	Article
Differential investment in pre- and post-mating male sexual traits in response to prolonged exposure to ambient UVB radiation in a fish	Breeding coloration; Climate change; Sexual selection; Sperm traits; Stickleback; Ultraviolet light	Gasterosteus aculeatus	Fishes	Vertebrates	UV radiation and melanization	NA	Vitt S.; Bakker T.C.M.; Rick I.P.	2020	Science of the Total Environment	712		136341				10.1016/j.scitotenv.2019.136341	https://www.scopus.com/inward/record.uri?eid=2-s2.0-85077504130&doi=10.1016%2fj.scitotenv.2019.136341&partnerID=40&md5=89df879747eb2b71b158ce943cadc795	Increasing UVB radiation (UVB) reaching earth's surface following stratospheric ozone depletion is linked to serious consequences for organisms. While studies have focused on direct cytocidal and immunomodulatory effects of UVB, indirect consequences for fitness-related life-history traits are largely unexplored, although knowledge is needed to understand organismal responses to climate change. T…	Article
Light-adaptation properties of the ultraviolet-sensitive cone mechanism in comparison to the other receptor mechanisms of goldfish	Fish vision; Light adaptation; Threshold versus intensity curves; UV cones; Weber fraction	Goldfish	Fishes	Vertebrates	Perception	Other	Hawryshyn C.W.	1991	Visual Neuroscience	6	4		293	301	8	10.1017/S0952523800006544	https://www.scopus.com/inward/record.uri?eid=2-s2.0-0026147069&doi=10.1017%2fS0952523800006544&partnerID=40&md5=2ea4a25e58650b477398fe3a606c7863	The light-adaptation properties of goldfish photoreceptor mechanisms were examined using Stiles’ two-color threshold technique. Threshold vs. background intensity (TVI) curves were determined for isolated cone and rod mechanisms using the heart-rate conditioning technique. The principal aim of this study was to compare the light-adaptation properties of the ultraviolet (UV)-sensitive cone mechani…	Article
The pervasive effects of lighting environments on sensory drive in bluefin killifish: An investigation into male/male competition, female choice, and predation	Adaptive plasticity; Intrasexual selection; Lucania goodei; Male competition; Predation; Private communication	Lucania goodei	Fishes	Vertebrates	Male competition	Reproduction	Karabourniotis G.; Liakopoulos G.; Bresta P.; Nikolopoulos D.	2021	Plants	10	7	1455				10.3390/plants10071455	https://www.scopus.com/inward/record.uri?eid=2-s2.0-85055683371&doi=10.1093%2fcz%2fzoy038&partnerID=40&md5=d1e20fb53db070f405d0aca1a3d56fa9	Sensory drive predicts that the conditions under which signaling takes place have large effects on signals, sensory systems, and behavior. The coupling of an ecological genetics approach with sensory drive has been fruitful. An ecological genetics approach compares populations that experience different environments and asks whether population differences are adaptive and are the result of genetic…	Article
Lighting environment predicts the relative abundance of male colour morphs in bluefin killifish (Lucania goodei) populations	Brightness; Contrast; Fundulidae; Polymorphism; Sensory drive; Sexual selection	Lucania goodei	Fishes	Vertebrates	Perception, Sexual selection	Reproduction	Fuller R.C.	2002	Proceedings of the Royal Society B: Biological Sciences	269	1499		1457	1465	8	10.1098/rspb.2002.2042	https://www.scopus.com/inward/record.uri?eid=2-s2.0-41049100432&doi=10.1098%2frspb.2002.2042&partnerID=40&md5=30a2b1e7fabaa6ee9b2b74308d2141e4	Animal communication occurs when an animal emits a signal, the signal is transmitted through the environment, and then detected by the receiver. The environment in which signalling occurs should govern the efficacy of this process. In this study, I examine the relationship of lighting environment (light transmission and tree cover), location and the relative abundances of male colour morphs acros…	Article
Genetics, lighting environment, and heritable responses to lighting environment affect male color morph expression in bluefin killifish, Lucania goodei	Color polymorphism; Epistasis; Fundulidae; Heritable plasticity; Ultraviolet light	Lucania goodei	Fishes	Vertebrates	Phenotypic plasticty/production; UV not measured (light manipulation)	NA	Fuller R.C.; Travis J.	2004	Evolution	58	5		1086	1098	12	10.1111/j.0014-3820.2004.tb00442.x	https://www.scopus.com/inward/record.uri?eid=2-s2.0-2542470964&doi=10.1111%2fj.0014-3820.2004.tb00442.x&partnerID=40&md5=d1f6c613c2ee04d671403dfe4aad8605	Determining the degree to which variation in traits is controlled by genetics and/or environment is fundamental to understanding adaptation. In this study, we examine the genetic and environmental influences on color pattern expression in male bluefin killifish, Lucania goodei. This is a compelling system because both male color patterns and vision physiology are correlated with basic properties …	Article
Visual ecology of the Australian lungfish (Neoceratodus forsteri)		lungfish	Fishes	Vertebrates	Perception; ontogenetic shift	Other	Liu Z.; Xiao D.; Guo H.; Sun M.	2021	International Journal of Agriculture and Biology	26	4		509	516	7	10.17957/IJAB/15.1862	https://www.scopus.com/inward/record.uri?eid=2-s2.0-60249094174&doi=10.1186%2f1472-6785-8-21&partnerID=40&md5=2c47da70f90e0f75bad9ffcdc057dec8	Background. The transition from water to land was a key event in the evolution of vertebrates that occurred over a period of 15-20 million years towards the end of the Devonian. Tetrapods, including all land-living vertebrates, are thought to have evolved from lobe-finned (sarcopterygian) fish that developed adaptations for an amphibious existence. However, while many of the biomechanical and phy…	Article
Adaptations to an extreme environment: Retinal organisation and spectral properties of photoreceptors in Antarctic notothenioid fish	Icefish; Photoreceptor; Retina; Visual pigment	many	Fishes	Vertebrates	Perception	Other	Pointer M.A.; Cheng C.-H.C.; Bowmaker J.K.; Parry J.W.L.; Soto N.; Jeffery G.; Cowing J.A.; Hunt D.M.	2005	Journal of Experimental Biology	208	12		2363	2376	13	10.1242/jeb.01647	https://www.scopus.com/inward/record.uri?eid=2-s2.0-21444443933&doi=10.1242%2fjeb.01647&partnerID=40&md5=675f85fd8b3d796c979950208221df24	The Notothenioid suborder of teleosts comprises a number of species that live below the sea ice of the Antarctic. The presence of 'antifreeze' glycoproteins in these fish as an adaptation to freezing temperature has been well documented but little is known about the adaptations of the visual system of these fish to a light environment in which both the quantity and spectral composition of downwel…	Article
Multifocal lenses in coral reef fishes	Chromatic aberration; Color vision; Physiological optics; Red Sea; Spherical aberration; Visual pigments	many	Fishes	Vertebrates	Perception	Other	Croll N.A.	1971	Parasitology	62	3		467	478	11	10.1017/S0031182000077611	https://www.scopus.com/inward/record.uri?eid=2-s2.0-34548655582&doi=10.1242%2fjeb.002956&partnerID=40&md5=ee8e246ea414a319024f376c85a1c55b	The optical properties of crystalline lenses were studied in eleven species of coral reef fish from the Red Sea in Eilat, Israel. Three species each of diurnal planktivores, nocturnal planktivores and diurnal herbivores constituted three groups of animals with little within-group variability. In addition we studied two predators, which differed with respect to body size, prey preference, hunting …	Article
Vision: Visual pigments		many	Fishes	Vertebrates	Perception but no UV	NA	Munz F.W.	1971	Fish Physiology	5	C		1	32	31	10.1016/S1546-5098(08)60042-4	https://www.scopus.com/inward/record.uri?eid=2-s2.0-77956814291&doi=10.1016%2fS1546-5098%2808%2960042-4&partnerID=40&md5=d89bf7ce3f2d634dfc9568cad4779236	The lens or cornea of many fishes contains pigments that filter out violet or ultraviolet radiation, probably improving visual acuity. Little is known about the aqueous or vitreous humors; among different species, the vitreous ranges in consistency from a liquid to a firm gel. Fish retinae are organized according to the ordinary vertebrate plan. Innermost are the various neuronal and glial elemen…	Article
The UV visual world of fishes: A review	Behaviour; Coloration; Evolution; Opsin; Ultraviolet; Vision	many	Fishes	Vertebrates	Perception, Food aquisition, Sexual selection	Both	Losey G.S.; Cronin T.W.; Goldsmith T.H.; Hyde D.; Marshall N.J.; McFarland W.N.	1999	Journal of Fish Biology	54	5		921	943	22	10.1006/jfbi.1998.0919	https://www.scopus.com/inward/record.uri?eid=2-s2.0-0033135174&doi=10.1006%2fjfbi.1998.0919&partnerID=40&md5=66834e200196af5be29a848407b4a345	Ultraviolet-A radiation (320-400 nm) is scattered rapidly in water. Despite this fact, UV is present in biologically useful amounts to at least 100 m deep in clear aquatic environments. Discovery of UV visual pigments with peak absorption at around 360 nm in teleost cone photoreceptors indicates that many teleost fishes may be adapted for vision in the UV range. Considering the characteristic abs…	Review
Epidermal 'alarm substance' cells of fishes maintained by non-alarm functions: Possible defence against pathogens, parasites and UVB radiation	Alarm substance; Club cells; Immune function; Ostariophysi; Percidae; Schreckstoff	many	Fishes	Vertebrates	UV radiation	NA	Chivers D.P.; Wisenden B.D.; Hindman C.J.; Michalak T.A.; Kusch R.C.; Kaminskyj S.G.W.; Jack K.L.; Ferrari M.C.O.; Pollock R.J.; Halbgewachs C.F.; Pollock M.S.; Alemadi S.; James C.T.; Savaloja R.K.; Goater C.P.; Corwin A.; Mirza R.S.; Kiesecker J.M.; Brown G.E.; Adrian Jr. J.C.; Krone P.H.; Blaustein A.R.; Mathis A.	2007	Proceedings of the Royal Society B: Biological Sciences	274	1625		2611	2619	8	10.1098/rspb.2007.0709	https://www.scopus.com/inward/record.uri?eid=2-s2.0-34848831833&doi=10.1098%2frspb.2007.0709&partnerID=40&md5=640d234000131b97649dc88cc4a7327b	Many fishes possess specialized epidermal cells that are ruptured by the teeth of predators, thus reliably indicating the presence of an actively foraging predator. Understanding the evolution of these cells has intrigued evolutionary ecologists because the release of these alarm chemicals is not voluntary. Here, we show that predation pressure does not influence alarm cell production in fishes. …	Article
Colour vision and visual ecology of the blue-spotted maskray, Dasyatis kuhlii Müller & Henle, 1814	Elasmobranch; Ganglion cell topography; Microspectrophotometry; Ocular media; Visual pigment	maskray	Fishes	Vertebrates	Perception/can't see UV	NA	Theiss S.M.; Lisney T.J.; Collin S.P.; Hart N.S.	2007	Journal of Comparative Physiology A: Neuroethology, Sensory, Neural, and Behavioral Physiology	193	1		67	79	12	10.1007/s00359-006-0171-0	https://www.scopus.com/inward/record.uri?eid=2-s2.0-33846108330&doi=10.1007%2fs00359-006-0171-0&partnerID=40&md5=7d16f9ca1e5aa14b44b092b1d50bf7ef	Relatively little is known about the physical structure and ecological adaptations of elasmobranch sensory systems. In particular, elasmobranch vision has been poorly studied compared to the other senses. Virtually nothing is known about whether elasmobranchs possess multiple cone types, and therefore the potential for colour vision, or how the spectral tuning of their visual pigments is adapted …	Article
Microtubules in the “chloride cell” of the gill and disruptive effects of colchicine on the salt balance of the sea water adapted Mugil capito		Mugil capito	Fishes	Vertebrates	Not relevant - UV used for microscopy	NA											https://www.scopus.com/inward/record.uri?eid=2-s2.0-0017470977&doi=10.1002%2fjez.1401990306&partnerID=40&md5=fd322b8e576d4140bd2faf0584fbe740	Electron‐microscopic examination of the gill of the grey mullet, Mugil capito adapted to sea water, reveals the presence of numerous microtubules in the apical region of the mitochondria‐rich cells. No microtubules are found in other types of epithelial cell. Exposure of the fish to colchicine (10−4M) for four hours induces a 20% increase of plasma Na and Cl. Colchicine leaves the water permeabil…
Molecular cloning of cDNA encoding red opsin gene in the retinas of five Antarctic notothenioid fishes	cDNA cloning; Notothenioid; Red-sensitive opsin; Visual pigment	Notothenioids	Fishes	Vertebrates	Perception	Other	Futahashi R.; Yamahama Y.; Kawaguchi M.; Mori N.; Ishii D.; Okude G.; Hirai Y.; Kawahara-Miki R.; Yoshitake K.; Yajima S.; Hariyama T.; Fukatsu T.	2019	eLife	8		e43045				10.7554/ELIFE.43045	https://www.scopus.com/inward/record.uri?eid=2-s2.0-84859443360&doi=10.1007%2fs00300-011-1124-9&partnerID=40&md5=a92552fb8a6f9400a3ee46c9527843c0	Previous evidence suggested that notothenioid fish had lost red-sensitive (LWS) visual pigment and photoreceptors, but retained ultraviolet-sensitive (SWS1), blue-sensitive (SWS2), and green-sensitive (RH2) pigments. We used RT-PCR and Southern blot to isolate the LWS opsin gene in five notothenioid species. We determined full-coding LWS opsin sequences and genomic sequences. The expected peak ab…	Article
Growth hormone regulates opsin expression in the retina of a salmonid fish	fish; growth hormone; opsin; retina; visual pigment	Oncorhynchus kitsutch	Fishes	Vertebrates	Perception	Other	Novales Flamarique I.; Sayed Ahmed A.; Cheng C.L.; Molday R.S.; Devlin R.H.	2019	Journal of Neuroendocrinology	31	11	e12804				10.1111/jne.12804	https://www.scopus.com/inward/record.uri?eid=2-s2.0-85074967516&doi=10.1111%2fjne.12804&partnerID=40&md5=a4fe434478b23ca0aa548d5460822659	Colour vision relies on retinal photoreceptors that express a different predominant visual pigment protein (opsin). In several vertebrates, the primary opsin expressed by a photoreceptor can change throughout ontogeny, although the molecular factors that influence such regulation are poorly understood. One of these factors is thyroid hormone which, together with its receptors, modulates opsin exp…	Article
Retinal processing and opponent mechanisms mediating ultraviolet polarization sensitivity in rainbow trout (Oncorhynchus mykiss)	Cobalt; Electrophysiology; Electroretinogram, compound action potential; Fish; Horizontal cell; Polarization sensitivity; Ultraviolet	Oncorhynchus mykiss	Fishes	Vertebrates	Perception	Other	Shi B.; Grahn J.C.; Reilly D.A.; Dizon T.C.; Isseroff R.R.	2008	Experimental Dermatology	17	2		108	114	6	10.1111/j.1600-0625.2007.00641.x	https://www.scopus.com/inward/record.uri?eid=2-s2.0-46849097190&doi=10.1242%2fjeb.015941&partnerID=40&md5=25c0f32f65b97eeefcedcd016b3e643a	A number of teleost fishes have photoreceptor mechanisms to detect linearly polarized light. We studied the neuronal mechanism underlying this ability. It was found that a polarized signal could be detected in rainbow trout (Oncorhynchus mykiss) both in the electroretinogram (ERG) and in the compound action potential (CAP) measured in the optic nerve, indicating a strong retinal contribution to t…	Article
Effects of LED colors and melatonin treatment on antioxidant enzyme activities and relevant hormone concentrations of rainbow trout (Oncorhynchus mykiss); [LED 光色及注射褪黑素对虹鳟抗氧化酶活性及相关激素含量的影响]	Antioxidant enzyme; Cortisol; Light color; Melatonin; Oncorhynchus mykiss	Oncorhynchus mykiss	Fishes	Vertebrates	UV radiation	NA	Zhao X.; Li L.; Dong S.; Gao Q.; Ye L.	2021	Journal of Fisheries of China	45	1		44	54	10	10.11964/jfc.20200812379	https://www.scopus.com/inward/record.uri?eid=2-s2.0-85118702590&doi=10.11964%2fjfc.20200812379&partnerID=40&md5=2bdb99ddde7cd82abc52ebc3e2bb2305	At present, marine aquaculture in China and other countries around the world is mainly carried out in shallow coastal waters, which has caused a series of environmental problems and affected the sustainable development of aquaculture. Chinese researchers have been working on salmon mariculture far offshore in the Yellow Sea, and rainbow trout (Oncorhynchus mykiss) is one of the popular salmonid. …	Article
Genome sequencing and transcriptomic analysis of the Andean killifish Orestias ascotanensis reveals adaptation to high-altitude aquatic life	Altiplano; Desert pupfish; DNA repair; High-altitude; microRNAs; Orestias ascotanensis	Orestias ascotanensis	Fishes	Vertebrates	UV not measured, not about color	NA	Di Genova A.; Nardocci G.; Maldonado-Agurto R.; Hodar C.; Valdivieso C.; Morales P.; Gajardo F.; Marina R.; Gutiérrez R.A.; Orellana A.; Cambiazo V.; González M.; Glavic A.; Mendez M.A.; Maass A.; Allende M.L.; Montecino M.A.	2022	Genomics	114	1		305	315	10	10.1016/j.ygeno.2021.12.018	https://www.scopus.com/inward/record.uri?eid=2-s2.0-85121973305&doi=10.1016%2fj.ygeno.2021.12.018&partnerID=40&md5=6eff4853f1fb1b5d39fdddd582602db8	Orestias ascotanensis (Cyprinodontidae) is a teleost pupfish endemic to springs feeding into the Ascotan saltpan in the Chilean Altiplano (3,700 m.a.s.l.) and represents an opportunity to study adaptations to high-altitude aquatic environments. We have de novo assembled the genome of O. ascotanensis at high coverage. Comparative analysis of the O. ascotanensis genome showed an overall process of …	Article
[truncated: 455 more rows]
