# Supplementary material for: Ecological drivers of ultraviolet colour evolution in snakes
Source: Nat Commun. 2024 Jun 18;15:5213. doi: 10.1038/s41467-024-49506-4 (PMC11189474; doi:10.1038/s41467-024-49506-4)
Supplement: Supplementary file 5 — Supplementary Data 2 [file 41467_2024_49506_MOESM5_ESM.csv]

field_ID	museum_collection	museum_no	clade	genus	species	country	year	svl	mass	consensus_age	consensus_sex	gravid	vis_color_1_dorsal	vis_color_2_dorsal	vis_color_3_dorsal	vis_color_1_ventral	vis_color_2_ventral	vis_color_3_ventral	vis_color_4_ventral	uv_color_1_dorsal	uv_color_2_dorsal	uv_color_3_dorsal	uv_color_1_ventral	uv_color_2_ventral	uv_color_3_ventral	uv_presence_overall	uv_presence_dorsal	uv_dorsal_region	uv_presence_ventral	uv_ventral_region	dorsalcov_mean	ventralcov_mean	dorsal_uv_brightness	ventral_uv_brightness	gen_sp	bright_cov_dorsal	bright_cov_ventral	bright_cov_overall	Metric_ventral	Metric_dorsal
RAB3654	UMMZ	249109	Viperidae	Agkistrodon	piscivorus	USA	2021	449	120	adult	female	N	brown	NA	NA	brown	black	NA	NA	NA	NA	NA	brown	NA	NA	Y	N	NA	Y	head+body	0	8	0	30	Agkistrodon_piscivorus	0	2.4	2.4	0.065371377	3.59E-05
RAB3653	UMMZ	249108	Viperidae	Agkistrodon	piscivorus	USA	2021	565	195	adult	male	NA	brown	NA	NA	brown	black	NA	NA	NA	NA	NA	white	NA	NA	Y	N	NA	Y	head+body	0	2	0	40	Agkistrodon_piscivorus	0	0.8	0.8	0.120158537	1.78E-05
IAH1206	Not vouchered	Not vouchered	Colubridae_Dipsadinae	Amastridium	sapperi	Belize	2019	202	3.22	adult	NA	NA	black	brown	NA	black	NA	NA	NA	NA	NA	NA	NA	NA	NA	N	N	NA	N		0	0	0	0	Amastridium_sapperi	0	0	0	NA	NA
RAB00216	MUSM	36160	Typhlopidae	Amerotyphlops	reticulatus	Peru	2016	268	12.75	juvenile	NA	NA	black	white	NA	white	NA	NA	NA	white	NA	NA	white	NA	NA	Y	Y	head+tail	Y	all	3	100	20	20	Amerotyphlops_reticulatus	0.6	20	20.6	NA	NA
RAB00582	UMMZ	246863	Typhlopidae	Amerotyphlops	reticulatus	Peru	2016	340	27.34	adult	NA	NA	black	white	NA	white	black	NA	NA	white	NA	NA	white	NA	NA	Y	Y	head+tail	Y	all	5	100	20	20	Amerotyphlops_reticulatus	1	20	21	NA	NA
RAB00940	MUSM	37725	Typhlopidae	Amerotyphlops	reticulatus	Peru	2016	241	8.98	juvenile	NA	NA	black	white	NA	white	NA	NA	NA	white	NA	NA	white	NA	NA	Y	Y	head+tail	Y	all	5	100	20	20	Amerotyphlops_reticulatus	1	20	21	NA	NA
RAB01400	UMMZ	246864	Typhlopidae	Amerotyphlops	reticulatus	Peru	2016	234	8.47	juvenile	NA	NA	black	white	NA	white	black	NA	NA	NA	NA	NA	white	NA	NA	Y	N	NA	Y	all	0	100	0	20	Amerotyphlops_reticulatus	0	20	20	NA	NA
RAB02918	UMMZ	248453	Typhlopidae	Amerotyphlops	reticulatus	Peru	2017	313	16.97	adult	NA	NA	black	white	NA	white	black	NA	NA	NA	NA	NA	white	NA	NA	Y	N	NA	Y	all	0	100	0	20	Amerotyphlops_reticulatus	0	20	20	NA	NA
RAB01140	MUSM	36848	Aniliidae	Anilius	scytale	Peru	2016	495	14.27	adult	female	N	red	black	NA	red	black	NA	NA	red	NA	NA	red	NA	NA	Y	Y	body+tail	Y	body+tail	50	70	20	20	Anilius_scytale	10	14	24	NA	NA
RAB02499	UMMZ	248955	Aniliidae	Anilius	scytale	Peru	2017	427	11.5	adult	female	N	red	black	NA	orange	black	NA	NA	NA	NA	NA	NA	NA	NA	N	N	NA	N	NA	0	0	0	0	Anilius_scytale	0	0	0	NA	NA
RAB03393	UMMZ	248857	Colubridae_Dipsadinae	Apostolepis	nigroterminata	Peru	2018	336	4.27	adult	female	N	brown	black	yellow	white	black	NA	NA	NA	NA	NA	white	NA	NA	Y	N	NA	Y	head	0	4	0	20	Apostolepis_nigroterminata	0	0.8	0.8	0.521085384	0.00798848
RAB03431	MUSM	39783	Colubridae_Dipsadinae	Apostolepis	nigroterminata	Peru	2018	289	3.16	adult	male	NA	brown	black	yellow	black	white	NA	NA	NA	NA	NA	white	NA	NA	Y	N	NA	Y	head	0	2	0	20	Apostolepis_nigroterminata	0	0.4	0.4	0.251612135	0.066686293
RAB01380	UMMZ	246780	Colubridae_Dipsadinae	Atractus	elaps	Peru	2016	449	27.18	adult	female	Y	black	white	red	white	red	black	NA	white	NA	NA	white	NA	NA	Y	Y	all	Y	all	10	60	20	20	Atractus_elaps	2	12	14	NA	NA
RAB02384	UMMZ	246784	Colubridae_Dipsadinae	Atractus	snethlageae	Peru	2017	469	26.89	adult	female	Y	brown	white	NA	white	yellow	brown	NA	brown	white	NA	white	NA	NA	Y	Y	all	Y	all	40	95	20	30	Atractus_snethlageae	8	28.5	36.5	NA	NA
RAB00419	MUSM	35703	Colubridae_Dipsadinae	Atractus	flammigerus	Peru	2016	316	11.29	adult	female	N	brown	black	white	white	black	brown	NA	white	NA	NA	white	NA	NA	Y	Y	head	Y	all	3	85	30	40	Atractus_flammigerus	0.9	34	34.9	NA	NA
RAB00471	UMMZ	245046	Colubridae_Dipsadinae	Atractus	flammigerus	Peru	2016	363	15.43	adult	female	N	black	brown	white	white	brown	NA	NA	white	brown	NA	white	NA	NA	Y	Y	all	Y	all	15	95	20	20	Atractus_flammigerus	3	19	22	NA	NA
RAB00937	UMMZ	246781	Colubridae_Dipsadinae	Atractus	flammigerus	Peru	2016	314	11.83	adult	female	N	black	brown	white	white	black	NA	NA	white	NA	NA	white	NA	NA	Y	Y	all	Y	all	10	90	20	30	Atractus_flammigerus	2	27	29	NA	NA
RAB01274	MUSM	36894	Colubridae_Dipsadinae	Atractus	flammigerus	Peru	2016	329	6.67	adult	female	N	black	brown	white	white	black	brown	NA	white	NA	NA	white	NA	NA	Y	Y	head	Y	all	5	75	20	40	Atractus_flammigerus	1	30	31	NA	NA
RAB02031	UMMZ	246783	Colubridae_Dipsadinae	Atractus	snethlageae	Peru	2017	472	31.79	adult	female	N	brown	black	white	white	brown	NA	NA	white	NA	NA	white	NA	NA	Y	Y	head	Y	all	5	95	20	20	Atractus_snethlageae	1	19	20	NA	NA
RAB02795	UMMZ	248860	Colubridae_Dipsadinae	Atractus	sp	Peru	2017	302	7.66	adult	female	N	black	orange	NA	yellow	black	orange	NA	NA	NA	NA	yellow	NA	NA	Y	N	NA	Y	head+body	0	40	0	20	Atractus_sp	0	8	8	NA	NA
RAB00141	MUSM	36139	Colubridae_Dipsadinae	Atractus	elaps	Peru	2016	375	21.12	adult	male	NA	black	red	white	white	red	black	NA	NA	NA	NA	NA	NA	NA	N	N	NA	N	NA	0	0	0	0	Atractus_elaps	0	0	0	NA	NA
RAB00465	MUSM	36140	Colubridae_Dipsadinae	Atractus	sp	Peru	2016	236	5.45	adult	male	NA	black	brown	NA	orange	black	white	NA	NA	NA	NA	NA	NA	NA	N	N	NA	N	NA	0	0	0	0	Atractus_sp	0	0	0	NA	NA
RAB00862	UMMZ	246779	Colubridae_Dipsadinae	Atractus	elaps	Peru	2016	405	19.73	adult	male	NA	black	white	red	red	black	white	NA	white	NA	NA	white	red	NA	Y	Y	head+body	Y	all	10	50	20	20	Atractus_elaps	2	10	12	NA	NA
RAB00909	MUSM	36892	Colubridae_Dipsadinae	Atractus	elaps	Peru	2016	374	18.54	adult	male	NA	black	white	red	red	black	white	NA	white	NA	NA	white	red	NA	Y	Y	head+body	Y	all	20	70	20	20	Atractus_elaps	4	14	18	NA	NA
RAB00910	UMMZ	246777	Colubridae_Dipsadinae	Atractus	sp	Peru	2016	346	14.14	adult	male	NA	black	brown	NA	orange	black	NA	NA	NA	NA	NA	NA	NA	NA	N	N	NA	N	NA	0	0	0	0	Atractus_sp	0	0	0	NA	NA
RAB01080	MUSM	36891	Colubridae_Dipsadinae	Atractus	elaps	Peru	2016	366	12.07	adult	male	NA	black	white	red	white	black	red	NA	white	NA	NA	white	NA	NA	Y	Y	head+body	Y	all	5	25	20	20	Atractus_elaps	1	5	6	NA	NA
RAB01232	MUSM	36893	Colubridae_Dipsadinae	Atractus	flammigerus	Peru	2016	253	5.23	juvenile	male	NA	black	brown	white	black	white	NA	NA	white	NA	NA	white	NA	NA	Y	Y	head	Y	all	4	75	20	20	Atractus_flammigerus	0.8	15	15.8	NA	NA
RAB01320	MUSM	36895	Colubridae_Dipsadinae	Atractus	flammigerus	Peru	2016	273	7.1	adult	male	NA	black	brown	white	white	black	brown	NA	white	NA	NA	white	NA	NA	Y	Y	head	Y	all	4	65	20	20	Atractus_flammigerus	0.8	13	13.8	NA	NA
RAB01342	MUSM	36899	Colubridae_Dipsadinae	Atractus	sp	Peru	2016	268	6.65	adult	male	NA	brown	orange	NA	orange	brown	NA	NA	NA	NA	NA	NA	NA	NA	N	N	NA	N	NA	0	0	0	0	Atractus_sp	0	0	0	NA	NA
RAB01375	UMMZ	246778	Colubridae_Dipsadinae	Atractus	sp	Peru	2016	283	8.13	adult	male	NA	black	orange	NA	orange	black	NA	NA	NA	NA	NA	NA	NA	NA	N	N	NA	N	NA	0	0	0	0	Atractus_sp	0	0	0	NA	NA
RAB01392	UMMZ	246782	Colubridae_Dipsadinae	Atractus	flammigerus	Peru	2016	292	10.39	adult	male	NA	black	brown	white	white	brown	NA	NA	white	NA	NA	white	NA	NA	Y	Y	head	Y	all	4	90	20	20	Atractus_flammigerus	0.8	18	18.8	NA	NA
RAB02009	MUSM	36896	Colubridae_Dipsadinae	Atractus	major	Peru	2017	430	20.86	adult	male	NA	brown	NA	NA	white	brown	NA	NA	NA	NA	NA	white	NA	NA	Y	N	NA	Y	all	0	90	0	20	Atractus_major	0	18	18	NA	NA
RAB02034	MUSM	37351	Colubridae_Dipsadinae	Atractus	latifrons	Peru	2017	444	31.25	adult	male	NA	black	white	NA	black	white	NA	NA	NA	NA	NA	white	NA	NA	Y	N	NA	Y	all	0	33	0	20	Atractus_latifrons	0	6.6	6.6	NA	NA
RAB02547	MUSM	38912	Colubridae_Dipsadinae	Atractus	sp	Peru	2017	274	7.28	adult	male	NA	brown	NA	NA	orange	black	NA	NA	NA	NA	NA	NA	NA	NA	N	N	NA	N	NA	0	0	0	0	Atractus_sp	0	0	0	NA	NA
RAB02550	MUSM	38913	Colubridae_Dipsadinae	Atractus	sp	Peru	2017	308	7.38	adult	male	NA	black	brown	NA	orange	black	white	NA	NA	NA	NA	white	NA	NA	Y	N	NA	Y	head+body	0	10	0	20	Atractus_sp	0	2	2	NA	NA
RAB02618	MUSM	38915	Colubridae_Dipsadinae	Atractus	sp	Peru	2017	288	6.53	adult	male	NA	brown	black	yellow	orange	black	NA	NA	NA	NA	NA	NA	NA	NA	N	N	NA	N	NA	0	0	0	0	Atractus_sp	0	0	0	NA	NA
RAB02666	UMMZ	248858	Colubridae_Dipsadinae	Atractus	flammigerus	Peru	2017	299	9.2	adult	male	NA	black	brown	white	white	brown	NA	NA	white	NA	NA	white	NA	NA	Y	Y	all	Y	all	4	85	30	20	Atractus_flammigerus	1.2	17	18.2	NA	NA
RAB02707	MUSM	38911	Colubridae_Dipsadinae	Atractus	elaps	Peru	2017	409	16.2	adult	male	NA	black	white	NA	white	black	red	NA	white	NA	NA	white	NA	NA	Y	Y	all	Y	all	20	80	20	20	Atractus_elaps	4	16	20	NA	NA
RAB02800	UMMZ	248861	Colubridae_Dipsadinae	Atractus	sp	Peru	2017	246	4.45	juvenile	male	NA	brown	red	yellow	red	yellow	NA	NA	NA	NA	NA	NA	NA	NA	N	N	NA	N	NA	0	0	0	0	Atractus_sp	0	0	0	NA	NA
RAB03405	MUSM	39784	Colubridae_Dipsadinae	Atractus	elaps	Peru	2018	367	14.67	adult	male	NA	black	white	red	black	white	red	NA	white	NA	NA	white	red	NA	Y	Y	head+body	Y	all	3	65	20	20	Atractus_elaps	0.6	13	13.6	0.279530959	0.030986799
RAB03414	UMMZ	248956	Colubridae_Dipsadinae	Atractus	elaps	Peru	2018	373	15.76	adult	male	NA	black	red	white	red	yellow	black	white	NA	NA	NA	white	yellow	NA	Y	N	NA	Y	head+body	0	5	0	20	Atractus_elaps	0	1	1	0.23590125	0.052757198
RAB03433	MUSM	39785	Colubridae_Dipsadinae	Atractus	elaps	Peru	2018	198	2.65	juvenile	male	NA	black	white	red	white	black	red	NA	white	NA	NA	white	red	NA	Y	Y	head+body	Y	head+body	10	40	20	20	Atractus_elaps	2	8	10	0.221714251	0.05823932
RAB02584	MUSM	38914	Colubridae_Dipsadinae	Atractus	sp	Peru	2017	315	8.65	adult	NA	NA	brown	NA	NA	orange	black	NA	NA	NA	NA	NA	NA	NA	NA	N	N	NA	N	NA	0	0	0	0	Atractus_sp	0	0	0	NA	NA
RAB02668	MUSM	38916	Colubridae_Dipsadinae	Atractus	sp	Peru	2017	121	0.99	juvenile	NA	NA	brown	white	NA	orange	white	brown	NA	NA	NA	NA	orange	white	NA	Y	N	NA	Y	all	0	97	0	20	Atractus_sp	0	19.4	19.4	NA	NA
RAB03224	UMMZ	247133	Viperidae	Bothriechis	schlegelii	Nicaragua	2018	445	27.4	juvenile	female	N	brown	green	white	yellow	white	brown	red	brown	white	NA	white	NA	NA	Y	Y	head+body	Y	head+body	70	35	20	30	Bothriechis_schlegelii	14	10.5	24.5	0.32585789	0.004422449
RAB00365	MUSM	35721	Viperidae	Bothrops	atrox	Peru	2016	589	81	juvenile	female	N	brown	black	yellow	white	yellow	black	NA	brown	NA	NA	white	yellow	NA	Y	Y	body	Y	all	15	99	20	30	Bothrops_atrox	3	29.7	32.7	NA	NA
RAB00589	MUSM	36921	Viperidae	Bothrops	atrox	Peru	2016	483	37	juvenile	female	N	brown	black	yellow	brown	yellow	white	NA	brown	yellow	NA	yellow	white	NA	Y	Y	all	Y	all	35	45	20	30	Bothrops_atrox	7	13.5	20.5	NA	NA
RAB01382	UMMZ	246865	Viperidae	Bothrops	bilineatus	Peru	2016	593	49	juvenile	female	N	green	yellow	black	white	black	NA	NA	green	yellow	NA	white	NA	NA	Y	Y	all	Y	all	80	99	50	50	Bothrops_bilineatus	40	49.5	89.5	NA	NA
RAB02814	UMMZ	248917	Viperidae	Bothrops	atrox	Peru	2017	410	21.8	juvenile	female	N	brown	NA	NA	brown	white	NA	NA	NA	NA	NA	brown	NA	NA	Y	N	NA	Y	head+body	0	45	0	20	Bothrops_atrox	0	9	9	NA	NA
RAB03213	UMMZ	247132	Viperidae	Bothrops	asper	Nicaragua	2018	389	22.3	juvenile	female	N	brown	white	NA	black	white	NA	NA	white	NA	NA	white	NA	NA	Y	Y	body+tail	Y	all	5	75	20	20	Bothrops_asper	1	15	16	0.182452529	1.42E-06
RAB03233	UMMZ	247135	Viperidae	Bothrops	asper	Nicaragua	2018	685	105.5	adult	female	N	brown	NA	NA	white	yellow	brown	NA	brown	NA	NA	white	NA	NA	Y	Y	all	Y	all	25	96	20	40	Bothrops_asper	5	38.4	43.4	0.484885655	0
RAB01278	UMMZ	248368	Viperidae	Bothrops	brazili	Peru	2016	606	76	adult	male	NA	brown	black	orange	white	yellow	black	NA	brown	white	NA	white	yellow	NA	Y	Y	body	Y	all	25	99	20	30	Bothrops_brazili	5	29.7	34.7	NA	NA
RAB01286	MUSM	36919	Viperidae	Bothrops	bilineatus	Peru	2016	385	5.61	juvenile	NA	NA	green	yellow	black	white	yellow	black	NA	green	yellow	NA	white	NA	NA	Y	Y	all	Y	all	95	97	40	40	Bothrops_bilineatus	38	38.8	76.8	NA	NA
RAB03052	UMMZ	247136	Viperidae	Cerrophidion	wilsoni	Nicaragua	2018	419	65	adult	male	NA	brown	white	NA	white	brown	NA	NA	white	NA	NA	white	brown	NA	Y	Y	body+tail	Y	all	8	80	20	40	Cerrophidion_wilsoni	1.6	32	33.6	0.575117061	8.26E-05
RAB02734	MUSM	38943	Colubridae_Colubrinae	Chironius	multiventris	Peru	2017	738	112	adult	female	Y	brown	NA	NA	white	yellow	black	NA	NA	NA	NA	yellow	white	NA	Y	N	NA	Y	head+body	0	85	0	20	Chironius_multiventris	0	17	17	NA	NA
RAB00659	UMMZ	248359	Colubridae_Colubrinae	Chironius	monticola	Peru	2016	800	120	adult	female	N	green	black	NA	green	white	black	NA	NA	NA	NA	white	NA	NA	Y	N	NA	Y	head	0	5	0	20	Chironius_monticola	0	1	1	NA	NA
RAB01354	UMMZ	246788	Colubridae_Colubrinae	Chironius	multiventris	Peru	2016	775	82.5	adult	female	N	brown	orange	NA	brown	black	yellow	white	NA	NA	NA	white	NA	NA	Y	N	NA	Y	body	0	30	0	20	Chironius_multiventris	0	6	6	NA	NA
RAB01931	MUSM	36961	Colubridae_Colubrinae	Chironius	multiventris	Peru	2017	395	7.7	juvenile	female	N	brown	NA	NA	black	white	yellow	NA	NA	NA	NA	white	NA	NA	Y	N	NA	Y	body	0	60	0	20	Chironius_multiventris	0	12	12	NA	NA
RAB02382	UMMZ	246786	Colubridae_Colubrinae	Chironius	fuscus	Peru	2017	738	80	adult	female	N	brown	black	green	yellow	white	brown	NA	NA	NA	NA	white	NA	NA	Y	N	NA	Y	head	0	4	0	30	Chironius_fuscus	0	1.2	1.2	NA	NA
RAB03410	UMMZ	248306	Colubridae_Colubrinae	Chironius	fuscus	Peru	2018	414	9.81	juvenile	female	N	brown	NA	NA	brown	white	yellow	NA	NA	NA	NA	yellow	white	NA	Y	N	NA	Y	head+body	0	25	0	20	Chironius_fuscus	0	5	5	0.287725362	0.041235875
RAB03415	MUSM	39801	Colubridae_Colubrinae	Chironius	multiventris	Peru	2018	697	63	juvenile	female	N	brown	green	NA	yellow	brown	white	NA	white	NA	NA	white	NA	NA	Y	N	NA	Y	body	1	30	40	20	Chironius_multiventris	0.4	6	6.4	0.435101072	0.038798139
RAB03416	MUSM	39800	Colubridae_Colubrinae	Chironius	fuscus	Peru	2018	463	20	juvenile	female	N	brown	yellow	NA	yellow	brown	white	NA	NA	NA	NA	white	NA	NA	Y	N	NA	Y	head	0	5	0	30	Chironius_fuscus	0	1.5	1.5	0.200794831	0.005549532
RAB00631	UMMZ	246785	Colubridae_Colubrinae	Chironius	fuscus	Peru	2016	584	46.66	juvenile	male	NA	brown	NA	NA	brown	yellow	white	NA	NA	NA	NA	white	NA	NA	Y	N	NA	Y	all	0	80	0	20	Chironius_fuscus	0	16	16	NA	NA
RAB01348	MUSM	36957	Colubridae_Colubrinae	Chironius	fuscus	Peru	2016	895	185	adult	male	NA	brown	NA	NA	brown	yellow	white	green	NA	NA	NA	NA	NA	NA	N	N	NA	N	NA	0	0	0	0	Chironius_fuscus	0	0	0	NA	NA
RAB01349	UMMZ	248360	Colubridae_Colubrinae	Chironius	scurrulus	Peru	2016	938	160	adult	male	NA	green	blue	NA	green	white	blue	NA	NA	NA	NA	white	blue	NA	Y	N	NA	Y	head+body	0	5	0	60	Chironius_scurrulus	0	3	3	NA	NA
RAB02669	MUSM	38942	Colubridae_Colubrinae	Chironius	fuscus	Peru	2017	941	200	adult	male	NA	brown	NA	NA	yellow	black	NA	NA	NA	NA	NA	NA	NA	NA	N	N	NA	N	NA	0	0	0	0	Chironius_fuscus	0	0	0	NA	NA
RAB02901	UMMZ	248907	Colubridae_Colubrinae	Chironius	fuscus	Peru	2017	823	135	adult	male	NA	brown	yellow	NA	yellow	black	white	NA	NA	NA	NA	white	NA	NA	Y	N	NA	Y	head	0	3	0	40	Chironius_fuscus	0	1.2	1.2	NA	NA
RAB03160	UMMZ	247374	Colubridae_Colubrinae	Chironius	grandisquamis	Nicaragua	2018	1105	545	juvenile	male	NA	black	NA	NA	yellow	black	orange	white	NA	NA	NA	white	NA	NA	Y	N	NA	Y	head+body	0	100	0	20	Chironius_grandisquamis	0	20	20	0.404875785	NA
RAB03332	UMMZ	249111	Colubridae_Colubrinae	Chironius	multiventris	Peru	2018	810	160	adult	male	NA	brown	green	yellow	green	yellow	black	NA	NA	NA	NA	NA	NA	NA	N	N	NA	N	NA	0	0	0	0	Chironius_multiventris	0	0	0	0.345045236	0.00740369
RAB03437	UMMZ	249307	Colubridae_Colubrinae	Chironius	fuscus	Peru	2018	715	45.71	adult	male	NA	brown	black	NA	white	orange	black	yellow	NA	NA	NA	NA	NA	NA	N	N	NA	N	NA	0	0	0	0	Chironius_fuscus	0	0	0	0.453321067	0.0078669
RAB03485	MUSM	39802	Colubridae_Colubrinae	Chironius	multiventris	Peru	2018	469	21.38	juvenile	male	NA	brown	green	NA	yellow	white	orange	black	NA	NA	NA	white	NA	NA	Y	N	NA	Y	body	0	30	0	20	Chironius_multiventris	0	6	6	0.494406268	0.012249624
RAB03577	MUSM	39803	Colubridae_Colubrinae	Chironius	multiventris	Peru	2018	739	85	adult	male	NA	brown	green	yellow	yellow	white	orange	black	NA	NA	NA	NA	NA	NA	N	N	NA	N	NA	0	0	0	0	Chironius_multiventris	0	0	0	0.649221423	0.005664938
RAB00381	UMMZ	245047	Colubridae_Colubrinae	Chironius	fuscus	Peru	2016	708	90	adult	NA	NA	brown	green	black	yellow	black	white	NA	NA	NA	NA	white	NA	NA	Y	N	NA	Y	head	0	5	0	20	Chironius_fuscus	0	1	1	NA	NA
RAB00649	MUSM	36958	Colubridae_Colubrinae	Chironius	fuscus	Peru	2016	593	60	juvenile	NA	NA	brown	NA	NA	brown	yellow	white	NA	NA	NA	NA	white	yellow	NA	Y	N	NA	Y	head+body	0	40	0	30	Chironius_fuscus	0	12	12	NA	NA
RAB01319	MUSM	36978	Colubridae_Colubrinae	Chironius	fuscus	Peru	2016	354	9.07	juvenile	NA	NA	brown	NA	NA	brown	yellow	white	NA	NA	NA	NA	white	NA	NA	Y	N	NA	Y	head	0	55	0	40	Chironius_fuscus	0	22	22	NA	NA
RAB02735	UMMZ	248906	Colubridae_Colubrinae	Chironius	fuscus	Peru	2017	812	120	adult	NA	NA	brown	NA	NA	black	brown	yellow	white	NA	NA	NA	white	NA	NA	Y	N	NA	Y	head+body	0	5	0	50	Chironius_fuscus	0	2.5	2.5	NA	NA
RAB02904	UMMZ	248908	Colubridae_Colubrinae	Chironius	multiventris	Peru	2017	1338	255	adult	NA	NA	brown	yellow	green	yellow	orange	black	NA	NA	NA	NA	NA	NA	NA	N	N	NA	N	NA	0	0	0	0	Chironius_multiventris	0	0	0	NA	NA
RAB00567	MUSM	awaiting export	Colubridae_Dipsadinae	Clelia	clelia	Peru	2016	1900	2350	adult	female	N	black	NA	NA	white	black	NA	NA	NA	NA	NA	white	black	NA	Y	N	NA	Y	head+body	0	95	0	20	Clelia_clelia	0	19	19	NA	NA
RAB01049	UMMZ	awaiting export	Colubridae_Dipsadinae	Clelia	clelia	Peru	2016	877	160	adult	male	NA	black	NA	NA	white	black	NA	NA	NA	NA	NA	white	NA	NA	Y	N	NA	Y	all	0	95	0	40	Clelia_clelia	0	38	38	NA	NA
RAB00663	MUSM	36964	Colubridae_Dipsadinae	Clelia	clelia	Peru	2016	360	15.93	juvenile	NA	NA	red	black	white	white	black	NA	NA	white	NA	NA	white	NA	NA	Y	Y	head	Y	all	3	100	20	50	Clelia_clelia	0.6	50	50.6	NA	NA
IAH1016	Not vouchered	Not vouchered	Colubridae_Dipsadinae	Coniophanes	imperialis	Belize	2019	234	8.71	juvenile	NA	NA	brown	black	yellow	yellow	white	black	NA	NA	NA	NA	white	NA	NA	Y	N	NA	Y	head+body	0	20	0	20	Coniophanes_imperialis	0	4	4	NA	NA
IAH1085	Not vouchered	Not vouchered	Colubridae_Dipsadinae	Coniophanes	imperialis	Belize	2019	271	12.39	adult	NA	NA	brown	black	yellow	orange	NA	NA	NA	NA	NA	NA	NA	NA	NA	N	N	NA	N	NA	0	0	0	0	Coniophanes_imperialis	0	0	0	0.144044236	0.000259448
IAH1250	Not vouchered	Not vouchered	Colubridae_Dipsadinae	Coniophanes	imperialis	Belize	2019	296	16.09	adult	NA	NA	brown	black	yellow	orange	white	black	NA	NA	NA	NA	white	NA	NA	Y	N	NA	Y	head+body	0	15	0	40	Coniophanes_imperialis	0	6	6	0.339051618	0.091029236
IAH1252	Not vouchered	Not vouchered	Colubridae_Dipsadinae	Coniophanes	imperialis	Belize	2019	272	14.15	adult	NA	NA	brown	black	white	orange	white	black	NA	NA	NA	NA	white	NA	NA	Y	N	NA	Y	head+body	0	15	0	50	Coniophanes_imperialis	0	7.5	7.5	NA	NA
IAH1253	Not vouchered	Not vouchered	Colubridae_Dipsadinae	Coniophanes	imperialis	Belize	2019	262	16.13	adult	NA	NA	brown	black	white	orange	white	black	NA	NA	NA	NA	white	NA	NA	Y	N	NA	Y	head+body	0	6	0	30	Coniophanes_imperialis	0	1.8	1.8	NA	NA
IAH1254	Not vouchered	Not vouchered	Colubridae_Dipsadinae	Coniophanes	imperialis	Belize	2019	264	14.76	adult	NA	NA	brown	black	yellow	orange	white	black	NA	NA	NA	NA	white	NA	NA	Y	N	NA	Y	head+body	0	8	0	30	Coniophanes_imperialis	0	2.4	2.4	0.139623343	0.005827948
RAB03087	UMMZ	247085	Colubridae_Dipsadinae	Conophis	lineatus	Nicaragua	2018	602	69.9	adult	female	N	brown	black	white	white	black	NA	NA	NA	NA	NA	white	NA	NA	Y	Y	all	Y	head+body	0	95	20	50	Conophis_lineatus	0	47.5	47.5	1.422611816	0.013789323
RAB03072	UMMZ	247084	Colubridae_Dipsadinae	Conophis	lineatus	Nicaragua	2018	631	118.5	adult	male	NA	brown	black	NA	yellow	brown	black	NA	NA	NA	NA	yellow	NA	NA	Y	N	NA	Y	all	0	99	0	20	Conophis_lineatus	0	19.8	19.8	NA	0.01517808
RAB01235	MUSM	36966	Boidae	Corallus	hortulanus	Peru	2016	793	61	juvenile	female	N	black	green	orange	white	orange	black	NA	green	orange	NA	white	NA	NA	Y	Y	body+tail	Y	all	60	50	20	40	Corallus_hortulanus	12	20	32	NA	NA
RAB03498	MUSM	39608	Boidae	Corallus	hortulanus	Peru	2018	845	67	juvenile	female	N	brown	NA	NA	white	black	brown	NA	NA	NA	NA	white	NA	NA	Y	N	NA	Y	all	0	NA	0	50	Corallus_hortulanus	0	NA	NA	0.294610824	0.079819252
RAB01236	UMMZ	awaiting export	Boidae	Corallus	hortulanus	Peru	2016	1154	250	adult	male	NA	black	brown	white	white	brown	black	NA	white	NA	NA	white	NA	NA	Y	Y	all	Y	all	5	40	20	20	Corallus_hortulanus	1	8	9	NA	NA
RAB03489	UMMZ	248855	Boidae	Corallus	hortulanus	Peru	2018	1195	285	adult	male	NA	yellow	NA	NA	0	0	0	0	NA	NA	NA	NA	NA	NA	NA	NA	NA	NA	NA	NA	NA	NA	NA	Corallus_hortulanus	NA	NA	NA	NA	NA
RAB01282	MUSM	36967	Boidae	Corallus	hortulanus	Peru	2016	1170	190	adult	NA	NA	brown	black	NA	white	brown	NA	NA	brown	NA	NA	white	NA	NA	Y	Y	body+tail	Y	all	80	95	20	40	Corallus_hortulanus	16	38	54	NA	NA
RAB01366	MUSM	36968	Boidae	Corallus	hortulanus	Peru	2016	707	45.5	juvenile	NA	NA	green	brown	orange	white	brown	orange	NA	green	orange	NA	yellow	orange	NA	Y	Y	body+tail	Y	all	70	80	20	40	Corallus_hortulanus	14	32	46	NA	NA
RAB03499	UMMZ	248448	Boidae	Corallus	hortulanus	Peru	2018	1359	490	adult	NA	NA	brown	NA	NA	white	brown	NA	NA	brown	NA	NA	white	NA	NA	Y	Y	all	Y	all	80	NA	40	50	Corallus_hortulanus	32	NA	NA	0.344498204	0.302463722
HLC007420	Not vouchered	Not vouchered	Viperidae	Crotalus	viridis	USA	2021	841	508.1	adult	female	N	brown	NA	NA	yellow	white	NA	NA	NA	NA	NA	white	NA	NA	Y	N	NA	Y	head	0	5	0	50	Crotalus_viridis	0	2.5	2.5	1.041391701	0.005856063
HLC007950	Not vouchered	Not vouchered	Viperidae	Crotalus	viridis	USA	2021	855	445.5	adult	female	N	brown	yellow	black	yellow	white	black	NA	NA	NA	NA	white	NA	NA	Y	N	NA	Y	head	0	11	0	50	Crotalus_viridis	0	5.5	5.5	0.864723796	0.008684599
HLC009320	Not vouchered	Not vouchered	Viperidae	Crotalus	viridis	USA	2021	801	330.7	adult	female	N	brown	black	NA	yellow	white	black	NA	NA	NA	NA	white	NA	NA	Y	N	NA	Y	head+body	0	8	0	30	Crotalus_viridis	0	2.4	2.4	0.843236237	0.016474238
HLC009474	Not vouchered	Not vouchered	Viperidae	Crotalus	viridis	USA	2021	812	434.2	adult	female	N	brown	black	NA	yellow	white	black	NA	NA	NA	NA	white	NA	NA	Y	N	NA	Y	head+body	0	10	0	50	Crotalus_viridis	0	5	5	0.995661137	0.007232993
HLC009480	Not vouchered	Not vouchered	Viperidae	Crotalus	viridis	USA	2021	921	629.3	adult	female	N	brown	black	NA	yellow	white	black	NA	NA	NA	NA	white	NA	NA	Y	N	NA	Y	head	0	15	0	40	Crotalus_viridis	0	6	6	1.18492344	0.022813057
HLC009484	Not vouchered	Not vouchered	Viperidae	Crotalus	viridis	USA	2021	803	346.6	adult	female	N	brown	NA	NA	yellow	white	black	NA	NA	NA	NA	white	NA	NA	Y	N	NA	Y	head+body	0	6	0	50	Crotalus_viridis	0	3	3	1.101243079	0.006952059
HLC009517	Not vouchered	Not vouchered	Viperidae	Crotalus	viridis	USA	2021	674	190.5	juvenile	female	N	brown	black	NA	yellow	white	black	NA	NA	NA	NA	white	NA	NA	Y	N	NA	Y	head+body	0	5	0	30	Crotalus_viridis	0	1.5	1.5	0.91855027	0.018545556
HLC009872	Not vouchered	Not vouchered	Viperidae	Crotalus	viridis	USA	2021	868	325.6	adult	female	N	brown	black	NA	yellow	white	black	NA	NA	NA	NA	white	NA	NA	Y	N	NA	Y	head+body	0	6	0	30	Crotalus_viridis	0	1.8	1.8	0.987392229	0.025558355
HLC000200	Not vouchered	Not vouchered	Viperidae	Crotalus	viridis	USA	2021	963	680	adult	male	NA	brown	black	NA	yellow	white	black	NA	NA	NA	NA	white	NA	NA	Y	N	NA	Y	head	0	6	0	40	Crotalus_viridis	0	2.4	2.4	0.871394428	0.045459379
HLC000036	Not vouchered	Not vouchered	Viperidae	Crotalus	viridis	USA	2021	985	NA	adult	male	NA	brown	black	NA	yellow	white	black	NA	NA	NA	NA	white	NA	NA	Y	N	NA	Y	head+body	0	10	0	40	Crotalus_viridis	0	4	4	0.802939575	0.036595975
HLC000465	Not vouchered	Not vouchered	Viperidae	Crotalus	viridis	USA	2021	890	529.2	adult	male	NA	yellow	brown	black	yellow	white	black	NA	NA	NA	NA	white	NA	NA	Y	N	NA	Y	head	0	5	0	40	Crotalus_viridis	0	2	2	0.912187845	0.065749923
HLC008878	Not vouchered	Not vouchered	Viperidae	Crotalus	viridis	USA	2021	933	690.4	adult	male	NA	brown	black	NA	yellow	white	black	NA	NA	NA	NA	white	NA	NA	Y	N	NA	Y	head	0	9	0	20	Crotalus_viridis	0	1.8	1.8	0.776981029	0.005706554
HLC009311	Not vouchered	Not vouchered	Viperidae	Crotalus	viridis	USA	2021	702	247.2	juvenile	male	NA	brown	black	NA	white	brown	black	NA	NA	NA	NA	white	NA	NA	Y	N	NA	Y	head	0	7	0	50	Crotalus_viridis	0	3.5	3.5	0.882516173	0.010541859
HLC009436	Not vouchered	Not vouchered	Viperidae	Crotalus	viridis	USA	2021	707	289.2	juvenile	male	NA	brown	NA	NA	yellow	white	black	NA	NA	NA	NA	white	NA	NA	Y	N	NA	Y	head+body	0	7	0	30	Crotalus_viridis	0	2.1	2.1	0.926824336	0.003962319
HLC009516	Not vouchered	Not vouchered	Viperidae	Crotalus	viridis	USA	2021	911	615.9	adult	male	NA	brown	black	NA	white	yellow	black	NA	NA	NA	NA	white	NA	NA	Y	N	NA	Y	head	0	8	0	30	Crotalus_viridis	0	2.4	2.4	0.568684099	0.013993376
RAB3657	UMMZ	249110	Viperidae	Crotalus	atrox	USA	2021	619	116	juvenile	male	NA	brown	white	black	white	brown	black	NA	white	brown	NA	white	NA	NA	Y	Y	all	Y	all	40	70	40	50	Crotalus_atrox	16	35	51	1.121162944	0.079920688
RAB01323	MUSM	36979	Colubridae_Colubrinae	Dendrophidion	dendrophis	Peru	2016	644	60	adult	female	N	brown	black	yellow	white	yellow	black	NA	NA	NA	NA	white	NA	NA	Y	N	NA	Y	head+body	0	4	0	30	Dendrophidion_dendrophis	0	1.2	1.2	NA	NA
RAB02001	UMMZ	246790	Colubridae_Colubrinae	Dendrophidion	dendrophis	Peru	2017	519	33.38	adult	male	NA	brown	black	NA	yellow	white	NA	NA	NA	NA	NA	white	NA	NA	Y	N	NA	Y	head+body	0	25	0	40	Dendrophidion_dendrophis	0	10	10	NA	NA
RAB03187	UMMZ	247068	Colubridae_Colubrinae	Dendrophidion	percarinatum	Nicaragua	2018	497	41.5	adult	male	NA	brown	NA	NA	white	yellow	NA	NA	NA	NA	NA	white	NA	NA	Y	N	NA	Y	head	0	5	0	40	Dendrophidion_percarinatum	0	2	2	NA	NA
RAB03439	UMMZ	248866	Colubridae_Dipsadinae	Dipsas	catesbyi	Peru	2018	520	25.7	adult	female	Y	black	brown	white	white	black	NA	NA	white	NA	NA	white	NA	NA	Y	Y	all	Y	all	30	60	60	60	Dipsas_catesbyi	18	36	54	0.550965913	0.2378187
RAB03482	MUSM	39823	Colubridae_Dipsadinae	Dipsas	catesbyi	Peru	2018	435	19.64	adult	female	Y	black	brown	white	white	black	brown	NA	white	NA	NA	white	NA	NA	Y	Y	all	Y	all	30	55	60	60	Dipsas_catesbyi	18	33	51	0.396284595	0.191889802
RAB01275	UMMZ	246792	Colubridae_Dipsadinae	Dipsas	catesbyi	Peru	2016	463	13.31	adult	female	N	brown	black	white	white	black	brown	NA	white	NA	NA	white	NA	NA	Y	Y	all	Y	all	20	80	40	40	Dipsas_catesbyi	8	32	40	NA	NA
RAB02546	MUSM	38972	Colubridae_Dipsadinae	Dipsas	catesbyi	Peru	2017	370	15.66	juvenile	female	N	brown	black	white	white	brown	black	NA	white	NA	NA	white	NA	NA	Y	Y	all	Y	all	15	NA	40	50	Dipsas_catesbyi	6	NA	NA	NA	NA
RAB02685	MUSM	38973	Colubridae_Dipsadinae	Dipsas	indica	Peru	2017	312	5.5	juvenile	female	N	brown	black	yellow	black	white	yellow	NA	brown	white	NA	white	NA	NA	Y	Y	all	Y	all	15	4	30	30	Dipsas_indica	4.5	1.2	5.7	NA	NA
RAB03214	UMMZ	248395	Colubridae_Dipsadinae	Dipsas	articulata	Nicaragua	2018	299	5.72	juvenile	female	N	black	brown	white	black	white	NA	NA	white	NA	NA	white	NA	NA	Y	Y	all	Y	all	50	50	40	40	Dipsas_articulata	20	20	40	0.373523937	0.310181478
RAB03240	UMMZ	247087	Colubridae_Dipsadinae	Dipsas	articulata	Nicaragua	2018	384	9.8	juvenile	female	N	black	brown	white	black	white	brown	NA	white	NA	NA	white	NA	NA	Y	Y	all	Y	all	30	40	40	40	Dipsas_articulata	12	16	28	0.433997508	0.191893226
RAB00380	UMMZ	245050	Colubridae_Dipsadinae	Dipsas	catesbyi	Peru	2016	498	12.51	adult	male	NA	black	brown	white	white	black	brown	NA	white	NA	NA	white	NA	NA	Y	Y	all	Y	all	20	85	30	30	Dipsas_catesbyi	6	25.5	31.5	NA	NA
RAB01046	MUSM	37082	Colubridae_Dipsadinae	Dipsas	catesbyi	Peru	2016	198	2.46	juvenile	male	NA	black	brown	white	0	0	0	0	white	NA	NA	0	0	NA	Y	Y	all	0	0	20	NA	60	NA	Dipsas_catesbyi	12	NA	NA	NA	NA
RAB01503	UMMZ	246794	Colubridae_Dipsadinae	Dipsas	indica	Peru	2017	500	15.1	adult	male	NA	brown	black	yellow	brown	white	yellow	NA	brown	yellow	NA	yellow	white	brown	Y	Y	body	Y	head+body	60	8	20	30	Dipsas_indica	12	2.4	14.4	NA	NA
RAB02498	MUSM	38970	Colubridae_Dipsadinae	Dipsas	catesbyi	Peru	2017	483	16.7	adult	male	NA	brown	black	white	white	black	brown	NA	white	NA	NA	white	NA	NA	Y	Y	all	Y	all	15	90	30	20	Dipsas_catesbyi	4.5	18	22.5	NA	NA
RAB02533	MUSM	38971	Colubridae_Dipsadinae	Dipsas	catesbyi	Peru	2017	462	15.1	adult	male	NA	brown	black	white	white	brown	black	NA	white	NA	NA	white	NA	NA	Y	Y	all	Y	all	20	85	40	30	Dipsas_catesbyi	8	25.5	33.5	NA	NA
RAB02801	UMMZ	248863	Colubridae_Dipsadinae	Dipsas	catesbyi	Peru	2017	455	12.71	adult	male	NA	brown	black	white	white	brown	black	NA	white	NA	NA	white	NA	NA	Y	Y	all	Y	all	25	80	30	50	Dipsas_catesbyi	7.5	40	47.5	NA	NA
RAB02802	UMMZ	248864	Colubridae_Dipsadinae	Dipsas	catesbyi	Peru	2017	488	16.08	adult	male	NA	brown	black	white	white	brown	black	NA	white	NA	NA	white	NA	NA	Y	Y	all	Y	all	30	90	40	40	Dipsas_catesbyi	12	36	48	NA	NA
RAB03363	UMMZ	248865	Colubridae_Dipsadinae	Dipsas	catesbyi	Peru	2018	516	18.23	adult	male	NA	black	brown	white	white	black	brown	NA	white	NA	NA	white	NA	NA	Y	Y	all	Y	all	20	85	50	50	Dipsas_catesbyi	10	42.5	52.5	0.75561857	0.136022058
RAB00588	UMMZ	246791	Colubridae_Dipsadinae	Dipsas	catesbyi	Peru	2016	503	18.89	adult	NA	NA	brown	black	white	white	black	brown	NA	white	NA	NA	white	NA	NA	Y	Y	all	Y	all	25	70	40	40	Dipsas_catesbyi	10	28	38	NA	NA
RAB03561	UMMZ	248909	Colubridae_Dipsadinae	Dipsas	indica	Peru	2018	354	4.81	juvenile	NA	NA	brown	black	yellow	black	white	NA	NA	yellow	brown	white	white	NA	NA	Y	Y	all	Y	all	70	35	20	40	Dipsas_indica	14	14	28	0.155426435	0.034975659
RAB00496	MUSM	35779	Colubridae_Dipsadinae	Drepanoides	anomalus	Peru	2016	423	24.55	adult	female	N	red	black	NA	white	NA	NA	NA	NA	NA	NA	white	NA	NA	Y	N	NA	Y	all	0	100	0	20	Drepanoides_anomalus	0	20	20	NA	NA
RAB02708	MUSM	38974	Colubridae_Dipsadinae	Drepanoides	anomalus	Peru	2017	488	31.21	adult	female	N	red	black	NA	white	black	NA	NA	NA	NA	NA	white	NA	NA	Y	N	NA	Y	all	0	100	0	20	Drepanoides_anomalus	0	20	20	NA	NA
RAB03408	UMMZ	248871	Colubridae_Dipsadinae	Drepanoides	anomalus	Peru	2018	511	32.26	adult	female	N	red	black	NA	white	black	red	NA	NA	NA	NA	white	NA	NA	Y	N	NA	Y	all	0	99	0	30	Drepanoides_anomalus	0	29.7	29.7	1.28090134	0.014878126
RAB01000	UMMZ	246795	Colubridae_Dipsadinae	Drepanoides	anomalus	Peru	2016	521	38	adult	female	Y	red	black	white	white	black	NA	NA	NA	NA	NA	white	NA	NA	Y	N	NA	Y	all	0	100	0	20	Drepanoides_anomalus	0	20	20	NA	NA
RAB00379	UMMZ	245051	Colubridae_Dipsadinae	Drepanoides	anomalus	Peru	2016	286	9.31	juvenile	male	NA	red	black	white	white	black	NA	NA	white	NA	NA	white	NA	NA	Y	Y	head	Y	all	4	100	20	40	Drepanoides_anomalus	0.8	40	40.8	NA	NA
RAB01395	MUSM	37087	Colubridae_Dipsadinae	Drepanoides	anomalus	Peru	2016	433	20.87	adult	male	NA	red	black	white	white	black	NA	NA	NA	NA	NA	white	NA	NA	Y	N	NA	Y	all	0	100	0	20	Drepanoides_anomalus	0	20	20	NA	NA
RAB02709	MUSM	38975	Colubridae_Dipsadinae	Drepanoides	anomalus	Peru	2017	499	30.65	adult	male	NA	red	black	white	white	black	NA	NA	NA	NA	NA	white	NA	NA	Y	N	NA	Y	all	0	100	0	20	Drepanoides_anomalus	0	20	20	NA	NA
RAB02872	UMMZ	248869	Colubridae_Dipsadinae	Drepanoides	anomalus	Peru	2017	368	8.85	juvenile	male	NA	red	black	white	white	black	NA	NA	white	NA	NA	white	NA	NA	Y	Y	head	Y	all	1	100	20	20	Drepanoides_anomalus	0.2	20	20.2	NA	NA
RAB01102	MUSM	37085	Colubridae_Dipsadinae	Drepanoides	anomalus	Peru	2016	369	11.89	juvenile	NA	NA	red	white	black	white	black	NA	NA	NA	NA	NA	white	NA	NA	Y	N	NA	Y	all	0	100	0	40	Drepanoides_anomalus	0	40	40	NA	NA
RAB01376	MUSM	37086	Colubridae_Dipsadinae	Drepanoides	anomalus	Peru	2016	158	NA	juvenile	NA	NA	red	white	black	white	black	NA	NA	NA	NA	NA	white	NA	NA	Y	N	NA	Y	all	0	100	0	30	Drepanoides_anomalus	0	30	30	NA	NA
RAB02733	UMMZ	248868	Colubridae_Dipsadinae	Drepanoides	anomalus	Peru	2017	362	16.22	juvenile	NA	NA	red	white	black	white	black	NA	NA	NA	NA	NA	white	NA	NA	Y	N	NA	Y	all	0	100	0	20	Drepanoides_anomalus	0	20	20	NA	NA
RAB03533	UMMZ	248872	Colubridae_Colubrinae	Drymarchon	corais	Peru	2018	442	34.02	juvenile	female	N	black	white	brown	yellow	black	white	NA	white	NA	NA	NA	NA	NA	Y	Y	body+tail	N	NA	55	0	20	0	Drymarchon_corais	11	0	11	0.263090869	0.017497481
RAB03059	UMMZ	247140	Colubridae_Colubrinae	Drymarchon	melanurus	Nicaragua	2018	1600	1250	adult	male	NA	brown	black	NA	yellow	black	white	NA	NA	NA	NA	white	black	NA	Y	N	NA	Y	head+body	0	60	0	30	Drymarchon_melanurus	0	18	18	0.258511653	2.47E-07
RAB00271	MUSM	35781	Colubridae_Colubrinae	Drymobius	rhombifer	Peru	2016	273	9.16	juvenile	female	N	brown	NA	NA	white	yellow	brown	NA	brown	NA	NA	white	NA	NA	Y	Y	all	Y	all	35	90	20	30	Drymobius_rhombifer	7	27	34	NA	NA
RAB00272	UMMZ	245052	Colubridae_Colubrinae	Drymobius	rhombifer	Peru	2016	832	160	adult	female	N	brown	black	NA	white	yellow	brown	NA	NA	NA	NA	white	NA	NA	Y	N	NA	Y	all	0	40	0	30	Drymobius_rhombifer	0	12	12	NA	NA
RAB01412	UMMZ	246797	Colubridae_Colubrinae	Drymobius	rhombifer	Peru	2016	885	180	adult	female	N	brown	black	NA	brown	yellow	black	white	NA	NA	NA	white	NA	NA	Y	N	NA	Y	head	0	3	0	40	Drymobius_rhombifer	0	1.2	1.2	NA	NA
RAB01396	UMMZ	246796	Colubridae_Colubrinae	Drymobius	rhombifer	Peru	2016	755	145	adult	NA	NA	brown	black	NA	yellow	brown	white	black	NA	NA	NA	white	NA	NA	Y	N	NA	Y	all	0	85	0	NA	Drymobius_rhombifer	0	NA	NA	NA	NA
RAB03268	UMMZ	248874	Colubridae_Colubrinae	Drymoluber	dichrous	Peru	2018	696	86.5	adult	female	Y	brown	green	blue	yellow	white	NA	NA	NA	NA	NA	white	NA	NA	Y	N	NA	Y	head	0	20	0	20	Drymoluber_dichrous	0	4	4	0.501907198	0.005193985
RAB00601	UMMZ	246798	Colubridae_Colubrinae	Drymoluber	dichrous	Peru	2016	702	100	adult	female	N	black	brown	NA	yellow	white	black	NA	NA	NA	NA	white	NA	NA	Y	N	NA	Y	body+tail	0	10	0	20	Drymoluber_dichrous	0	2	2	NA	NA
RAB01401	UMMZ	246799	Colubridae_Colubrinae	Drymoluber	dichrous	Peru	2016	691	84	adult	female	N	green	brown	NA	yellow	white	green	NA	NA	NA	NA	white	NA	NA	Y	N	NA	Y	head+body	0	15	0	40	Drymoluber_dichrous	0	6	6	NA	NA
RAB02714	MUSM	38977	Colubridae_Colubrinae	Drymoluber	dichrous	Peru	2017	735	98.6	adult	female	N	brown	green	NA	yellow	white	NA	NA	NA	NA	NA	white	NA	NA	Y	N	NA	Y	head+body	0	10	0	40	Drymoluber_dichrous	0	4	4	NA	NA
RAB02809	UMMZ	248873	Colubridae_Colubrinae	Drymoluber	dichrous	Peru	2017	302	9.41	juvenile	female	N	brown	black	NA	white	black	brown	NA	NA	NA	NA	white	NA	NA	Y	N	NA	Y	all	0	8	0	40	Drymoluber_dichrous	0	3.2	3.2	NA	NA
RAB03269	UMMZ	248875	Colubridae_Colubrinae	Drymoluber	dichrous	Peru	2018	701	60.5	adult	female	N	green	brown	blue	yellow	white	blue	NA	NA	NA	NA	white	NA	NA	Y	N	NA	Y	head+body	0	10	0	40	Drymoluber_dichrous	0	4	4	0.683209085	0.008895238
RAB03572	MUSM	39825	Colubridae_Colubrinae	Drymoluber	dichrous	Peru	2018	283	7.19	juvenile	male	NA	brown	NA	NA	white	black	brown	NA	NA	NA	NA	white	NA	NA	Y	N	NA	Y	all	0	45	0	20	Drymoluber_dichrous	0	9	9	0.174079567	0.018980387
RAB00372	MUSM	36146	Colubridae_Colubrinae	Drymoluber	dichrous	Peru	2016	725	99	adult	NA	NA	brown	green	NA	yellow	white	NA	NA	NA	NA	NA	white	NA	NA	Y	N	NA	Y	all	0	5	0	30	Drymoluber_dichrous	0	1.5	1.5	NA	NA
RAB00583	MUSM	37089	Colubridae_Colubrinae	Drymoluber	dichrous	Peru	2016	391	19.72	juvenile	NA	NA	black	brown	NA	brown	white	black	NA	NA	NA	NA	white	NA	NA	Y	N	NA	Y	head+body	0	60	0	20	Drymoluber_dichrous	0	12	12	NA	NA
RAB03215	UMMZ	247091	Colubridae_Dipsadinae	Enuliophis	sclateri	Nicaragua	2018	177	4.03	adult	male	NA	black	white	NA	white	black	NA	NA	white	NA	NA	white	NA	NA	Y	Y	head	Y	all	4	100	60	40	Enuliophis_sclateri	2.4	40	42.4	NA	0.030622599
RAB03112	UMMZ	247089	Colubridae_Dipsadinae	Enulius	flavitorques	Nicaragua	2018	186	1.88	juvenile	female	N	black	yellow	NA	white	black	NA	NA	NA	NA	NA	white	NA	NA	Y	N	NA	Y	all	0	100	0	40	Enulius_flavitorques	0	40	40	0.169386225	0
RAB03093	UMMZ	247088	Colubridae_Dipsadinae	Enulius	flavitorques	Nicaragua	2018	262	5.44	adult	male	NA	brown	yellow	black	white	black	NA	NA	orange	NA	NA	white	NA	NA	Y	Y	head	Y	all	2	100	20	40	Enulius_flavitorques	0.4	40	40.4	NA	NA
RAB03446	MUSM	39607	Boidae	Epicrates	cenchria	Peru	2018	839	205	juvenile	female	N	brown	black	NA	white	NA	NA	NA	brown	NA	NA	white	NA	NA	Y	Y	body+tail	Y	all	70	95	20	30	Epicrates_cenchria	14	28.5	42.5	0.487555956	0.013830893
RAB02497	MUSM	39171	Boidae	Epicrates	cenchria	Peru	2017	1450	1000	adult	male	NA	brown	black	orange	white	NA	NA	NA	NA	NA	NA	white	NA	NA	Y	N	NA	Y	all	0	100	0	20	Epicrates_cenchria	0	20	20	NA	NA
RAB02548	UMMZ	Not vouchered	Boidae	Epicrates	cenchria	Peru	2017	450	29.4	juvenile	NA	NA	brown	black	orange	white	NA	NA	NA	brown	orange	NA	white	NA	NA	Y	Y	all	Y	all	80	95	20	40	Epicrates_cenchria	16	38	54	NA	NA
RAB00102	UMMZ	245061	Colubridae_Dipsadinae	Erythrolamprus	epinephelus	Peru	2016	385	25	adult	female	Y	brown	yellow	black	white	yellow	NA	NA	NA	NA	NA	white	NA	NA	Y	N	NA	Y	head+body	0	50	0	20	Erythrolamprus_epinephelus	0	10	10	NA	NA
RAB03436	UMMZ	248888	Colubridae_Dipsadinae	Erythrolamprus	reginae	Peru	2018	404	42.11	adult	female	Y	brown	green	black	yellow	black	white	NA	NA	NA	NA	white	NA	NA	Y	N	NA	Y	head	0	5	0	20	Erythrolamprus_reginae	0	1	1	0.259722661	0.004675365
RAB01347	UMMZ	246825	Colubridae_Dipsadinae	Erythrolamprus	epinephelus	Peru	2016	365	13.02	adult	female	N	brown	black	NA	yellow	white	NA	NA	NA	NA	NA	white	NA	NA	Y	N	NA	Y	head	0	4	0	20	Erythrolamprus_epinephelus	0	0.8	0.8	NA	NA
RAB02687	MUSM	39048	Colubridae_Dipsadinae	Erythrolamprus	epinephelus	Peru	2017	323	10.2	juvenile	female	N	brown	yellow	black	yellow	white	NA	NA	brown	NA	NA	white	NA	NA	Y	N	NA	Y	head+body	2	10	30	40	Erythrolamprus_epinephelus	0.6	4	4.6	NA	NA
RAB02711	UMMZ	248890	Colubridae_Dipsadinae	Erythrolamprus	reginae	Peru	2017	519	47.7	adult	female	N	brown	black	NA	orange	black	NA	NA	NA	NA	NA	NA	NA	NA	N	N	NA	N	NA	0	0	0	0	Erythrolamprus_reginae	0	0	0	NA	NA
RAB02867	MUSM	39050	Colubridae_Dipsadinae	Erythrolamprus	epinephelus	Peru	2017	267	5.7	juvenile	female	N	brown	NA	NA	yellow	orange	white	NA	NA	NA	NA	white	NA	NA	Y	N	NA	Y	head+body	0	10	0	20	Erythrolamprus_epinephelus	0	2	2	NA	NA
RAB02875	UMMZ	248892	Colubridae_Dipsadinae	Erythrolamprus	epinephelus	Peru	2017	431	39.41	adult	female	N	brown	NA	NA	orange	black	yellow	NA	NA	NA	NA	NA	NA	NA	N	N	NA	N	NA	0	0	0	0	Erythrolamprus_epinephelus	0	0	0	NA	NA
RAB03270	MUSM	39837	Colubridae_Dipsadinae	Erythrolamprus	reginae	Peru	2018	385	24.68	adult	female	N	brown	green	black	yellow	black	white	NA	NA	NA	NA	white	NA	NA	Y	N	NA	Y	head	0	10	0	20	Erythrolamprus_reginae	0	2	2	0.317792511	0.010464115
RAB03336	MUSM	39838	Colubridae_Dipsadinae	Erythrolamprus	reginae	Peru	2018	235	6.27	juvenile	female	N	brown	black	green	yellow	black	orange	white	NA	NA	NA	white	NA	NA	Y	N	NA	Y	head	0	4	0	20	Erythrolamprus_reginae	0	0.8	0.8	0.404431885	0.080069243
RAB03392	UMMZ	248893	Colubridae_Dipsadinae	Erythrolamprus	epinephelus	Peru	2018	410	18.28	adult	female	N	brown	black	yellow	yellow	white	black	NA	NA	NA	NA	white	NA	NA	Y	N	NA	Y	head+body	0	25	0	20	Erythrolamprus_epinephelus	0	5	5	0.540708309	0.029014753
RAB03394	MUSM	39840	Colubridae_Dipsadinae	Erythrolamprus	epinephelus	Peru	2018	312	7.9	juvenile	female	N	brown	black	yellow	yellow	white	black	NA	NA	NA	NA	white	NA	NA	Y	N	NA	Y	head+body	0	10	0	20	Erythrolamprus_epinephelus	0	2	2	0.367489822	0.054393883
RAB03411	UMMZ	248894	Colubridae_Dipsadinae	Erythrolamprus	epinephelus	Peru	2018	385	15.03	juvenile	female	N	brown	black	yellow	yellow	white	orange	NA	NA	NA	NA	white	NA	NA	Y	N	NA	Y	head+body	0	15	0	30	Erythrolamprus_epinephelus	0	4.5	4.5	0.454017127	0.055435323
RAB03432	UMMZ	248887	Colubridae_Dipsadinae	Erythrolamprus	reginae	Peru	2018	450	26.03	adult	female	N	brown	green	black	yellow	black	white	NA	NA	NA	NA	white	NA	NA	Y	N	NA	Y	head	0	5	0	30	Erythrolamprus_reginae	0	1.5	1.5	0.387719705	0.003848165
RAB00222	MUSM	35902	Colubridae_Dipsadinae	Erythrolamprus	reginae	Peru	2016	394	30.11	adult	male	NA	brown	green	black	yellow	black	white	NA	NA	NA	NA	white	NA	NA	Y	N	NA	Y	all	0	20	0	20	Erythrolamprus_reginae	0	4	4	NA	NA
RAB00472	UMMZ	245062	Colubridae_Dipsadinae	Erythrolamprus	reginae	Peru	2016	430	39.04	adult	male	NA	green	black	brown	yellow	black	white	NA	NA	NA	NA	white	NA	NA	Y	N	NA	Y	body	0	3	0	20	Erythrolamprus_reginae	0	0.6	0.6	NA	NA
RAB01675	MUSM	37121	Colubridae_Dipsadinae	Erythrolamprus	pygmaeus	Peru	2017	159	1.51	juvenile	male	NA	black	white	NA	white	black	NA	NA	white	NA	NA	white	NA	NA	Y	Y	head	Y	all	3	85	20	20	Erythrolamprus_pygmaeus	0.6	17	17.6	NA	NA
RAB02874	UMMZ	248891	Colubridae_Dipsadinae	Erythrolamprus	epinephelus	Peru	2017	363	20.99	adult	male	NA	brown	NA	NA	orange	black	yellow	NA	NA	NA	NA	NA	NA	NA	N	N	NA	N	NA	0	0	0	0	Erythrolamprus_epinephelus	0	0	0	NA	NA
RAB03364	MUSM	39839	Colubridae_Dipsadinae	Erythrolamprus	reginae	Peru	2018	220	4.5	juvenile	male	NA	brown	green	NA	yellow	black	white	NA	NA	NA	NA	white	NA	NA	Y	N	NA	Y	head+body	0	33	0	40	Erythrolamprus_reginae	0	13.2	13.2	0.530476817	0.064577816
RAB01107	MUSM	37346	Colubridae_Dipsadinae	Erythrolamprus	epinephelus	Peru	2016	363	11.1	juvenile	NA	NA	brown	NA	NA	yellow	white	NA	NA	NA	NA	NA	white	NA	NA	Y	N	NA	Y	head+body	0	15	0	20	Erythrolamprus_epinephelus	0	3	3	NA	NA
RAB02744	MUSM	39049	Colubridae_Dipsadinae	Erythrolamprus	epinephelus	Peru	2017	405	20.4	adult	NA	NA	brown	NA	NA	yellow	white	NA	NA	NA	NA	NA	white	NA	NA	Y	N	NA	Y	head+body	0	15	0	20	Erythrolamprus_epinephelus	0	3	3	NA	NA
RAB03467	UMMZ	248889	Colubridae_Dipsadinae	Erythrolamprus	reginae	Peru	2018	471	32.19	adult	NA	NA	brown	black	green	yellow	black	orange	NA	NA	NA	NA	NA	NA	NA	N	N	NA	N	NA	0	0	0	0	Erythrolamprus_reginae	0	0	0	0.380958058	0.008327655
RAB01919	UMMZ	248867	Boidae	Eunectes	murinus	Peru	2017	1260	980	juvenile	female	N	brown	black	orange	orange	black	NA	NA	NA	NA	NA	orange	NA	NA	Y	N	NA	Y	head	0	5	0	20	Eunectes_murinus	0	1	1	NA	NA
RAB03417	UMMZ	248856	Boidae	Eunectes	murinus	Peru	2018	1495	1650	juvenile	NA	NA	brown	black	orange	orange	yellow	black	NA	NA	NA	NA	white	orange	NA	Y	N	NA	Y	head+body	0	10	0	20	Eunectes_murinus	0	2	2	0.100186249	0.023526074
RAB3658	UMMZ	249099	Colubridae_Colubrinae	Gyalopion	canum	USA	2021	219	8.74	juvenile	female	N	brown	NA	NA	white	yellow	NA	NA	brown	NA	NA	white	NA	NA	Y	Y	all	Y	all	55	100	20	60	Gyalopion_canum	11	60	71	NA	0.103677917
RAB00224	MUSM	35807	Colubridae_Dipsadinae	Helicops	angulatus	Peru	2016	255	19.43	juvenile	female	N	brown	black	yellow	yellow	black	white	NA	NA	NA	NA	yellow	white	NA	Y	N	NA	Y	all	0	70	0	20	Helicops_angulatus	0	14	14	NA	NA
RAB01513	UMMZ	246800	Colubridae_Dipsadinae	Helicops	angulatus	Peru	2017	511	94	adult	female	N	brown	red	black	orange	red	black	white	NA	NA	NA	white	NA	NA	Y	N	NA	Y	head	0	5	0	40	Helicops_angulatus	0	2	2	NA	NA
RAB01552	UMMZ	246801	Colubridae_Dipsadinae	Helicops	angulatus	Peru	2017	398	53	adult	female	N	brown	black	NA	orange	black	white	NA	NA	NA	NA	white	NA	NA	Y	N	NA	Y	head	0	15	0	20	Helicops_angulatus	0	3	3	NA	NA
RAB01932	UMMZ	246809	Colubridae_Dipsadinae	Helicops	polylepis	Peru	2017	823	600	adult	female	N	brown	black	NA	black	yellow	NA	NA	NA	NA	NA	NA	NA	NA	N	N	NA	N	NA	0	0	0	0	Helicops_polylepis	0	0	0	NA	NA
RAB02613	MUSM	38988	Colubridae_Dipsadinae	Helicops	angulatus	Peru	2017	245	14.95	juvenile	female	N	brown	NA	NA	yellow	black	white	NA	NA	NA	NA	white	black	yellow	Y	N	NA	Y	all	0	100	0	20	Helicops_angulatus	0	20	20	NA	NA
RAB02710	UMMZ	248877	Colubridae_Dipsadinae	Helicops	angulatus	Peru	2017	398	71	adult	female	N	brown	NA	NA	yellow	black	NA	NA	NA	NA	NA	yellow	NA	NA	Y	N	NA	Y	head+body	0	5	0	20	Helicops_angulatus	0	1	1	NA	NA
RAB03440	UMMZ	248879	Colubridae_Dipsadinae	Helicops	angulatus	Peru	2018	411	60	adult	female	N	brown	NA	NA	yellow	black	brown	white	NA	NA	NA	white	NA	NA	Y	N	NA	Y	head	0	5	0	40	Helicops_angulatus	0	2	2	0.174914516	0.011465425
RAB03559	MUSM	39826	Colubridae_Dipsadinae	Helicops	angulatus	Peru	2018	307	24.19	adult	female	N	brown	yellow	NA	yellow	black	white	NA	NA	NA	NA	white	NA	NA	Y	N	NA	Y	head	0	7	0	60	Helicops_angulatus	0	4.2	4.2	0.177634678	0.017272738
RAB01184	MUSM	37149	Colubridae_Dipsadinae	Helicops	angulatus	Peru	2016	157	5.58	juvenile	male	NA	brown	black	NA	yellow	black	white	NA	brown	NA	NA	white	NA	NA	Y	Y	head+body	Y	head+body	30	80	20	40	Helicops_angulatus	6	32	38	NA	NA
RAB01276	MUSM	37150	Colubridae_Dipsadinae	Helicops	angulatus	Peru	2016	293	24.08	juvenile	male	NA	brown	black	NA	yellow	black	white	NA	NA	NA	NA	white	NA	NA	Y	N	NA	Y	head+body	0	35	0	30	Helicops_angulatus	0	10.5	10.5	NA	NA
RAB01967	UMMZ	246805	Colubridae_Dipsadinae	Helicops	angulatus	Peru	2017	427	63	adult	male	NA	brown	NA	NA	white	black	NA	NA	NA	NA	NA	white	NA	NA	Y	N	NA	Y	head+body	0	80	0	20	Helicops_angulatus	0	16	16	NA	NA
RAB02614	MUSM	38989	Colubridae_Dipsadinae	Helicops	angulatus	Peru	2017	306	40.21	adult	male	NA	brown	NA	NA	red	black	yellow	white	NA	NA	NA	NA	NA	NA	NA	NA	NA	NA	NA	NA	NA	NA	NA	Helicops_angulatus	NA	NA	NA	NA	NA
RAB02619	MUSM	38990	Colubridae_Dipsadinae	Helicops	angulatus	Peru	2017	341	29.65	adult	male	NA	brown	yellow	NA	yellow	black	white	NA	NA	NA	NA	white	NA	NA	Y	N	NA	Y	head	0	10	0	30	Helicops_angulatus	0	3	3	NA	NA
RAB02658	UMMZ	248876	Colubridae_Dipsadinae	Helicops	angulatus	Peru	2017	280	24.32	juvenile	male	NA	brown	NA	NA	yellow	black	white	NA	NA	NA	NA	white	yellow	NA	Y	N	NA	Y	head+body	0	75	0	20	Helicops_angulatus	0	15	15	NA	NA
RAB00143	UMMZ	245053	Colubridae_Dipsadinae	Helicops	angulatus	Peru	2016	373	48.36	adult	NA	NA	black	brown	yellow	red	black	white	NA	NA	NA	NA	white	NA	NA	Y	N	NA	Y	head	0	8	0	40	Helicops_angulatus	0	3.2	3.2	NA	NA
RAB01551	MUSM	37151	Colubridae_Dipsadinae	Helicops	angulatus	Peru	2017	356	46.5	adult	NA	NA	brown	black	NA	black	yellow	white	NA	brown	NA	NA	white	black	orange	Y	Y	all	Y	head+body	25	40	20	20	Helicops_angulatus	5	8	13	NA	NA
RAB01553	MUSM	37152	Colubridae_Dipsadinae	Helicops	angulatus	Peru	2017	395	58	adult	NA	NA	brown	black	NA	yellow	black	white	NA	NA	NA	NA	white	NA	NA	Y	N	NA	Y	all	0	75	0	20	Helicops_angulatus	0	15	15	NA	NA
RAB01812	UMMZ	246808	Colubridae_Dipsadinae	Helicops	leopardinus	Peru	2017	685	220	adult	NA	NA	brown	black	NA	red	black	white	NA	NA	NA	NA	white	NA	NA	Y	N	NA	Y	head	0	6	0	0	Helicops_leopardinus	0	0	0	NA	NA
RAB02873	UMMZ	248878	Colubridae_Dipsadinae	Helicops	angulatus	Peru	2017	121	2.04	juvenile	NA	NA	brown	NA	NA	red	black	white	yellow	brown	NA	NA	white	yellow	orange	Y	Y	body	Y	head+body	45	65	20	20	Helicops_angulatus	9	13	22	NA	NA
RAB03500	UMMZ	248880	Colubridae_Dipsadinae	Hydrops	triangularis	Peru	2018	404	24.71	adult	female	Y	black	brown	NA	black	white	NA	NA	brown	NA	NA	white	NA	NA	Y	Y	all	Y	all	25	20	20	30	Hydrops_triangularis	5	6	11	0.111323326	0.032451816
RAB01667	MUSM	37161	Colubridae_Dipsadinae	Hydrops	martii	Peru	2017	570	44.16	adult	female	N	brown	black	red	black	orange	yellow	white	white	NA	NA	white	orange	NA	Y	Y	all	Y	all	2	80	20	20	Hydrops_martii	0.4	16	16.4	NA	NA
RAB02664	MUSM	38992	Colubridae_Dipsadinae	Hydrops	triangularis	Peru	2017	313	10.89	juvenile	NA	NA	black	orange	NA	black	white	NA	NA	orange	NA	NA	white	NA	NA	Y	Y	body	Y	head+body	35	20	20	20	Hydrops_triangularis	7	4	11	NA	NA
RAB01137	UMMZ	246813	Colubridae_Dipsadinae	Imantodes	cenchoa	Peru	2016	784	22.44	adult	female	Y	brown	white	NA	brown	white	NA	NA	white	brown	NA	white	brown	NA	Y	Y	all	Y	all	35	90	20	20	Imantodes_cenchoa	7	18	25	NA	NA
RAB02871	UMMZ	248882	Colubridae_Dipsadinae	Imantodes	lentiferus	Peru	2017	683	17.7	adult	female	Y	brown	orange	NA	orange	brown	white	NA	NA	NA	NA	white	NA	NA	Y	N	NA	Y	head+body	0	4	0	40	Imantodes_lentiferus	0	1.6	1.6	NA	NA
RAB00956	MUSM	37251	Colubridae_Dipsadinae	Imantodes	cenchoa	Peru	2016	614	13.1	juvenile	female	N	brown	white	NA	white	brown	NA	NA	brown	white	NA	white	NA	NA	Y	Y	all	Y	all	30	95	20	30	Imantodes_cenchoa	6	28.5	34.5	NA	NA
RAB01345	MUSM	37252	Colubridae_Dipsadinae	Imantodes	lentiferus	Peru	2016	593	12.4	adult	female	N	brown	black	NA	brown	white	NA	NA	NA	NA	NA	white	NA	NA	Y	N	NA	Y	head+body	0	8	0	40	Imantodes_lentiferus	0	3.2	3.2	NA	NA
RAB01913	MUSM	37243	Colubridae_Dipsadinae	Imantodes	cenchoa	Peru	2017	590	8.78	juvenile	female	N	brown	NA	NA	brown	white	NA	NA	brown	NA	NA	white	NA	NA	Y	Y	all	Y	all	50	90	20	30	Imantodes_cenchoa	10	27	37	NA	NA
RAB02900	UMMZ	248883	Colubridae_Dipsadinae	Imantodes	lentiferus	Peru	2017	583	13.13	adult	female	N	brown	NA	NA	brown	white	NA	NA	NA	NA	NA	white	NA	NA	Y	N	NA	Y	head	0	4	0	30	Imantodes_lentiferus	0	1.2	1.2	NA	NA
RAB03137	UMMZ	247094	Colubridae_Dipsadinae	Imantodes	cenchoa	Nicaragua	2018	526	9.7	adult	female	N	brown	NA	NA	0	0	0	0	brown	white	NA	0	0	0	Y	Y	all			60	NA	20	NA	Imantodes_cenchoa	12	NA	NA	NA	0.012146028
RAB00320	UMMZ	245055	Colubridae_Dipsadinae	Imantodes	cenchoa	Peru	2016	747	13.64	adult	male	NA	brown	white	NA	white	brown	NA	NA	white	brown	NA	white	NA	NA	Y	Y	all	Y	all	25	75	20	40	Imantodes_cenchoa	5	30	35	NA	NA
RAB00939	MUSM	37250	Colubridae_Dipsadinae	Imantodes	cenchoa	Peru	2016	467	6.41	juvenile	male	NA	brown	white	NA	white	brown	NA	NA	white	NA	NA	white	NA	NA	Y	Y	all	Y	all	25	90	40	40	Imantodes_cenchoa	10	36	46	NA	NA
RAB01373	UMMZ	246814	Colubridae_Dipsadinae	Imantodes	cenchoa	Peru	2016	469	5.92	juvenile	male	NA	brown	white	NA	white	brown	NA	NA	brown	white	NA	white	NA	NA	Y	Y	all	Y	all	35	96	20	30	Imantodes_cenchoa	7	28.8	35.8	NA	NA
RAB01374	MUSM	37242	Colubridae_Dipsadinae	Imantodes	cenchoa	Peru	2016	515	6.04	juvenile	male	NA	brown	white	NA	white	brown	NA	NA	brown	white	NA	white	NA	NA	Y	Y	all	Y	all	30	97	20	30	Imantodes_cenchoa	6	29.1	35.1	NA	NA
RAB02174	UMMZ	246817	Colubridae_Dipsadinae	Imantodes	cenchoa	Peru	2017	506	6.69	juvenile	male	NA	brown	white	NA	white	brown	NA	NA	brown	white	NA	white	NA	NA	Y	Y	all	Y	all	50	95	20	40	Imantodes_cenchoa	10	38	48	NA	NA
RAB02582	UMMZ	248881	Colubridae_Dipsadinae	Imantodes	cenchoa	Peru	2017	762	14.8	adult	male	NA	brown	white	NA	white	brown	NA	NA	NA	NA	NA	white	NA	NA	Y	N	NA	Y	all	0	90	0	20	Imantodes_cenchoa	0	18	18	NA	NA
RAB02683	MUSM	39019	Colubridae_Dipsadinae	Imantodes	lentiferus	Peru	2017	639	14.96	adult	male	NA	brown	NA	NA	brown	white	NA	NA	NA	NA	NA	white	NA	NA	Y	N	NA	Y	head	0	5	0	60	Imantodes_lentiferus	0	3	3	NA	NA
RAB03133	UMMZ	247093	Colubridae_Dipsadinae	Imantodes	cenchoa	Nicaragua	2018	658	11.1	adult	male	NA	brown	NA	NA	brown	white	NA	NA	brown	NA	NA	white	orange	NA	Y	Y	body	Y	all	60	85	20	40	Imantodes_cenchoa	12	34	46	0.131455262	0.00525935
RAB03335	MUSM	39834	Colubridae_Dipsadinae	Imantodes	lentiferus	Peru	2018	655	16.92	adult	male	NA	brown	NA	NA	brown	white	NA	NA	NA	NA	NA	white	NA	NA	Y	N	NA	Y	head	0	4	0	30	Imantodes_lentiferus	0	1.2	1.2	0.16684982	0.068937699
IAH1084	Not vouchered	Not vouchered	Colubridae_Dipsadinae	Imantodes	cenchoa	Belize	2019	72.3	17.82	adult	NA	NA	brown	NA	NA	white	brown	orange	NA	NA	NA	NA	white	NA	NA	Y	N	NA	Y		0	NA	0	20	Imantodes_cenchoa	0	NA	NA	0.590680847	0.010072159
IAH1207	Not vouchered	Not vouchered	Colubridae_Dipsadinae	Imantodes	cenchoa	Belize	2019	229	1.29	juvenile	NA	NA	black	brown	NA	brown	black	NA	NA	orange	NA	NA	orange	NA	NA	Y	Y	all	Y	all	50	95	20	20	Imantodes_cenchoa	10	19	29	NA	NA
IAH1219	Not vouchered	Not vouchered	Colubridae_Dipsadinae	Imantodes	cenchoa	Belize	2019	635	24.27	adult	NA	NA	brown	black	NA	brown	white	NA	NA	brown	NA	NA	brown	white	NA	Y	Y	all	Y	all	65	100	20	40	Imantodes_cenchoa	13	40	53	0.6808984	0.040366514
RAB00602	MUSM	37248	Colubridae_Dipsadinae	Imantodes	cenchoa	Peru	2016	370	4.17	juvenile	NA	NA	black	brown	white	white	brown	NA	NA	brown	white	NA	brown	white	NA	Y	Y	all	Y	all	45	95	20	30	Imantodes_cenchoa	9	28.5	37.5	NA	NA
RAB01370	MUSM	37241	Colubridae_Dipsadinae	Imantodes	cenchoa	Peru	2016	501	8.21	juvenile	NA	NA	brown	white	NA	white	brown	NA	NA	brown	white	NA	white	NA	NA	Y	Y	all	Y	all	30	95	20	30	Imantodes_cenchoa	6	28.5	34.5	NA	NA
RAB02270	UMMZ	246820	Colubridae_Dipsadinae	Imantodes	lentiferus	Peru	2017	294	2.33	juvenile	NA	NA	brown	black	NA	brown	white	black	NA	brown	NA	NA	white	brown	NA	Y	Y	all	Y	all	65	100	20	30	Imantodes_lentiferus	13	30	43	NA	NA
RAB03193	UMMZ	248399	Colubridae_Dipsadinae	Imantodes	cenchoa	Nicaragua	2018	254	1.46	juvenile	NA	NA	orange	brown	NA	brown	white	NA	NA	orange	brown	NA	white	NA	NA	Y	Y	all	Y	all	50	99	20	20	Imantodes_cenchoa	10	19.8	29.8	NA	NA
RAB00321	MUSM	36149	Viperidae	Lachesis	muta	Peru	2016	763	145	juvenile	female	N	brown	black	NA	white	NA	NA	NA	NA	NA	NA	white	NA	NA	Y	N	NA	Y	all	0	100	0	20	Lachesis_muta	0	20	20	NA	NA
RAB03562	UMMZ	248454	Viperidae	Lachesis	muta	Peru	2018	1000	375	juvenile	female	N	brown	black	NA	white	NA	NA	NA	NA	NA	NA	white	NA	NA	Y	N	NA	Y	all	0	95	0	60	Lachesis_muta	0	57	57	1.386277285	0.000596192
RAB03060	UMMZ	247095	Colubridae_Colubrinae	Lampropeltis	abnorma	Nicaragua	2018	247	91.4	adult	male	NA	red	black	white	red	black	white	NA	0	0	0	white	red	NA	Y			Y	all	NA	60	NA	20	Lampropeltis_abnorma	NA	12	NA	0.157409728	0.00949432
RAB03110	UMMZ	248454	Colubridae_Dipsadinae	Leptodeira	nigrofasciata	Nicaragua	2018	321	19.28	adult	female	Y	black	brown	NA	white	black	NA	NA	white	brown	NA	white	NA	NA	Y	Y	body	Y	all	10	99	20	40	Leptodeira_nigrofasciata	2	39.6	41.6	0.861235389	0.00618425
RAB03241	UMMZ	247098	Colubridae_Dipsadinae	Leptodeira	rhombifera	Nicaragua	2018	665	169.5	adult	female	Y	brown	black	NA	orange	white	NA	NA	NA	NA	NA	orange	white	NA	Y	N	NA	Y	all	0	100	0	40	Leptodeira_rhombifera	0	40	40	1.247802383	6.44E-06
RAB03407	MUSM	39836	Colubridae_Dipsadinae	Leptodeira	annulata	Peru	2018	521	36.01	adult	female	Y	brown	NA	NA	white	brown	NA	NA	NA	NA	NA	white	NA	NA	Y	N	NA	Y	head+body	0	20	0	20	Leptodeira_annulata	0	4	4	0.358767776	0.015412533
RAB00497	UMMZ	245060	Colubridae_Dipsadinae	Leptodeira	annulata	Peru	2016	590	38.02	adult	female	N	brown	black	NA	yellow	white	NA	NA	NA	NA	NA	white	NA	NA	Y	N	NA	Y	head	0	4	0	20	Leptodeira_annulata	0	0.8	0.8	NA	NA
RAB01182	UMMZ	246821	Colubridae_Dipsadinae	Leptodeira	annulata	Peru	2016	605	38.75	adult	female	N	brown	black	NA	white	yellow	NA	NA	NA	NA	NA	white	NA	NA	Y	N	NA	Y	head+body	0	10	0	20	Leptodeira_annulata	0	2	2	NA	NA
RAB02434	MUSM	39042	Colubridae_Dipsadinae	Leptodeira	annulata	Peru	2017	392	11.99	juvenile	female	N	brown	NA	NA	yellow	white	NA	NA	NA	NA	NA	white	NA	NA	Y	N	NA	Y	head+body	0	5	0	40	Leptodeira_annulata	0	2	2	NA	NA
RAB02662	UMMZ	248885	Colubridae_Dipsadinae	Leptodeira	annulata	Peru	2017	561	36.5	adult	female	N	brown	NA	NA	yellow	white	NA	NA	brown	NA	NA	white	NA	NA	Y	Y	head	Y	head+body	3	3	20	20	Leptodeira_annulata	0.6	0.6	1.2	NA	NA
RAB03176	UMMZ	247099	Colubridae_Dipsadinae	Leptodeira	septentrionalis	Nicaragua	2018	654	113.2	adult	female	N	brown	NA	NA	yellow	white	NA	NA	NA	NA	NA	white	NA	NA	Y	N	NA	Y	head	0	5	0	30	Leptodeira_septentrionalis	0	1.5	1.5	0.392154023	NA
RAB03232	UMMZ	247101	Colubridae_Dipsadinae	Leptodeira	septentrionalis	Nicaragua	2018	574	57.2	adult	female	N	brown	NA	NA	white	NA	NA	NA	NA	NA	NA	white	NA	NA	Y	N	NA	Y	all	0	98	0	20	Leptodeira_septentrionalis	0	19.6	19.6	0.747509261	0.000368126
RAB03334	UMMZ	248886	Colubridae_Dipsadinae	Leptodeira	annulata	Peru	2018	550	34	adult	female	N	brown	NA	NA	yellow	white	brown	NA	NA	NA	NA	white	NA	NA	Y	N	NA	Y	head+body	0	10	0	20	Leptodeira_annulata	0	2	2	0.65512786	0.013994331
RAB00468	UMMZ	245059	Colubridae_Dipsadinae	Leptodeira	annulata	Peru	2016	463	18.56	juvenile	male	NA	brown	black	white	white	black	NA	NA	white	NA	NA	white	NA	NA	Y	Y	head	Y	head+body	3	90	30	20	Leptodeira_annulata	0.9	18	18.9	NA	NA
RAB01183	UMMZ	246822	Colubridae_Dipsadinae	Leptodeira	annulata	Peru	2016	595	33.07	adult	male	NA	brown	black	NA	white	yellow	NA	NA	NA	NA	NA	white	NA	NA	Y	N	NA	Y	head	0	5	0	20	Leptodeira_annulata	0	1	1	NA	NA
RAB02661	UMMZ	248884	Colubridae_Dipsadinae	Leptodeira	annulata	Peru	2017	430	18.44	juvenile	male	NA	brown	NA	NA	orange	white	NA	NA	brown	NA	NA	white	NA	NA	Y	Y	head	Y	head+body	3	4	20	20	Leptodeira_annulata	0.6	0.8	1.4	NA	NA
RAB03227	UMMZ	247100	Colubridae_Dipsadinae	Leptodeira	septentrionalis	Nicaragua	2018	158	1.35	juvenile	male	NA	brown	black	white	orange	white	NA	NA	white	NA	NA	orange	white	NA	Y	Y	head	Y	all	3	90	40	20	Leptodeira_septentrionalis	1.2	18	19.2	0.01350025	0.000115461
IAH1088	Not vouchered	Not vouchered	Colubridae_Dipsadinae	Leptodeira	septentrionalis	Belize	2019	677	39	adult	NA	NA	brown	black	yellow	yellow	NA	NA	NA	NA	NA	NA	NA	NA	NA	N	N	NA	N	NA	0	0	0	0	Leptodeira_septentrionalis	0	0	0	NA	NA
IAH1089	Not vouchered	Not vouchered	Colubridae_Dipsadinae	Leptodeira	septentrionalis	Belize	2019	655	79	adult	NA	NA	brown	black	orange	yellow	white	NA	NA	NA	NA	NA	white	NA	NA	Y	N	NA	Y	head	0	10	0	40	Leptodeira_septentrionalis	0	4	4	0.408506446	0
IAH1217	Not vouchered	Not vouchered	Colubridae_Dipsadinae	Leptodeira	septentrionalis	Belize	2019	251	4.51	juvenile	NA	NA	brown	black	NA	orange	white	NA	NA	NA	NA	NA	orange	NA	NA	Y	N	NA	Y	all	0	55	0	40	Leptodeira_septentrionalis	0	22	22	0.415950285	0.031627892
IAH1218	Not vouchered	Not vouchered	Colubridae_Dipsadinae	Leptodeira	septentrionalis	Belize	2019	581	38.24	juvenile	NA	NA	brown	black	NA	0	0	0	0	NA	NA	NA	NA	NA	NA	NA	NA	NA	NA	NA	NA	NA	NA	NA	Leptodeira_septentrionalis	NA	NA	NA	NA	0.061932941
IAH1240	Not vouchered	Not vouchered	Colubridae_Dipsadinae	Leptodeira	septentrionalis	Belize	2019	235	4.41	juvenile	NA	NA	brown	NA	NA	0	0	0	0	NA	NA	NA	NA	NA	NA	NA	NA	NA	NA	NA	NA	NA	NA	NA	Leptodeira_septentrionalis	NA	NA	NA	NA	NA
RAB01231	MUSM	37342	Colubridae_Dipsadinae	Leptodeira	annulata	Peru	2016	252	3.39	juvenile	NA	NA	black	brown	white	white	yellow	NA	NA	white	NA	NA	white	NA	NA	Y	Y	head	Y	head+body	5	6	30	30	Leptodeira_annulata	1.5	1.8	3.3	NA	NA
RAB01369	MUSM	37343	Colubridae_Dipsadinae	Leptodeira	annulata	Peru	2016	458	19	adult	NA	NA	brown	black	NA	orange	white	NA	NA	NA	NA	NA	white	NA	NA	Y	N	NA	Y	head	0	5	0	20	Leptodeira_annulata	0	1	1	NA	NA
RAB02620	MUSM	39043	Colubridae_Dipsadinae	Leptodeira	annulata	Peru	2017	554	33.3	adult	NA	NA	brown	orange	NA	orange	white	NA	NA	NA	NA	NA	white	NA	NA	Y	N	NA	Y	head+body	0	4	0	30	Leptodeira_annulata	0	1.2	1.2	NA	NA
RAB03080	UMMZ	248454	Colubridae_Dipsadinae	Leptodeira	nigrofasciata	Nicaragua	2018	174	5.2	juvenile	NA	NA	black	brown	white	white	black	NA	NA	white	NA	NA	white	NA	NA	Y	Y	all	Y	all	20	100	20	20	Leptodeira_nigrofasciata	4	20	24	0.214575386	0.001559246
RAB03098	UMMZ	247104	Colubridae_Colubrinae	Leptodrymus	pulcherrimus	Nicaragua	2018	502	20.81	adult	female	N	black	brown	green	white	NA	NA	NA	NA	NA	NA	white	NA	NA	Y	N	NA	Y	all	0	100	0	50	Leptodrymus_pulcherrimus	0	50	50	NA	NA
RAB03099	UMMZ	247103	Colubridae_Colubrinae	Leptodrymus	pulcherrimus	Nicaragua	2018	623	46.8	adult	female	N	black	brown	green	white	NA	NA	NA	NA	NA	NA	white	NA	NA	Y	N	NA	Y	all	0	100	0	50	Leptodrymus_pulcherrimus	0	50	50	NA	NA
RAB03103	UMMZ	247104	Colubridae_Colubrinae	Leptodrymus	pulcherrimus	Nicaragua	2018	532	24.2	adult	female	N	black	brown	green	white	NA	NA	NA	NA	NA	NA	white	NA	NA	Y	N	NA	Y	head+body	0	93	0	50	Leptodrymus_pulcherrimus	0	46.5	46.5	NA	NA
RAB00933	UMMZ	246823	Colubridae_Colubrinae	Leptophis	ahaetulla	Peru	2016	537	25.67	adult	female	Y	green	black	brown	white	orange	green	NA	NA	NA	NA	white	orange	green	Y	N	NA	Y	all	0	95	0	30	Leptophis_ahaetulla	0	28.5	28.5	NA	NA
RAB01670	UMMZ	246824	Colubridae_Colubrinae	Leptophis	ahaetulla	Peru	2017	684	53	adult	female	Y	green	black	NA	green	white	blue	NA	NA	NA	NA	green	white	blue	Y	N	NA	Y	all	0	90	0	30	Leptophis_ahaetulla	0	27	27	NA	NA
RAB00932	MUSM	37345	Colubridae_Colubrinae	Leptophis	ahaetulla	Peru	2016	565	27.66	adult	male	NA	green	black	orange	white	orange	green	NA	NA	NA	NA	white	orange	green	Y	N	NA	Y	all	0	99	0	30	Leptophis_ahaetulla	0	29.7	29.7	NA	NA
RAB02051	MUSM	37344	Colubridae_Colubrinae	Leptophis	ahaetulla	Peru	2017	528	22.78	adult	male	NA	green	black	NA	green	white	NA	NA	NA	NA	NA	white	NA	NA	Y	N	NA	Y	head	0	3	0	30	Leptophis_ahaetulla	0	0.9	0.9	NA	NA
RAB02527	MUSM	39045	Colubridae_Colubrinae	Leptophis	ahaetulla	Peru	2017	634	30	adult	male	NA	green	black	orange	orange	white	blue	NA	NA	NA	NA	orange	white	blue	Y	N	NA	Y	all	0	100	0	40	Leptophis_ahaetulla	0	40	40	NA	NA
RAB02738	MUSM	39046	Leptotyphlopidae	Leptotyphlops	diaplocius	Peru	2017	159	1.42	adult	male	NA	brown	NA	NA	brown	yellow	NA	NA	NA	NA	NA	NA	NA	NA	N	N	NA	N	NA	0	0	0	0	Leptotyphlops_diaplocius	0	0	0	NA	NA
RAB02794	MUSM	39047	Leptotyphlopidae	Leptotyphlops	diaplocius	Peru	2017	101	0.4	juvenile	NA	NA	brown	yellow	NA	brown	yellow	NA	NA	NA	NA	NA	NA	NA	NA	N	N	NA	N	NA	0	0	0	0	Leptotyphlops_diaplocius	0	0	0	NA	NA
RAB03191	UMMZ	247106	Colubridae_Colubrinae	Mastigodryas	alternatus	Nicaragua	2018	756	117.1	adult	male	NA	brown	NA	NA	orange	white	NA	NA	NA	NA	NA	orange	white	NA	Y	N	NA	Y	all	0	100	0	20	Mastigodryas_alternatus	0	20	20	NA	NA
IAH1204	Not vouchered	Not vouchered	Colubridae_Colubrinae	Mastigodryas	melanolomus	Belize	2019	767	103.8	adult	NA	NA	brown	black	NA	yellow	white	black	NA	NA	NA	NA	white	NA	NA	Y	N	NA	Y	head	0	5	0	40	Mastigodryas_melanolomus	0	2	2	NA	0.076638326
RAB02815	MUSM	39056	Elapidae	Micrurus	annellatus	Peru	2017	410	17.5	adult	female	Y	black	orange	NA	black	orange	red	NA	NA	NA	NA	NA	NA	NA	N	N	NA	N	NA	0	0	0	0	Micrurus_annellatus	0	0	0	NA	NA
RAB00366	MUSM	35905	Elapidae	Micrurus	lemniscatus	Peru	2016	725	50	adult	female	N	black	red	white	black	red	white	NA	red	NA	NA	red	NA	NA	Y	Y	all	Y	all	28	25	20	20	Micrurus_lemniscatus	5.6	5	10.6	NA	NA
RAB00377	UMMZ	245083	Elapidae	Micrurus	lemniscatus	Peru	2016	727	44	adult	female	N	black	red	white	red	black	white	NA	red	white	NA	red	white	NA	Y	Y	all	Y	all	50	55	20	20	Micrurus_lemniscatus	10	11	21	NA	NA
RAB00378	MUSM	35906	Elapidae	Micrurus	lemniscatus	Peru	2016	602	28	adult	female	N	black	red	yellow	black	red	yellow	NA	red	NA	NA	red	yellow	NA	Y	Y	all	Y	all	40	60	20	20	Micrurus_lemniscatus	8	12	20	NA	NA
RAB02915	UMMZ	248456	Elapidae	Micrurus	lemniscatus	Peru	2017	688	34.59	adult	female	N	black	red	yellow	black	red	white	NA	NA	NA	NA	red	NA	NA	Y	N	NA	Y	all	0	34	0	20	Micrurus_lemniscatus	0	6.8	6.8	NA	NA
RAB03053	UMMZ	247142	Elapidae	Micrurus	nigrocinctus	Nicaragua	2018	717	64.8	adult	female	N	red	black	yellow	red	black	yellow	NA	NA	NA	NA	NA	NA	NA	N	N	NA	N	NA	0	0	0	0	Micrurus_nigrocinctus	0	0	0	0.120680765	0.006484222
RAB03242	UMMZ	247143	Elapidae	Micrurus	nigrocinctus	Nicaragua	2018	651	50.9	adult	female	N	red	black	white	red	black	white	NA	NA	NA	NA	red	white	NA	Y	N	NA	Y	head+body	0	80	0	20	Micrurus_nigrocinctus	0	16	16	0.188699182	0.0193517
RAB03275	UMMZ	248451	Elapidae	Micrurus	annellatus	Peru	2018	497	18.11	adult	female	N	black	orange	NA	black	orange	red	NA	NA	NA	NA	orange	NA	NA	Y	N	NA	Y	head	0	2	0	20	Micrurus_annellatus	0	0.4	0.4	0.018337304	0.020361122
RAB03487	UMMZ	248452	Elapidae	Micrurus	lemniscatus	Peru	2018	632	28.44	adult	female	N	black	red	white	red	black	white	NA	red	NA	NA	red	NA	NA	Y	Y	all	Y	all	30	30	20	20	Micrurus_lemniscatus	6	6	12	0.815172094	0.073496723
RAB03570	UMMZ	248458	Elapidae	Micrurus	obscurus	Peru	2018	766	86	adult	female	N	brown	black	red	yellow	red	black	NA	red	NA	NA	red	NA	NA	Y	Y	all	Y	all	30	30	20	20	Micrurus_obscurus	6	6	12	0.304690444	0.008949701
RAB00249	UMMZ	245082	Elapidae	Micrurus	lemniscatus	Peru	2016	715	65	adult	male	NA	black	red	white	red	white	black	NA	red	NA	NA	red	NA	NA	Y	Y	all	Y	all	15	15	20	20	Micrurus_lemniscatus	3	3	6	NA	NA
RAB01054	UMMZ	246860	Elapidae	Micrurus	obscurus	Peru	2016	775	81	adult	male	NA	black	white	red	red	yellow	black	NA	red	NA	NA	red	NA	NA	Y	Y	all	Y	all	35	50	20	20	Micrurus_obscurus	7	10	17	NA	NA
RAB01810	UMMZ	246857	Elapidae	Micrurus	hemprichii	Peru	2017	740	86	adult	male	NA	black	orange	white	black	orange	white	NA	orange	white	NA	orange	white	NA	Y	Y	all	Y	all	20	25	20	20	Micrurus_hemprichii	4	5	9	NA	NA
RAB02035	MUSM	37347	Elapidae	Micrurus	hemprichii	Peru	2017	617	52.5	adult	male	NA	black	orange	white	black	orange	white	NA	orange	white	NA	orange	white	NA	Y	Y	all	Y	all	20	30	20	20	Micrurus_hemprichii	4	6	10	NA	NA
RAB02706	MUSM	39057	Elapidae	Micrurus	lemniscatus	Peru	2017	816	68.9	adult	male	NA	black	red	white	black	red	white	NA	NA	NA	NA	NA	NA	NA	N	N	NA	N	NA	0	0	0	0	Micrurus_lemniscatus	0	0	0	NA	NA
RAB03333	UMMZ	248457	Elapidae	Micrurus	lemniscatus	Peru	2018	595	35	adult	male	NA	black	white	red	black	white	red	NA	NA	NA	NA	red	NA	NA	Y	N	NA	Y	all	0	25	0	20	Micrurus_lemniscatus	0	5	5	0.233810531	0.040364229
RAB03573	MUSM	39843	Elapidae	Micrurus	lemniscatus	Peru	2018	570	25.67	juvenile	male	NA	black	red	yellow	red	black	white	NA	red	NA	NA	red	NA	NA	Y	Y	all	Y	all	35	35	20	20	Micrurus_lemniscatus	7	7	14	0.097519002	0.022748115
RAB03574	MUSM	39844	Elapidae	Micrurus	lemniscatus	Peru	2018	590	25.5	juvenile	male	NA	black	red	yellow	red	black	yellow	NA	red	NA	NA	red	NA	NA	Y	Y	all	Y	all	25	25	20	20	Micrurus_lemniscatus	5	5	10	0.111435061	0.03081102
RAB03578	MUSM	39845	Elapidae	Micrurus	lemniscatus	Peru	2018	453	14.09	juvenile	male	NA	black	white	red	white	black	red	NA	red	NA	NA	red	NA	NA	Y	Y	all	Y	all	25	30	20	20	Micrurus_lemniscatus	5	6	11	0.101750071	0.103980049
RAB00665	UMMZ	246859	Elapidae	Micrurus	obscurus	Peru	2016	261	5.19	juvenile	NA	NA	black	red	yellow	black	red	yellow	NA	red	NA	NA	red	NA	NA	Y	Y	all	Y	all	25	25	20	20	Micrurus_obscurus	5	5	10	NA	NA
RAB01099	UMMZ	246861	Elapidae	Micrurus	surinamensis	Peru	2016	657	100	adult	NA	NA	black	red	yellow	red	black	yellow	NA	yellow	NA	NA	red	yellow	NA	Y	Y	all	Y	all	15	35	20	20	Micrurus_surinamensis	3	7	10	NA	NA
RAB01100	MUSM	37352	Elapidae	Micrurus	surinamensis	Peru	2016	391	25.23	juvenile	NA	NA	red	black	yellow	red	black	white	NA	red	NA	NA	red	NA	NA	Y	Y	body+tail	Y	body+tail	50	20	20	20	Micrurus_surinamensis	10	4	14	NA	NA
RAB01101	MUSM	37353	Elapidae	Micrurus	surinamensis	Peru	2016	421	32.47	juvenile	NA	NA	red	black	yellow	red	black	white	NA	NA	NA	NA	red	NA	NA	Y	N	NA	Y	body+tail	0	30	0	20	Micrurus_surinamensis	0	6	6	NA	NA
RAB01144	UMMZ	246856	Elapidae	Micrurus	annellatus	Peru	2016	422	11.99	adult	NA	NA	black	orange	NA	black	orange	NA	NA	NA	NA	NA	NA	NA	NA	N	N	NA	N	NA	0	0	0	0	Micrurus_annellatus	0	0	0	NA	NA
RAB3648	UMMZ	249100	Colubridae_Natricinae	Nerodia	fasciata	USA	2021	519	132	adult	female	N	brown	NA	NA	orange	brown	NA	NA	NA	NA	NA	NA	NA	NA	N	N	NA	N	NA	0	0	0	0	Nerodia_fasciata	0	0	0	0.149096285	0.000123422
RAB3652	UMMZ	249104	Colubridae_Natricinae	Nerodia	rhombifer	USA	2021	582	137	adult	female	N	brown	NA	NA	yellow	black	NA	NA	NA	NA	NA	NA	NA	NA	N	N	NA	N	NA	0	0	0	0	Nerodia_rhombifer	0	0	0	0.540656644	0.000133391
RAB3649	UMMZ	249101	Colubridae_Natricinae	Nerodia	rhombifer	USA	2021	616	245	adult	male	NA	brown	NA	NA	yellow	black	NA	NA	NA	NA	NA	NA	NA	NA	N	N	NA	N	NA	0	0	0	0	Nerodia_rhombifer	0	0	0	0.851971004	0.000238475
RAB3650	UMMZ	249102	Colubridae_Natricinae	Nerodia	rhombifer	USA	2021	556	112	adult	male	NA	brown	NA	NA	yellow	black	brown	NA	NA	NA	NA	NA	NA	NA	N	N	NA	N	NA	0	0	0	0	Nerodia_rhombifer	0	0	0	0.262745037	0.005177635
RAB3651	UMMZ	249103	Colubridae_Natricinae	Nerodia	rhombifer	USA	2021	581	92	adult	male	NA	brown	NA	NA	yellow	black	NA	NA	NA	NA	NA	NA	NA	NA	N	N	NA	N	NA	0	0	0	0	Nerodia_rhombifer	0	0	0	0.757649391	0.002220074
RAB00648	MUSM	37354	Colubridae_Dipsadinae	Ninia	hudsoni	Peru	2016	341	13.4	adult	female	Y	black	white	NA	white	black	NA	NA	white	NA	NA	white	NA	NA	Y	Y	head	Y	all	4	90	60	60	Ninia_hudsoni	2.4	54	56.4	NA	NA
IAH1101	Not vouchered	Not vouchered	Colubridae_Dipsadinae	Ninia	sebae	Belize	2019	215	5.56	adult	female	N	red	black	yellow	0	0	0	0	NA	NA	NA	NA	NA	NA	NA	NA	NA	NA	NA	NA	NA	NA	NA	Ninia_sebae	NA	NA	NA	NA	NA
RAB03023	UMMZ	247110	Colubridae_Dipsadinae	Ninia	sebae	Nicaragua	2018	191	4.35	juvenile	female	N	red	black	yellow	white	red	yellow	black	NA	NA	NA	NA	NA	NA	N	N	NA	N	NA	0	0	0	0	Ninia_sebae	0	0	0	0.034528236	0
RAB03069	UMMZ	247107	Colubridae_Dipsadinae	Ninia	maculata	Nicaragua	2018	247	5.8	adult	female	N	brown	black	NA	black	white	NA	NA	brown	NA	NA	white	NA	NA	Y	Y	all	Y	all	85	35	20	20	Ninia_maculata	17	7	24	0.07523392	0
RAB03022	UMMZ	247109	Colubridae_Dipsadinae	Ninia	sebae	Nicaragua	2018	232	4.64	adult	male	NA	red	black	yellow	white	red	black	NA	NA	NA	NA	white	NA	NA	Y	N	NA	Y	body	0	99	0	20	Ninia_sebae	0	19.8	19.8	NA	NA
RAB03178	UMMZ	248403	Colubridae_Dipsadinae	Ninia	sebae	Nicaragua	2018	210	4.59	adult	male	NA	red	black	yellow	white	red	black	yellow	NA	NA	NA	NA	NA	NA	NA	NA	NA	NA	NA	NA	NA	NA	NA	Ninia_sebae	NA	NA	NA	0.204483016	0.000894627
IAH1086	Not vouchered	Not vouchered	Colubridae_Dipsadinae	Ninia	sebae	Belize	2019	269	5.21	adult	NA	NA	red	black	yellow	white	red	NA	NA	NA	NA	NA	NA	NA	NA	N	N	NA	N		0	0	0	0	Ninia_sebae	0	0	0	NA	0.026113479
IAH1205	Not vouchered	Not vouchered	Colubridae_Dipsadinae	Ninia	sebae	Belize	2019	241	4.81	adult	NA	NA	red	black	yellow	white	red	NA	NA	NA	NA	NA	NA	NA	NA	NA	NA	NA	NA	NA	NA	NA	NA	NA	Ninia_sebae	NA	NA	NA	NA	NA
IAH1220	Not vouchered	Not vouchered	Colubridae_Dipsadinae	Ninia	sebae	Belize	2019	NA	NA	NA	NA	NA	red	black	yellow	0	0	0	0	NA	NA	NA	NA	NA	NA	NA	NA	NA	NA	NA	NA	NA	NA	NA	Ninia_sebae	NA	NA	NA	NA	NA
IAH1255	Not vouchered	Not vouchered	Colubridae_Dipsadinae	Ninia	sebae	Belize	2019	234	4.35	adult	NA	NA	red	black	yellow	white	yellow	black	red	NA	NA	NA	NA	NA	NA	N	N	NA	N	NA	0	0	0	0	Ninia_sebae	0	0	0	NA	NA
IAH1256	Not vouchered	Not vouchered	Colubridae_Dipsadinae	Ninia	sebae	Belize	2019	187	2.56	juvenile	NA	NA	red	black	yellow	white	red	black	NA	red	NA	NA	white	NA	NA	Y	Y	head+body	Y	all	90	4	20	30	Ninia_sebae	18	1.2	19.2	NA	NA
IAH1257	Not vouchered	Not vouchered	Colubridae_Dipsadinae	Ninia	sebae	Belize	2019	238	4.33	adult	NA	NA	red	black	yellow	yellow	white	red	NA	red	NA	NA	white	NA	NA	Y	Y	body	Y	body+tail	90	99	20	20	Ninia_sebae	18	19.8	37.8	NA	0.084976932
IAH1258	Not vouchered	Not vouchered	Colubridae_Dipsadinae	Ninia	sebae	Belize	2019	251	5.25	adult	NA	NA	red	black	yellow	red	yellow	black	white	NA	NA	NA	NA	NA	NA	N	N	NA	N	NA	0	NA	0	0	Ninia_sebae	0	NA	NA	0.165372923	0.00065281
IAH1259	Not vouchered	Not vouchered	Colubridae_Dipsadinae	Ninia	sebae	Belize	2019	233	2.79	juvenile	NA	NA	red	black	yellow	white	yellow	black	red	NA	NA	NA	yellow	NA	NA	Y	N	NA	Y	head	0	1	0	20	Ninia_sebae	0	0.2	0.2	NA	0.00280998
IAH1260	Not vouchered	Not vouchered	Colubridae_Dipsadinae	Ninia	sebae	Belize	2019	240	4.55	adult	NA	NA	red	black	yellow	white	red	yellow	NA	NA	NA	NA	white	NA	NA	Y	N	NA	Y	body	0	98	0	20	Ninia_sebae	0	19.6	19.6	NA	NA
RAB03188	UMMZ	248404	Colubridae_Dipsadinae	Nothopsis	rugosus	Nicaragua	2018	257	6.41	adult	female	N	brown	white	NA	brown	white	NA	NA	NA	NA	NA	white	NA	NA	Y	N	NA	Y	head+body	0	70	0	20	Nothopsis_rugosus	0	14	14	NA	NA
RAB03102	UMMZ	247113	Colubridae_Colubrinae	Oxybelis	aeneus	Nicaragua	2018	865	73.1	adult	female	Y	brown	white	NA	brown	white	NA	NA	brown	NA	NA	brown	NA	NA	Y	Y	all	Y	all	100	95	20	20	Oxybelis_aeneus	20	19	39	NA	NA
RAB03079	UMMZ	247116	Colubridae_Colubrinae	Oxybelis	fulgidus	Nicaragua	2018	684	40.3	adult	female	N	green	brown	NA	green	white	NA	NA	NA	NA	NA	white	NA	NA	Y	N	NA	Y	body	0	2	0	40	Oxybelis_fulgidus	0	0.8	0.8	0.688555677	0.006692533
RAB03101	UMMZ	247112	Colubridae_Colubrinae	Oxybelis	aeneus	Nicaragua	2018	725	30.8	adult	male	NA	brown	NA	NA	brown	white	NA	NA	brown	NA	NA	white	brown	NA	Y	Y	all	Y	all	100	99	20	20	Oxybelis_aeneus	20	19.8	39.8	NA	NA
RAB03143	UMMZ	247114	Colubridae_Colubrinae	Oxybelis	aeneus	Nicaragua	2018	710	31.1	adult	male	NA	brown	NA	NA	brown	white	NA	NA	brown	NA	NA	white	NA	NA	Y	Y	body+tail	Y	head	80	10	20	60	Oxybelis_aeneus	16	6	22	0.092400798	0.117443718
RAB03189	UMMZ	247114	Colubridae_Colubrinae	Oxybelis	aeneus	Nicaragua	2018	747	27.5	adult	male	NA	brown	white	white	brown	white	NA	NA	brown	NA	NA	white	NA	NA	Y	Y	body	Y	head+body	95	20	20	50	Oxybelis_aeneus	19	10	29	0.100411314	0.115031246
IAH1251	Not vouchered	Not vouchered	Colubridae_Colubrinae	Oxybelis	aeneus	Belize	2019	758	35.4	adult	NA	NA	brown	NA	NA	yellow	white	NA	NA	NA	NA	NA	yellow	white	NA	Y	N	NA	Y	head+body	0	20	0	60	Oxybelis_aeneus	0	12	12	NA	NA
RAB03056	UMMZ	247111	Colubridae_Colubrinae	Oxybelis	aeneus	Nicaragua	2018	355	6.91	juvenile	NA	NA	brown	NA	NA	brown	white	NA	NA	brown	NA	NA	white	brown	NA	Y	Y	all	Y	all	100	90	20	60	Oxybelis_aeneus	20	54	74	0.200624345	0.001496006
RAB00955	UMMZ	246830	Colubridae_Dipsadinae	Oxyrhopus	melanogenys	Peru	2016	633	54	adult	female	Y	red	black	NA	white	black	red	NA	NA	NA	NA	white	NA	NA	Y	N	NA	Y	all	0	99	0	20	Oxyrhopus_melanogenys	0	19.8	19.8	NA	NA
RAB00657	UMMZ	246829	Colubridae_Dipsadinae	Oxyrhopus	melanogenys	Peru	2016	603	44.37	adult	female	N	black	red	white	white	red	black	NA	NA	NA	NA	white	NA	NA	Y	N	NA	Y	all	0	90	0	20	Oxyrhopus_melanogenys	0	18	18	NA	NA
RAB00936	MUSM	37416	Colubridae_Dipsadinae	Oxyrhopus	melanogenys	Peru	2016	300	8.72	juvenile	female	N	red	black	white	white	black	NA	NA	NA	NA	NA	white	NA	NA	Y	N	NA	Y	all	0	96	0	20	Oxyrhopus_melanogenys	0	19.2	19.2	NA	NA
RAB00938	MUSM	37417	Colubridae_Dipsadinae	Oxyrhopus	melanogenys	Peru	2016	230	10.77	juvenile	female	N	red	black	white	white	black	NA	NA	NA	NA	NA	white	NA	NA	Y	N	NA	Y	all	0	100	0	20	Oxyrhopus_melanogenys	0	20	20	NA	NA
RAB01322	UMMZ	246833	Colubridae_Dipsadinae	Oxyrhopus	melanogenys	Peru	2016	841	92	adult	female	N	red	black	NA	white	black	NA	NA	NA	NA	NA	white	NA	NA	Y	N	NA	Y	all	0	99	0	20	Oxyrhopus_melanogenys	0	19.8	19.8	NA	NA
RAB02868	MUSM	39081	Colubridae_Dipsadinae	Oxyrhopus	petolarius	Peru	2017	353	8.79	juvenile	female	N	black	red	white	white	black	NA	NA	NA	NA	NA	white	NA	NA	Y	N	NA	Y	all	0	100	0	20	Oxyrhopus_petolarius	0	20	20	NA	NA
RAB03409	UMMZ	248896	Colubridae_Dipsadinae	Oxyrhopus	melanogenys	Peru	2018	453	16.67	juvenile	female	N	red	black	NA	white	black	red	NA	NA	NA	NA	white	NA	NA	Y	N	NA	Y	all	0	100	0	30	Oxyrhopus_melanogenys	0	30	30	0.671069235	0.002464982
RAB03481	MUSM	39855	Colubridae_Dipsadinae	Oxyrhopus	melanogenys	Peru	2018	411	17.89	juvenile	female	N	red	black	white	white	red	black	NA	NA	NA	NA	white	NA	NA	Y	N	NA	Y	all	0	95	0	30	Oxyrhopus_melanogenys	0	28.5	28.5	0.694245333	0.007802547
RAB03556	UMMZ	248895	Colubridae_Dipsadinae	Oxyrhopus	formosus	Peru	2018	746	65	adult	female	N	red	black	yellow	yellow	red	black	NA	NA	NA	NA	NA	NA	NA	N	N	NA	N	NA	0	0	0	0	Oxyrhopus_formosus	0	0	0	0.375273232	0.004194911
RAB00101	UMMZ	245068	Colubridae_Dipsadinae	Oxyrhopus	melanogenys	Peru	2016	680	48	juvenile	male	NA	red	black	NA	white	red	black	NA	NA	NA	NA	white	NA	NA	Y	N	NA	Y	all	0	90	0	40	Oxyrhopus_melanogenys	0	36	36	NA	NA
RAB00223	UMMZ	245072	Colubridae_Dipsadinae	Oxyrhopus	petolarius	Peru	2016	712	59	adult	male	NA	black	red	NA	white	NA	NA	NA	NA	NA	NA	white	NA	NA	Y	N	NA	Y	all	0	100	0	40	Oxyrhopus_petolarius	0	40	40	NA	NA
RAB00270	UMMZ	245069	Colubridae_Dipsadinae	Oxyrhopus	melanogenys	Peru	2016	512	32.34	juvenile	male	NA	red	black	white	white	black	NA	NA	NA	NA	NA	white	NA	NA	Y	N	NA	Y	all	0	95	0	40	Oxyrhopus_melanogenys	0	38	38	NA	NA
RAB00421	MUSM	36152	Colubridae_Dipsadinae	Oxyrhopus	formosus	Peru	2016	409	32.25	juvenile	male	NA	red	black	yellow	yellow	red	black	NA	NA	NA	NA	NA	NA	NA	N	N	NA	N	NA	0	0	0	0	Oxyrhopus_formosus	0	0	0	NA	NA
RAB00470	MUSM	35929	Colubridae_Dipsadinae	Oxyrhopus	melanogenys	Peru	2016	556	36.08	adult	male	NA	red	black	NA	white	black	NA	NA	NA	NA	NA	white	NA	NA	Y	N	NA	Y	all	0	100	0	20	Oxyrhopus_melanogenys	0	20	20	NA	NA
RAB00584	UMMZ	246827	Colubridae_Dipsadinae	Oxyrhopus	melanogenys	Peru	2016	667	77.75	adult	male	NA	black	red	white	white	black	red	NA	NA	NA	NA	white	NA	NA	Y	N	NA	Y	all	0	95	0	40	Oxyrhopus_melanogenys	0	38	38	NA	NA
RAB01318	UMMZ	246832	Colubridae_Dipsadinae	Oxyrhopus	melanogenys	Peru	2016	765	74.5	adult	male	NA	red	black	white	white	black	NA	NA	NA	NA	NA	white	NA	NA	Y	N	NA	Y	all	0	100	0	20	Oxyrhopus_melanogenys	0	20	20	NA	NA
RAB01321	MUSM	37415	Colubridae_Dipsadinae	Oxyrhopus	melanogenys	Peru	2016	420	12.84	juvenile	male	NA	red	black	white	white	black	NA	NA	NA	NA	NA	white	NA	NA	Y	N	NA	Y	all	0	100	0	20	Oxyrhopus_melanogenys	0	20	20	NA	NA
RAB01344	UMMZ	246834	Colubridae_Dipsadinae	Oxyrhopus	melanogenys	Peru	2016	634	52.5	adult	male	NA	red	black	NA	white	black	NA	NA	NA	NA	NA	white	NA	NA	Y	N	NA	Y	all	0	99	0	40	Oxyrhopus_melanogenys	0	39.6	39.6	NA	NA
RAB01516	UMMZ	246836	Colubridae_Dipsadinae	Oxyrhopus	petolarius	Peru	2017	695	46.5	adult	male	NA	black	red	NA	white	black	NA	NA	NA	NA	NA	white	NA	NA	Y	N	NA	Y	all	0	90	0	30	Oxyrhopus_petolarius	0	27	27	NA	NA
RAB02172	UMMZ	246838	Colubridae_Dipsadinae	Oxyrhopus	vanidicus	Peru	2017	452	19.03	juvenile	male	NA	black	orange	white	white	black	orange	NA	white	orange	NA	white	orange	NA	Y	Y	head+body	Y	all	4	85	20	40	Oxyrhopus_vanidicus	0.8	34	34.8	NA	NA
RAB02383	MUSM	37421	Colubridae_Dipsadinae	Oxyrhopus	vanidicus	Peru	2017	420	15.69	juvenile	male	NA	black	white	orange	white	black	orange	NA	white	orange	NA	white	NA	NA	Y	Y	all	Y	all	20	95	20	50	Oxyrhopus_vanidicus	4	47.5	51.5	NA	NA
RAB02617	MUSM	39077	Colubridae_Dipsadinae	Oxyrhopus	formosus	Peru	2017	714	46.9	adult	male	NA	red	black	yellow	yellow	orange	red	NA	NA	NA	NA	NA	NA	NA	N	N	NA	N	NA	0	0	0	0	Oxyrhopus_formosus	0	0	0	NA	NA
RAB03406	UMMZ	248450	Colubridae_Dipsadinae	Oxyrhopus	petolarius	Peru	2018	338	9.37	juvenile	male	NA	black	red	orange	white	yellow	black	red	orange	NA	NA	NA	NA	NA	Y	Y	all	N	NA	15	0	20	0	Oxyrhopus_petolarius	3	0	3	0.704790219	0.05777891
RAB03530	UMMZ	248897	Colubridae_Dipsadinae	Oxyrhopus	melanogenys	Peru	2018	671	50.31	adult	male	NA	red	black	white	white	red	black	NA	NA	NA	NA	white	NA	NA	Y	N	NA	Y	all	0	95	0	20	Oxyrhopus_melanogenys	0	19	19	0.94703642	0.001251466
RAB03555	MUSM	39858	Colubridae_Dipsadinae	Oxyrhopus	melanogenys	Peru	2018	335	8.2	juvenile	male	NA	red	black	yellow	white	red	black	NA	NA	NA	NA	white	NA	NA	Y	N	NA	Y	all	0	90	0	30	Oxyrhopus_melanogenys	0	27	27	0.475970806	0.00398411
RAB03557	UMMZ	248449	Colubridae_Dipsadinae	Oxyrhopus	melanogenys	Peru	2018	474	19.1	juvenile	male	NA	red	black	NA	white	black	red	NA	NA	NA	NA	white	NA	NA	Y	N	NA	Y	all	0	100	0	40	Oxyrhopus_melanogenys	0	40	40	1.098255232	0.020790685
RAB03576	MUSM	39857	Colubridae_Dipsadinae	Oxyrhopus	melanogenys	Peru	2018	283	5.37	juvenile	male	NA	red	black	yellow	white	black	NA	NA	NA	NA	NA	white	NA	NA	Y	N	NA	Y	all	0	99	0	50	Oxyrhopus_melanogenys	0	49.5	49.5	0.259663546	0.008573129
RAB00269	MUSM	35926	Colubridae_Dipsadinae	Oxyrhopus	melanogenys	Peru	2016	246	5.08	juvenile	NA	NA	red	black	white	white	black	NA	NA	NA	NA	NA	white	NA	NA	Y	N	NA	Y	all	0	95	0	30	Oxyrhopus_melanogenys	0	28.5	28.5	NA	NA
RAB00469	MUSM	35928	Colubridae_Dipsadinae	Oxyrhopus	melanogenys	Peru	2016	543	32.86	adult	NA	NA	red	black	NA	white	black	NA	NA	NA	NA	NA	white	NA	NA	Y	N	NA	Y	all	0	100	0	30	Oxyrhopus_melanogenys	0	30	30	NA	NA
RAB00581	MUSM	37411	Colubridae_Dipsadinae	Oxyrhopus	melanogenys	Peru	2016	267	6.95	juvenile	NA	NA	red	black	white	white	black	NA	NA	white	NA	NA	white	NA	NA	Y	Y	head	Y	all	3	100	20	30	Oxyrhopus_melanogenys	0.6	30	30.6	NA	NA
RAB00607	UMMZ	246828	Colubridae_Dipsadinae	Oxyrhopus	melanogenys	Peru	2016	439	20.09	juvenile	NA	NA	black	red	white	white	black	NA	NA	NA	NA	NA	white	NA	NA	Y	N	NA	Y	all	0	100	0	40	Oxyrhopus_melanogenys	0	40	40	NA	NA
RAB00664	MUSM	37418	Colubridae_Dipsadinae	Oxyrhopus	petolarius	Peru	2016	262	4.35	juvenile	NA	NA	black	brown	white	black	white	NA	NA	white	brown	NA	white	NA	NA	Y	Y	head+body	Y	all	15	90	20	50	Oxyrhopus_petolarius	3	45	48	NA	NA
RAB00672	MUSM	37420	Colubridae_Dipsadinae	Oxyrhopus	petolarius	Peru	2016	254	4.33	juvenile	NA	NA	black	orange	yellow	white	black	NA	NA	yellow	orange	NA	white	NA	NA	Y	Y	all	Y	all	25	95	20	40	Oxyrhopus_petolarius	5	38	43	NA	NA
RAB00931	UMMZ	246826	Colubridae_Dipsadinae	Oxyrhopus	formosus	Peru	2016	612	51	adult	NA	NA	red	black	yellow	white	yellow	red	NA	NA	NA	NA	NA	NA	NA	N	N	NA	N	NA	0	0	0	0	Oxyrhopus_formosus	0	0	0	NA	NA
RAB01233	MUSM	37414	Colubridae_Dipsadinae	Oxyrhopus	melanogenys	Peru	2016	316	7.02	juvenile	NA	NA	red	black	NA	white	black	NA	NA	NA	NA	NA	white	NA	NA	Y	N	NA	Y	all	0	100	0	40	Oxyrhopus_melanogenys	0	40	40	NA	NA
RAB01992	UMMZ	246837	Colubridae_Dipsadinae	Oxyrhopus	petolarius	Peru	2017	860	87	adult	NA	NA	black	NA	NA	white	NA	NA	NA	NA	NA	NA	white	NA	NA	Y	N	NA	Y	all	0	95	0	40	Oxyrhopus_petolarius	0	38	38	NA	NA
RAB02433	MUSM	39080	Colubridae_Dipsadinae	Oxyrhopus	petolarius	Peru	2017	283	5.8	juvenile	NA	NA	black	white	orange	white	black	NA	NA	white	NA	NA	white	NA	NA	Y	Y	head+body	Y	all	15	100	20	30	Oxyrhopus_petolarius	3	30	33	NA	NA
RAB3656	UMMZ	249097	Colubridae_Colubrinae	Pantherophis	emoryi	USA	2021	452	37	juvenile	male	NA	brown	black	NA	white	brown	NA	NA	brown	NA	NA	white	NA	NA	Y	Y	all	Y	all	60	80	20	60	Pantherophis_emoryi	12	48	60	1.03628614	0.006954688
RAB02346	UMMZ	248373	Colubridae_Dipsadinae	Philodryas	argentea	Peru	2017	793	34.63	adult	female	N	brown	green	white	green	white	NA	NA	white	NA	NA	white	NA	NA	Y	Y	head	Y	all	2	45	30	60	Philodryas_argentea	0.6	27	27.6	NA	NA
RAB03207	UMMZ	248407	Colubridae_Colubrinae	Phrynonax	poecilonotus	Nicaragua	2018	1150	294	adult	male	NA	brown	yellow	NA	black	yellow	NA	NA	NA	NA	NA	yellow	black	NA	Y	N	NA	Y	all	0	100	0	20	Phrynonax_poecilonotus	0	20	20	0.3468728	0.001983287
IAH1133	Not vouchered	Not vouchered	Colubridae_Dipsadinae	Pliocercus	elapoides	Belize	2019	297	14.83	adult	male	NA	red	black	yellow	red	black	white	NA	NA	NA	NA	NA	NA	NA	NA	NA	NA	NA	NA	NA	NA	NA	NA	Pliocercus_elapoides	NA	NA	NA	NA	NA
RAB03230	UMMZ	24739	Viperidae	Porthidium	nasutum	Nicaragua	2018	297	19.1	juvenile	male	NA	brown	white	NA	black	brown	white	NA	brown	white	NA	white	NA	NA	Y	Y	all	Y	all	85	15	20	30	Porthidium_nasutum	17	4.5	21.5	0.031399041	0
IAH1115	Not vouchered	Not vouchered	Colubridae_Colubrinae	Pseudelaphe	flavirufa	Belize	2019	1100	229.17	adult	female	N	brown	black	NA	0	0	0	0	NA	NA	NA	NA	NA	NA	NA	NA	NA	NA	NA	NA	NA	NA	NA	Pseudelaphe_flavirufa	NA	NA	NA	NA	NA
RAB01522	UMMZ	246839	Colubridae_Dipsadinae	Pseudoboa	coronata	Peru	2017	821	170	adult	male	NA	red	black	NA	white	NA	NA	NA	NA	NA	NA	white	NA	NA	Y	N	NA	Y	all	0	99	0	20	Pseudoboa_coronata	0	19.8	19.8	NA	NA
RAB01853	MUSM	37555	Colubridae_Dipsadinae	Pseudoboa	coronata	Peru	2017	494	29.91	juvenile	NA	NA	red	black	white	white	black	NA	NA	NA	NA	NA	white	NA	NA	Y	N	NA	Y	all	0	99	0	30	Pseudoboa_coronata	0	29.7	29.7	NA	NA
RAB01668	MUSM	37556	Colubridae_Dipsadinae	Pseudoeryx	plicatilis	Peru	2017	224	6.34	juvenile	female	N	brown	orange	black	red	orange	brown	black	NA	NA	NA	NA	NA	NA	N	N	NA	N	NA	0	0	0	0	Pseudoeryx_plicatilis	0	0	0	NA	NA
RAB01814	UMMZ	246840	Colubridae_Dipsadinae	Pseudoeryx	plicatilis	Peru	2017	588	110	adult	male	NA	brown	black	yellow	white	yellow	black	NA	NA	NA	NA	white	NA	NA	Y	N	NA	Y	all	0	98	0	20	Pseudoeryx_plicatilis	0	19.6	19.6	NA	NA
RAB03532	UMMZ	248914	Colubridae_Colubrinae	Phrynonax	poecilonotus	Peru	2018	1155	380	adult	female	N	brown	yellow	NA	black	yellow	white	NA	NA	NA	NA	white	NA	NA	Y	N	NA	Y	head	0	1	0	40	Phrynonax_poecilonotus	0	0.4	0.4	0.118395818	0.002644382
RAB02869	MUSM	39115	Colubridae_Colubrinae	Phrynonax	poecilonotus	Peru	2017	1088	160	adult	male	NA	brown	NA	NA	black	yellow	white	NA	NA	NA	NA	NA	NA	NA	N	N	NA	N	NA	0	0	0	0	Phrynonax_poecilonotus	0	0	0	NA	NA
RAB02921	UMMZ	248913	Colubridae_Colubrinae	Phrynonax	poecilonotus	Peru	2017	1082	375	adult	male	NA	brown	NA	NA	red	white	black	NA	NA	NA	NA	white	NA	NA	Y	N	NA	Y	head	0	3	0	40	Phrynonax_poecilonotus	0	1.2	1.2	NA	NA
RAB02810	MUSM	39114	Colubridae_Colubrinae	Phrynonax	poecilonotus	Peru	2017	511	30.9	juvenile	NA	NA	brown	orange	NA	brown	white	NA	NA	NA	NA	NA	white	NA	NA	Y	N	NA	Y	head+body	0	15	0	50	Phrynonax_poecilonotus	0	7.5	7.5	NA	NA
RAB03035	UMMZ	247118	Colubridae_Dipsadinae	Rhadinella	kinkelini	Nicaragua	2018	187	3.16	adult	female	N	brown	black	NA	yellow	white	NA	NA	NA	NA	NA	yellow	white	NA	Y	N	NA	Y	head+body	0	15	0	20	Rhadinella_kinkelini	0	3	3	0.279861024	NA
RAB03027	UMMZ	247117	Colubridae_Dipsadinae	Rhadinella	kinkelini	Nicaragua	2018	222	4.61	adult	male	NA	brown	black	NA	yellow	white	NA	NA	NA	NA	NA	white	NA	NA	Y	N	NA	Y	head	0	4	0	20	Rhadinella_kinkelini	0	0.8	0.8	0.161543328	0.010909388
RAB03074	UMMZ	247119	Colubridae_Dipsadinae	Rhadinella	kinkelini	Nicaragua	2018	173	2.7	juvenile	male	NA	brown	black	orange	yellow	white	black	NA	NA	NA	NA	NA	NA	NA	NA	NA	NA	NA	NA	NA	NA	NA	NA	Rhadinella_kinkelini	NA	NA	NA	NA	NA
IAH1162	Not vouchered	Not vouchered	Colubridae_Dipsadinae	Rhadinella	kinkelini	Belize	2019	173	0.87	adult	NA	NA	brown	black	NA	white	black	NA	NA	NA	NA	NA	NA	NA	NA	NA	NA	NA	NA	NA	NA	NA	NA	NA	Rhadinella_kinkelini	NA	NA	NA	NA	NA
RAB03018	UMMZ	247140	Colubridae_Colubrinae	Rhinobothryum	bovallii	Nicaragua	2018	1030	71.4	adult	male	NA	black	red	white	black	white	white		white	NA	NA	white	NA	NA	Y	Y	all	Y	all	20	25	20	20	Rhinobothryum_bovallii	4	5	9	NA	NA
RAB03019	UMMZ	247121	Colubridae_Sibynophiinae	Scaphiodontophis	annulatus	Nicaragua	2018	402	32.7	adult	female	Y	brown	red	yellow	white	yellow	NA	NA	NA	NA	NA	white	NA	NA	Y	N	NA	Y	all	0	97	0	20	Scaphiodontophis_annulatus	0	19.4	19.4	NA	NA
RAB03025	UMMZ	247122	Colubridae_Sibynophiinae	Scaphiodontophis	annulatus	Nicaragua	2018	286	20.1	adult	female	N	brown	red	black	yellow	white	NA	NA	red	white	brown	white	NA	NA	Y	Y	head+body	Y	all	15	100	20	30	Scaphiodontophis_annulatus	3	30	33	NA	NA
RAB03135	UMMZ	248409	Colubridae_Dipsadinae	Sibon	nebulatus	Nicaragua	2018	305	8.46	adult	female	N	black	brown	orange	black	white	brown	NA	brown	NA	NA	white	NA	NA	Y	Y	all	Y	all	70	85	20	30	Sibon_nebulatus	14	25.5	39.5	0.08959745	0.002393617
RAB03138	UMMZ	248410	Colubridae_Dipsadinae	Sibon	nebulatus	Nicaragua	2018	320	8.96	adult	male	NA	black	brown	orange	white	black	orange	NA	brown	NA	NA	white	NA	NA	Y	Y	all	Y	all	65	45	20	30	Sibon_nebulatus	13	13.5	26.5	0.106339136	0.028281842
IAH1087	Not vouchered	Not vouchered	Colubridae_Dipsadinae	Sibon	nebulatus	Belize	2019	464	20.69	adult	NA	NA	black	brown	orange	orange	black	white	NA	orange	black	NA	white	NA	NA	Y	Y	all	Y	all	75	75	20	40	Sibon_nebulatus	15	30	45	0.295079869	0.009254086
IAH1136	Not vouchered	Not vouchered	Colubridae_Dipsadinae	Sibon	dimidiata	Belize	2019	144	1.04	juvenile	NA	NA	black	orange	yellow	white	black	NA	NA	NA	NA	NA	NA	NA	NA	NA	NA	NA	NA	NA	NA	NA	NA	NA	Sibon_dimidiata	NA	NA	NA	NA	NA
IAH1232	Not vouchered	Not vouchered	Colubridae_Dipsadinae	Sibon	nebulatus	Belize	2019	211	3.6	juvenile	NA	NA	black	orange	NA	orange	white	black	NA	orange	black	NA	white	NA	NA	Y	Y	all	Y	all	75	70	30	50	Sibon_nebulatus	22.5	35	57.5	0.461117226	0.0519226
IAH1241	Not vouchered	Not vouchered	Colubridae_Dipsadinae	Sibon	nebulatus	Belize	2019	251	5.08	juvenile	NA	NA	black	orange	NA	0	0	0	0	orange	black	NA	0	0	0	Y	Y				NA	NA	20	NA	Sibon_nebulatus	NA	NA	NA	NA	NA
IAH1242	Not vouchered	Not vouchered	Colubridae_Dipsadinae	Sibon	nebulatus	Belize	2019	314	10.15	juvenile	NA	NA	black	brown	orange	0	0	0	0	orange	black	NA	0	0	0	Y	Y	all			70	NA	20	NA	Sibon_nebulatus	14	NA	NA	NA	0.022194138
IAH1249	Not vouchered	Not vouchered	Colubridae_Dipsadinae	Sibon	nebulatus	Belize	2019	620	46	adult	NA	NA	black	brown	orange	orange	black	white	NA	orange	black	NA	orange	NA	NA	Y	Y	all	Y		75	70	20	20	Sibon_nebulatus	15	14	29	0.569650509	NA
RAB02713	MUSM	39141	Colubridae_Dipsadinae	Siphlophis	cervinus	Peru	2017	509	20.9	juvenile	female	N				yellow	black	white	NA	NA	NA	NA	white	NA	NA	Y	N	NA	Y	head	0	4	0	40	Siphlophis_cervinus	0	1.6	1.6	NA	NA
RAB01234	MUSM	37670	Colubridae_Dipsadinae	Siphlophis	compressus	Peru	2016	710	36.95	adult	male	NA	brown	black	NA	white	black	NA	NA	brown	NA	NA	white	NA	NA	Y	Y	body+tail	Y	all	85	95	20	20	Siphlophis_compressus	17	19	36	NA	NA
RAB01419	MUSM	37669	Colubridae_Dipsadinae	Siphlophis	cervinus	Peru	2016	514	18.42	juvenile	male	NA	black	orange	yellow	black	yellow	white	NA	NA	NA	NA	white	NA	NA	Y	N	NA	Y	head	0	4	0	30	Siphlophis_cervinus	0	1.2	1.2	NA	NA
RAB01521	UMMZ	246842	Colubridae_Dipsadinae	Siphlophis	compressus	Peru	2017	701	27.31	adult	male	NA	brown	black	orange	white	black	NA	NA	brown	orange	NA	white	NA	NA	Y	Y	all	Y	all	90	97	20	30	Siphlophis_compressus	18	29.1	47.1	NA	NA
RAB02269	UMMZ	246841	Colubridae_Dipsadinae	Siphlophis	cervinus	Peru	2017	364	6.65	juvenile	male	NA	black	yellow	orange	black	yellow	white	orange	yellow	NA	NA	white	NA	NA	Y	Y	body+tail	Y	head+body	60	40	20	20	Siphlophis_cervinus	12	8	20	NA	NA
RAB02667	MUSM	39142	Colubridae_Dipsadinae	Siphlophis	compressus	Peru	2017	675	35.2	adult	male	NA	brown	black	orange	yellow	white	orange	NA	brown	NA	NA	white	NA	NA	Y	Y	body	Y	head+body	80	25	20	20	Siphlophis_compressus	16	5	21	NA	NA
RAB00562	MUSM	37565	Colubridae_Colubrinae	Spilotes	sulphureus	Peru	2016	1840	1250	adult	male	NA	brown	black	NA	black	yellow	NA	NA	NA	NA	NA	black	NA	NA	Y	N	NA	Y	body+tail	0	45	0	20	Spilotes_sulphureus	0	9	9	NA	NA
RAB03057	UMMZ	247125	Colubridae_Colubrinae	Spilotes	pullatus	Nicaragua	2018	1670	900	adult	male	NA	black	yellow	NA	yellow	black	white	NA	NA	NA	NA	NA	NA	NA	N	N	NA	N	NA	0	0	0	0	Spilotes_pullatus	0	0	0	0.5847849	0.040717993
RAB03037	UMMZ	247126	Colubridae_Colubrinae	Stenorrhina	degenhardtii	Nicaragua	2018	226	9.76	adult	NA	NA	brown	black	orange	brown	black	white	NA	NA	NA	NA	white	black	NA	Y	N	NA	Y	all	0	99	0	20	Stenorrhina_degenhardtii	0	19.8	19.8	0.124987066	0
RAB01367	UMMZ	246844	Colubridae_Dipsadinae	Taeniophallus	occipitalis	Peru	2016	411	19.75	adult	female	Y	brown	NA	NA	white	orange	black	NA	brown	NA	NA	white	NA	NA	Y	Y	head+body	Y	head+body	10	20	20	20	Taeniophallus_occipitalis	2	4	6	NA	NA
RAB01676	UMMZ	246843	Colubridae_Dipsadinae	Taeniophallus	brevirostris	Peru	2017	286	8.08	adult	female	N	brown	black	NA	yellow	white	black	NA	NA	NA	NA	NA	NA	NA	N	N	NA	N	NA	0	0	0	0	Taeniophallus_brevirostris	0	0	0	NA	NA
RAB03391	UMMZ	248900	Colubridae_Dipsadinae	Taeniophallus	occipitalis	Peru	2018	453	21.69	adult	female	N	brown	NA	NA	yellow	white	black	NA	NA	NA	NA	white	NA	NA	Y	N	NA	Y	head+body	0	35	0	20	Taeniophallus_occipitalis	0	7	7	0.487735341	0.014497283
RAB00220	MUSM	36030	Colubridae_Dipsadinae	Taeniophallus	occipitalis	Peru	2016	237	7.28	juvenile	male	NA	brown	black	NA	white	yellow	brown	NA	brown	NA	NA	yellow	brown	white	Y	Y	body+tail	Y	all	30	3	20	20	Taeniophallus_occipitalis	6	0.6	6.6	NA	NA
RAB00248	UMMZ	245076	Colubridae_Dipsadinae	Taeniophallus	occipitalis	Peru	2016	255	7.87	juvenile	male	NA	brown	black	NA	white	yellow	brown	NA	brown	NA	NA	white	NA	NA	Y	Y	body+tail	Y	all	50	20	20	30	Taeniophallus_occipitalis	10	6	16	NA	NA
RAB01185	MUSM	37708	Colubridae_Dipsadinae	Taeniophallus	occipitalis	Peru	2016	256	14.5	adult	male	NA	brown	NA	NA	white	black	NA	NA	brown	NA	NA	white	NA	NA	Y	Y	head+body	Y	head+body	10	20	20	30	Taeniophallus_occipitalis	2	6	8	NA	NA
RAB01912	MUSM	37707	Colubridae_Dipsadinae	Taeniophallus	brevirostris	Peru	2017	264	6.96	adult	male	NA	brown	black	NA	yellow	black	NA	NA	NA	NA	NA	NA	NA	NA	N	N	NA	N	NA	0	0	0	0	Taeniophallus_brevirostris	0	0	0	NA	NA
RAB02462	UMMZ	248898	Colubridae_Dipsadinae	Taeniophallus	brevirostris	Peru	2017	257	6.8	adult	male	NA	brown	NA	NA	white	brown	black	NA	NA	NA	NA	NA	NA	NA	N	N	NA	N	NA	0	0	0	0	Taeniophallus_brevirostris	0	0	0	NA	NA
RAB02578	MUSM	39143	Colubridae_Dipsadinae	Taeniophallus	brevirostris	Peru	2017	270	3.6	juvenile	NA	NA	brown	orange	NA	white	yellow	black	brown	NA	NA	NA	NA	NA	NA	N	N	NA	N	NA	0	0	0	0	Taeniophallus_brevirostris	0	0	0	NA	NA
RAB02684	MUSM	39145	Colubridae_Colubrinae	Tantilla	melanocephala	Peru	2017	262	62	adult	female	N	brown	black	NA	white	black	NA	NA	NA	NA	NA	white	NA	NA	Y	N	NA	Y	head+body	0	3	0	20	Tantilla_melanocephala	0	0.6	0.6	NA	NA
RAB03267	MUSM	39883	Colubridae_Colubrinae	Tantilla	melanocephala	Peru	2018	246	4.03	juvenile	female	N	brown	black	NA	yellow	white	black	NA	NA	NA	NA	white	NA	NA	Y	N	NA	Y	head+body	0	5	0	30	Tantilla_melanocephala	0	1.5	1.5	0.67750056	0.080156941
RAB00219	MUSM	36031	Colubridae_Colubrinae	Tantilla	melanocephala	Peru	2016	232	4.41	adult	male	NA	brown	black	NA	white	yellow	black	NA	NA	NA	NA	white	NA	NA	Y	N	NA	Y	all	0	5	0	20	Tantilla_melanocephala	0	1	1	NA	NA
RAB00467	UMMZ	245074	Colubridae_Colubrinae	Tantilla	melanocephala	Peru	2016	225	5.75	adult	male	NA	brown	black	NA	yellow	white	black	NA	NA	NA	NA	white	NA	NA	Y	N	NA	Y	head+body	0	4	0	30	Tantilla_melanocephala	0	1.2	1.2	NA	NA
RAB00957	MUSM	37711	Colubridae_Colubrinae	Tantilla	melanocephala	Peru	2016	215	4.89	juvenile	male	NA	brown	black	white	white	black	NA	NA	white	NA	NA	white	NA	NA	Y	Y	head	Y	head	2	3	20	20	Tantilla_melanocephala	0.4	0.6	1	NA	NA
RAB00997	UMMZ	246845	Colubridae_Colubrinae	Tantilla	melanocephala	Peru	2016	255	7.39	adult	male	NA	brown	black	white	white	black	NA	NA	white	NA	NA	white	NA	NA	Y	Y	head	Y	head	1	5	20	20	Tantilla_melanocephala	0.2	1	1.2	NA	NA
RAB01106	UMMZ	246846	Colubridae_Colubrinae	Tantilla	melanocephala	Peru	2016	247	4.74	adult	male	NA	brown	black	NA	white	yellow	black	NA	NA	NA	NA	white	NA	NA	Y	N	NA	Y	head	0	5	0	30	Tantilla_melanocephala	0	1.5	1.5	NA	NA
RAB01411	MUSM	37710	Colubridae_Colubrinae	Tantilla	melanocephala	Peru	2016	178	2.73	juvenile	male	NA	brown	black	white	white	black	NA	NA	NA	NA	NA	white	NA	NA	Y	N	NA	Y	head	0	4	0	20	Tantilla_melanocephala	0	0.8	0.8	NA	NA
RAB01852	UMMZ	246847	Colubridae_Colubrinae	Tantilla	melanocephala	Peru	2017	218	3.19	juvenile	male	NA	brown	black	NA	yellow	white	black	NA	NA	NA	NA	white	NA	NA	Y	N	NA	Y	head	0	4	0	20	Tantilla_melanocephala	0	0.8	0.8	NA	NA
RAB02686	UMMZ	248901	Colubridae_Colubrinae	Tantilla	melanocephala	Peru	2017	238	5.5	adult	male	NA	brown	black	NA	white	black	NA	NA	NA	NA	NA	NA	NA	NA	N	N	NA	N	NA	0	0	0	0	Tantilla_melanocephala	0	0	0	NA	NA
RAB01671	MUSM	37712	Colubridae_Dipsadinae	Thamnodynastes	pallidus	Peru	2017	436	18.21	adult	female	N	brown	NA	NA	white	brown	black	NA	NA	NA	NA	white	NA	NA	Y	N	NA	Y	head+body	0	50	0	20	Thamnodynastes_pallidus	0	10	10	NA	NA
RAB01672	UMMZ	246848	Colubridae_Dipsadinae	Thamnodynastes	pallidus	Peru	2017	442	15.85	adult	male	NA	brown	NA	NA	white	brown	NA	NA	NA	NA	NA	white	NA	NA	Y	N	NA	Y	all	0	80	0	20	Thamnodynastes_pallidus	0	16	16	NA	NA
RAB03158	UMMZ	247128	Colubridae_Dipsadinae	Tretanorhinus	nigroluteus	Nicaragua	2018	430	68.2	adult	male	NA	brown	NA	NA	white	brown	NA	NA	NA	NA	NA	white	NA	NA	Y	N	NA	Y	all	0	99	0	20	Tretanorhinus_nigroluteus	0	19.8	19.8	0.296103926	0.011272842
RAB03078	UMMZ	247129	Colubridae_Colubrinae	Trimorphodon	quadruplex	Nicaragua	2018	865	88.1	adult	female	N	brown	NA	NA	white	brown	NA	NA	brown	NA	NA	white	brown	NA	Y	Y	all	Y	all	40	98	20	40	Trimorphodon_quadruplex	8	39.2	47.2	NA	NA
RAB03085	UMMZ	247130	Colubridae_Colubrinae	Trimorphodon	quadruplex	Nicaragua	2018	842	125.1	adult	female	N	brown	NA	NA	white	brown	NA	NA	brown	NA	NA	white	brown	NA	Y	Y	all	Y	all	40	80	20	50	Trimorphodon_quadruplex	8	40	48	0.494699092	0.000421199
IAH1248	Not vouchered	Not vouchered	Colubridae_Dipsadinae	Tropidodipsas	sartorii	Belize	2019	445	24.6	adult	NA	NA	black	orange	NA	black	orange	white	NA	NA	NA	NA	orange	NA	NA	Y	N	NA	Y	head+body	0	25	0	20	Tropidodipsas_sartorii	0	5	5	NA	0.011453719
RAB00608	UMMZ	248367	Colubridae_Dipsadinae	Xenodon	severus	Peru	2016	511	90	adult	female	N	brown	black	NA	black	white	orange	NA	NA	NA	NA	black	white	NA	Y	N	NA	Y	head+body	0	75	0	30	Xenodon_severus	0	22.5	22.5	NA	NA
RAB02712	UMMZ	248903	Colubridae_Dipsadinae	Xenodon	severus	Peru	2017	767	164.2	adult	female	N	black	NA	NA	orange	black	NA	NA	NA	NA	NA	NA	NA	NA	N	N	NA	N	NA	0	0	0	0	Xenodon_severus	0	0	0	NA	NA
RAB03571	UMMZ	248902	Colubridae_Dipsadinae	Xenodon	rabdocephalus	Peru	2018	517	42.41	adult	female	N	brown	black	orange	white	yellow	black	NA	brown	NA	NA	white	NA	NA	Y	Y	all	Y	all	1	75	20	30	Xenodon_rabdocephalus	0.2	22.5	22.7	0.675952657	0.002194597
RAB01141	UMMZ	246850	Colubridae_Dipsadinae	Xenodon	rabdocephalus	Peru	2016	475	32	juvenile	male	NA	black	brown	white	white	yellow	black	NA	NA	NA	NA	white	NA	NA	Y	N	NA	Y	all	0	85	0	30	Xenodon_rabdocephalus	0	25.5	25.5	NA	NA
RAB02271	MUSM	37729	Colubridae_Dipsadinae	Xenodon	rabdocephalus	Peru	2017	158	2.21	juvenile	male	NA	black	brown	white	black	white	NA	NA	white	brown	NA	white	black	NA	Y	Y	all	Y	all	50	90	20	20	Xenodon_rabdocephalus	10	18	28	NA	NA
RAB02688	MUSM	39157	Colubridae_Dipsadinae	Xenodon	rabdocephalus	Peru	2017	505	51.4	adult	male	NA	brown	orange	white	yellow	white	brown	NA	NA	NA	NA	white	NA	NA	Y	N	NA	Y	body+tail	0	70	0	20	Xenodon_rabdocephalus	0	14	14	NA	NA
RAB02920	UMMZ	248915	Colubridae_Dipsadinae	Xenodon	rabdocephalus	Peru	2017	437	32.23	adult	male	NA	brown	orange	black	yellow	black	white	NA	NA	NA	NA	white	NA	NA	Y	N	NA	Y	head	0	5	0	40	Xenodon_rabdocephalus	0	2	2	NA	NA
RAB02737	MUSM	39158	Colubridae_Dipsadinae	Xenodon	rabdocephalus	Peru	2017	308	16.11	juvenile	NA	NA	brown	black	red	white	black	yellow	NA	NA	NA	NA	white	NA	NA	Y	N	NA	Y	all	0	55	0	60	Xenodon_rabdocephalus	0	33	33	NA	NA
RAB00150	MUSM	36040	Colubridae_Dipsadinae	Xenopholis	scalaris	Peru	2016	231	5.74	adult	female	Y	brown	black	orange	white	NA	NA	NA	NA	NA	NA	white	NA	NA	Y	N	NA	Y	all	0	95	0	40	Xenopholis_scalaris	0	38	38	NA	NA
RAB00319	UMMZ	245078	Colubridae_Dipsadinae	Xenopholis	scalaris	Peru	2016	285	13.13	adult	female	Y	brown	black	orange	white	yellow	NA	NA	NA	NA	NA	white	NA	NA	Y	N	NA	Y	head+body	0	90	0	20	Xenopholis_scalaris	0	18	18	NA	NA
RAB01138	UMMZ	246854	Colubridae_Dipsadinae	Xenopholis	scalaris	Peru	2016	271	7.61	adult	female	Y	brown	black	orange	white	yellow	NA	NA	NA	NA	NA	white	NA	NA	Y	N	NA	Y	head+body	0	25	0	20	Xenopholis_scalaris	0	5	5	NA	NA
RAB00217	MUSM	36039	Colubridae_Dipsadinae	Xenopholis	scalaris	Peru	2016	252	7.11	adult	female	N	brown	black	orange	white	yellow	NA	NA	NA	NA	NA	white	NA	NA	Y	N	NA	Y	head+body	0	90	0	20	Xenopholis_scalaris	0	18	18	NA	NA
RAB01079	MUSM	37732	Colubridae_Dipsadinae	Xenopholis	scalaris	Peru	2016	82	2.72	juvenile	female	N	brown	black	orange	white	orange	NA	NA	NA	NA	NA	white	NA	NA	Y	N	NA	Y	head+body	0	90	0	30	Xenopholis_scalaris	0	27	27	NA	NA
RAB00142	MUSM	36038	Colubridae_Dipsadinae	Xenopholis	scalaris	Peru	2016	236	6.76	juvenile	male	NA	brown	black	yellow	white	NA	NA	NA	yellow	NA	NA	white	NA	NA	Y	N	NA	Y	head+body	1	60	20	30	Xenopholis_scalaris	0.2	18	18.2	NA	NA
RAB00218	UMMZ	245077	Colubridae_Dipsadinae	Xenopholis	scalaris	Peru	2016	264	8.9	adult	male	NA	brown	black	orange	white	yellow	NA	NA	NA	NA	NA	white	NA	NA	Y	N	NA	Y	head+body	0	85	0	20	Xenopholis_scalaris	0	17	17	NA	NA
RAB03438	MUSM	39889	Colubridae_Dipsadinae	Xenopholis	scalaris	Peru	2018	263	5.7	juvenile	male	NA	brown	black	orange	white	orange	black	NA	NA	NA	NA	white	NA	NA	Y	N	NA	Y	head+body	0	80	0	20	Xenopholis_scalaris	0	16	16	0.411838179	0.038169838
