# Supplementary material for: Ecological drivers of ultraviolet colour evolution in snakes
Source: Nat Commun. 2024 Jun 18;15:5213. doi: 10.1038/s41467-024-49506-4 (PMC11189474; doi:10.1038/s41467-024-49506-4)
Supplement: Supplementary file 6 — Supplementary Data 3 [file 41467_2024_49506_MOESM6_ESM.csv]

gen_sp	family	subfamily	clade	diel	ecology_primary
Agkistrodon_piscivorus	Viperidae	Crotalinae	Viperidae	noct	aquatic
Amastridium_sapperi	Colubridae	Dipsadinae	Dipsadinae	diur	fossorial
Amerotyphlops_reticulatus	Typhlopidae	Typhlopinae	Typhlopidae	noct	fossorial
Anilius_scytale	Aniliidae	Henophidia	Aniliidae	noct	fossorial
Apostolepis_nigroterminata	Colubridae	Dipsadinae	Dipsadinae	NA	fossorial
Atractus_elaps	Colubridae	Dipsadinae	Dipsadinae	diur	fossorial
Atractus_flammigerus	Colubridae	Dipsadinae	Dipsadinae	diur	fossorial
Atractus_latifrons	Colubridae	Dipsadinae	Dipsadinae	NA	fossorial
Atractus_major	Colubridae	Dipsadinae	Dipsadinae	NA	fossorial
Atractus_snethlageae	Colubridae	Dipsadinae	Dipsadinae	NA	fossorial
Atractus_sp	Colubridae	Dipsadinae	Dipsadinae	NA	fossorial
Bothriechis_schlegelii	Viperidae	Crotalinae	Viperidae	noct	arboreal
Bothrops_asper	Viperidae	Crotalinae	Viperidae	noct	terrestrial
Bothrops_atrox	Viperidae	Crotalinae	Viperidae	noct	terrestrial
Bothrops_bilineatus	Viperidae	Crotalinae	Viperidae	noct	arboreal
Bothrops_brazili	Viperidae	Crotalinae	Viperidae	noct	terrestrial
Cerrophidion_wilsoni	Viperidae	Crotalinae	Viperidae	diur	terrestrial
Chironius_fuscus	Colubridae	Colubrinae	Colubrinae	diur	arboreal
Chironius_grandisquamis	Colubridae	Colubrinae	Colubrinae	diur	arboreal
Chironius_monticola	Colubridae	Colubrinae	Colubrinae	diur	arboreal
Chironius_multiventris	Colubridae	Colubrinae	Colubrinae	diur	arboreal
Chironius_scurrulus	Colubridae	Colubrinae	Colubrinae	diur	arboreal
Clelia_clelia	Colubridae	Dipsadinae	Dipsadinae	noct	terrestrial
Coniophanes_imperialis	Colubridae	Dipsadinae	Dipsadinae	diur	terrestrial
Conophis_lineatus	Colubridae	Dipsadinae	Dipsadinae	diur	terrestrial
Corallus_hortulanus	Boidae	Boinae	Boidae	noct	arboreal
Crotalus_atrox	Viperidae	Crotalinae	Viperidae	noct	terrestrial
Crotalus_viridis	Viperidae	Crotalinae	Viperidae	diur	terrestrial
Dendrophidion_dendrophis	Colubridae	Colubrinae	Colubrinae	diur	terrestrial
Dendrophidion_percarinatum	Colubridae	Colubrinae	Colubrinae	diur	arboreal
Dipsas_articulata	Colubridae	Dipsadinae	Dipsadinae	noct	arboreal
Dipsas_catesbyi	Colubridae	Dipsadinae	Dipsadinae	noct	arboreal
Dipsas_indica	Colubridae	Dipsadinae	Dipsadinae	noct	arboreal
Drepanoides_anomalus	Colubridae	Dipsadinae	Dipsadinae	noct	terrestrial
Drymarchon_corais	Colubridae	Colubrinae	Colubrinae	diur	terrestrial
Drymarchon_melanurus	Colubridae	Colubrinae	Colubrinae	diur	terrestrial
Drymobius_rhombifer	Colubridae	Colubrinae	Colubrinae	diur	terrestrial
Drymoluber_dichrous	Colubridae	Colubrinae	Colubrinae	diur	terrestrial
Epicrates_cenchria	Boidae	Boinae	Boidae	noct	arboreal
Erythrolamprus_epinephelus	Colubridae	Dipsadinae	Dipsadinae	diur	terrestrial
Erythrolamprus_pygmaeus	Colubridae	Dipsadinae	Dipsadinae	diur	terrestrial
Erythrolamprus_reginae	Colubridae	Dipsadinae	Dipsadinae	diur	terrestrial
Eunectes_murinus	Boidae	Boinae	Boidae	diur	aquatic
Gyalopion_canum	Colubridae	Colubrinae	Colubrinae	noct	fossorial
Helicops_angulatus	Colubridae	Dipsadinae	Dipsadinae	noct	aquatic
Helicops_leopardinus	Colubridae	Dipsadinae	Dipsadinae	NA	aquatic
Helicops_polylepis	Colubridae	Dipsadinae	Dipsadinae	NA	aquatic
Hydrops_triangularis	Colubridae	Dipsadinae	Dipsadinae	diur	aquatic
Imantodes_cenchoa	Colubridae	Dipsadinae	Dipsadinae	noct	arboreal
Imantodes_lentiferus	Colubridae	Dipsadinae	Dipsadinae	noct	arboreal
Lachesis_muta	Viperidae	Crotalinae	Viperidae	noct	terrestrial
Lampropeltis_abnorma	Colubridae	Colubrinae	Colubrinae	diur	fossorial
Leptodeira_rhombifera	Colubridae	Dipsadinae	Dipsadinae	noct	terrestrial
Leptodeira_annulata	Colubridae	Dipsadinae	Dipsadinae	noct	terrestrial
Leptodeira_nigrofasciata	Colubridae	Dipsadinae	Dipsadinae	noct	terrestrial
Leptodeira_septentrionalis	Colubridae	Dipsadinae	Dipsadinae	noct	arboreal
Leptodrymus_pulcherrimus	Colubridae	Colubrinae	Colubrinae	diur	terrestrial
Leptophis_ahaetulla	Colubridae	Colubrinae	Colubrinae	diur	arboreal
Leptotyphlops_diaplocius	Leptyphlopidae		Leptyphlopidae	noct	fossorial
Mastigodryas_alternatus	Colubridae	Colubrinae	Colubrinae	diur	terrestrial
Mastigodryas_melanolomus	Colubridae	Colubrinae	Colubrinae	diur	terrestrial
Micrurus_annellatus	Elapidae	Colubroidea	Elapidae	noct	terrestrial
Micrurus_hemprichii	Elapidae	Elapinae	Elapidae	noct	fossorial
Micrurus_lemniscatus	Elapidae	Elapinae	Elapidae	noct	terrestrial
Micrurus_nigrocinctus	Elapidae	Elapinae	Elapidae	diur	fossorial
Micrurus_obscurus	Elapidae	Elapinae	Elapidae	diur	terrestrial
Micrurus_surinamensis	Elapidae	Elapinae	Elapidae	noct	aquatic
Nerodia_fasciata	Colubridae	Natricinae	Natricinae	noct	aquatic
Nerodia_rhombifer	Colubridae	Natricinae	Natricinae	diur	aquatic
Ninia_sebae	Colubridae	Dipsadinae	Dipsadinae	noct	fossorial
Nothopsis_rugosus	Colubridae	Dipsadinae	Dipsadinae	noct	fossorial
Oxybelis_aeneus	Colubridae	Colubrinae	Colubrinae	diur	arboreal
Oxybelis_fulgidus	Colubridae	Colubrinae	Colubrinae	diur	arboreal
Oxyrhopus_formosus	Colubridae	Dipsadinae	Dipsadinae	noct	terrestrial
Oxyrhopus_melanogenys	Colubridae	Dipsadinae	Dipsadinae	diur	terrestrial
Oxyrhopus_petolarius	Colubridae	Dipsadinae	Dipsadinae	noct	terrestrial
Oxyrhopus_vanidicus	Colubridae	Dipsadinae	Dipsadinae	NA	terrestrial
Pantherophis_emoryi	Colubridae	Colubrinae	Colubrinae	noct	terrestrial
Philodryas_argentea	Colubridae	Dipsadinae	Dipsadinae	diur	arboreal
Phrynonax_poecilonotus	Colubridae	Colubrinae	Colubrinae	diur	arboreal
Porthidium_nasutum	Viperidae	Crotalinae	Viperidae	noct	terrestrial
Pseudoboa_coronata	Colubridae	Dipsadinae	Dipsadinae	noct	terrestrial
Pseudelaphe_flavirufa	Colubridae	Colubrinae	Colubrinae	noct	arboreal
Pseudoeryx_plicatilis	Colubridae	Dipsadinae	Dipsadinae	diur	aquatic
Rhadinella_kinkelini	Colubridae	Dipsadinae	Dipsadinae	noct	terrestrial
Rhinobothryum_bovallii	Colubridae	Colubrinae	Colubrinae	noct	arboreal
Scaphiodontophis_annulatus	Colubridae	Sibynophiinae	Sibynophiinae	diur	terrestrial
Sibon_dimidiata	Colubridae	Dipsadinae	Dipsadinae	noct	arboreal
Sibon_nebulatus	Colubridae	Dipsadinae	Dipsadinae	noct	arboreal
Siphlophis_cervinus	Colubridae	Dipsadinae	Dipsadinae	noct	arboreal
Siphlophis_compressus	Colubridae	Dipsadinae	Dipsadinae	noct	arboreal
Spilotes_pullatus	Colubridae	Colubrinae	Colubrinae	diur	terrestrial
Spilotes_sulphureus	Colubridae	Colubrinae	Colubrinae	diur	arboreal
Stenorrhina_degenhardtii	Colubridae	Colubrinae	Colubrinae	diur	fossorial
Taeniophallus_brevirostris	Colubridae	Dipsadinae	Dipsadinae	diur	terrestrial
Taeniophallus_occipitalis	Colubridae	Dipsadinae	Dipsadinae	diur	terrestrial
Tantilla_melanocephala	Colubridae	Colubrinae	Colubrinae	noct	fossorial
Thamnodynastes_pallidus	Colubridae	Dipsadinae	Dipsadinae	noct	arboreal
Tretanorhinus_nigroluteus	Colubridae	Dipsadinae	Dipsadinae	noct	aquatic
Trimorphodon_quadruplex	Colubridae	Colubrinae	Colubrinae	noct	arboreal
Tropidodipsas_sartorii	Colubridae	Dipsadinae	Dipsadinae	noct	terrestrial
Xenodon_rabdocephalus	Colubridae	Dipsadinae	Dipsadinae	diur	terrestrial
Xenodon_severus	Colubridae	Dipsadinae	Dipsadinae	diur	terrestrial
Xenopholis_scalaris	Colubridae	Dipsadinae	Dipsadinae	diur	terrestrial
