# Supplementary material for: Ecological drivers of ultraviolet colour evolution in snakes
Source: Nat Commun. 2024 Jun 18;15:5213. doi: 10.1038/s41467-024-49506-4 (PMC11189474; doi:10.1038/s41467-024-49506-4)
Supplement: Supplementary file 8 — Source Data [file 41467_2024_49506_MOESM8_ESM.zip]

Archive with 148 entries (140 files):
- source_data_files/
- __MACOSX/._source_data_files
- source_data_files/source_data_FigS10.csv
- __MACOSX/source_data_files/._source_data_FigS10.csv
- source_data_files/source_data_FigS4_colourCounts.csv
- __MACOSX/source_data_files/._source_data_FigS4_colourCounts.csv
- source_data_files/.DS_Store
- __MACOSX/source_data_files/._.DS_Store
- source_data_files/source_data_FigS7/
- __MACOSX/source_data_files/._source_data_FigS7
- source_data_files/source_data_FigS6/
- __MACOSX/source_data_files/._source_data_FigS6
- source_data_files/source_data_Fig4a/
- __MACOSX/source_data_files/._source_data_Fig4a
- source_data_files/source_data_Fig3b.csv
- __MACOSX/source_data_files/._source_data_Fig3b.csv
- source_data_files/source_data_FigS3/
- __MACOSX/source_data_files/._source_data_FigS3
- source_data_files/source_data_Fig3c/
- __MACOSX/source_data_files/._source_data_Fig3c
- source_data_files/source_data_Fig4cd_FigS89/
- __MACOSX/source_data_files/._source_data_Fig4cd_FigS89
- source_data_files/source_data_Fig2c.csv
- __MACOSX/source_data_files/._source_data_Fig2c.csv
- source_data_files/source_data_Fig4b/
- __MACOSX/source_data_files/._source_data_Fig4b
- source_data_files/source_data_FigS7/source_data_FigS7bottom_ventral_habitat.txt
- __MACOSX/source_data_files/source_data_FigS7/._source_data_FigS7bottom_ventral_habitat.txt
- source_data_files/source_data_FigS7/source_data_FigS7bottom_ventral_activity.txt
- __MACOSX/source_data_files/source_data_FigS7/._source_data_FigS7bottom_ventral_activity.txt
- source_data_files/source_data_FigS7/source_data_FigS7middle_dorsal_activity.txt
- __MACOSX/source_data_files/source_data_FigS7/._source_data_FigS7middle_dorsal_activity.txt
- source_data_files/source_data_FigS7/source_data_FigS7bottom_overall_activity.txt
- __MACOSX/source_data_files/source_data_FigS7/._source_data_FigS7bottom_overall_activity.txt
- source_data_files/source_data_FigS7/source_data_FigS7middle_overall_habitat.txt
- __MACOSX/source_data_files/source_data_FigS7/._source_data_FigS7middle_overall_habitat.txt
- source_data_files/source_data_FigS7/source_data_FigS7middle_dorsal_habitat.txt
- __MACOSX/source_data_files/source_data_FigS7/._source_data_FigS7middle_dorsal_habitat.txt
- source_data_files/source_data_FigS7/source_data_FigS7bottom_dorsal_habitat.txt
- __MACOSX/source_data_files/source_data_FigS7/._source_data_FigS7bottom_dorsal_habitat.txt
- source_data_files/source_data_FigS7/source_data_FigS7bottom_overall_habitat.txt
- __MACOSX/source_data_files/source_data_FigS7/._source_data_FigS7bottom_overall_habitat.txt
- source_data_files/source_data_FigS7/source_data_FigS7middle_overall_activity.txt
- __MACOSX/source_data_files/source_data_FigS7/._source_data_FigS7middle_overall_activity.txt
- source_data_files/source_data_FigS7/source_data_FigS7middle_ventral_activity.txt
- __MACOSX/source_data_files/source_data_FigS7/._source_data_FigS7middle_ventral_activity.txt
- source_data_files/source_data_FigS7/source_data_FigS7_meanValues.csv
- __MACOSX/source_data_files/source_data_FigS7/._source_data_FigS7_meanValues.csv
- source_data_files/source_data_FigS7/source_data_FigS7middle_ventral_habitat.txt
- __MACOSX/source_data_files/source_data_FigS7/._source_data_FigS7middle_ventral_habitat.txt
- source_data_files/source_data_FigS7/source_data_FigS7bottom_dorsal_activity.txt
- __MACOSX/source_data_files/source_data_FigS7/._source_data_FigS7bottom_dorsal_activity.txt
- source_data_files/source_data_FigS6/source_data_FigS6dbottom_age.txt
- __MACOSX/source_data_files/source_data_FigS6/._source_data_FigS6dbottom_age.txt
- source_data_files/source_data_FigS6/source_data_FigS6bmiddle_sex.txt
- __MACOSX/source_data_files/source_data_FigS6/._source_data_FigS6bmiddle_sex.txt
- source_data_files/source_data_FigS6/source_data_FigS6cbottom_age.txt
- __MACOSX/source_data_files/source_data_FigS6/._source_data_FigS6cbottom_age.txt
- source_data_files/source_data_FigS6/source_data_FigS6dmiddle_ageSex.txt
- __MACOSX/source_data_files/source_data_FigS6/._source_data_FigS6dmiddle_ageSex.txt
- source_data_files/source_data_FigS6/source_data_FigS6dbottom_ageSex.txt
- __MACOSX/source_data_files/source_data_FigS6/._source_data_FigS6dbottom_ageSex.txt
- source_data_files/source_data_FigS6/source_data_FigS6dmiddle_age.txt
- __MACOSX/source_data_files/source_data_FigS6/._source_data_FigS6dmiddle_age.txt
- source_data_files/source_data_FigS6/source_data_FigS6bbottom_sex.txt
- __MACOSX/source_data_files/source_data_FigS6/._source_data_FigS6bbottom_sex.txt
- source_data_files/source_data_FigS6/source_data_FigS6cmiddle_age.txt
- __MACOSX/source_data_files/source_data_FigS6/._source_data_FigS6cmiddle_age.txt
- source_data_files/source_data_FigS6/source_data_FigS6dbottom_sex.txt
- __MACOSX/source_data_files/source_data_FigS6/._source_data_FigS6dbottom_sex.txt
- source_data_files/source_data_FigS6/source_data_FigS6bmiddle_age.txt
- __MACOSX/source_data_files/source_data_FigS6/._source_data_FigS6bmiddle_age.txt
- source_data_files/source_data_FigS6/source_data_FigS6cmiddle_ageSex.txt
- __MACOSX/source_data_files/source_data_FigS6/._source_data_FigS6cmiddle_ageSex.txt
- source_data_files/source_data_FigS6/source_data_FigS6cbottom_ageSex.txt
- __MACOSX/source_data_files/source_data_FigS6/._source_data_FigS6cbottom_ageSex.txt
- source_data_files/source_data_FigS6/source_data_FigS6cbottom_sex.txt
- __MACOSX/source_data_files/source_data_FigS6/._source_data_FigS6cbottom_sex.txt
- source_data_files/source_data_FigS6/source_data_FigS6dmiddle_sex.txt
- __MACOSX/source_data_files/source_data_FigS6/._source_data_FigS6dmiddle_sex.txt
- source_data_files/source_data_FigS6/source_data_FigS6bbottom_age.txt
- __MACOSX/source_data_files/source_data_FigS6/._source_data_FigS6bbottom_age.txt
- source_data_files/source_data_FigS6/source_data_FigS6bmiddle_ageSex.txt
- __MACOSX/source_data_files/source_data_FigS6/._source_data_FigS6bmiddle_ageSex.txt
- source_data_files/source_data_FigS6/source_data_FigS6cmiddle_sex.txt
- __MACOSX/source_data_files/source_data_FigS6/._source_data_FigS6cmiddle_sex.txt
- source_data_files/source_data_FigS6/source_data_FigS6bbottom_ageSex.txt
- __MACOSX/source_data_files/source_data_FigS6/._source_data_FigS6bbottom_ageSex.txt
- source_data_files/source_data_Fig4a/Snake 300-700.csv
- __MACOSX/source_data_files/source_data_Fig4a/._Snake 300-700.csv
- source_data_files/source_data_Fig4a/Peafowl 300-700.csv
- __MACOSX/source_data_files/source_data_Fig4a/._Peafowl 300-700.csv
- source_data_files/source_data_Fig4a/Dog 300-700.csv
- __MACOSX/source_data_files/source_data_Fig4a/._Dog 300-700.csv
- source_data_files/source_data_Fig4a/Bluetit 300-700.csv
- __MACOSX/source_data_files/source_data_Fig4a/._Bluetit 300-700.csv
- source_data_files/source_data_Fig4a/Gecko 300-700.csv
- __MACOSX/source_data_files/source_data_Fig4a/._Gecko 300-700.csv
- source_data_files/source_data_Fig4a/Human 400-700.csv
- __MACOSX/source_data_files/source_data_Fig4a/._Human 400-700.csv
- source_data_files/source_data_FigS3/RAB3482_ventralblack_Reflection_15-05-18-351.txt_smoothed.csv
- __MACOSX/source_data_files/source_data_FigS3/._RAB3482_ventralblack_Reflection_15-05-18-351.txt_smoothed.csv
- source_data_files/source_data_FigS3/RAB3482_dorsalbrown_Reflection_15-05-54-147.txt_smoothed.csv
- __MACOSX/source_data_files/source_data_FigS3/._RAB3482_dorsalbrown_Reflection_15-05-54-147.txt_smoothed.csv
- source_data_files/source_data_FigS3/RAB3482_dorsalblack_Reflection_15-06-02-564.txt_smoothed.csv
- __MACOSX/source_data_files/source_data_FigS3/._RAB3482_dorsalblack_Reflection_15-06-02-564.txt_smoothed.csv
- source_data_files/source_data_FigS3/RAB3408_dorsalblack_Reflection_14-33-19-008.txt_smoothed.csv
- __MACOSX/source_data_files/source_data_FigS3/._RAB3408_dorsalblack_Reflection_14-33-19-008.txt_smoothed.csv
- source_data_files/source_data_FigS3/RAB3482_ventralwhite_Reflection_15-04-52-767.txt_smoothed.csv
- __MACOSX/source_data_files/source_data_FigS3/._RAB3482_ventralwhite_Reflection_15-04-52-767.txt_smoothed.csv
- source_data_files/source_data_FigS3/RAB3482_dorsalwhite_Reflection_15-05-40-269.txt_smoothed.csv
- __MACOSX/source_data_files/source_data_FigS3/._RAB3482_dorsalwhite_Reflection_15-05-40-269.txt_smoothed.csv
- source_data_files/source_data_FigS3/RAB3409_ventralwhite_Reflection_14-40-41-187.txt_smoothed.csv
- __MACOSX/source_data_files/source_data_FigS3/._RAB3409_ventralwhite_Reflection_14-40-41-187.txt_smoothed.csv
- source_data_files/source_data_FigS3/RAB3409_dorsalred_Reflection_14-41-00-397.txt_smoothed.csv
- __MACOSX/source_data_files/source_data_FigS3/._RAB3409_dorsalred_Reflection_14-41-00-397.txt_smoothed.csv
- source_data_files/source_data_FigS3/RAB3408_ventralwhite_Reflection_14-32-29-731.txt_smoothed.csv
- __MACOSX/source_data_files/source_data_FigS3/._RAB3408_ventralwhite_Reflection_14-32-29-731.txt_smoothed.csv
- source_data_files/source_data_FigS3/RAB3409_dorsalblack_Reflection_14-41-16-188.txt_smoothed.csv
- __MACOSX/source_data_files/source_data_FigS3/._RAB3409_dorsalblack_Reflection_14-41-16-188.txt_smoothed.csv
- source_data_files/source_data_FigS3/RAB3269_ventralyellow_Reflection_14-12-15-436.txt_smoothed.csv
- __MACOSX/source_data_files/source_data_FigS3/._RAB3269_ventralyellow_Reflection_14-12-15-436.txt_smoothed.csv
- source_data_files/source_data_FigS3/RAB3482_ventralbrown_Reflection_15-05-06-759.txt_smoothed.csv
- __MACOSX/source_data_files/source_data_FigS3/._RAB3482_ventralbrown_Reflection_15-05-06-759.txt_smoothed.csv
- source_data_files/source_data_FigS3/RAB3408_cheekwhite_Reflection_14-34-17-138.txt_smoothed.csv
- __MACOSX/source_data_files/source_data_FigS3/._RAB3408_cheekwhite_Reflection_14-34-17-138.txt_smoothed.csv
- source_data_files/source_data_FigS3/RAB3408_dorsalred_Reflection_14-36-43-836.txt_smoothed.csv
- __MACOSX/source_data_files/source_data_FigS3/._RAB3408_dorsalred_Reflection_14-36-43-836.txt_smoothed.csv
- source_data_files/source_data_FigS3/RAB3269_zdorsalolive_Reflection_14-15-00-744.txt_smoothed.csv
- __MACOSX/source_data_files/source_data_FigS3/._RAB3269_zdorsalolive_Reflection_14-15-00-744.txt_smoothed.csv
- source_data_files/source_data_FigS3/RAB3269_chinwhite_Reflection_14-14-20-003.txt_smoothed.csv
- __MACOSX/source_data_files/source_data_FigS3/._RAB3269_chinwhite_Reflection_14-14-20-003.txt_smoothed.csv
- source_data_files/source_data_Fig3c/source_data_Fig3c_age.txt
- __MACOSX/source_data_files/source_data_Fig3c/._source_data_Fig3c_age.txt
- source_data_files/source_data_Fig3c/source_data_Fig3c_sex.txt
- __MACOSX/source_data_files/source_data_Fig3c/._source_data_Fig3c_sex.txt
- source_data_files/source_data_Fig3c/source_data_Fig3c_diel.txt
- __MACOSX/source_data_files/source_data_Fig3c/._source_data_Fig3c_diel.txt
- source_data_files/source_data_Fig3c/source_data_Fig3c_habitat.txt
- __MACOSX/source_data_files/source_data_Fig3c/._source_data_Fig3c_habitat.txt
- source_data_files/source_data_Fig4cd_FigS89/source_data_Fig4c_FigS89_left_receiver_means.csv
- __MACOSX/source_data_files/source_data_Fig4cd_FigS89/._source_data_Fig4c_FigS89_left_receiver_means.csv
- source_data_files/source_data_Fig4cd_FigS89/source_data_Fig4d_FigS89_residuals.csv
- __MACOSX/source_data_files/source_data_Fig4cd_FigS89/._source_data_Fig4d_FigS89_residuals.csv
- source_data_files/source_data_Fig4b/source_data_Fig4b_dotValues.csv
- __MACOSX/source_data_files/source_data_Fig4b/._source_data_Fig4b_dotValues.csv
- source_data_files/source_data_Fig4b/source_data_Fig4b_means.csv
- __MACOSX/source_data_files/source_data_Fig4b/._source_data_Fig4b_means.csv
