# Supplementary material for: Ecological drivers of ultraviolet colour evolution in snakes
Source: Nat Commun. 2024 Jun 18;15:5213. doi: 10.1038/s41467-024-49506-4 (PMC11189474; doi:10.1038/s41467-024-49506-4)
Supplement: Supplementary file 8 — Source Data [file 41467_2024_49506_MOESM8_ESM.zip › source_data_files/source_data_FigS10.csv]

wl	pastel_1-01	pastel_1-02	pastel_1-03	pastel_1-04	pastel_1-05	pastel_1-06	pastel_1-07	pastel_1-08	pastel_1-09	pastel_1-10	pastel_1-11	pastel_1-12	pastel_1-13	pastel_1-14	pastel_1-15	pastel_1-16	pastel_1-17	pastel_2-01	pastel_2-02	pastel_2-03	pastel_2-04	pastel_2-05	pastel_2-07	pastel_2-08	pastel_2-09	pastel_2-10	pastel_2-11	pastel_2-12	pastel_2-13	pastel_2-14	pastel_2-15	pastel_2-16	pastel_3-01	pastel_3-02	pastel_3-03	pastel_3-04	pastel_3-05	pastel_3-06	pastel_3-07	pastel_3-08	pastel_3-09	pastel_3-10	pastel_3-11	pastel_3-12	pastel_3-13	pastel_3-14	pastel_3-15	pastel_3-16
300	11.4427307692308	3.86523076923077	5.56707692307692	3.5274358974359	4.37261538461539	4.82758974358975	5.57902564102564	9.06810256410256	8.26410256410256	6.95374358974359	6.45733333333333	6.44928205128205	4.29938461538462	4.53482051282051	5.60984615384615	10.8177948717949	8.78307692307692	9.68234615384615	3.85041025641026	5.3305641025641	5.96169230769231	6.716	5.14487179487179	7.03748717948718	7.75153846153846	9.05415384615385	9.78492307692307	6.11082051282051	9.17153846153846	6.26596153846154	4.93846153846154	12.7224102564103	5.29702564102564	24.0199230769231	12.9766666666667	8.20471794871795	8.01779487179487	5.79651282051282	6.09169230769231	7.5776923076923	8.94128205128205	13.0017435897436	21.9853846153846	20.8891282051282	7.14984615384615	9.61297435897436	16.6053846153846	12.2639487179487
301	11.7412719298246	3.99874269005848	5.72125730994153	3.67152046783626	4.44649122807018	4.95099415204679	5.71476608187135	9.29769005847954	8.45230994152047	7.22423976608188	6.66552631578948	6.68520467836258	4.43347953216375	4.67777777777778	5.77692982456141	11.2526608187135	8.95500000000001	9.87811403508772	3.92722222222222	5.43549707602339	6.03476608187135	6.78421052631579	5.37573099415205	7.27704678362574	7.90175438596492	9.29801169590644	9.96055555555556	6.31327485380117	9.40423976608188	6.34495614035088	5.15540935672515	13.0023976608187	5.45154970760234	24.4809868421053	13.2028362573099	8.4121052631579	8.20649122807018	6.00929824561404	6.31596491228071	7.84616959064328	9.1008187134503	13.2134795321637	22.5156725146199	21.5576315789474	7.29131578947369	9.83336257309942	17.0922222222222	12.5813450292398
302	11.5167692307692	3.86498168498169	5.6036336996337	3.60730402930403	4.36457142857143	4.82067399267399	5.59097435897436	9.10700366300366	8.360336996337	7.09936263736264	6.61868864468864	6.63030036630037	4.36932600732601	4.58723076923077	5.68067399267399	11.3038534798535	8.81778754578754	9.76426923076923	3.8581684981685	5.28097435897436	5.9741978021978	6.61591941391942	5.30655677655678	7.18797802197802	7.83925274725275	9.24849816849817	9.88168498168498	6.19427106227106	9.27172161172161	6.18292307692308	5.05932600732601	12.9767765567766	5.33663003663004	24.4154450549451	12.9349084249084	8.30063736263736	8.20131135531135	5.87060073260073	6.21865201465202	7.7239706959707	8.99898901098901	13.0827326007326	22.5080073260073	21.6359487179487	7.23164835164835	9.69973626373626	17.2376336996337	12.4931062271062
303	11.6823898678414	3.95581497797355	5.69744493392069	3.66911894273126	4.35180616740087	4.89414096916298	5.63077826725403	9.31715124816445	8.41676945668134	7.35511013215858	6.74779735682818	6.73446402349485	4.47713656387664	4.63845814977972	5.79509544787077	11.7004552129222	8.95544787077825	9.89312775330395	3.86315712187957	5.28813509544786	6.00584434654917	6.6301468428781	5.41048458149778	7.33776798825256	7.93748898678412	9.46807635829661	10.0221145374449	6.27447870778266	9.45077826725403	6.21387665198236	5.13911894273126	13.3114243759178	5.44146842878119	24.8434030837004	13.0538179148311	8.43509544787077	8.35910425844345	5.98248164464022	6.35844346549191	7.8787958883994	9.21881057268721	13.3227900146843	23.1114096916299	22.2244052863436	7.35646108663728	9.90612334801761	17.8610719530103	12.838751835536
304	11.5548241758242	3.74500366300366	5.52671794871795	3.54499633699634	4.11672527472528	4.72503296703297	5.44169963369963	9.13665934065934	8.3234065934066	7.18998534798535	6.65332600732601	6.62003663003663	4.32004395604396	4.4767326007326	5.67832234432234	11.7547985347985	8.83494505494505	9.73750549450549	3.62504761904762	5.13334065934066	5.74838827838828	6.38332600732601	5.22333333333333	7.21825641025641	7.76827838827839	9.36504761904762	9.90000732600733	6.13665201465201	9.27998534798535	6.00498351648352	4.95835164835165	13.2864908424908	5.28338461538462	24.8610054945055	12.8100293040293	8.338336996337	8.24998534798535	5.82327472527472	6.18832967032967	7.70832234432234	8.98832234432234	13.1482783882784	23.1064908424908	22.2980952380952	7.20998534798535	9.76333333333333	18.051326007326	12.7832380952381
305	11.4420264317181	3.74347283406755	5.52580029368576	3.56844346549192	4.13712187958884	4.68290014684288	5.42132158590308	9.10767254038179	8.22899412628487	7.20120411160059	6.65830396475771	6.6154845814978	4.33611600587372	4.47151982378855	5.62844346549192	11.820315712188	8.78824522760646	9.67670154185022	3.575859030837	4.99384728340675	5.68189427312775	6.25709985315712	5.23051395007342	7.15502936857562	7.63850220264317	9.40554331864904	9.80968428781204	6.03057268722467	9.19100587371513	5.90872797356828	4.9675550660793	13.2938472834068	5.29183553597651	24.656018722467	12.5609251101322	8.26698237885463	8.25284140969163	5.79416299559471	6.17635095447871	7.6798825256975	8.85930983847283	13.006093979442	22.959919236417	22.2712408223201	7.14301762114537	9.66201174743025	18.1464317180617	12.7560352422907
306	11.5142070484582	3.77135095447871	5.58430249632893	3.66160058737151	4.13632892804699	4.7432892804699	5.41569750367107	9.18126284875184	8.31894273127753	7.33928046989721	6.76894273127753	6.72662261380323	4.43488986784141	4.54101321585903	5.69405286343612	12.1112628487518	8.83071953010279	9.74692731277533	3.62168869309838	4.99459618208517	5.63806167400881	6.25434654919236	5.33058737151248	7.24497797356828	7.68371512481645	9.48130690161527	9.93189427312775	6.12527165932452	9.21004405286344	5.87550660792952	5.0232892804699	13.5869603524229	5.34265785609398	24.7971255506608	12.5910572687225	8.35556534508076	8.40126284875184	5.84506607929515	6.24556534508076	7.80054331864905	8.94004405286343	13.0481057268722	23.2826138032305	22.5556975036711	7.2356093979442	9.78320117474303	18.7183847283407	12.9959471365639
307	11.6582692307692	3.80201465201466	5.59062271062272	3.63824175824177	4.16611721611722	4.63586080586082	5.41054945054946	9.23450549450551	8.37014652014653	7.43761904761906	6.88860805860807	6.77190476190477	4.44556776556778	4.56897435897437	5.78358974358975	12.4920879120879	8.8508424908425	9.80829670329671	3.57296703296704	4.98161172161173	5.67926739926741	6.286336996337	5.35091575091576	7.29820512820514	7.80663003663004	9.58450549450551	9.90384615384617	6.15794871794873	9.26186813186814	5.82140109890111	5.05655677655679	13.8763003663004	5.36725274725276	25.0279120879121	12.5874725274725	8.37410256410258	8.45282051282052	5.94428571428572	6.22985347985349	7.81684981684983	8.96109890109891	13.126336996337	23.5268131868132	22.8660073260073	7.25450549450551	9.81853479853481	19.1994505494506	13.289706959707
308	11.3091519823789	3.68493392070485	5.50729809104259	3.56461086637299	4.00392070484582	4.61728340675478	5.29424375917769	9.03427312775331	8.19660792951542	7.32226138032306	6.73493392070485	6.64524229074891	4.40696035242291	4.49061674008811	5.64558002936858	12.3801908957416	8.71160058737152	9.64666299559472	3.47725403817916	4.81461086637299	5.50296622613804	6.08929515418503	5.2329221732746	7.19726872246697	7.56129221732746	9.43960352422908	9.68590308370045	6.05130690161527	9.11259911894274	5.62017621145375	4.97895741556535	13.9349339207049	5.19192364170339	24.7601982378855	12.2959911894273	8.28860499265786	8.41195301027901	5.80030837004406	6.15656387665199	7.67027900146843	8.7373127753304	12.9753010279002	23.1882525697504	22.7582672540382	7.12794419970632	9.70198237885463	19.2259177679883	13.1395741556535
309	11.4608736263736	3.71297435897435	5.56117948717947	3.68463003663002	4.0595824175824	4.66459340659339	5.31784615384614	9.09446153846152	8.25117216117214	7.36120146520145	6.78953846153845	6.76797069597068	4.48460805860805	4.53624908424907	5.81459340659339	12.7944908424908	8.7561465201465	9.66074725274724	3.46622710622709	4.82449084249083	5.52291575091574	6.14786080586079	5.33796336996336	7.28621978021977	7.64285714285713	9.54454945054944	9.85449816849815	6.09124542124541	9.20129670329669	5.68203846153845	5.06290842490841	14.2263076923077	5.2978901098901	24.9455879120879	12.286271062271	8.39117948717947	8.4828498168498	5.90622710622709	6.23794139194138	7.73794139194138	8.82630769230768	13.0344395604395	23.4844102564102	23.0376776556776	7.22302564102563	9.75621245421244	19.581282051282	13.4395164835165
310	11.4335627753304	3.57098384728341	5.50439794419971	3.50837004405287	3.91151982378855	4.53025697503672	5.25827459618209	9.13493392070485	8.28277533039648	7.40980176211454	6.82430249632894	6.7592657856094	4.42331864904553	4.48890602055801	5.7992584434655	13.0922246696035	8.74259177679883	9.70991189427314	3.34801027900147	4.71386196769457	5.43502936857563	6.09331864904553	5.24160792951542	7.25872246696036	7.60665198237886	9.55060939794421	9.86286343612336	6.01151982378855	9.21538913362703	5.54708149779736	5.01836270190896	14.7497870778267	5.22386196769457	25.2530781938326	12.3196182085169	8.40115271659325	8.48881057268723	5.8334140969163	6.16728340675478	7.68304698972101	8.78763582966227	13.1070044052864	23.7653744493392	23.4429441997063	7.11538913362703	9.78997797356829	20.1451908957416	13.6808663729809
311	11.2887610132159	3.7928046989721	5.57708516886931	3.7532966226138	4.07312041116006	4.6423127753304	5.35185756240822	9.11673274596182	8.24420704845815	7.42897944199706	6.83262848751836	6.85866372980911	4.58343612334802	4.63880323054332	5.91894273127753	13.1232966226138	8.7897503671072	9.69420704845815	3.46610132158591	4.79325991189427	5.48452276064611	6.14406754772394	5.33925844346549	7.31655653450808	7.66596182085169	9.51754038179148	9.86466226138033	6.13754038179149	9.30617474302496	5.58312775330397	5.18645374449339	14.9098604992658	5.32041850220264	25.0016299559471	12.1422760646109	8.40880323054332	8.57168135095448	5.88880323054332	6.22245227606461	7.72533039647577	8.8097503671072	13.0046989720999	23.416872246696	23.1978193832599	7.14533039647577	9.81375183553598	20.1444199706314	13.7110866372981
312	11.312268722467	3.6565785609398	5.50104258443466	3.58511013215859	3.97039647577092	4.54220264317181	5.21807635829662	9.04364170337739	8.26339207048458	7.40997063142438	6.8296328928047	6.81254038179148	4.56850220264317	4.54663729809104	5.88214390602056	13.3884728340675	8.7088986784141	9.59529735682819	3.40443465491924	4.60395007342144	5.42522760646109	6.04437591776799	5.2884140969163	7.23324522760646	7.56632892804699	9.53785609397944	9.8188986784141	6.03223201174743	9.26367107195301	5.45773127753304	5.13330396475771	15.3388399412629	5.23101321585903	25.2130176211454	12.145624082232	8.33516886930984	8.53217327459618	5.81770925110132	6.1376798825257	7.67629955947137	8.71039647577093	12.9907635829662	23.6501468428781	23.5038766519824	7.231953010279	9.79372980910426	20.5259911894273	13.8792657856094
313	11.0795253863135	3.55100073583517	5.420353200883	3.52289183222958	3.83806475349522	4.46826342899191	5.1245327446652	8.93413539367182	8.06896247240618	7.27741721854305	6.6985136129507	6.7588153053716	4.42871228844739	4.492744665195	5.75234731420162	13.4057321559971	8.59438557763061	9.44769315673289	3.26975717439294	4.49806475349522	5.22478292862399	6.02289183222958	5.23896247240618	7.21139808682855	7.44975717439294	9.34523178807947	9.62737306843267	5.92568064753496	9.17941133186167	5.32549116997793	5.04607799852833	15.5076747608536	5.0945842531273	25.0058333333333	11.9468727005151	8.2824429727741	8.42289183222958	5.73662251655629	6.01935982339956	7.60204562178072	8.5864238410596	12.8120971302428	23.3864753495217	23.3313539367182	7.03582781456954	9.64319352465048	20.5945401030169	13.9217954378219
314	11.4609161147903	3.60195732155997	5.47534952170714	3.54797645327447	3.8762472406181	4.4709565857248	5.17374540103017	9.16988962472407	8.21843267108168	7.39337012509198	6.86316409124356	6.89412067696836	4.56155997056659	4.54524650478293	5.97512141280353	13.9049300956586	8.72570272259014	9.67305739514349	3.27639440765269	4.57476821192053	5.32524650478293	6.11793230316409	5.32291390728477	7.34620309050773	7.51249448123621	9.60211920529802	9.88866077998529	6.06462104488595	9.42545253863135	5.39448123620309	5.11830757910228	16.2978881530537	5.21747608535688	25.7045805739514	12.1810154525386	8.41545253863135	8.63632818248712	5.82807947019868	6.1678072111847	7.71384841795438	8.76891096394408	13.1749300956586	24.0347167034584	23.9201324503311	7.19905813097866	9.87620309050773	21.2195732155997	14.3877630610743
315	11.2348013245033	3.6493966151582	5.4993966151582	3.5762987490802	3.91008830022075	4.53514348785871	5.18376747608535	9.01239882266372	8.14147902869757	7.36031640912435	6.85388520971302	6.98261221486386	4.6412362030905	4.60640912435614	6.01824871228844	13.7634216335541	8.64181751287711	9.48403421633554	3.34250183958793	4.55307579102281	5.33790286975717	6.15640912435614	5.33066225165562	7.25204562178072	7.47560706401765	9.45744665194996	9.75721854304635	6.01951434878587	9.34204562178072	5.42730132450331	5.21192788815305	16.3080058866814	5.26813097866077	25.1654966887417	12.0851434878587	8.32641648270787	8.62043414275202	5.82112582781456	6.16847682119205	7.68870493009565	8.63457689477556	12.8838925680648	23.4733186166299	23.4106696100074	7.15664459161147	9.76238410596026	21.1000735835173	14.2367623252391
316	11.4828587196468	3.89052980132452	5.73342899190583	3.79978660779986	4.10409860191318	4.81817512877117	5.40766740250185	9.44189109639443	8.46397350993379	7.64518763796911	7.09660044150112	7.23009565857249	4.91386313465785	4.8884105960265	6.30033112582783	14.3433406916851	8.96487858719648	9.92776490066227	3.52241353936719	4.71908020603386	5.50272259013982	6.47895511405447	5.60127299484917	7.5446063281825	7.73178072111849	9.74852097130245	10.0784841795438	6.34632818248714	9.76529801324506	5.64765452538633	5.4977041942605	17.0891758646064	5.50170713760119	25.8791942604857	12.3977777777778	8.62824871228846	8.9277777777778	6.10891832229582	6.40679911699781	7.96130978660782	8.95993377483446	13.3439735099338	24.0028182487123	23.9852097130243	7.42656364974247	10.1082487122885	21.841442236939	14.8022369389257
317	11.2063355408388	3.61097866077998	5.49901398086828	3.60311994113318	3.90701250919794	4.51988962472406	5.16774834437086	9.10353936718175	8.1236791758646	7.32125827814569	6.83848417954378	6.98701250919794	4.71550404709345	4.62947019867549	6.10311994113318	14.100625459897	8.57887417218543	9.52454746136865	3.25234731420162	4.52487122884473	5.21111846946284	6.21929359823399	5.39185430463576	7.25284032376748	7.46213392200147	9.37052244297277	9.75094186902134	6.02596026490066	9.39690949227373	5.41828366445916	5.31820456217807	17.0011184694628	5.18859455481972	25.3913355408388	11.9903458425313	8.41062545989698	8.62185430463576	5.79097866077998	6.17697571743929	7.64066225165563	8.59413539367181	12.9886239882266	23.3705886681383	23.4513245033113	7.12536423841059	9.75111846946284	21.463259749816	14.5628035320088
318	11.117091611479	3.53008830022075	5.39991169977925	3.50921265636497	3.73841795437822	4.41078734363503	5.08377483443708	8.9998233995585	8.03105224429728	7.16674760853569	6.69745401030169	6.88912435614422	4.62842531272995	4.58552612214864	6.02122884473878	14.0156217807211	8.61649006622517	9.46026490066225	3.20429727740986	4.36262693156733	5.13771891096394	6.14061074319353	5.22526122148639	7.2516629874908	7.29991169977925	9.30008094186903	9.6891169977925	5.899646799117	9.37657836644592	5.28960264900662	5.25684326710817	17.1598381162619	5.13815305371597	25.3835485651214	11.9316703458425	8.23710080941869	8.54386313465784	5.72947755702722	6.07008830022075	7.56096394407653	8.42956585724797	12.8171891096394	23.0862251655629	23.0839514348786	7.03087564385578	9.7021927888153	21.5357983811626	14.5479911699779
319	11.2474392935982	3.56128771155262	5.46831493745402	3.55968359087565	3.8053127299485	4.47152317880795	5.14935246504784	9.08729212656366	8.10660044150112	7.34554819720383	6.77073583517293	7.04913171449596	4.76578366445917	4.65463576158941	6.14888153053717	14.192906548933	8.66487122884475	9.58806291390729	3.27026490066226	4.39383370125093	5.19292126563651	6.22532744665196	5.34290654893305	7.30474613686535	7.3672774098602	9.33762325239147	9.76152317880795	6.00589403973511	9.57083149374541	5.42908940397352	5.32762325239147	17.7242236938926	5.22991905813099	25.6814348785872	12.0224650478293	8.40084621044887	8.67682119205299	5.82130242825608	6.16567328918323	7.69268579838117	8.53520235467256	12.9809713024283	23.4008756438558	23.28293598234	7.17083149374541	9.83694628403239	21.9638778513613	14.8897130242826
320	11.5186092715232	3.87561442236939	5.74586460632818	3.84431199411332	4.11183222958057	4.66794701986755	5.43350993377483	9.37967623252391	8.34413539367182	7.49350993377483	7.02777041942605	7.32358351729213	5.02609271523178	4.96609271523178	6.48962472406181	14.5342604856512	8.84739514348786	9.75564017660044	3.51233259749816	4.60393671817513	5.41905077262693	6.56178072111847	5.5552391464312	7.58992641648271	7.63629139072848	9.58265636497425	10.0640618101545	6.28320824135394	9.72616629874908	5.63539735099337	5.69190581309786	18.1799484915379	5.49288447387785	26.007119205298	12.2750625459897	8.64839587932303	8.9702281089036	6.06746872700515	6.36819720382634	7.95598969830758	8.76566593083149	13.221604120677	23.5017292126564	23.3942604856512	7.4501766004415	10.0956144223694	22.352229580574	15.2209271523179
321	11.3432743362832	3.80938053097345	5.64082595870207	3.81563421828908	4.02697640117994	4.67738938053097	5.34896755162242	9.31103244837758	8.27749262536873	7.41010324483776	6.93508849557522	7.34470501474926	4.98676991150442	4.8958407079646	6.46697640117994	14.3495575221239	8.82498525073746	9.76742256637168	3.41945427728614	4.62240412979351	5.38676991150442	6.50811209439528	5.4712389380531	7.50353982300885	7.58666666666667	9.55969026548673	10.0217551622419	6.20824483775811	9.72666666666667	5.59845132743363	5.66449852507374	18.3531268436578	5.44281710914454	26.019767699115	12.2344690265487	8.59625368731563	8.83997050147493	5.95457227138643	6.33343657817109	7.85845132743363	8.65237463126844	13.0993510324484	23.3755014749263	23.3070796460177	7.33811209439528	10.1204424778761	22.3793510324484	15.2412389380531
322	11.3019026548673	3.76185840707965	5.61144542772862	3.75088495575222	3.96758112094396	4.59106194690266	5.28005899705016	9.290796460177	8.15991150442478	7.32280235988202	6.86286135693216	7.15696165191741	5.01005899705016	4.85386430678466	6.39793510324485	14.3203539823009	8.78908554572272	9.68736725663718	3.45008849557523	4.5449557522124	5.30560471976402	6.56749262536874	5.46244837758113	7.44362831858408	7.48946902654868	9.41026548672567	9.89991150442479	6.11849557522125	9.75864306784662	5.51694690265487	5.60772861356933	18.5032743362832	5.38654867256638	25.9373451327434	12.1986430678466	8.48929203539824	8.88982300884957	5.96147492625369	6.29106194690266	7.79654867256638	8.63769911504426	13.0352802359882	23.2557817109145	23.1102949852508	7.29221238938054	9.9549557522124	22.4244247787611	15.2441297935103
323	11.2928207964602	3.54784660766962	5.52634218289085	3.55097345132744	3.80205014749263	4.39924778761062	5.11107669616519	9.18591445427729	8.11892330383481	7.24892330383481	6.80838495575221	7.17903392330384	4.84893067846608	4.76021386430678	6.31839233038348	14.2224778761062	8.70774336283186	9.60750553097345	3.2037610619469	4.31462389380531	5.08548672566372	6.3924778761062	5.34462389380531	7.34430678466077	7.29505162241888	9.32763274336283	9.82247050147492	5.99	9.67893067846608	5.41217367256637	5.51311946902655	18.6905383480826	5.22150442477876	26.1863716814159	12.1417182890855	8.39957227138643	8.76365781710915	5.76129056047198	6.12784660766962	7.71473451327434	8.47215339233038	12.9954867256637	23.4141887905605	23.1309660766962	7.17462389380531	9.93988938053097	22.6449557522124	15.342802359882
324	11.268885209713	3.63089036055924	5.58330389992642	3.69550404709345	3.91547461368654	4.5114863870493	5.29937454010302	9.24342163355408	8.14660779985283	7.2927961736571	6.80758646063282	7.24247240618101	4.96142752023547	4.87136865342163	6.38139808682855	14.1904782928624	8.76384105960265	9.67227924944812	3.28077262693157	4.40008830022075	5.18809418690213	6.51056659308315	5.3886902133922	7.41666666666667	7.3919646799117	9.29348050036792	9.83125091979397	6.05535688005887	9.77586460632818	5.45247792494481	5.61416482707873	18.864944812362	5.27746872700515	26.3031125827815	12.1231272994849	8.5178587196468	8.81259013980868	5.87726269315673	6.2006548933039	7.7560706401766	8.54732155997057	13.1089624724062	23.3572406181015	23.1294701986755	7.2467255334805	9.97643119941133	22.6333995584989	15.3996173657101
325	11.2351880530974	3.62662241887906	5.59169616519175	3.67314159292036	3.90457227138644	4.54693215339234	5.17883480825959	9.21154867256638	8.10584070796461	7.21738938053098	6.78075221238939	7.27724188790561	5.01790560471977	4.83154867256638	6.38868731563422	14.0519911504425	8.68058997050148	9.58744469026549	3.31314159292036	4.37774336283186	5.21377581120944	6.53884955752213	5.4377581120944	7.40377581120944	7.36233038348083	9.26533923303836	9.82884955752213	6.05821533923304	9.68246312684367	5.49449115044248	5.67836283185841	18.8696312684366	5.27075221238939	26.1524115044248	12.1048525073746	8.47042772861358	8.82441002949853	5.80837758112095	6.22393805309735	7.69693215339234	8.46581120943954	12.9945427728614	23.1203982300885	22.823407079646	7.16851032448378	9.90535398230089	22.6994395280236	15.4031120943953
326	11.2646792035398	3.67883480825959	5.57631268436579	3.65979351032449	3.94432153392331	4.56758112094396	5.2517994100295	9.1241592920354	8.14988200589971	7.26491150442478	6.77238938053098	7.26082595870207	5.05550147492626	4.90224188790561	6.53106194690266	14.027581120944	8.76358407079647	9.6087389380531	3.36157817109145	4.41491150442478	5.20638643067847	6.55587020648968	5.40261061946903	7.4097197640118	7.32564896755163	9.23082595870207	9.81045722713865	6.04469026548673	9.7662389380531	5.5028982300885	5.73638643067847	18.7871238938053	5.29297935103245	26.0832743362832	12.0940855457227	8.44297935103245	8.77957227138643	5.8127581120944	6.16824483775812	7.69312684365782	8.51253687315635	12.8607522123894	23.3311356932153	22.7146017699115	7.18253687315635	9.90172566371682	22.6639970501475	15.4832005899705
327	11.2367588495575	3.5334808259587	5.49697640117994	3.60907079646017	3.836401179941	4.457802359882	5.1334808259587	9.16545722713864	7.98973451327433	7.13442477876106	6.74883480825958	7.30228613569321	4.96327433628318	4.83895280235988	6.48734513274336	13.9643805309734	8.63890855457227	9.57392699115044	3.19393805309734	4.34805309734513	5.14706489675516	6.47380530973451	5.27405604719764	7.36722713864306	7.29697640117994	9.19685840707964	9.82676991150442	5.91755162241888	9.81631268436578	5.44707964601769	5.62495575221238	18.8880383480826	5.20982300884955	26.4356747787611	12.1143805309734	8.3934808259587	8.76615044247787	5.70973451327433	6.07858407079646	7.70092920353982	8.46187315634218	12.9143362831858	23.2507522123894	22.7602949852507	7.14520648967551	9.81755162241888	22.965191740413	15.6202654867257
328	10.9971017699115	3.54738938053097	5.50355457227139	3.59930678466077	3.85802359882006	4.4626401179941	5.11597345132743	9.07936578171091	7.93284660766962	7.04491150442478	6.67575221238938	7.26390855457227	5.02185840707965	4.83682890855457	6.46362831858407	13.7127728613569	8.58036873156342	9.5720796460177	3.23064896755162	4.32725663716814	5.12561946902655	6.57653392330383	5.296401179941	7.33718289085546	7.23036873156342	9.14221238938053	9.8023598820059	5.94241887905605	9.8569616519174	5.50555309734513	5.63334808259587	18.7025663716814	5.20157817109145	26.2708628318584	12.0902949852507	8.35923303834808	8.73377581120944	5.70994100294985	5.97986725663717	7.6229203539823	8.41234513274336	12.8666666666667	23.0847492625369	22.5730530973451	7.09746312684366	9.74441002949852	22.8784513274336	15.4988790560472
329	11.1042699115044	3.54984513274336	5.42128318584071	3.59630530973451	3.80276548672566	4.4250221238938	5.10887168141593	9.00010324483776	7.8631784660767	7.01866519174041	6.63666666666667	7.2121017699115	5.020302359882	4.80656342182891	6.46620206489675	13.5317994100295	8.52538348082596	9.43311946902655	3.2205604719764	4.25882005899705	5.11174041297935	6.46558997050148	5.26517699115044	7.22272123893806	7.16831120943953	8.98225663716814	9.70892330383481	5.86420353982301	9.8623598820059	5.58434181415929	5.72112831858407	18.4626253687316	5.19871681415929	26.1450940265487	11.9538495575221	8.28794985250738	8.6623598820059	5.65015486725664	5.95569321533923	7.53912979351033	8.27651917404131	12.7639528023599	22.8475	22.0740634218289	7.07292772861358	9.77241150442478	22.7697566371682	15.487389380531
330	11.4586807095344	3.71941611234295	5.6589578713969	3.84440502586845	3.98433850702144	4.60226903178123	5.36610495195862	9.26813008130082	8.11810790835182	7.21898004434591	6.73013303769402	7.45645232815965	5.31072431633408	5.0768883961567	6.81566888396158	13.7476496674058	8.81606060606061	9.83874722838138	3.42187730968219	4.56022172949003	5.36187730968219	6.69229120473024	5.52235772357724	7.51357723577237	7.45776053215079	9.2418773096822	10.05022172949	6.1368883961567	10.2949076127125	5.93248891352551	5.98521064301553	18.7988691796009	5.38943828529195	26.7332705099778	12.2851662971175	8.52399113082041	8.92357723577237	5.90144124168515	6.19063562453807	7.8018994826312	8.67573540280858	13.0739246119734	23.0922690317812	22.4168440502587	7.31146341463415	9.9789578713969	23.2306577974871	15.9345824094605
331	11.2904424778761	3.49570796460177	5.41966076696165	3.573598820059	3.80572271386431	4.40390855457227	5.17240412979351	9.10213864306785	7.88664454277286	7.05210914454277	6.55574483775811	7.18785398230088	5.05965339233038	4.90239675516224	6.59906342182891	13.5515634218289	8.62241150442478	9.595	3.11025073746312	4.2602802359882	5.19603244837758	6.52846607669616	5.28906342182891	7.30938053097345	7.1984587020649	9.0151401179941	9.86483775811209	5.86967551622419	10.1854277286136	5.77904867256637	5.75359144542773	18.6127728613569	5.11815634218289	26.8007300884956	12.0942256637168	8.38030973451327	8.74514749262537	5.65331120943953	6.01848820058997	7.58725663716814	8.41968289085546	12.9539380530973	22.852802359882	22.1449483775811	7.11392330383481	9.79725663716814	23.3215634218289	15.964284660767
332	11.4010254988914	3.72062084257206	5.69810790835181	3.74422764227642	4.01626755358463	4.62305986696231	5.35462675535846	9.2120399113082	8.07905395417591	7.23432372505544	6.73634146341464	7.37626755358463	5.33019955654102	5.15967479674797	6.82713968957871	13.5215151515152	8.81313377679231	9.80020509977827	3.41430155210643	4.48905395417591	5.35592017738359	6.73912786400592	5.43756097560976	7.40136733185514	7.46360679970436	9.23490022172949	10.0219660014782	6.05634146341464	10.4442054693274	6.11723946784922	6.05007390983001	18.649874353289	5.35402808573541	26.9594068736142	12.3763932002956	8.54572062084257	8.87776053215078	5.83305986696231	6.20803399852181	7.74728750923873	8.56422764227642	13.1042793791574	22.7410938654841	21.9210938654841	7.28940133037694	9.9659940872136	23.3909460458241	16.1344789356984
333	11.150907079646	3.61976401179941	5.61238938053097	3.74731563421829	3.93743362831858	4.55091445427728	5.2023598820059	9.02339233038348	7.93356932153392	7.02162241887905	6.55775811209439	7.20861356932153	5.25135693215339	5.06353982300885	6.80339233038348	13.1583480825959	8.62964601769911	9.64048672566372	3.35858407079646	4.37964601769911	5.30123893805309	6.58979351032448	5.3657227138643	7.36457227138643	7.322802359882	9.00498525073746	9.92079646017699	5.96758112094395	10.4469026548673	6.11396017699115	6.00483775811209	18.266017699115	5.22654867256637	26.6714380530973	12.1849852507375	8.25843657817109	8.68973451327433	5.72914454277286	6.06743362831858	7.60079646017699	8.45268436578171	12.9051622418879	22.2407374631268	21.3625073746313	7.12991150442478	9.80690265486725	23.0753097345133	15.8860471976401
334	11.22	3.4740724316334	5.50940133037694	3.58257945306725	3.88878048780488	4.42955654101995	5.10376201034737	8.90011825572801	7.77395417590539	6.80550628233555	6.45027346637102	7.12354767184035	5.16211382113821	5.01965262379896	6.79847006651885	12.87036954915	8.5980266075388	9.59859201773835	3.22694013303769	4.31878048780488	5.18242424242424	6.47525498891352	5.18787139689578	7.23155210643015	7.24961566888396	8.86376201034737	9.82980783444198	5.86345158906134	10.5275018477457	6.23043791574279	5.91027346637102	17.9457575757576	5.13114560236511	26.6431541019956	12.1413008130081	8.24463414634146	8.59893569844789	5.5760679970436	5.91971175166297	7.58376201034737	8.40447893569844	12.8093052475979	21.9613968957871	21.0169992609017	7.03694013303769	9.65217294900221	23.0781596452328	15.8435107169253
335	11.3599223946785	3.58113082039912	5.55572801182558	3.69246119733925	3.91558019216557	4.56262379896527	5.18528455284554	9.02640059127865	7.89239467849225	6.98536585365855	6.46009608277902	7.17513673318552	5.27418329637843	5.13395417590541	6.86868440502588	12.8325424981523	8.61017738359203	9.61418514412417	3.35736881005175	4.41135994087215	5.32002956393201	6.50357723577237	5.25549889135256	7.2489800443459	7.3868440502587	8.89239467849225	9.94958610495197	5.91847006651886	10.6949889135255	6.44609201773837	6.11150776053216	17.8690613451589	5.13113082039912	26.8628159645233	12.149866962306	8.30157427937917	8.63720620842573	5.69469327420548	6.0568440502587	7.5469105691057	8.48484109386549	12.8673540280857	21.7392091648189	20.7180118255728	7.11402069475241	9.73906134515892	23.0411308203991	15.9861049519586
336	11.3356762749446	3.72372505543237	5.62623059866962	3.74265336289726	4.04613451589061	4.56939393939394	5.22873614190687	9.01946784922395	7.87513673318551	6.94231337767923	6.57788617886179	7.23331116038433	5.35815225424981	5.2479822616408	7.02623059866962	12.6552328159645	8.71323725055432	9.75954545454545	3.27549889135255	4.4629933481153	5.31849223946785	6.57530672579453	5.32474501108647	7.26158167036216	7.4539911308204	8.88016999260902	10.0977161862528	5.91433111603843	10.9558388765706	6.72242793791574	6.23082779009608	17.770391722099	5.21289726533629	26.8488303769401	12.2487583148559	8.32924611973392	8.66749445676275	5.74348115299335	6.01649667405765	7.56642276422764	8.56817442719882	12.9727494456763	21.640487804878	20.4356688839616	7.13657058388766	9.75858832224686	23.1078787878788	16.0534294161123
337	11.0035310421286	3.31666666666667	5.31308203991131	3.42033998521804	3.68080561714708	4.23245380635625	4.91650406504065	8.62485587583149	7.55924611973393	6.6170066518847	6.20928307464893	6.89641537324464	5.10447893569845	4.91177383592018	6.74591278640059	12.1943015521064	8.38223946784923	9.41658536585366	3.0070066518847	4.19722099039172	4.96625277161863	6.16039172209905	4.95722099039172	6.9640502586844	7.18818920916482	8.51777531411678	9.69722099039173	5.68392461197339	10.7457871396896	6.55162416851442	5.93033998521804	17.169963045085	4.86105691056911	26.6852106430155	11.9923281596452	7.99806356245381	8.3509682187731	5.35591278640059	5.66123429416113	7.23616407982262	8.25456762749446	12.6026164079823	21.0831707317073	20.0276348854398	6.82338507021434	9.43114560236512	22.8471101256467	15.8341019955654
338	11.47477827051	3.64209164818921	5.68527716186253	3.75079822616408	4.00368810051737	4.60657058388766	5.26179600886918	8.95841093865484	7.88223946784922	6.90025129342202	6.43373244641537	7.17721359940872	5.41084996304508	5.2989578713969	7.08651884700665	12.4262158167036	8.76	9.78686807095344	3.39194382852919	4.51990391722099	5.39915742793792	6.52134515890613	5.27134515890613	7.30338507021434	7.55269031781227	8.80711751662971	10.0877605321508	5.97025129342202	11.2291056910569	7.08101441241685	6.44010347376201	17.469696969697	5.20388026607539	27.1963747228381	12.2919881744272	8.34830746489283	8.6860236511456	5.70835920177384	6.09334072431633	7.53821138211382	8.69209164818921	13.050303030303	21.4318847006652	20.2658610495196	7.12791574279379	9.76019955654102	23.3462158167036	16.2136289726534
339	11.6525609756097	3.94761271249075	5.87937176644492	4.02536585365852	4.35589061345157	4.88304508499629	5.5131929046563	9.07966740576496	8.08566149297856	7.11674796747966	6.6981744271988	7.5010938654841	5.76427937915741	5.56821138211381	7.35154471544714	12.5585070214338	8.97884700665187	10.0199223946785	3.74286031042126	4.8371249076127	5.71663710273465	6.85135994087212	5.58495195861048	7.59723577235771	7.91484109386547	9.0621433850702	10.3723651145602	6.2261123429416	11.4691796008869	7.51253880266074	6.72375461936436	17.3533702882483	5.49259423503324	27.2256707317073	12.6491426459719	8.5961492978566	8.90379157427937	5.9310938654841	6.27993348115298	7.92427937915741	8.96547671840353	13.1488026607539	21.4388026607539	20.2322468588322	7.35491500369548	9.96671101256466	23.4090243902439	16.4113082039911
340	11.3432150776053	3.71829268292683	5.61166297117517	3.66343680709534	4.04513673318551	4.53793791574279	5.11907612712491	8.82637841832964	7.81967479674797	6.75886178861789	6.35144863266814	7.1469475240207	5.47818920916482	5.28116777531412	7.14517368810052	12.0115225424982	8.63836659275684	9.69273835920177	3.34467849223947	4.48272727272727	5.36974870657798	6.36921655580192	5.18464153732446	7.20485587583149	7.55418329637842	8.64464153732446	10.1148189209165	5.85010347376201	11.2813451589061	7.22170177383592	6.409963045085	16.7923725055432	5.11251293422025	27.0636419068736	12.1693939393939	8.19166297117517	8.55414634146342	5.56254988913525	5.95375461936438	7.47747967479675	8.68418329637842	13.0390022172949	21.2616334072432	19.8742202512934	7.0420177383592	9.63166297117517	23.0480487804878	16.3077235772358
341	11.6093666666667	3.77662222222222	5.79613333333333	3.84062222222222	4.2242	4.76151111111111	5.3834	8.95033333333333	7.963	6.86273333333333	6.52762222222222	7.38575555555555	5.69488888888889	5.53788888888889	7.38068888888889	12.2820666666667	8.92857777777778	10.0834333333333	3.52577777777778	4.66606666666667	5.65755555555556	6.58271111111111	5.36153333333333	7.54844444444445	7.80126666666667	8.92393333333333	10.4215555555556	6.10722222222222	11.6106888888889	7.6246	6.66186666666667	17.1190222222222	5.29122222222222	27.68365	12.5730888888889	8.4376	8.8206	5.79575555555556	6.17571111111111	7.74671111111111	9.0358	13.2557777777778	21.8394888888889	20.4538	7.28426666666667	9.92875555555556	23.5863555555556	16.5993777777778
342	11.595	3.47708148148148	5.51970370370371	3.57666666666667	3.95702222222222	4.43897037037036	5.10023703703704	8.58717037037037	7.65147407407408	6.50825925925926	6.14504444444444	7.18368888888889	5.53371851851851	5.27840740740741	7.23607407407408	11.93	8.68362962962963	9.82612777777778	3.24002962962963	4.42846666666667	5.39336296296296	6.2769037037037	5.11044444444444	7.14171111111111	7.62035555555555	8.57991111111111	10.1548666666667	5.72811111111111	11.496637037037	7.44774444444444	6.57666666666667	16.6872	4.99153333333333	27.6319277777778	12.3249259259259	8.1566962962963	8.47825925925926	5.43327407407407	5.78879259259259	7.41531111111111	8.84357037037037	13.0069037037037	21.9348962962963	20.449762962963	6.97185925925926	9.62306666666667	23.3495851851852	16.3953407407407
343	11.3993722222222	3.53879259259259	5.47214814814815	3.58059259259259	3.89451851851852	4.46153333333333	5.01965185185185	8.45781481481482	7.51711851851852	6.42701481481482	6.01327407407408	7.07574814814815	5.4747037037037	5.26707407407407	7.28545925925926	11.651762962963	8.58601481481482	9.65316111111111	3.25365925925926	4.45169629629629	5.3734962962963	6.23386666666667	4.9918	7.08717777777778	7.60666666666667	8.36574814814815	10.0780814814815	5.73308888888889	11.3749925925926	7.45141111111111	6.59862962962963	16.1181851851852	4.9418	27.0213277777778	12.1530296296296	8.02351851851852	8.35695555555556	5.42768888888889	5.68991851851852	7.27830370370371	8.70214814814815	12.7802074074074	21.8295333333333	20.1274074074074	6.86300740740741	9.39268148148149	23.0002518518519	16.0250370370371
344	11.9469	3.86626666666667	5.86646666666667	3.88246666666667	4.34066666666667	4.77006666666667	5.48560000000001	8.8228	7.99606666666667	6.8402	6.43720000000001	7.50806666666667	5.9998	5.80286666666667	7.85493333333334	12.1785333333333	9.07833333333333	10.16965	3.69200000000001	4.881	5.87186666666667	6.62186666666667	5.402	7.3812	8.14546666666667	8.79960000000001	10.6106	6.23140000000001	11.9115333333333	7.9296	7.01746666666667	16.6082666666667	5.38113333333334	27.8867	12.7548	8.53913333333334	8.79946666666667	5.79193333333334	6.16233333333334	7.68906666666667	9.2594	13.3382	22.8260666666667	21.1214	7.28766666666667	9.84193333333333	23.6376	16.7214666666667
345	12.0528666666667	3.85422222222223	5.80915555555557	3.92933333333334	4.31271111111112	4.76582222222223	5.44595555555557	8.89125925925927	7.98330370370371	6.76106666666668	6.34586666666668	7.40905185185186	6.01413333333335	5.83485925925927	8.00965925925927	12.1999407407408	9.11911111111112	10.2897111111111	3.6281925925926	4.8181925925926	5.80856296296298	6.60837037037038	5.36997037037038	7.42773333333334	8.19093333333334	8.67376296296297	10.6812148148148	6.08709629629631	11.9470962962963	8.07162222222223	7.12805925925927	16.5430814814815	5.27312592592594	28.3160888888889	12.8356296296296	8.54617777777779	8.87755555555557	5.72431111111112	6.11481481481483	7.73804444444445	9.35801481481483	13.4976444444445	23.3281185185185	21.5505333333333	7.2324888888889	9.83240000000001	24.0655407407407	16.9168148148148
346	12.064131403118	4.01329621380846	5.91708982925018	4.0901707498144	4.37292501855976	4.86404602821084	5.47321455085375	8.85484038604306	7.98429844097995	6.77512991833704	6.38833704528582	7.44559020044543	6.19605048255382	5.99863400148478	8.1668002969562	12.2349665924276	9.14742390497401	10.3262249443207	3.72721603563474	4.93284335560504	5.95559020044543	6.62259094283593	5.46042316258352	7.41546399406087	8.28884187082405	8.7027988121752	10.7618411284336	6.11375649591685	11.9336748329621	8.13909799554566	7.27109131403118	16.3214625092799	5.35804751299183	28.1285412026726	12.8111729769859	8.4927988121752	8.79850779510022	5.81783964365256	6.18475129918337	7.59571640682999	9.51446919079435	13.4468819599109	23.4888047512992	21.6076391982183	7.21217520415738	9.85200445434298	23.6643429844098	16.8453006681514
347	12.1427951002227	3.97521158129176	5.99683741648107	4.0575426874536	4.41637713437268	4.9050853749072	5.46158871566444	8.82129918337045	7.99296213808463	6.63142538975501	6.30900519673348	7.41363028953229	6.33037861915367	6.13575352635486	8.42896065330364	12.2739272457313	9.24996288047513	10.3654120267261	3.78200445434298	5.06121009651076	6.0420861172977	6.61270972531552	5.42896065330364	7.38354862657758	8.38521158129176	8.67238307349666	10.7577579806978	6.1320861172977	11.962293986637	8.10150334075724	7.45146250927988	16.2838827023014	5.35104677060133	28.1985133630289	12.811714922049	8.51021529324424	8.80634001484781	5.7747141796585	6.15854491462509	7.6626280623608	9.51871566443949	13.467423904974	23.7653823311062	22.0272160356347	7.28350408314773	9.84838158871566	23.8819673348181	16.8264662212324
348	11.8402833333333	3.73046666666666	5.75388888888888	3.75767407407406	4.17046666666666	4.64659259259258	5.26254074074073	8.42920740740739	7.66515555555554	6.33262962962962	6.02893333333332	7.04622962962962	5.98714074074072	5.99091851851851	8.41946666666666	12.1858592592593	8.95757777777777	10.21285	3.51425185185184	4.73173333333332	5.71524444444443	6.24164444444443	5.16524444444443	7.10245185185184	8.13758518518517	8.34262962962962	10.6548740740741	5.84451851851851	11.7051481481481	7.7969111111111	7.2719037037037	16.1082074074074	5.01668888888887	28.1353333333333	12.7181111111111	8.20154074074073	8.49245185185184	5.45722222222221	5.81740740740739	7.47388888888888	9.39677037037036	13.2345185185185	23.9969333333333	22.1856740740741	6.98605185185184	9.58578518518517	23.5296518518518	16.6054222222222
349	12.3598162583519	4.03438010393467	6.02448403860431	4.04051224944321	4.41449146250928	4.88653303637714	5.49459539717892	8.70029695619896	7.95792873051225	6.51115070527098	6.14867854491463	7.35910913140312	6.45749814402376	6.38126206384559	8.8619153674833	12.4572976985895	9.30223459539718	10.5177171492205	3.81029695619896	5.00321455085375	6.05201930215294	6.57341499628805	5.44028953229399	7.3349146250928	8.56244988864143	8.60265033407573	11.0865330363771	6.07244246473646	11.9162138084633	8.14884187082406	7.59030438010394	16.3644988864143	5.35201187824796	28.4629120267261	12.8794506310319	8.40148478099481	8.73890126206385	5.76642167780253	6.11942835931701	7.64953971789162	9.73772828507795	13.536005939124	24.751722345954	22.7977431328879	7.21019302152933	9.87599109131404	24.0121306607275	17.1027691165553
350	12.3050890868597	3.96404602821084	5.94606533036377	3.94325909428359	4.38729027468448	4.84588715664439	5.38597624350408	8.64061618411284	7.86720861172977	6.35342984409799	5.96992576095026	7.18983667409057	6.37351893095768	6.37747587230883	9.00405345211581	12.6192204899777	9.18334818114328	10.4885634743875	3.68737936154417	5.00659242761692	6.05046028210838	6.43913882702301	5.31702301410542	7.3018559762435	8.58361544172234	8.39115070527097	10.9980846325167	5.98115070527097	11.8929101707498	8.01639198218263	7.72598366740905	16.4165107646622	5.15527839643652	28.5557461024499	12.9378173719376	8.38413511507052	8.67150705270972	5.59062360801781	6.00913882702301	7.53720118782479	9.72633259094283	13.6015887156644	25.1492353377877	23.2584409799555	7.14149962880475	9.67965850037119	23.8495025983667	17.0181737193764
351	12.3312946428571	3.86315476190476	5.90541666666667	3.92505952380952	4.36446428571429	4.81232142857143	5.32392857142857	8.47392857142857	7.83791666666667	6.28089285714286	5.96011904761905	7.08630952380952	6.35321428571429	6.39339285714286	9.14309523809524	12.7408928571429	9.1789880952381	10.4601339285714	3.66386904761905	4.96035714285714	6.00154761904762	6.35160714285714	5.25285714285714	7.19208333333333	8.61892857142857	8.29005952380952	10.9858333333333	5.92619047619048	11.8794047619048	7.91285714285714	7.88982142857143	16.433630952381	5.13875	28.7573214285714	12.9415476190476	8.29452380952381	8.625	5.49392857142857	5.9110119047619	7.44928571428571	9.89035714285715	13.5580952380952	25.3650595238095	23.4925	7.04595238095238	9.69863095238095	23.8833333333333	17.0009523809524
352	12.6069432071269	4.09899777282851	6.11307349665925	4.11450631031923	4.6239717891611	4.97264291017075	5.54651076466221	8.56856718634001	7.93158871566444	6.42058648849295	6.08566443949518	7.24466221232368	6.50015590200445	6.71556050482554	9.41863400148478	13.0705493689681	9.42153674832962	10.7821881959911	3.96063845582777	5.29873793615442	6.32461024498887	6.59920564216778	5.42174461766889	7.33507795100223	8.98175946547885	8.42582034149963	11.27143281366	6.04787676317743	11.9626429101707	8.10424832962138	8.24487008166296	16.6563548626578	5.37974016332591	28.8167594654788	13.2057312546399	8.55466221232368	8.75984409799555	5.65815144766147	6.01089829250186	7.63010393466964	10.1564216778025	13.7320712694878	25.8578544914625	24.091722345954	7.1835412026726	9.82714922048998	24.0291165553081	17.2002227171492
353	12.7312305122494	4.00381588715664	6.09372680029696	4.02923533778768	4.61896807720861	4.95003711952487	5.5147438752784	8.47884187082405	7.94083890126206	6.28426132145509	5.90613214550854	7.11777282850779	6.4854565701559	6.83593912397921	9.58590200445434	13.193155159614	9.39324424647364	10.7471269487751	3.86069784706756	5.23616926503341	6.33110616184113	6.54328136599852	5.36283593170007	7.2848849294729	8.99128433556051	8.39048255382331	11.3236005939124	6.01732739420935	11.9599480326652	8.08902561247216	8.35447661469933	16.9122642910171	5.29714922048998	28.9916815144766	13.1796436525612	8.41066072754269	8.72021529324425	5.65345953971789	6.04581291759466	7.56217520415739	10.2288418708241	13.8162583518931	26.0960950259837	24.395419450631	7.21812917594655	9.75390497401633	24.1309799554566	17.2973793615442
354	12.9589453125	4.06739583333333	6.24390625	4.08604166666667	4.64875	4.99411458333333	5.55015625	8.56223958333333	7.92661458333333	6.26776041666667	5.89182291666667	7.06333333333333	6.49526041666667	6.92666666666667	9.80963541666667	13.51234375	9.60526041666667	10.951796875	4.00244791666667	5.28083333333333	6.45151041666667	6.54411458333333	5.3803125	7.34651041666667	9.16963541666667	8.35005208333333	11.4760416666667	6.0771875	12.0405729166667	8.033359375	8.62286458333333	17.2613541666667	5.290625	29.3511328125	13.34421875	8.54072916666667	8.79916666666667	5.67046875	5.96614583333333	7.5653125	10.543125	13.9576041666667	26.6626041666667	24.9777083333333	7.15755208333333	9.86359375	24.3746354166667	17.5803125
355	12.9349441964286	4.19058035714286	6.24924107142857	4.14590773809524	4.75068452380952	5.08732142857143	5.62525297619048	8.46735119047619	8.00078869047619	6.23525297619048	5.9060119047619	7.06398809523809	6.4436755952381	7.0097619047619	9.88220238095238	13.6507291666667	9.5339880952381	10.9203125	4.06102678571429	5.36202380952381	6.53474702380952	6.56619047619048	5.38089285714286	7.33635416666667	9.25498511904762	8.32178571428572	11.5673958333333	6.06065476190476	11.9082142857143	8.01175223214286	8.77440476190476	17.3803869047619	5.31532738095238	29.0930803571429	13.2465029761905	8.53278273809524	8.64622023809524	5.65965773809524	6.05800595238095	7.646875	10.6267410714286	13.8902083333333	26.6204613095238	24.9938988095238	7.22677083333333	9.76340773809524	24.0893601190476	17.3871875
356	12.8646651785714	4.00206101190476	6.02292410714286	3.87576636904762	4.57430803571429	4.8644568452381	5.37423363095238	8.16097470238095	7.74677827380952	5.97655505952381	5.62011160714286	6.77569196428571	6.18348214285714	6.85962797619048	9.74202380952381	13.7597395833333	9.4128869047619	10.8217131696429	3.80108630952381	5.20464285714286	6.33524553571429	6.38348214285714	5.1525818452381	7.05996279761905	9.2544568452381	8.01348214285714	11.4453943452381	5.82988839285714	11.7485044642857	7.78823102678571	8.60981398809524	17.410974702381	5.08116071428571	29.1798046875	13.1201116071429	8.31441964285714	8.48318452380952	5.44078869047619	5.77453125	7.36071428571429	10.541912202381	13.7510491071429	26.8982068452381	25.2441220238095	6.97636904761905	9.49992559523809	24.1583556547619	17.3781994047619
357	13.0094084821429	3.90198660714287	6.03075148809526	3.86441220238097	4.52058779761906	4.7854836309524	5.20846726190478	8.09725446428573	7.65021577380954	5.82601934523811	5.51093750000002	6.62336309523812	6.04881696428573	6.8772767857143	9.69968005952383	13.9473214285714	9.29986607142859	10.8751618303572	3.75848958333335	5.15042410714287	6.32564732142859	6.29811755952383	4.95844494047621	7.0230580357143	9.31480654761906	7.94371279761907	11.4351116071429	5.74324404761906	11.6738988095238	7.6719642857143	8.75832589285716	17.7314955357143	4.97056547619049	29.2929241071429	13.2393973214286	8.22564732142859	8.4063467261905	5.28914434523812	5.67686011904764	7.21527529761907	10.615505952381	13.8431994047619	27.1253869047619	25.6281845238095	6.99028273809525	9.4154836309524	24.1565327380953	17.406599702381
358	13.565	4.39083333333335	6.68458333333335	4.38416666666668	5.01916666666667	5.31541666666668	5.77916666666668	8.61666666666669	8.17708333333335	6.29666666666668	5.95333333333335	7.09750000000001	6.57166666666668	7.40958333333334	10.3225	14.78	9.91166666666668	11.45875	4.33916666666668	5.69500000000001	6.93791666666668	6.89958333333335	5.62750000000002	7.58541666666668	10.0704166666667	8.46208333333335	12.125	6.26708333333335	12.18	8.10031250000001	9.46750000000001	18.5895833333334	5.46166666666668	29.9453125	13.87625	8.84375000000001	8.96333333333335	5.77583333333334	6.19458333333334	7.76250000000002	11.3808333333333	14.3708333333333	27.8804166666667	26.3108333333333	7.39916666666668	10.0291666666667	24.765	17.97125
359	13.2975	4.01928571428572	6.3352380952381	4.03642857142857	4.785	5.015	5.38047619047619	8.11309523809524	7.87547619047619	5.82761904761905	5.47952380952381	6.66857142857143	6.08666666666667	7.07595238095238	9.98857142857143	14.6190476190476	9.58928571428571	11.1369642857143	3.88785714285715	5.34333333333334	6.58738095238095	6.49857142857143	5.17	7.18761904761905	9.78928571428572	7.94333333333333	11.8285714285714	5.8347619047619	11.7557142857143	7.71410714285715	9.22738095238095	18.3978571428571	5.09	29.6735714285714	13.5128571428571	8.3752380952381	8.55357142857143	5.4	5.72666666666667	7.30738095238095	11.1219047619048	14.022380952381	27.6573809523809	26.2216666666667	7.02	9.54547619047619	24.4230952380952	17.7554761904762
360	13.4393791946309	4.07563758389262	6.39366890380313	4.11259507829977	4.82472035794183	4.99821029082774	5.46850111856823	8.11519015659955	7.89062639821029	5.83096196868009	5.44472035794183	6.59335570469799	6.08125279642058	7.20322147651006	10.0216554809843	14.9793288590604	9.70024608501119	11.260889261745	4.04973154362416	5.47561521252796	6.69196868008949	6.55805369127517	5.20881431767338	7.15123042505593	10.0360402684564	7.86910514541387	11.9672035794183	5.80850111856823	11.76451901566	7.6818288590604	9.3075615212528	18.523870246085	5.12774049217002	29.745855704698	13.6286129753915	8.39333333333333	8.59532438478747	5.43353467561521	5.79246085011185	7.3372706935123	11.3526845637584	14.133937360179	27.588903803132	26.4434899328859	7.04610738255033	9.60577181208054	24.438322147651	17.7462863534676
361	13.9338727678571	4.52805803571429	6.81140625	4.51081101190476	5.30649553571429	5.42494047619047	5.77178571428571	8.33610119047619	8.22768601190476	6.11217261904762	5.70924107142857	6.80629464285714	6.36157738095238	7.56784970238095	10.2798288690476	15.3986532738095	10.0180580357143	11.6226729910714	4.40591517857143	5.96454613095238	7.16297619047619	6.95688988095238	5.56610119047619	7.48316220238095	10.4868973214286	8.22806547619048	12.3739285714286	6.17375	12.011994047619	7.92222098214286	9.76453869047619	19.1537648809524	5.46845982142857	29.9960602678571	14.0676860119048	8.72668154761905	8.82118303571429	5.76452380952381	6.17002232142857	7.65002232142857	11.9474851190476	14.4572767857143	28.06984375	26.9231919642857	7.34688988095238	9.90531994047619	24.7341592261905	18.1190476190476
362	13.8254910714286	4.26863095238095	6.69471726190476	4.26959821428571	5.04549107142857	5.16080357142857	5.56805059523809	8.1235119047619	8.00398809523809	5.72742559523809	5.42699404761904	6.5884375	6.01747023809523	7.2378125	10.1137053571429	15.5550148809524	9.87409226190476	11.6099107142857	4.22061011904761	5.72858630952381	6.97361607142857	6.7394494047619	5.20477678571428	7.17409226190476	10.4497470238095	7.8745238095238	12.2115327380952	5.94370535714285	11.7991071428571	7.58378348214285	9.51747023809523	19.3461755952381	5.1125	30.0036160714286	13.8862202380952	8.53497023809524	8.61901785714285	5.44901785714285	5.91712797619047	7.39172619047619	11.8985416666667	14.3768005952381	28.0870386904762	27.086130952381	7.04037202380952	9.59114583333333	24.7304166666667	18.0317261904762
363	13.8633445190156	4.26055928411632	6.60366144668157	4.21302759134973	5.0587173750932	5.15314690529455	5.52257270693511	7.95343773303504	7.89791200596568	5.63412378821774	5.25952274422072	6.45257270693511	5.85711409395972	7.25912751677852	9.88285607755405	15.6508948545861	9.89774049217001	11.5909787472036	4.20291573452646	5.75722595078299	7.09389261744965	6.68130499627143	5.16446681580909	7.14682326621923	10.5628560775541	7.74246085011185	12.2903281133482	5.78694258016405	11.5881506338553	7.40770134228187	9.59239373601788	19.4282028337062	5.14607755406412	30.0777460850112	13.8840641312453	8.44372110365398	8.55297539149887	5.42412378821774	5.77480984340043	7.26516032811334	12.0153914988814	14.4133184190902	28.0944668158091	27.2227442207308	6.98809097688291	9.53308724832214	24.5378001491424	18.0127442207308
364	14.0773937360179	4.26786726323639	6.76074571215511	4.22165548098434	5.22850857568979	5.19090976882923	5.53693512304251	7.93175988068606	8.03387024608501	5.57979120059657	5.28442953020134	6.45805369127517	5.81544369873229	7.27397464578673	9.93047725577927	16.0461521252796	9.98954511558538	11.7284787472036	4.30730797912006	5.93378821774795	7.22026845637584	6.72832214765101	5.24333333333333	7.2024235645041	10.8609545115585	7.76037285607755	12.4919239373602	5.85029082774049	11.5767486950037	7.3675615212528	9.64803131991052	19.7493586875466	5.18525727069352	30.3270973154362	14.2195451155854	8.51981357196122	8.55544369873229	5.38043251304997	5.78674869500373	7.29906785980612	12.3157568978374	14.5454884414616	28.4370618941089	27.4178299776286	6.98304250559284	9.56256524981358	24.8387397464579	18.2446383296048
365	14.2455580357143	4.38056547619048	6.8671875	4.2246875	5.37754464285714	5.20407738095238	5.52927083333333	7.899375	7.97955357142857	5.53967261904762	5.21672619047619	6.44117559523809	5.69827380952381	7.18880952380952	9.96217261904762	16.4254166666667	10.0272619047619	11.8082700892857	4.4659375	6.05242559523809	7.37736607142857	6.81199404761905	5.16758928571428	7.1503125	11.094494047619	7.73672619047619	12.6353571428571	5.80611607142857	11.4926041666667	7.30467633928571	9.7206994047619	20.021369047619	5.08898809523809	30.4098214285714	14.3528422619048	8.56941964285714	8.45321428571429	5.39522321428571	5.70483630952381	7.27407738095238	12.5904761904762	14.6743154761905	28.5154464285714	27.6499404761905	7.08733630952381	9.51224702380952	24.8278571428571	18.3660714285714
366	14.3025	4.62333333333333	7.09333333333333	4.48	5.60666666666667	5.33333333333333	5.7	7.93333333333333	8.19666666666667	5.58333333333333	5.31666666666667	6.40333333333333	5.78666666666667	7.33	10.1266666666667	16.75	10.1133333333333	12.1075	4.68333333333333	6.43333333333333	7.71333333333333	6.95666666666667	5.35333333333333	7.30333333333333	11.3666666666667	7.8	12.8566666666667	5.99	11.5233333333333	7.3575	9.74	20.24	5.3	30.505	14.6066666666667	8.76	8.66333333333333	5.52	5.97666666666667	7.37333333333333	12.9766666666667	14.89	28.5166666666667	27.6466666666667	7.16	9.72	24.7966666666667	18.4733333333333
367	14.5865715883669	4.55594332587621	7.14391498881432	4.37363907531693	5.54013422818792	5.30002982848621	5.52951528709918	7.84199105145414	8.05607755406414	5.39425801640567	5.18105891126026	6.31851603281134	5.61240119313945	7.24528709917972	9.91913497390008	16.8706189410887	10.2014765100671	12.0460570469799	4.78143922445936	6.47143922445936	7.77305741983594	6.9872110365399	5.2309917971663	7.11346756152125	11.6702386278896	7.55250559284116	13.033571961223	5.84195376584639	11.4926099925429	7.14532997762864	9.70865771812081	20.5190380313199	5.08821029082774	30.7814205816555	14.7485234899329	8.56034302759135	8.48340044742729	5.38483967188666	5.79676360924683	7.30387770320657	13.2079045488441	14.9543922445936	28.8081133482476	27.955398956003	6.99460104399702	9.58504847129008	25.0516853094705	18.7515137956749
368	15.0859417040359	4.80905829596413	7.33665171898356	4.53825112107623	5.77130044843049	5.39010463378176	5.66763826606876	7.91337817638266	8.2576980568012	5.5101644245142	5.24251121076233	6.41512705530643	5.73201793721973	7.30152466367713	10.0057847533632	17.349446935725	10.5025560538117	12.4362107623318	4.917533632287	6.78632286995516	8.19938714499253	7.09222720478326	5.3836023916293	7.30267563527653	12.1538565022422	7.71704035874439	13.2919581464873	6.02853512705531	11.601509715994	7.18470852017937	9.8893423019432	20.9197608370703	5.2306576980568	31.3493273542601	15.0887742899851	8.83605381165919	8.67644245142003	5.49109118086697	5.9078624813154	7.3929446935725	13.6995964125561	15.2611360239163	29.2007324364724	28.4548878923767	7.21103139013453	9.7511360239163	25.3939162929746	19.1843049327354
369	14.9290715883669	4.88945563012677	7.4999701715138	4.45815063385533	5.82277404921701	5.35810589112602	5.66660700969426	7.71615212527964	8.09187919463087	5.3500298284862	5.10903057419836	6.26187919463087	5.50045488441462	7.19380313199105	9.75809097688292	17.3574123788218	10.4265920954512	12.4573545861298	5.11328859060403	6.86519761372111	8.27425801640567	7.12989560029829	5.31572706935123	7.1975764354959	12.2350186428039	7.56425801640567	13.3665175242357	5.8176062639821	11.4837434750186	6.97217002237136	9.72991051454139	21.04677852349	5.15474272930649	31.2449384787472	15.2589261744967	8.77089485458613	8.58090976882923	5.35957494407159	5.78810589112603	7.34328859060403	13.8384265473527	15.2122296793438	29.1438851603281	28.3082923191648	7.04284862043251	9.61042505592842	25.2288814317673	19.1164727815063
370	15.4655872483221	5.07299776286353	7.68480984340044	4.65742729306487	5.995548098434	5.63100671140938	5.73664429530201	7.82503355704697	8.27008948545861	5.44910514541387	5.24601789709171	6.37691275167785	5.67346756152125	7.20557046979866	9.89190156599552	17.6205369127517	10.6559060402684	12.792432885906	5.46308724832214	7.20409395973154	8.61241610738254	7.23586129753914	5.39008948545861	7.35373601789709	12.7240268456376	7.73158836689037	13.7137583892617	6.09861297539149	11.4759284116331	7.10310402684563	9.89460850111856	21.3415659955257	5.31217002237136	31.5993456375839	15.4753467561521	8.92856823266218	8.71158836689037	5.45592841163311	5.94621923937359	7.33961968680089	14.3024161073825	15.4605369127517	29.3437583892617	28.5548545861297	7.30637583892617	9.74232662192393	25.4608053691275	19.3841387024608
371	15.554798206278	4.98336322869955	7.64789237668161	4.52941704035874	5.98408071748878	5.37508221225709	5.54472346786248	7.63772795216741	8.12708520179372	5.20127055306427	4.96215246636771	6.0826307922272	5.24665171898355	7.04094170403587	9.62600896860986	17.7287294469357	10.6376083707025	12.7165134529148	5.3852466367713	7.26107623318385	8.63565022421524	7.08396113602391	5.21239162929745	7.14982062780268	12.8097458893871	7.3703437967115	13.693153961136	5.85106128550074	11.251509715994	6.79765695067264	9.65965620328848	21.2756053811659	5.114110612855	31.5016031390134	15.6684603886398	8.81941704035874	8.42191330343796	5.27684603886397	5.67724962630792	7.25041853512705	14.6359342301943	15.3853662182362	29.3615396113602	28.5892825112108	7.0503437967115	9.54813153961135	25.498086696562	19.3802242152466
372	15.7238340807175	5.26378176382661	7.87428998505232	4.56951420029895	6.11493273542601	5.43319880418535	5.57384155455904	7.60224215246637	8.19871449925262	5.17816890881913	4.90976831091181	6.12300448430493	5.33867713004484	6.95727204783259	9.59047085201794	17.8878176382661	10.6689686098655	12.8103643497758	5.60502989536622	7.54452167414051	8.88070254110613	7.18846038863976	5.30384155455904	7.2122047832586	13.3639387144993	7.43195067264574	13.9226905829596	5.87797458893872	11.269514200299	6.68799887892377	9.59781763826607	21.388908819133	5.17245889387145	31.5039461883408	15.8806427503737	8.89310164424514	8.52935724962631	5.31538116591928	5.74236173393124	7.19259342301943	15.0550074738416	15.5901943198804	29.433841554559	28.4318310911809	7.03912556053812	9.54518684603886	25.5176606875934	19.6158295964126
373	16.0696532438479	5.48785980611483	8.05888143176733	4.65785980611483	6.30459358687546	5.53861297539149	5.69868008948545	7.64609992542878	8.20698732289336	5.2338553318419	5.00896346010439	6.17038777032065	5.28032065622669	7.00460850111856	9.71785980611483	18.1336390753169	10.8780089485459	13.1127684563758	5.8828337061894	7.87683818046233	9.3590678598061	7.35003728560774	5.44847874720357	7.32412378821774	13.7377106636838	7.49234899328858	14.3070395227442	5.9052125279642	11.2602386278896	6.74196308724831	9.8011260253542	21.6826696495153	5.28494407158836	31.8577237136465	16.1889485458613	9.03037285607754	8.54445935868754	5.43983594332587	5.74563012677106	7.39643549589857	15.6288665175242	15.9115958240119	29.6756375838926	28.7583146905294	7.16534675615212	9.63065622669649	25.7720507084265	19.8705070842655
374	16.4230605381166	5.82680119581465	8.29319880418535	4.72107623318386	6.45660687593423	5.65342301943199	5.73683109118087	7.67434977578476	8.36007473841555	5.28512705530643	5.10321375186846	6.24136023916293	5.40463378176383	7.14405082212257	9.74872944693572	18.3097159940209	11.1050373692078	13.5010986547085	6.23865470852018	8.26446935724963	9.73602391629297	7.56369207772795	5.44796711509716	7.42150971599403	14.3791928251121	7.64312406576981	14.6535276532137	6.07639760837071	11.3502242152466	6.79437219730942	9.85014947683109	21.9433931240658	5.30618834080718	32.2939013452915	16.5810463378176	9.18539611360239	8.63213751868461	5.54050822122571	5.93440956651719	7.4790134529148	16.2199103139013	16.3469357249626	29.910822122571	29.0034529147982	7.25732436472347	9.82086696562033	25.998490284006	20.1687892376682
375	16.2341591928251	5.47176382660688	8.10391629297459	4.28633781763827	6.16091180866966	5.2170553064275	5.37417040358744	7.23070254110613	7.86600896860987	4.94886397608371	4.67789237668162	5.73403587443946	4.92260089686099	6.67946188340807	9.12443946188341	17.8958295964126	10.5918385650224	13.1335313901345	5.99660687593423	8.13346786248132	9.43654708520179	7.19488789237668	5.18010463378176	6.96097159940209	14.3008819133034	7.04686098654709	14.2537369207773	5.65783258594918	10.9562630792227	6.19288116591928	9.32116591928251	21.3621674140508	4.98560538116592	31.5193946188341	16.258908819133	8.74953662182362	8.21744394618834	5.07011958146487	5.42790732436472	6.94162929745889	16.2344544095665	15.8214349775785	29.1336322869955	28.3259641255605	6.84331838565023	9.41718983557548	25.3869955156951	19.7995067264574
376	17.0996076233183	6.20286995515693	8.66799701046336	4.76157698056799	6.6495366218236	5.65679372197308	5.72824364723466	7.60363976083705	8.47087443946186	5.29080717488787	5.04742899850521	6.10615844544094	5.27343796711508	7.02556801195812	9.68801943198803	18.6405829596412	11.4114872944693	13.8193441704036	6.75497757847531	8.95686098654707	10.3402840059791	7.79479820627801	5.53976083707023	7.52670403587442	15.4456801195814	7.52534379671149	15.2067040358744	6.14613602391627	11.3588565022421	6.57522982062779	9.79604633781762	22.1740732436472	5.2961808669656	32.6450280269058	17.1800822122571	9.32792974588937	8.78355007473839	5.51620328849026	5.92940209267562	7.47352765321373	17.4381988041853	16.6734379671151	30.2449850523169	29.1239162929746	7.35128550074737	9.94302690582957	26.2127578475336	20.8547757847533
377	17.3689910313901	6.28380418535127	8.81006726457399	4.85383408071749	6.8081240657698	5.66426756352765	5.69545590433483	7.49559790732436	8.30192077727952	5.24044095665172	4.99380418535127	6.0718908819133	5.1813976083707	6.91235426008968	9.54849775784753	18.6669058295964	11.3527055306427	13.9858576233184	7.05775037369207	9.16464872944693	10.6918385650224	7.67168908819133	5.53162929745889	7.4471375186846	15.9902466367713	7.46667414050822	15.3805007473842	6.06351270553064	11.1689910313901	6.40272421524663	9.67000747384155	22.1060388639761	5.3561509715994	32.8473206278027	17.3968834080717	9.30403587443946	8.65806427503737	5.47122571001495	5.8871375186846	7.39806427503737	18.0798729446936	16.8858370702541	30.2212032884903	29.0784454409566	7.20621076233184	9.88488041853512	26.3054334828102	20.9265919282511
378	17.1785089686099	6.20482810164425	8.49233183856503	4.3824514200299	6.38333333333333	5.22911808669657	5.24656203288491	7.1167264573991	7.83488789237668	4.72170403587444	4.43201793721973	5.60781763826607	4.56659192825113	6.45345291479821	9.03342301943199	18.3510014947683	11.125889387145	13.7821076233184	6.84816143497758	9.07339312406577	10.5920926756353	7.35535127055307	5.0642600896861	7.10433482810164	16.2725710014948	7.01899850523169	15.2668609865471	5.66414050822123	10.7394020926756	5.93207399103139	9.18859491778774	21.8892675635276	4.95307922272048	32.5839125560538	17.2406278026906	9.02224215246637	8.26560538116592	5.07267563527653	5.38877428998506	7.00270553064275	18.3353811659193	16.6231240657698	29.9356502242152	28.7894170403587	6.84575485799701	9.40149476831091	25.863019431988	20.7404783258595
379	18.0760505617978	7.01208239700374	9.38858426966291	5.04633707865168	7.00031460674157	5.87191760299625	5.93247191011235	7.63090636704118	8.49661423220973	5.36613483146067	5.14379775280897	6.25696629213481	5.35403745318351	7.04665168539325	9.63411235955054	18.8208689138577	11.8003520599251	14.5194494382022	7.82300374531835	9.99143820224718	11.4830411985019	8.09930337078651	5.7156554307116	7.69617228464418	17.3438127340824	7.53597003745317	15.9977752808989	6.28464419475654	11.3653258426966	6.45299999999999	9.73849438202246	22.2422322097378	5.57834456928838	32.9177808988764	17.8702397003745	9.60046441947564	8.79665168539325	5.65790262172284	6.10355805243444	7.59841947565542	19.5886367041198	17.2774606741573	30.0550486891386	29.1095280898876	7.50821722846441	10.1201872659176	26.5498202247191	21.3314756554307
380	18.4440561797753	7.10662921348315	9.33755056179775	4.93662921348315	7.01397752808989	5.73880898876405	5.69850187265918	7.45044194756554	8.28727340823971	5.12823220973783	4.90680149812734	6.01618726591761	5.07646441947565	6.78850187265918	9.39973033707865	18.7767640449438	11.856936329588	14.7841516853933	7.95098127340824	10.1674456928839	11.7285992509363	7.91605243445693	5.64391011235955	7.576734082397	18.1150936329588	7.45867415730337	16.3619325842697	6.0941797752809	11.250202247191	6.26553370786517	9.62156554307116	22.4026816479401	5.35013483146068	33.3964213483146	18.2049962546817	9.49897378277154	8.71101872659176	5.46666666666667	5.90220973782772	7.41550561797753	20.5002621722847	17.6389063670412	30.5290112359551	29.4311161048689	7.33938576779026	9.9447265917603	26.6977827715356	21.7292134831461
381	18.6509325842697	7.35536329588016	9.44003745318351	4.94543820224719	7.06662921348315	5.72832209737828	5.74037453183521	7.34539325842697	8.37874906367041	5.0729063670412	4.82788014981274	5.96791011235955	5.02623220973783	6.73078651685394	9.31795505617977	18.8329662921348	11.8983595505618	14.9437696629213	8.29991760299627	10.3899775280899	12.0437528089888	7.95415730337079	5.6845393258427	7.57873408239701	18.7970486891386	7.34582771535581	16.5546367041198	6.08207490636704	11.1328988764045	6.17002247191011	9.44961048689138	22.1563745318352	5.49997752808989	33.1973539325842	18.3371610486891	9.49585767790262	8.65502621722846	5.52369288389514	5.96080149812735	7.49498876404495	21.1191460674157	17.64	30.4367565543071	29.051415730337	7.29504119850187	9.9241947565543	26.6151161048689	21.6938426966292
382	18.7807847533632	7.51116591928251	9.50086696562033	4.85257100149477	7.00600896860986	5.55140508221226	5.53153961136024	7.07817638266069	8.16300448430493	4.94490284005979	4.67267563527653	5.79500747384155	4.96146487294469	6.59357249626308	9.02254110612855	18.5287443946188	11.8836023916293	14.9807062780269	8.48433482810164	10.6556651718984	12.2036023916293	7.99260089686099	5.57403587443946	7.54943198804185	19.2998355754858	7.18264573991031	16.5704035874439	5.94384155455904	10.9126457399103	5.97438340807175	9.19530642750374	22.0047832585949	5.28243647234679	32.9436210762332	18.4675037369208	9.43417040358744	8.41284005979073	5.31620328849028	5.66150971599402	7.2760687593423	21.9803288490284	17.6060089686099	30.086158445441	28.8204932735426	7.26173393124066	9.82780269058296	26.424245142003	21.7044394618834
383	19.5479504504504	8.06468468468467	10.0127027027027	5.15297297297295	7.43123123123121	5.85885885885884	5.77177177177176	7.36804804804803	8.43261261261259	5.18438438438436	5.00138138138137	6.0753153153153	5.07156156156155	6.79489489489488	9.33555555555554	19.2331231231231	12.404024024024	15.6270495495495	9.18798798798798	11.3375975975976	13.0454354354354	8.30966966966965	5.87609609609608	7.82690690690689	20.9467267267267	7.56303303303301	17.4816216216216	6.20390390390389	11.2573273273273	6.15288288288286	9.62693693693691	22.6693693693693	5.49639639639639	34.0631081081081	19.1759159159159	9.82156156156155	8.78549549549548	5.631021021021	6.11276276276275	7.65255255255254	23.6571471471471	18.499039039039	31.0774174174174	29.4698798798799	7.5004204204204	10.2036036036036	27.1273573573573	22.4302702702702
384	19.4471797752809	7.944936329588	9.80133333333332	4.77830711610485	6.96160299625467	5.42309363295879	5.41191011235953	6.91229962546815	7.97850187265916	4.7092958801498	4.48916104868913	5.66352059925092	4.58582771535579	6.4003820224719	8.76315355805242	18.6457902621723	12.0968764044944	15.391202247191	9.18480149812733	11.3830187265918	13.0284494382022	7.90995505617976	5.51437453183519	7.34295880149811	21.5053333333333	7.0627640449438	17.1616479400749	5.84985767790261	10.6572808988764	5.77673595505616	9.04474157303369	22.0121498127341	5.24543820224717	33.6919213483146	18.975543071161	9.43358052434456	8.34411985018725	5.22173782771534	5.63919850187264	7.1503820224719	24.1938651685393	18.3594157303371	30.432734082397	29.0343820224719	7.11671910112358	9.74117602996253	26.7211235955056	22.0621722846442
385	19.9138851351351	8.33675675675675	10.0843693693694	4.92310810810811	7.16855855855855	5.61238738738738	5.45774774774774	7.00108108108108	8.12479729729729	4.87515765765766	4.71522522522522	5.78443693693693	4.7229054054054	6.43777027027027	8.85781531531531	18.7277927927928	12.3033558558559	15.7342567567568	9.60211711711711	11.6958783783784	13.5702702702703	8.12574324324324	5.62804054054054	7.51243243243243	22.4278153153153	7.09009009009008	17.5844369369369	6.01472972972972	10.7783558558558	5.7616554054054	9.15909909909909	21.8978378378378	5.36204954954955	33.6800844594595	19.2238738738739	9.57551801801801	8.41090090090089	5.31808558558558	5.80671171171171	7.26522522522522	25.3781081081081	18.4977927927928	30.5047072072072	29.0945945945946	7.15085585585585	9.7583108108108	26.7678153153153	22.3167567567568
386	19.957904494382	8.39659176029964	10.1179101123596	4.68290636704121	7.00696629213484	5.27304119850188	5.1699775280899	6.69642696629214	7.84432958801499	4.54473408239701	4.45755805243447	5.39465168539326	4.45322846441948	6.1905393258427	8.53177528089888	18.396127340824	12.1523146067416	15.5911123595506	9.71484644194759	11.5686891385768	13.6497378277154	7.8818052434457	5.35806741573034	7.30591760299626	23.1925093632959	6.93280149812736	17.5107565543071	5.71355056179776	10.3087640449438	5.43125280898877	8.84645692883896	21.8648689138577	5.03884644194757	33.4329213483146	19.2585243445693	9.38833707865169	8.15295880149813	5.09664419475657	5.52602247191011	7.02290636704121	26.2574831460674	18.501722846442	30.3088464419476	28.8990337078652	6.99527340823971	9.6003520599251	26.4642996254682	22.1652434456929
387	20.4956981981982	8.81234234234234	10.3973273273273	4.91291291291291	7.35714714714714	5.62253753753754	5.45297297297297	6.9346996996997	8.06573573573573	4.73653153153153	4.65268768768768	5.7101051051051	4.60981981981982	6.34924924924925	8.70418918918919	18.6158258258258	12.4937987987988	16.0075337837838	10.2142192192192	12.1317267267267	14.2053453453453	8.17403903903904	5.67169669669669	7.39507507507507	24.7040540540541	6.96282282282282	17.9257207207207	6.0239039039039	10.5421621621622	5.61148648648648	9.04911411411411	21.8571771771772	5.47626126126126	33.7715990990991	19.5504654654655	9.60247747747748	8.3746996996997	5.37147147147147	5.7909009009009	7.24235735735735	27.8102402402403	18.9138438438438	30.6214564564565	28.8406906906907	7.26099099099099	9.78394894894895	26.7157657657658	22.302987987988
388	20.5154550561797	8.9540074906367	10.4128539325843	4.75940074906367	7.02305617977528	5.32486891385768	5.1036404494382	6.54071910112358	7.80585018726591	4.52093632958801	4.39640449438202	5.43824719101123	4.31399250936329	6.03370037453183	8.32070411985018	18.4712584269663	12.3889063670412	15.9716797752809	10.4013782771535	12.260936329588	14.3747116104869	8.0721947565543	5.36370037453183	7.26062921348314	25.551543071161	6.85792509363295	18.0585842696629	5.72941573033708	10.303393258427	5.28576966292134	8.74552808988763	21.7662172284644	5.1185692883895	33.9216685393258	19.5871535580524	9.57311610486891	8.15184269662921	5.11004494382022	5.51336329588015	7.07152059925094	28.9414981273408	18.9397827715356	30.6319325842697	28.9795056179775	7.04548314606741	9.60431460674156	26.6088164794007	22.4828389513108
389	21.1520101351351	9.5195945945946	10.9590990990991	5.14500000000001	7.47813063063063	5.55817567567568	5.41277027027027	6.90439189189189	8.18849099099099	4.9175900900901	4.64045045045045	5.69358108108108	4.62995495495496	6.44405405405406	8.68772522522522	18.8557432432432	12.7720495495495	16.4644425675676	11.1675900900901	12.8122522522523	15.1101801801802	8.53612612612613	5.76734234234235	7.64786036036037	27.0173423423423	7.15432432432433	18.5607657657658	6.07144144144145	10.5741441441441	5.59016891891892	9.10612612612613	22.0348648648649	5.48481981981982	34.1467905405405	20.060518018018	9.86076576576577	8.51788288288289	5.36461711711712	5.86407657657658	7.33684684684685	30.6391441441442	19.3966891891892	30.9445495495495	29.4022972972973	7.38813063063064	9.99716216216216	26.9941216216216	23.1152027027027
390	21.5019481981982	9.91626126126123	11.2856756756756	5.26761261261258	7.5911336336336	5.75204204204201	5.61180930930928	6.98560810810808	8.27274024024021	4.9902252252252	4.86444444444442	5.89334834834832	4.80586336336333	6.53759009009006	8.86225225225222	19.0731606606606	13.0663063063063	16.827438063063	11.6899399399399	13.1698948948949	15.5916891891891	8.66141141141138	5.96626126126123	7.8538363363363	28.4838513513513	7.32735735735733	18.93006006006	6.24801051051048	10.6231381381381	5.64756193693691	9.20761261261258	22.2338588588588	5.64740240240237	34.606768018018	20.5072372372372	10.2207357357357	8.61670420420417	5.57166666666663	6.10607357357354	7.40710210210208	32.1513813813813	19.8260735735735	31.1926951951952	29.6423198198198	7.58206456456453	10.1003153153153	27.2577252252252	23.3035810810811
391	21.2503547297297	9.77277027027026	10.9539114114114	4.866006006006	7.12371621621621	5.19023273273273	5.05093093093093	6.43689939939939	7.82998498498498	4.51635885885886	4.33033783783783	5.30147897897897	4.2456081081081	5.97411411411411	8.21764264264264	18.609984984985	12.3695795795796	16.4175225225225	11.4713738738739	12.8608258258258	15.294054054054	8.28644894894894	5.39913663663663	7.18336336336336	28.9383708708709	6.80138138138138	18.4221171171171	5.64301801801801	10.0250600600601	5.06401463963963	8.66033783783783	21.8318768768769	5.13879129129129	33.994679054054	19.9907732732733	9.68774774774774	8.09784534534534	4.90341591591591	5.43043543543543	6.93625375375375	32.6978678678679	19.3670945945946	30.6100225225225	28.9550975975976	6.92699699699699	9.53485735735735	26.4305255255255	22.8116666666667
392	21.8428378378378	10.1509684684685	11.3500675675676	4.98930180180181	7.46234234234235	5.46130630630632	5.28720720720722	6.62959459459461	8.04533783783785	4.70310810810812	4.51623873873875	5.53103603603605	4.42713963963966	6.22130630630632	8.53175675675676	18.9591216216216	12.8157882882883	16.7907094594595	12.0298198198198	13.4083558558559	15.9296396396397	8.61486486486488	5.74189189189191	7.50436936936938	30.3843918918919	6.92653153153154	18.9530405405406	5.89006756756758	10.3652252252252	5.30640202702703	8.81054054054055	22.0513513513514	5.42995495495496	34.3740202702703	20.5857207207207	9.98472972972974	8.37536036036037	5.31166666666667	5.67567567567569	7.24567567567569	34.4627027027027	19.8126576576577	31.2069369369369	29.3725450450451	7.25729729729731	9.83006756756758	27.0167567567568	23.2392567567568
393	21.2870833333333	10.1444444444444	11.140990990991	4.76070570570571	7.14285285285286	5.18902402402403	4.95496996996998	6.37192192192193	7.7384984984985	4.43447447447448	4.27740240240241	5.21942942942943	4.25409909909911	5.85487987987989	8.1060960960961	18.4883483483483	12.4067267267267	16.4302815315315	12.1465315315315	13.1651051051051	15.7989339339339	8.41951951951953	5.42995495495496	7.26105105105106	30.9422072072072	6.68426426426427	18.4836486486486	5.70235735735736	9.96183183183183	4.96050675675676	8.42722222222223	21.6373273273273	5.11457957957958	33.9482094594595	20.242957957958	9.68493993993995	7.94409909909911	4.94893393393394	5.47998498498499	6.90821321321322	35.0588438438438	19.5575675675676	30.629024024024	28.885960960961	7.04902402402403	9.53058558558559	26.2119519519519	22.8724624624625
394	21.7955643340858	10.3022272385252	11.3952746425884	4.6404589917231	6.98427389014296	5.07923250564334	4.7969826937547	6.1893453724605	7.7093754702784	4.23492851768247	4.0447855530474	5.14487584650113	3.94452972159518	5.63145221971407	7.99165537998495	18.6727088036117	12.6510007524454	16.7197516930023	12.4213995485327	13.6482693754703	16.1492325056433	8.43194130925508	5.27732129420617	7.13387509405568	32.584258841234	6.57948833709556	18.9068999247555	5.60484574868322	9.84960120391272	4.85211625282167	8.32786305492852	21.8802934537246	4.93322046651618	34.5930417607224	20.5874943566591	9.78650112866817	7.96433408577878	4.85527464258841	5.39857787810384	6.69156508653123	37.1141760722348	19.9694356659142	31.2374416854778	29.5116027088036	6.9452144469526	9.58911963882619	26.8059066967645	23.1557863054929
395	21.6653378378378	10.5781981981982	11.5436036036036	4.69900900900901	7.11414414414414	5.20585585585586	4.90693693693694	6.42918918918919	7.79342342342342	4.41765765765766	4.33315315315315	5.36720720720721	4.20045045045045	5.89117117117117	8.11324324324324	18.7368468468468	12.670990990991	16.6337837837838	12.8925225225225	13.6235135135135	16.5105405405405	8.53225225225225	5.47756756756757	7.37594594594595	33.3363963963964	6.6963963963964	18.8295495495496	5.78558558558559	9.92945945945946	4.97655405405405	8.41828828828829	21.6682882882883	5.25126126126126	34.3680405405405	20.782972972973	9.87288288288288	8.04333333333333	4.95783783783784	5.46486486486486	6.9590990990991	37.8865765765766	20.1930630630631	31.0087387387387	29.1975675675676	7.06783783783784	9.64081081081081	26.7608108108108	23.0535135135135
396	22.4269187358916	11.2497291196388	11.9495334838224	5.01874341610232	7.47213694507147	5.339668924003	5.12379232505643	6.50347629796839	7.99722347629796	4.55420617005266	4.50826937547027	5.4415048908954	4.2594732881866	6.09661399548532	8.16734386756959	19.1884123401053	13.0500075244545	17.2083352144469	13.5568698269375	14.2365763732129	17.1944845748683	8.93683220466515	5.70156508653122	7.59474040632053	35.1701053423627	6.77598194130925	19.2261023325809	5.8744243792325	10.1427464258841	5.06945823927764	8.6605568096313	22.3793980436418	5.34401053423626	35.2041704288939	21.4203837471783	10.2375018811136	8.31146726862301	5.21112866817155	5.64747930775018	7.13483822422874	40.0662227238525	20.67539503386	31.8863431151241	30.000820165538	7.3214070729872	9.89223476297968	27.3830474040632	23.7974492099323
397	22.1463231981982	11.1753003003003	11.8221321321321	4.65277777777778	7.13290540540541	5.00412162162162	4.83456456456457	6.18749249249249	7.7113963963964	4.26635135135135	4.17782282282283	5.15758258258259	4.07843093093093	5.8111936936937	7.90570570570571	18.9667567567568	12.7947672672673	16.9013513513514	13.515960960961	14.0633858858859	17.1852627627628	8.70741741741742	5.4811036036036	7.34944444444445	35.8859234234234	6.62627627627628	19.0573273273273	5.61852102102102	9.81918918918919	4.86053490990991	8.29403153153153	22.1232207207207	5.08594594594595	35.033384009009	21.2908633633634	10.024527027027	8.0355930930931	4.86379129129129	5.38940690690691	6.98375375375376	40.792957957958	20.506478978979	31.9410810810811	29.9869219219219	7.04774774774775	9.6490015015015	26.959466966967	23.4581006006006
398	21.9791083521445	11.274936042137	12.0529345372461	4.86982693754704	7.23231753197894	5.12351392024079	4.891151241535	6.20015048908955	7.72714070729873	4.34218961625283	4.41688487584651	5.17500376222725	4.12072987208429	5.78309255079008	7.80704288939053	18.6992701279157	12.7151316779534	16.6929683972912	13.7474642588412	14.0599849510911	17.2481113619263	8.73458239277653	5.48092550790069	7.30037622272386	35.8084951091046	6.68283671933786	18.8294356659142	5.7487584650113	9.73221971407074	4.98047404063206	8.22416102332582	21.791309255079	5.17199398043643	34.235677200903	21.1252896914974	9.94739653875095	7.95933784800603	4.95157261098571	5.461640331076	6.9614446952596	41.0636418359669	20.2406922498119	31.2611437170805	29.2959367945824	7.01244544770505	9.68888638073741	26.2731452219714	23.1495635816403
399	22.4140180586907	11.6678480060196	12.3263506395786	4.94927765237022	7.36243792325057	5.22513167795336	4.9747930775019	6.36833709556058	7.93154251316781	4.48690744920995	4.38250564334087	5.31543265613245	4.20261098570355	5.90622272385254	8.07607223476299	19.2593152746426	12.9824153498871	17.1766027088036	14.2053047404063	14.4143190368698	17.7292099322799	9.05021820917985	5.58261098570355	7.39906696764487	37.2937321294206	6.78406320541762	19.1563431151241	5.81079759217459	9.97553799849512	5.04069413092552	8.43617757712567	22.2245071482317	5.31235515425133	34.9659085778781	21.5923702031603	10.21179834462	8.06889390519189	5.13182091798346	5.66103085026337	6.96708051166293	42.7145673438676	20.6265387509406	31.6227088036117	29.9313844996238	7.20301730624531	9.87192626034613	26.8419187358916	23.4522422874342
400	22.2081828442438	11.7808427389014	12.2691572610986	4.72936794582392	7.02646350639579	5.08277652370203	4.6900300978179	6.0785252069225	7.76178329571106	4.35804364183596	4.22817155756207	5.10804364183596	4.03918735891648	5.8533107599699	7.77905944319037	19.0123852520692	12.8050413844996	17.02480248307	14.3646802106847	14.5094883370956	17.7428743416102	8.91847253574116	5.51550037622272	7.22211437170805	37.8186155003762	6.54832204665161	18.8815199398044	5.67692249811888	9.64261851015802	4.81658577878104	8.25261851015802	22.0854627539504	5.19351392024078	34.909644469526	21.6013694507148	10.1581414597442	7.92259593679458	4.91170805116628	5.38776523702031	6.87272385252069	43.4304138449963	20.7433258088789	31.7869826937547	29.8314371708051	6.97018058690744	9.6276072234763	26.6855379984951	23.493453724605
401	22.3461060948081	12.3158841234011	12.9265161775771	5.14932279909707	7.46696012039128	5.57438675696013	5.27596689240031	6.4743641835967	8.12651617757713	4.82824680210685	4.69832957110611	5.52006019563583	4.41748683220467	6.0875094055681	8.23158013544019	19.3190744920993	13.1570052671181	17.3197291196388	15.0112415349887	14.9813920240783	18.2948306997743	9.32617757712567	5.8863280662152	7.75887885628293	38.6419187358917	7.00103085026337	19.3177200902935	6.08273890142966	10.0559443190369	5.19374717832958	8.59415349887134	22.2347705041384	5.63373212942062	35.0318058690745	22.1025282167043	10.5209480812641	8.26027088036119	5.36622272385252	5.91499623777278	7.26297215951844	44.0631677953348	21.0609104589917	31.8466064710308	29.9804288939052	7.54039879608729	10.0874040632054	26.8663506395786	23.6777878103837
402	22.4174717832957	12.4589691497366	12.9202708803612	4.8874115876599	7.25172310007525	5.30080511662904	5.0364936042137	6.26084273890143	7.83951843491348	4.51610985703537	4.41109104589918	5.35986455981942	4.11404063205418	5.99133935289692	8.00066967644846	19.2654627539503	13.0632957110609	17.3055643340858	15.1820692249812	14.9658615500376	18.2359969902182	9.11731376975171	5.72375470278405	7.54747178329571	39.0166139954853	6.68969149736645	19.037223476298	5.89948081264109	9.90480812641084	4.927381489842	8.3959367945824	22.2709405568096	5.44589917231001	35.1235948081264	22.02820165538	10.4471632806622	7.98660647103086	5.08716328066216	5.57737396538751	7.00877351392024	45.1388788562829	21.0753649360421	31.9995635816403	30.1245823927765	7.15246802106848	9.86498118886381	26.8425507900677	23.8129721595184
403	21.7344909502262	11.9128355957768	12.2961463046757	4.45018853695325	6.64490950226245	4.60622171945702	4.38047511312218	5.66714177978884	7.38997737556562	3.95960784313726	3.98116138763199	4.73157616892911	3.55467571644043	5.38270739064857	7.41648567119156	18.7140723981901	12.4879034690799	16.5694513574661	14.9575339366516	14.5773001508296	17.8959577677225	8.77664404223228	5.22220965309201	6.8976395173454	39.0343363499246	6.15123680241328	18.3765158371041	5.32005279034691	9.22966063348417	4.38027714932127	7.84079185520363	21.7285369532428	4.86769230769231	34.6023076923077	21.7902941176471	9.93052790346909	7.43086726998492	4.6321040723982	5.04228506787331	6.4584012066365	45.1381146304676	20.6332051282051	31.4037028657617	29.4708748114631	6.7113423831071	9.2515233785822	26.0594268476621	23.1613725490196
404	22.0190237020316	12.3569224981189	12.7022046651618	4.8084574868322	7.0059668924003	5.04431151241535	4.77790820165538	5.99722347629797	7.70525959367945	4.36305492851768	4.22540255831452	5.11638073739654	4.00679458239277	5.71998495109104	7.64428141459743	19.0765086531226	12.7891196388262	16.8989446952596	15.2994055680963	14.8837321294206	18.4551166290444	9.23389014296464	5.49069224981189	7.3249811888638	39.359811888638	6.57970654627539	18.649841986456	5.78568848758465	9.58929270127915	4.76957674943566	8.17096313017306	21.9037095560572	5.21122648607975	34.833414221219	22.1091271632806	10.3476297968397	7.71971407072987	4.885410082769	5.4824905944319	6.85597441685478	45.4925884123401	20.9415124153499	31.5091196388262	29.6381790820165	7.10109104589916	9.57247554552294	26.1300902934537	23.1761098570354
405	21.6395135746607	11.9523076923077	12.2321417797889	4.05609351432884	6.38401206636503	4.25369532428359	4.03304675716444	5.24561085972854	6.93366515837108	3.64511312217197	3.53422322775267	4.39093514328812	3.17268476621422	5.1176319758673	6.95638009049777	18.6092307692308	12.305113122172	16.5026809954751	14.9677526395174	14.2747963800905	18.0756410256411	8.68466063348419	4.827149321267	6.64088989441934	39.6938612368024	5.84559577677227	18.2205580693816	4.89601809954755	8.81865761689295	4.03345022624438	7.58487179487182	21.6461236802413	4.44352941176474	34.5010972850679	21.7547209653092	9.70524886877832	7.18343891402717	4.16909502262446	4.74914027149324	6.09211161387635	45.8142232277527	20.5814328808447	31.5533785822021	29.4518401206637	6.50052790346912	9.05377073906488	25.9330467571644	22.8174509803922
406	21.8410972850679	12.1785218702866	12.7207843137255	4.10336349924584	6.39615384615383	4.33064856711915	3.92559577677223	5.29651583710406	7.07457013574659	3.60101055806937	3.63076923076922	4.43324283559576	3.23870286576168	5.09743589743589	7.05603318250376	18.8660935143288	12.4349321266968	16.7673416289593	15.2654901960784	14.5590045248869	18.5805731523378	8.84567119155353	4.75306184012065	6.78119155354448	40.6254901960784	5.83131221719456	18.2711161387632	5.00269984917042	8.99615384615383	4.1018325791855	7.5413725490196	22.0415384615384	4.52912518853694	35.4206221719457	22.1568778280543	9.91245852187027	7.26610859728506	4.16609351432879	4.82755656108596	6.16621417797887	47.0914932126697	20.9934238310709	32.1771342383107	29.9058371040724	6.51701357466063	9.26683257918551	26.2412518853695	23.1091553544494
407	22.4910633484163	12.7976018099547	13.1546304675716	4.77349924585219	7.0994419306184	5.20737556561086	4.77823529411765	6.04187028657617	7.81463046757164	4.45841628959276	4.45165912518854	5.2693665158371	4.12410256410256	5.81699849170437	7.79544494720965	19.3830316742081	13.0574509803922	17.2222058823529	15.7468476621418	14.9930769230769	18.8806938159879	9.56076923076923	5.67402714932127	7.38469079939668	40.5398944193062	6.57633484162896	18.7660331825038	5.84536953242835	9.69580693815988	4.87341628959276	8.23737556561086	22.4112368024133	5.38950226244344	35.5139027149321	22.5675263951735	10.7178129713424	7.86580693815988	5.06306184012066	5.64203619909502	6.9153544494721	47.119245852187	21.6292609351433	32.3237104072398	30.1380693815988	7.25698340874811	9.74417797888386	26.4155354449472	23.488431372549
408	22.3915610859728	12.749245852187	13.346455505279	4.88508295625941	7.0569079939668	5.13791855203618	4.73781297134236	6.10645550527902	7.76938159879335	4.40037707390647	4.34918552036197	5.25870286576168	3.99686274509802	5.82404223227751	7.66539969834086	19.4579788838612	12.9981447963801	17.2817307692308	15.7540573152338	15.0613122171946	19.2306184012066	9.77636500754146	5.69357466063347	7.38562594268475	41.0998190045249	6.53389140271491	18.8047812971342	5.85202111613875	9.69692307692307	4.92702488687781	8.19098039215685	22.5873453996983	5.36877828054297	35.6999773755656	22.7466214177979	10.7035746606335	7.90399698340874	5.03586726998491	5.59260935143286	6.90654600301658	47.7585671191554	21.712730015083	32.5357616892911	30.3837405731523	7.30677224736047	9.8237104072398	26.5733785822021	23.4619909502262
409	22.3672737556561	13.0127450980392	13.7100829562594	5.28512820512821	7.47036199095023	5.41893665158372	5.15817496229262	6.3229411764706	8.15436651583711	4.86694570135747	4.70712669683259	5.5400754147813	4.37788838612369	6.16684766214179	8.06998491704375	19.6598944193062	13.274939668175	17.4645135746606	15.7865460030166	15.1881749622926	19.2852262443439	10.0013197586727	6.06960030165913	7.8526621417798	40.9575037707391	6.91419306184013	18.8067269984917	6.1700754147813	10.0227526395174	5.18807692307693	8.59131975867271	22.6587405731523	5.78426847662142	35.4502771493213	22.9023453996983	10.9973152337858	8.09312217194571	5.35913273001509	5.92636500754149	7.09445701357467	47.4596606334842	21.8536877828054	32.3631070889894	30.3012971342383	7.67504524886879	10.0632202111614	26.3013046757164	23.6127375565611
410	22.5178959276018	12.7605882352941	13.4675263951734	4.99194570135745	7.16745098039214	5.17941176470586	4.8847511312217	6.02254901960783	7.86680241327298	4.49656108597283	4.4562745098039	5.22334841628957	4.08339366515836	5.84825037707389	7.81977375565609	19.551221719457	13.1301055806938	17.2838687782805	15.506455505279	14.8987481146305	19.3074509803921	9.92757164404222	5.74820512820511	7.58030165912517	41.3722322775264	6.62849170437404	18.7219155354449	5.72327300150828	9.64070889894418	4.90323529411763	8.20636500754146	22.8376923076923	5.48825037707389	35.8106447963801	23.051161387632	10.8818250377074	7.92796380090495	5.08953242835594	5.66122171945699	6.93033182503768	47.9315384615385	21.9270588235294	32.6249622926093	30.3343288084464	7.37013574660631	9.79600301659124	26.6941478129713	23.4545248868778
411	21.7871825396825	12.4289947089947	12.9787830687831	4.50121693121692	6.62185185185184	4.68968253968253	4.34079365079364	5.54417989417989	7.3226984126984	3.96560846560846	3.91296296296295	4.7289947089947	3.48761904761903	5.37391534391533	7.31449735449735	19.0652380952381	12.602328042328	16.7926984126984	15.1846031746032	14.4124338624339	18.7595238095238	9.37417989417988	5.34402116402115	7.04730158730158	40.8617989417989	6.16126984126983	18.153544973545	5.3831746031746	9.23365079365079	4.47984126984126	7.79407407407406	22.1819576719577	4.96820105820104	35.1731349206349	22.611164021164	10.4081481481481	7.3516402116402	4.58105820105819	5.12158730158729	6.47460317460316	47.713544973545	21.4827513227513	31.9597354497354	29.9516402116402	6.82920634920634	9.43534391534391	25.7643386243386	23.012328042328
412	22.4946655328798	12.9601284958428	13.6147543461829	4.96197278911564	7.19806500377928	5.19704459561601	4.8469387755102	5.96835978835978	7.87517762660619	4.50560090702947	4.39570672713529	5.23163265306122	4.19360544217686	5.81772486772486	7.81097505668934	19.4603401360544	13.0814436885865	17.3116383219955	15.7119501133787	15.0024640967498	19.4525925925926	10.0996598639456	5.94241874527588	7.62312169312169	41.2260997732426	6.6448828420257	18.6109977324263	5.98407407407407	9.79275888133031	4.98663832199546	8.28071806500377	22.7767498110355	5.43082388510959	35.6890816326531	23.2176039304611	10.9904232804233	7.87016628873771	5.10415721844292	5.69798185941043	7.00572940287225	48.223552532124	22.2557294028723	32.5721693121693	30.3330385487528	7.37704459561601	9.94445956160242	26.1801058201058	23.4010430839002
413	22.3692120181406	13.0257747543462	13.6204837490552	4.87800453514738	6.96085411942554	4.97575207860921	4.72628117913831	5.8368783068783	7.75248677248676	4.16740740740739	4.16513227513226	5.03303854875282	3.86184429327285	5.50897203325773	7.58584278155706	19.493522297808	12.8774300831444	17.1525056689342	15.9865079365079	14.9592441421013	19.6748979591837	9.97372637944066	5.75517762660619	7.39239606953891	41.6986470143613	6.3842328042328	18.5222826908541	5.77705971277399	9.635291005291	4.82684807256235	7.96729402872258	22.8915873015873	5.22899470899469	36.0162244897959	23.2733786848073	10.8969463340892	7.72411942554799	4.9303476946334	5.45839758125471	6.8387603930461	48.5819803476946	22.311171579743	32.7107331821618	30.5115873015873	7.18752078609221	9.79595616024187	26.3684126984127	23.5116553287982
414	21.9395	12.7103333333333	13.193	4.23066666666666	6.41999999999999	4.42966666666666	4.21833333333332	5.23533333333332	7.15366666666665	3.78333333333332	3.80466666666666	4.47166666666665	3.31233333333332	5.09733333333332	7.04266666666665	19.1206666666667	12.466	16.626	15.899	14.6666666666667	19.237	9.57933333333332	5.22899999999999	7.028	40.9536666666667	5.80866666666665	17.802	5.31033333333332	8.98899999999999	4.26524999999999	7.59366666666666	22.3916666666667	4.75366666666665	35.3105	22.9376666666667	10.2993333333333	7.18966666666666	4.43999999999999	5.00666666666666	6.20166666666665	47.7673333333333	21.733	31.8116666666667	29.7393333333333	6.58199999999998	9.12466666666666	25.306	22.7433333333333
415	22.4017063492063	13.4844444444444	13.5484126984127	4.59661375661376	6.79935752078609	4.76703703703704	4.54747543461829	5.72167800453515	7.61645502645503	4.17848072562358	4.02667422524565	4.92117157974301	3.67718065003779	5.48834467120181	7.29935752078609	19.5859561602419	12.8295842781557	17.136156462585	16.8419803476946	15.2283446712018	20.1768253968254	10.0119652305367	5.63761904761905	7.28559334845049	41.9060468631897	6.29037037037037	18.3438548752834	5.55631141345427	9.35812547241119	4.65365079365079	7.94203325774754	23.0619727891156	5.12928949357521	36.2068594104308	23.5665532879819	10.8514588057445	7.50167800453515	4.65733182161754	5.30160241874528	6.66457294028723	48.9406802721088	22.3131292517007	32.7380725623583	30.4022675736961	7.00022675736961	9.57616780045351	25.9459712773998	23.1408238851096
416	22.7161167800453	13.9374678760393	14.0264323507181	5.01427815570673	7.06545729402872	5.16418745275888	4.86536659108088	6.03256991685563	7.87926681783824	4.46846560846561	4.46362811791383	5.17277399848828	4.01241874527589	5.84663643235072	7.61728647014361	19.7310959939531	13.2181481481481	17.4443650793651	17.4607785336357	15.6099168556311	20.7195086923658	10.4292970521542	5.88725623582766	7.69914588057445	41.9932955404384	6.62787603930461	18.6600982615268	5.89902494331066	9.61430839002267	4.88725623582766	8.19516250944822	23.2631897203326	5.48138321995465	36.4404535147392	24.1247921390778	11.3254270597128	7.89944066515495	5.00631141345427	5.76808767951624	6.97410430839002	48.9390173847316	22.7228420256992	33.0191534391534	30.6626681783824	7.43466364323507	9.88074074074074	26.2777626606198	23.339417989418
417	22.7176647727273	14.3447348484849	14.173553030303	5.19877272727273	7.28088636363637	5.22283333333333	4.81325	6.06625	7.94763636363637	4.5309696969697	4.53887878787879	5.28453030303031	4.21933333333334	5.89308333333333	7.6182803030303	19.8472196969697	13.2783181818182	17.4647159090909	17.5434924242424	15.7697651515152	20.8692651515152	10.5561666666667	6.12063636363637	7.80786363636364	41.8901742424243	6.75334848484849	18.6173636363636	5.9447803030303	9.68090909090909	5.0645625	8.36376515151515	23.3521287878788	5.63413636363637	36.2688409090909	24.1455606060606	11.3980909090909	7.98925	5.09384848484849	5.77840151515152	7.11134090909091	48.7640075757576	22.7570984848485	32.9267424242424	30.5135303030303	7.46602272727273	9.92266666666667	26.0430378787879	23.1192727272727
418	21.8766666666666	13.6416553287982	13.658798185941	4.60088435374148	6.73578231292516	4.83204081632652	4.46188208616779	5.67247165532878	7.42410430839	4.19537414965985	4.04478458049886	4.76739229024942	3.59693877551019	5.45165532879818	7.16541950113377	18.9871428571428	12.5043537414966	16.7661394557823	17.1376870748299	15.1732426303855	20.0090022675737	10.1304988662131	5.55714285714285	7.22049886621314	40.6944671201813	6.1773469387755	17.8345351473923	5.52832199546484	9.03730158730156	4.54232993197277	7.66009070294783	22.9043990929705	5.17514739229024	35.4025680272108	23.2537641723356	10.9542176870748	7.39460317460316	4.68988662131518	5.1961678004535	6.50088435374148	47.6721541950113	22.2434693877551	31.7502040816326	29.5571428571428	6.99836734693876	9.56009070294784	25.0943537414965	22.41410430839
419	21.9260657596372	14.2497883597883	13.9998412698412	5.05870748299317	7.04126228269083	5.08566137566135	4.82414210128493	5.91941798941797	7.81288737717307	4.51161753590323	4.42699924414208	5.19226001511714	3.89031746031743	5.70897959183671	7.5075736961451	19.171141345427	12.8394708994709	17.1782199546485	17.7651020408163	15.5414512471655	20.6089795918367	10.5631594860166	5.98736961451245	7.63224489795916	40.8932577475434	6.46361300075584	18.0252380952381	5.89068783068781	9.46814814814813	4.95155895691608	8.02146636432348	23.2132728647014	5.391753590325	35.7341666666667	23.9130234315948	11.3026832955404	7.66975812547239	4.96594860166287	5.63529100529098	6.96642479213905	48.0204006046863	22.7190929705215	31.9780650037793	29.8522448979592	7.33325774754344	9.77481481481479	25.4931216931217	22.5862509448224
420	21.8543863636364	14.081	14.3481212121212	5.05712121212123	7.08560606060607	5.10472727272729	4.89518181818185	6.07481818181819	7.86960606060607	4.47084848484851	4.44675757575759	5.29633333333335	3.95784848484851	5.82272727272729	7.50963636363639	19.3902121212121	12.834696969697	17.0446590909091	17.6582424242424	15.5739696969697	20.9224242424242	10.7408787878788	6.01448484848486	7.59396969696971	40.9164848484848	6.54875757575759	18.069696969697	6.00836363636364	9.64081818181819	5.10834090909092	8.17175757575759	23.4328484848485	5.4407878787879	35.8565	24.013	11.4234848484849	7.87121212121214	4.98948484848487	5.61545454545457	6.85942424242426	48.1790909090909	23.0111515151515	32.0366969696969	29.8866060606061	7.33815151515153	9.76875757575759	25.4751515151515	22.6336363636364
421	21.6410657596372	13.9142932728647	14.0278155706727	4.56433106575964	6.50114134542706	4.51219954648526	4.32027210884354	5.34879062736206	7.38932728647015	3.94046107331822	3.88470143613001	4.57232048374906	3.47902494331066	5.21989417989418	6.9795918367347	19.2702796674225	12.5590249433107	16.8978231292517	17.4879289493575	15.1513303099017	20.7439909297052	10.4714890400605	5.43204837490552	7.14765684051399	41.2789266817838	6.00072562358277	18.1063038548753	5.41121693121693	9.18216931216932	4.48140022675737	7.54432350718065	23.5638851095994	5.0857671957672	36.2032936507937	24.1467951625095	11.0914890400605	7.3685336356765	4.50402116402117	5.05693877551021	6.42769463340892	48.7644293272865	22.8690702947846	32.237671957672	30.0371806500378	6.76099017384732	9.41160241874528	25.2525547996977	22.4114134542706
422	22.0474147727273	14.0473106060606	14.3153787878788	4.71246212121212	6.83522727272727	4.85776515151514	4.47151515151514	5.69522727272726	7.50878787878787	4.19215909090908	4.07439393939393	4.85401515151514	3.61719696969695	5.51795454545454	7.21390151515151	19.295946969697	12.6095075757576	17.0786931818182	17.5824242424242	15.3334090909091	20.9674621212121	10.6755681818182	5.76253787878787	7.43575757575757	41.3497348484849	6.23170454545454	17.9360227272727	5.61943181818181	9.2217803030303	4.68042613636363	7.78378787878787	23.6857575757576	5.23439393939393	36.1485227272727	24.4027272727273	11.4099621212121	7.53499999999999	4.73280303030302	5.33568181818181	6.7878409090909	48.6300757575758	23.0475378787879	32.1529166666667	29.8347348484849	6.97700757575757	9.62223484848484	25.3386742424242	22.4326515151515
423	21.5449487471526	13.7759681093394	13.9493621867882	4.51088838268792	6.44192862566438	4.6162794229309	4.36310554290053	5.46785117691723	7.35006833712984	4.03769172361427	3.94910402429764	4.70159453302961	3.49269552012148	5.34796507213363	6.97455580865603	18.8101670463174	12.4639255884586	16.5249487471526	17.3279498861048	14.9861655277145	20.4496203492787	10.6753227031131	5.62381169324221	7.19041761579347	40.4742293090357	6.08226271829916	17.603933181473	5.38361427486712	8.96371298405466	4.50933940774487	7.65873196659073	23.2821488230828	4.98634016704631	35.4666571753986	23.8586788154897	11.0029309035687	7.15720577069096	4.45553530751708	5.14614274867122	6.58081245254366	47.6517236142749	22.865284738041	31.4675854214123	29.1837205770691	6.84859529233105	9.19553530751708	24.5410478359909	21.9786408504176
424	21.6147727272727	13.9979090909091	14.2363636363636	4.35778787878788	6.49587878787879	4.80118181818182	4.49839393939394	5.59563636363636	7.40572727272727	3.9660303030303	3.97763636363636	4.73987878787879	3.41175757575758	5.33393939393939	7.03187878787879	18.855	12.4003333333333	16.5948181818182	17.4159696969697	15.0022424242424	20.7790303030303	10.7073939393939	5.7229696969697	7.51627272727273	40.5520606060606	6.00051515151515	17.5199696969697	5.34321212121212	9.09	4.46954545454545	7.546	23.5705151515151	4.95678787878788	35.6181818181818	24.0535151515151	11.2772727272727	7.30742424242424	4.43581818181818	5.01	6.67975757575757	47.7196363636364	23.0360606060606	31.3846363636364	29.1421818181818	6.91981818181818	9.26533333333333	24.5329393939394	21.832
425	21.3298352272727	13.8288409090909	13.8549166666667	4.21675757575757	6.17205303030302	4.32230303030302	4.07099242424241	5.36202272727272	7.11370454545454	3.80532575757575	3.51600757575756	4.40803787878788	3.0592803030303	4.93118181818181	6.78513636363635	18.7853257575758	12.1075075757576	16.4163977272727	17.7646060606061	15.1288787878788	20.9481590909091	10.4656060606061	5.52582575757576	7.16339393939394	41.1319924242424	5.81563636363636	17.2814015151515	5.01846969696969	8.83087121212121	4.26488068181818	7.43610606060606	23.6516439393939	4.76153030303031	35.7897840909091	24.2809924242424	11.2711212121212	7.05725757575757	4.0592803030303	4.74563636363636	6.3295909090909	48.3189924242424	23.1883484848485	31.2078409090909	29.0177272727273	6.64395454545454	9.05438636363635	24.3186212121212	21.7050757575758
426	21.8242045454546	14.7466818181818	14.6559848484848	4.83854545454545	6.86734848484848	4.96489393939395	4.84443939393939	5.80589393939394	7.68009090909091	4.58145454545455	4.44475757575757	4.92040909090908	3.73522727272728	5.64246969696969	7.4105	19.0537878787879	12.7574545454546	17.1520113636364	18.6722727272727	15.8975151515151	21.8764393939394	11.176	6.09581818181818	7.75904545454545	41.3639696969697	6.44427272727273	17.9438636363636	5.54480303030304	9.44701515151515	4.87417045454546	7.94419696969697	24.3900757575758	5.28871212121212	36.5075340909091	25.0403484848485	12.0030909090909	7.56222727272727	4.88613636363636	5.43589393939394	6.87719696969697	48.7349696969697	23.8559090909091	32.1416515151515	29.5897878787879	7.26222727272727	9.73171212121212	25.1721666666667	22.2180454545455
427	23.1366079545455	15.4805606060606	15.0376439393939	4.44342424242424	6.69390909090909	4.50856060606061	4.32189393939394	5.37255303030303	7.35984848484849	3.72792424242425	3.64189393939394	4.40807575757576	3.28725757575758	5.16475	7.05083333333334	19.7102575757576	12.9794242424242	17.8081079545455	20.0915303030303	16.3984621212121	23.3003787878788	11.4892045454545	5.69497727272727	7.64384090909091	44.6425378787879	5.95035606060606	18.5306666666667	4.94937878787879	9.35163636363636	4.471125	7.78140151515152	25.6383636363636	4.96115909090909	38.5977670454545	26.6542045454545	12.2926136363636	7.34091666666667	4.30677272727273	4.75987121212122	6.70084090909091	51.9286515151515	25.1520984848485	34.5158787878788	31.3980151515151	7.01596212121212	9.68756818181818	27.4090606060606	23.5803106060606
428	22.8464464692483	15.6683219438117	15.2386940015186	4.6861123766135	6.80589217919513	4.73907365223992	4.39039483675017	5.3838116932422	7.56499620349277	4.01618830675777	3.88596051632496	4.57796507213362	3.30930144267273	5.28277904328017	6.95047835990887	19.3892103264996	12.7703189066059	17.6373861047836	20.2881700835231	16.2702505694761	23.3591343963553	11.5903264996203	5.84039483675017	7.63248291571752	43.8652467729688	5.96350797266513	18.2567653758542	5.33004555808655	9.37121488230826	4.57557517084281	7.65803340926346	25.2940850417616	5.0738116932422	37.9106378132118	26.3784434320425	12.3070690964313	7.406993166287	4.53144267274106	4.88951404707667	6.75685649202732	50.862953682612	24.7233485193622	33.4706454062262	30.6162186788155	7.21158694001517	9.68521640091114	26.6713211845102	23.0176993166287
429	22.6633656036446	15.9178663629461	15.279840546697	4.98309035687166	7.1299772209567	4.88502657555047	4.73634776006072	6.00880789673498	8.0684738041002	4.33125284738038	4.3441533788914	5.153416856492	3.79975702353832	5.71104024297644	7.61312832194379	19.2781245254366	13.2308352315869	17.4984282460137	20.8624449506454	16.3948519362187	23.3419362186788	11.8069779802581	6.28682611996961	8.18086560364463	42.9303189066059	6.48151860288533	18.2961427486712	5.72257403189064	9.5032725892179	5.00134965831433	7.98595292331054	25.0908352315869	5.22861807137431	37.0955466970387	26.0151556567957	12.4666818526955	7.70517843583901	4.73821564160969	5.46433561123764	7.38302201974182	49.6059453302961	24.9071678056188	32.6924677296887	29.6478359908884	7.54495823842063	9.98522399392558	25.8564085041762	22.6225588458618
430	22.4566970387244	15.7995596051633	15.0886180713743	4.78919514047077	6.92940774487472	4.78499620349279	4.52823842065301	5.62919514047077	7.77312832194382	4.13115413819287	4.16091875474564	4.77485952923311	3.45913439635536	5.49160212604404	7.21384206529993	18.9705998481397	12.7841078208049	17.1402050113895	20.9187927107062	16.3905770690964	23.3354365983295	11.4540698557327	6.15115413819287	7.86964312832195	42.2484586180714	6.2339179954442	18.1124449506454	5.4231511009871	9.33311313591496	4.73804669703873	7.8177828397874	25.083416856492	5.08933181473045	37.045444191344	26.1375322703113	12.3609111617312	7.63048595292332	4.34703872437358	5.14674259681094	6.88999240698558	49.4679195140471	25.0058314350797	31.9656719817768	29.4345178435839	7.19277904328019	9.73193621867882	25.1964996203493	22.333933181473
431	21.9591210045662	15.6732572298326	15.0852054794521	4.53310502283107	6.96275494672756	4.76141552511417	4.43995433789955	5.67937595129378	7.79193302891935	4.14403348554035	3.85873668188739	4.79132420091326	3.42759512937597	5.45401826484021	7.18200913242011	18.2759208523592	12.5355707762557	16.7633561643836	21.0432267884323	16.1268188736682	23.1095433789955	11.5768340943684	6.03554033485541	7.71000000000002	41.2084170471842	6.07649923896501	17.6977625570776	5.38636225266364	9.27697108066973	4.71910958904111	7.68878234398784	24.6401217656012	5.00794520547946	36.4783219178082	25.6523896499239	12.0770624048706	7.54211567732117	4.52598173515983	5.09923896499241	6.67114155251144	48.0467427701675	24.6500761035008	30.9179147640792	28.4153272450533	6.93546423135467	9.4526179604262	24.773196347032	21.5370167427702
432	21.6331492027335	15.9588382687927	14.9123386484434	4.9270766894457	6.91375854214121	4.78278663629459	4.79520121488229	6.02738800303719	7.98019741837508	4.29444950645404	4.36065299924068	5.08685649202732	3.79504176157933	5.63586940015185	7.31316628701592	17.9588382687927	12.1676385725133	16.7158314350797	21.1189369779802	16.1933864844343	22.7331738800303	11.6598785117692	6.07761579346999	8.03701594533028	40.3132346241458	6.5079878511769	17.6294381169324	5.8100303720577	9.35186028853453	5.04474943052391	7.99050113895215	24.1755201214882	5.20178435839027	35.4456435079726	25.5713439635535	12.4630675778284	7.87578587699316	4.80654517843583	5.18761579346999	7.00123766135155	47.425072133637	24.5191419893698	29.9473424449506	27.7067957479119	7.11504176157933	9.58914958238418	23.8086104783599	21.0559681093394
433	22.6065432801823	17.0041230068337	16.2000835231587	5.8204176157935	8.1637433561124	5.82961275626427	5.75092634776009	6.6761579347001	9.0183143507973	5.35627942293093	5.22788154897497	5.9810402429765	4.78455580865607	6.493629460896	8.24648443432046	18.7409187547457	13.2171829916477	17.511076309795	22.7301746393318	17.2200911161731	24.1993849658315	12.7871829916477	7.11898253606684	8.95941533788917	41.2774867122248	7.28729688686412	18.4517008352316	6.56767653758545	10.348914198937	5.82548405466973	8.76274867122251	25.3474715261959	5.93444950645409	36.8172380410023	26.7460516324981	13.2462566438876	8.57415337889145	5.53173880030375	6.27456340167049	7.93788154897497	48.689377372817	25.8138116932422	31.1493166287016	28.8368792710706	8.18244495064544	10.4635459377373	24.5936370539104	21.9056643887624
434	20.5389407744875	15.1861199696279	14.4563857251329	3.72917236142749	5.90611237661352	3.78697798025817	3.62309794988611	4.80584662110858	6.88783599088839	3.38361427486712	3.2085801063022	3.97695520121488	2.67473044798785	4.44809415337889	6.25224753227031	16.7456264236902	11.4358845861807	15.6188041002278	21.4562034927866	15.6100835231587	22.6595064540623	10.8008807896735	5.16169324221716	7.13258162490509	39.8245709946849	5.42861807137434	16.6614730447988	4.47228549734245	8.35803340926348	3.84897494305239	6.7604859529233	23.6859149582384	4.0666211085801	35.3686446469248	25.3344950645406	11.7738724373576	6.52307517084283	3.7180410022779	4.33554290053151	6.02585421412301	47.3038724373577	24.227562642369	29.1701290812453	26.7886712224753	6.17588458618072	8.84277904328018	22.9754062262718	20.1953606681853
435	21.3555523917995	16.1125132877752	15.3235914958238	4.68326499620349	6.74141230068337	4.69685649202733	4.56476841305998	5.47083523158694	8.10937737281701	3.99901290812453	3.93263477600607	4.66211085801063	3.41385725132878	5.27820045558087	6.88330296127563	17.1554821564161	12.3290888382688	16.3064521640091	22.1896355353075	16.4700455580866	23.7509263477601	11.8361807137434	5.88779043280182	7.43390280941534	40.3460971905847	6.12823082763857	17.423113135915	5.35894457099468	9.04208048595292	4.66384965831435	7.39958238420653	24.4642141230068	4.88331055429005	35.6562072892938	26.0793470007593	12.3552771450266	7.12899012908125	4.32855732725892	5.03915717539863	6.58404707668944	47.6725436598329	25.019893697798	29.3819514047077	27.1261503416856	6.75752467729689	9.27640091116173	23.3925968109339	20.8446697038724
436	20.866107305936	15.9015829528158	14.950304414003	4.43547945205478	6.77570776255706	4.53360730593606	4.25964992389649	5.3900913242009	7.96414003044139	4.07919330289192	3.95701674277015	4.72132420091323	3.44691019786909	5.0411111111111	7.04936073059358	16.6365296803653	11.9583409436834	16.1950570776256	22.3766818873668	16.183805175038	23.3878386605784	11.6282496194825	5.85488584474884	7.5344901065449	39.444901065449	5.77945205479453	17.0465296803653	5.31321156773211	8.8311111111111	4.43781963470318	7.03127853881276	23.6464231354642	4.74450532724504	34.9388127853881	25.2172450532724	12.0728767123288	7.00248097412479	4.2683713850837	4.78990867579908	6.57439878234397	46.82400304414	24.5898934550989	28.9155251141552	26.3563774733638	6.8390715372907	9.19200913242008	22.9525114155251	20.2344901065449
437	21.0085616438356	15.8735235920852	15.3038280060883	4.25965753424658	6.8227701674277	4.50947488584475	4.48561643835617	5.27077625570778	7.86113394216132	4.05769406392697	4.03474124809744	4.42732876712331	3.2865372907154	5.11190258751904	6.75643074581432	16.2694140030441	11.9845814307458	15.9364383561644	22.347503805175	16.0050532724505	23.6183409436834	11.8700456621004	5.96018264840183	7.68423135464232	39.1479604261796	5.81479452054794	16.7692617960426	5.2854185692542	9.06454337899542	4.55872146118724	7.19389649923896	23.5967960426179	4.70936073059361	35.0495547945205	25.7422298325723	12.1531050228311	6.98471080669712	4.12340182648403	4.81573059360731	6.35946727549469	46.5757305936072	24.7531659056316	28.4692313546423	25.7998630136986	6.68725266362255	9.38209284627093	22.5776560121765	19.9218112633181
438	20.1619920091324	15.8091400304414	15.2359284627093	4.65945966514462	6.88385844748861	4.69971841704722	4.67056316590566	5.65410958904111	7.73595129375954	4.24509893455101	4.2250380517504	4.68025114155254	3.45094368340947	5.20385844748861	6.77894216133944	15.8709360730594	11.8797716894977	15.5508219178082	22.2534931506849	16.016301369863	23.405403348554	11.5218264840183	5.86441400304417	7.72149162861494	38.7724809741248	6.08606544901068	16.8315829528158	5.2594063926941	9.15722983257232	4.78666666666669	7.0718873668189	23.1862557077626	4.70269406392697	34.4867465753425	25.435799086758	12.4014840182649	7.13872907153732	4.65750380517506	5.01789954337902	6.67662100456624	45.7278386605784	24.4930136986301	27.5858066971081	25.2834322678843	6.84058599695589	9.2301674277017	22.3256621004566	19.7299619482496
439	20.7118077803204	16.0736918382914	15.7014950419527	5.10528604118997	7.54782608695656	4.80026697177732	5.05799389778799	5.81893974065603	8.08797101449281	4.57662852784139	4.57953470633109	4.84769641495047	4.20565217391309	5.4221357742182	7.21615560640737	15.8338596491229	12.3547673531656	16.2468935926774	22.8037833714722	16.5817696414951	24.0500610221206	12.5362929061785	6.15028222730745	8.40172387490469	38.5210450038139	6.49845156369188	16.9332646834478	5.63352402746	9.36244088482079	5.18820366132727	7.45988558352407	23.0734477498094	5.15918382913811	34.4877974828376	25.7678489702518	12.7921662852785	7.56332570556832	4.96507246376816	5.75790236460721	7.09308161708624	45.8422501906942	24.6451868802441	27.5982456140351	24.8152631578948	7.32501144164764	9.64318840579715	22.5207704042716	19.9154691075515
440	20.8528310502283	16.0858904109589	15.4947336377473	4.64908675799088	7.10138508371387	4.95957382039576	5.00217656012178	6.18557077625571	8.03435312024354	4.49887366818875	4.49759512937598	4.85532724505331	3.76864535768648	5.48369863013701	6.84191780821919	15.7369406392694	12.1602283105023	15.9035616438356	23.3497108066971	16.7558904109589	24.364200913242	12.6601522070015	6.34164383561647	8.14617960426181	39.330410958904	6.29761035007611	16.9478386605784	5.79627092846273	9.16910197869104	5.28803652968039	7.40922374429225	23.4142313546423	5.0174885844749	35.3234018264839	26.5259817351598	12.6031811263318	7.49158295281584	4.63065449010656	5.31359208523592	6.92951293759514	46.8580060882799	25.5068949771689	27.6609132420091	25.2401978691019	6.76764079147644	9.42811263318113	22.5107305936073	19.7183409436834
441	20.9771575342465	16.1582876712329	15.8529299847793	4.89730593607309	7.2450684931507	4.96006088280064	4.97684931506851	6.24512176560124	8.15504566210048	4.58233637747338	4.40303652968038	5.14264079147643	3.96130136986301	5.39912480974125	7.07055555555557	15.2642237442922	12.164695585997	16.1562956621005	23.316506849315	16.6968873668189	24.6291171993912	12.8367199391172	6.56752663622529	7.97182648401826	39.1621689497717	6.30494672754949	17.1283485540335	5.57251141552513	9.14080669710808	5.05781392694068	7.36516742770169	23.2362328767123	4.97662100456622	35.1024029680365	26.3948249619482	12.981301369863	7.30630898021307	4.61215372907153	5.33205479452055	7.11592085235923	46.3273439878234	25.5672298325723	27.3443911719939	24.7990791476407	7.0627092846271	9.63516742770169	22.506803652968	19.5654870624049
442	21.134691780822	16.2496803652968	15.8522374429224	5.06182648401828	7.44739726027398	5.3411872146119	5.35109589041099	6.53872146118725	8.39278538812787	4.91625570776258	4.7908675799087	5.21388127853882	3.83899543378997	5.54136986301372	7.52347031963471	15.3094063926941	12.443698630137	16.2896917808219	23.4221461187215	16.6124200913242	24.824794520548	13.3530136986302	6.5405479452055	8.59849315068496	38.9487671232877	6.54369863013697	17.5548401826484	5.65803652968036	9.14762557077626	5.21109589041099	7.7614155251142	23.0601369863014	5.4999543378996	35.0948630136986	27.0014155251142	13.4624200913243	7.85625570776258	4.80835616438356	5.38109589041096	7.49392694063929	45.8439269406393	25.7361187214612	27.361598173516	24.4961643835616	7.25136986301371	10.014200913242	21.8948858447488	20.0069406392695
443	20.4742105263158	15.5322120518688	15.5444469870328	4.36073226544622	7.1018001525553	4.8081311975591	4.86901601830663	5.98472921434018	8.01102974828374	4.52636155606405	4.41739893211289	4.8381998474447	3.67893211289092	5.04099923722349	6.83541571319603	14.5992753623188	11.7466132723112	15.8055320366132	23.4148054919908	16.7421052631578	24.8893211289092	12.7195347063311	6.25146453089244	7.80298245614035	38.6252097635393	6.3692829900839	16.9002593440122	5.23624713958809	8.84111365369945	4.81754576659037	6.92221205186878	22.694355453852	4.46739893211289	34.9666132723112	26.4715408085431	12.6571624713959	7.57099160945839	4.17746758199848	5.12679633867275	7.04288329519451	46.4824332570556	25.3077574370709	26.0487948131197	23.8181540808542	7.05787948131196	9.22084668192218	21.8927383676582	19.2477574370709
444	20.3543707093822	15.5838138825324	15.5625247902365	4.62025171624713	7.06858123569794	5.09507246376811	5.13005339435545	6.09489702517162	8.1092829900839	4.51611746758199	4.44689549961861	5.06273836765827	3.87438596491227	5.51906178489702	6.81338672768878	14.1125247902365	11.970358504958	15.795652173913	23.089061784897	16.7730205949657	24.6629977116705	12.896704805492	6.0299771167048	8.39818459191456	38.4400533943555	6.43528604118992	16.7204881769641	5.42344012204424	8.53617086193745	4.82145881006864	7.17022120518687	22.1777879481312	4.68713196033561	34.3461956521739	26.4240503432494	13.015057208238	7.22934401220441	4.66696414950419	4.90098398169336	6.90681922196796	45.8513272311213	25.2746605644546	26.106582761251	23.4326086956522	6.86646071700991	9.30989321128909	22.051884057971	18.4733562166285
445	20.4826945080091	15.872234935164	15.8661784897025	5.19662852784135	7.87260106788712	5.48987795575896	5.47852784134249	6.7368344774981	8.65137299771168	5.05143401983219	4.67662090007627	5.28468344774981	4.03827612509534	5.50867276887872	7.31874904652936	14.0734858886346	12.1158276125095	16.0838729977117	23.4552021357742	16.7804347826087	25.2079710144928	13.5461327231121	6.81857360793288	8.633646071701	38.6895041952708	6.65862700228832	16.8356292906179	5.72421815408086	9.39391304347827	5.35099542334096	7.56196796338674	21.8155835240275	5.3511289092296	34.7786613272311	26.7092677345538	13.3085583524028	7.88662852784135	4.82445461479786	5.62047292143402	7.4168344774981	46.0311365369947	25.2987871853547	25.7539740655988	23.2351182303585	7.14272311212815	9.85159420289855	22.1943020594966	18.6917772692601
446	20.3175	15.5933333333333	15.5666666666667	5.04	7.83333333333333	5.18333333333333	5.59666666666667	6.39666666666667	8.60333333333333	4.89333333333333	5.04333333333333	5.32333333333333	3.75333333333333	5.84666666666667	7.03333333333333	13.2766666666667	11.8533333333333	16.1175	23.3633333333333	16.4333333333333	24.9966666666667	13.73	6.79666666666667	8.62	38.28	6.83333333333333	16.93	5.58333333333333	8.83666666666667	5.005	7.51333333333333	21.49	5.32333333333333	34.7725	26.9033333333333	12.6966666666667	8.19	4.55	5.32	7.46333333333333	44.8233333333333	25.1433333333333	25.5266666666667	22.3366666666667	7.49666666666667	9.30333333333333	21.4766666666667	18.69
447	20.813781464531	16.3221967963387	16.5025247902365	5.88217391304353	8.44268497330287	5.93515636918387	5.99368421052636	7.19048054919914	8.94183066361562	5.64141113653703	5.49145690312743	5.83748283752864	4.89816933638449	6.35068649885589	7.77225781845924	13.8639511823036	12.7660640732266	16.4193821510298	23.7967734553776	17.5327688787186	25.9868649885584	14.2139740655988	7.43469107551492	9.51485125858128	39.1478642257819	7.46849733028228	17.7773531655226	6.48554538520218	9.64520213577427	5.91094965675062	8.09513348588867	21.7419298245615	5.83307398932118	35.0590617848971	27.6896796338673	13.887520976354	8.55638443935931	5.37389016018311	5.84695652173917	7.96276887871858	45.8558047292144	26.0407551487415	25.5782684973303	22.486697177727	8.00806254767358	10.3807246376812	22.0499694889398	19.1276811594203
448	21.7408944954128	16.464373088685	16.8844648318043	6.29782874617735	8.8091743119266	6.43577981651375	6.69767584097859	7.52171253822629	9.5483486238532	5.94565749235474	5.76819571865443	6.35792048929661	5.23675840978592	6.49360856269112	7.94152905198776	13.8974617737003	13.0775840978593	17.035871559633	24.2633639143731	17.9421712538226	26.3179816513761	15.0288073394495	7.86905198776756	9.44847094801222	38.8597859327217	7.98516819571865	18.03125382263	7.12207951070334	10.037003058104	6.33243119266054	8.50559633027522	22.0077675840979	6.17657492354739	35.6802064220183	28.2879510703364	14.0730275229358	8.92837920489296	6.12275229357797	6.50822629969419	8.79525993883792	46.2056574923547	26.1456574923547	25.8211620795107	22.5904587155963	8.33718654434251	10.7122629969419	22.5913455657492	19.2886850152905
449	21.1606479357798	15.753883792049	15.9561238532111	5.1939678899083	7.80457951070341	5.42646788990829	5.64313455657496	6.88055810397556	9.0373165137615	5.50785932721715	4.86078746177374	5.45071865443429	4.0731804281346	5.77860856269118	7.23374617737007	12.8188532110092	12.0969877675841	15.9040940366973	23.4437461773701	17.3371406727829	26.0038914373089	14.1818119266055	7.12969418960248	8.80864678899086	38.3019113149847	6.79240061162084	16.7804816513762	6.25759938837924	9.37766819571869	5.27779816513765	7.54213302752297	20.4394418960245	5.44592507645264	34.7373222477065	27.76874617737	13.5382110091743	7.69632262996947	5.47746941896028	5.80862385321104	7.8769036697248	45.276123853211	25.3083027522936	24.4325917431193	21.5022400611621	7.53762996941901	10.192377675841	21.0302675840979	18.1472324159022
450	20.0170480549199	15.0037909992372	15.4130129672006	4.93132723112128	7.73607170099162	5.15825324180015	5.64937452326469	6.08328756674295	8.58414950419528	4.59255530129672	4.44440122044241	5.013646071701	4.28437070938215	5.22865751334859	6.95009916094585	11.7324485125858	11.8451182303585	15.7106006864989	22.8282913806255	16.6758657513349	25.2485507246377	13.9079481311976	6.34980930587339	8.46191456903128	37.8386727688788	6.52568268497331	16.5010297482838	5.38758962623951	8.61061784897026	4.83518306636156	6.92958047292144	19.8242562929062	4.74119755911518	33.7371224256293	27.5692829900839	12.8719298245614	7.67275362318841	4.52520976353928	5.34754385964913	7.26872616323418	44.701052631579	24.9984210526316	23.4559420289855	20.1832112890923	6.94399694889397	8.98671243325705	21.0249809305874	17.5870785659802
451	20.7643233944954	15.9867813455658	16.2064296636086	5.8041896024465	8.40868501529053	6.23944954128442	5.92485474006118	7.06564984709481	9.17539755351684	5.25095565749237	5.37110091743121	5.51033639143732	4.53933486238532	6.02584097859329	7.56737003058106	12.263623853211	12.4268042813456	16.4410493119266	23.9921177370031	17.5105581039756	26.2667354740061	14.9223394495413	7.16475535168197	9.03766819571867	38.8556498470948	7.29947247706424	17.3038532110092	6.29458715596331	9.19329510703366	5.46295298165139	7.47802752293582	20.6186620795107	5.5561391437309	35.1444266055046	28.3589525993884	13.8356192660551	8.38448012232418	5.40944189602449	5.91172018348625	7.81928134556575	46.0028822629969	25.5366131498471	23.9546941896024	20.8622247706422	7.83848623853212	10.3245412844037	21.5708103975535	18.3041743119266
452	20.0196100917432	14.7339449541285	15.5177370030581	4.8238532110092	7.38788990825689	4.92847094801227	5.07259938837924	6.0118042813456	8.60253822629972	4.54626911314988	4.45486238532112	5.06073394495416	3.68602446483184	5.17039755351684	6.63966360856271	11.1465749235474	11.4510703363915	15.4541513761468	23.2078593272171	16.6887461773701	25.8850152905199	14.6249235474006	6.35935779816517	8.3884403669725	37.5573394495413	6.49626911314987	16.5829969418961	5.51082568807342	8.54259938837924	4.66084862385324	6.95883792048932	19.3467889908257	4.62660550458719	34.0049082568808	27.7018654434251	12.9702752293578	7.48712538226303	4.50944954128442	5.20400611620797	7.11183486238535	44.7842201834863	24.827247706422	23.0962691131499	19.7706727828747	6.81477064220186	9.27051987767587	20.3577675840979	17.075382262997
453	19.3282339449542	13.8511009174312	14.8511009174312	4.12749235474008	6.8650152905199	4.31935779816517	4.68746177370031	5.66565749235476	7.4992660550459	3.87422018348625	3.65195718654436	4.50749235474007	2.95504587155965	4.26550458715599	5.64400611620797	9.89189602446484	11.1276146788991	14.7652064220184	22.2946483180429	15.876880733945	25.7214678899083	14.1187767584098	5.8304892966361	7.84932721712539	37.1039755351683	5.46645259938842	15.5186850152906	5.23902140672783	7.74480122324161	4.19754587155965	6.4250764525994	17.8142813455658	4.17097859327217	32.9584174311927	27.3509785932722	12.335259938838	7.12532110091744	4.19620795107033	4.3395412844037	6.59422018348627	44.3700305810398	24.2492048929664	22.1566360856269	18.5629051987768	6.40376146788993	8.65360856269116	19.9996636085627	15.9530581039756
454	20.3869036697247	15.1951681957186	15.8755045871559	5.06605504587152	7.91171253822624	5.05850152905195	5.21764525993881	6.32678899082565	8.99327217125378	4.69770642201831	4.60850152905195	5.10868501529048	3.7064831804281	5.45822629969413	7.07819571865438	10.5365749235474	11.8038532110091	16.0410321100917	23.5051376146788	17.474373088685	27.0195412844036	15.2414678899082	6.68015290519873	8.64813455657488	38.9438532110091	6.55363914373084	16.7524770642201	5.9903058103975	8.68954128440363	4.87846330275225	7.05259938837916	18.7118348623853	5.12434250764522	34.9653440366972	28.9182262996941	13.2426299694189	7.97535168195714	4.71862385321096	5.25550458715593	7.64143730886847	46.0820795107033	25.4452905198776	22.9275535168195	19.1430581039755	7.30342507645256	9.79788990825684	20.5172782874617	17.4736391437308
455	19.8825	14.6135474006116	15.6347400611621	4.76146788990823	7.80477064220181	5.14504587155961	5.50370030581037	6.32055045871557	8.76825688073393	4.69685015290517	4.39522935779814	5.07189602446481	3.95477064220181	5.22204892966359	6.76250764525992	9.90048929663606	11.526116207951	15.4303899082569	23.0962996941896	17.0624770642202	26.2199082568807	14.8260550458715	6.63474006116205	8.58999999999998	37.9209785932722	6.53262996941894	16.382752293578	5.49107033639141	8.51033639143729	4.75972477064218	7.02972477064218	17.7910703363914	4.8235474006116	33.930366972477	28.1670948012232	13.3312538226299	7.55382262996939	4.75724770642199	5.03892966360854	7.175871559633	44.6029357798165	25.2493272171254	21.9079204892966	18.402874617737	7.26097859327215	9.71538226299692	19.9435779816514	16.6738532110092
456	19.3517947247707	14.1997629969419	15.5317125382263	4.74128440366967	7.15319571865441	4.70291284403664	5.02794342507642	6.26478593272166	8.63704128440364	4.86948776758403	4.48113149847091	4.79038226299689	3.36427370030576	5.05756116207945	6.53298929663602	9.49310397553513	11.3985244648318	15.5298623853211	23.3715137614679	17.3084556574923	26.6117584097859	15.1508333333333	6.32561162079506	8.4067813455657	38.1818883792049	6.31059633027519	16.1496406727829	5.36480886850148	8.31655198776756	4.45328555045866	6.43506880733942	17.6584709480122	4.60474006116202	33.7189793577982	28.6120183486239	13.2447782874617	7.74401376146782	4.60944189602439	5.04339449541281	7.1779204892966	45.3379051987768	25.2437996941896	21.8652370030581	17.9900993883792	6.69020642201831	9.26969418960241	20.1910321100917	16.4288149847095
457	20.5914220183486	14.7062996941896	15.5694036697248	5.18666666666667	7.97570336391437	5.47732415902141	5.87259938837921	6.54591743119266	9.32932721712538	4.89512232415902	4.66776758409786	5.18727828746177	4.1467125382263	5.5922629969419	6.64848623853211	9.74561162079511	11.8902752293578	16.0322935779817	23.1058868501529	17.8031957186544	26.5874617737003	15.4829816513761	6.67169724770642	8.76288990825688	37.8251529051988	7.03717125382263	16.7448929663609	5.76136085626911	8.23836391437309	4.86633027522936	7.082125382263	17.6034250764526	5.04983180428135	34.1306422018349	29.1417431192661	13.256880733945	7.78987767584098	4.9591131498471	5.3785626911315	7.60594801223242	44.7096941896024	24.7877981651376	21.8102599388379	17.9803822629969	7.02590214067278	9.69594801223242	20.2661162079511	16.2759327217125
458	19.3391034482759	13.6753256704981	14.7902375478928	4.26499616858246	6.94940229885067	4.33617624521082	4.85603065134108	5.62360919540238	8.74301149425296	4.29932567049816	3.34878927203075	4.24929501915719	2.98885823754798	4.38649808429127	5.97940229885067	8.20491954022996	11.3046896551725	15.1179540229886	22.7410038314177	17.5251264367817	26.4570804597702	15.0499386973181	5.84026819923381	7.74303448275871	37.8354022988506	6.01681992337172	16.0627892720307	4.73584674329509	7.48593103448283	3.7858793103449	5.76506513409969	16.4294406130269	4.46528735632193	33.7460459770115	28.8225900383142	12.3892796934867	6.87101149425296	3.83475095785448	4.37600766283534	6.84873563218398	44.9865440613027	24.5172030651342	21.3064674329502	17.0062988505748	6.25489655172421	9.12883524904223	19.5195478927204	15.3581992337165
459	21.5451896551723	15.8292490421455	16.8509425287355	5.85137931034473	8.63166283524894	6.09085823754782	6.61747892720298	7.5082835249041	11.3514789272029	5.79006130268189	5.81396934865892	6.08298084291178	4.85649808429113	6.01088122605357	7.41862835249037	10.2642528735631	12.7240689655171	17.2428850574712	24.8293793103447	19.3103524904214	29.0895325670497	17.3060076628352	7.61102681992327	9.77113409961675	40.2015249042144	7.86216858237538	18.276927203065	6.43213026819916	9.29798467432942	5.45363218390797	7.59252873563212	17.8868199233716	5.95331034482749	35.85308045977	30.9723908045976	14.649141762452	9.30465900383128	5.75629118773936	5.90083524904207	9.01101915708799	48.0116704980841	27.0022681992336	22.7307509578543	19.1682452107279	8.00563984674322	10.5421302681992	21.2967279693486	17.1441685823754
460	19.4930160550459	14.5729051987767	15.5183256880734	5.13259174311925	7.50964831804284	4.98665137614681	6.01073394495411	6.57269877675842	10.0252675840979	4.7932415902141	5.09385321100918	5.24742354740061	4.03884556574925	5.11405963302755	6.75147553516819	8.83703363914376	11.7952599388379	15.9073050458716	22.8799006116208	18.6159862385321	27.1435168195719	16.0896788990826	6.73422782874616	8.79379204892966	38.1031039755352	7.08814220183486	17.218876146789	5.79879969418959	8.15011467889906	4.5733371559633	6.74522935779816	16.2863073394495	4.75145259938836	34.4034805045871	30.1686009174312	13.4717966360856	8.1163226299694	4.86193425076452	5.45464831804281	7.83867737003056	45.372744648318	25.2788226299694	20.964747706422	17.400993883792	7.6395336391437	9.75676605504587	19.5203669724771	15.5551529051988
461	20.5446954022988	15.0553180076628	16.2010268199234	5.65783908045977	8.52549425287357	6.12694252873564	6.40334865900385	7.27616091954022	11.4843754789272	5.76452873563218	5.63816091954024	5.9872030651341	4.81501149425288	6.5344521072797	7.69898084291188	9.85979310344828	12.7230421455938	16.7493678160919	23.8729042145593	19.8985823754789	28.8324750957854	17.3252720306513	7.73553256704983	9.67676628352491	39.4830421455938	7.36726436781611	17.9980766283525	6.41084291187739	8.8304061302682	5.24649425287355	7.34157088122607	16.3547203065134	5.81763218390805	35.2551609195401	30.877325670498	14.7537394636015	8.50272030651341	5.40175478927203	6.28268199233719	8.45383908045978	46.1268735632183	26.793754789272	21.935969348659	18.273662835249	8.16401532567051	10.7835402298851	20.6703448275862	16.2288199233717
462	19.5568894009216	14.038801843318	15.6437019969278	4.81619047619045	8.0510906298003	5.31233486943162	5.13187403993853	6.68370199692778	10.9158064516129	4.99511520737326	4.69941628264207	5.0532411674347	3.88648233486941	5.3990476190476	6.51058371735789	8.69064516129031	11.8373425499232	16.1665668202765	23.3850537634409	19.4189861751152	28.4367281105991	17.0463901689708	6.71176651305682	8.54778801843316	39.4431182795699	6.96718894009215	17.2282642089094	5.70391705069123	8.303732718894	4.30620967741933	6.7606298003072	15.7143778801843	4.67937019969276	34.7748387096774	30.612242703533	14.1359447004608	7.76522273425497	4.90941628264207	5.15602150537633	7.32253456221196	46.4319969278034	26.1405837173579	21.1764823348694	17.1223655913978	7.54737327188939	10.032688172043	19.8361290322581	15.089400921659
463	19.5019540229885	12.3246973180077	14.4093103448276	3.2282911877395	5.80384674329507	3.25543295019161	3.64054406130273	4.86460536398471	9.48332567049813	3.35442145593873	2.63134099616864	3.3455402298851	1.80065134099622	3.85533333333336	4.48389272030656	7.40293486590041	10.1765670498085	14.4725862068966	22.6622835249042	17.8597318007663	27.322490421456	15.5968505747127	5.55963218390808	6.98936398467437	38.5030804597701	4.9235555555556	15.7997394636016	3.87861302681996	6.82508812260539	2.6683218390805	4.62710344827591	13.3977394636016	3.10509578544065	33.7592298850575	30.0671034482759	12.4725134099617	6.35128735632188	2.84514176245215	3.48185440613031	6.09838314176249	45.9226436781609	24.8263295019157	19.8167509578544	15.976245210728	5.56082758620693	8.36316475095789	18.1012720306514	13.8221072796935
464	20.1914137931035	14.4376475095785	15.948061302682	5.59603065134099	8.1578007662835	6.11373946360152	6.25817624521072	7.26867432950188	12.7655249042145	5.89222988505747	5.66384674329501	5.84134099616857	4.60859770114943	5.85299616858237	7.21136398467431	8.79716475095782	12.5014022988506	16.2488390804598	23.5082528735632	20.2983678160919	28.0821992337165	17.3891954022988	7.1650804597701	9.43161685823754	38.9016781609195	7.27363218390804	17.3934176245211	6.44500383141764	8.80887356321839	4.99395977011491	7.24055172413793	15.3674099616858	5.57053639846742	34.3590402298851	31.1966666666667	14.7805747126437	8.69692720306512	5.61475862068965	5.66933333333329	8.32698850574712	45.2624904214559	26.2810191570881	20.6894329501916	17.1444980842912	7.97478927203061	10.7703524904215	19.5949655172414	15.4975938697318
465	18.7141244239631	12.3503379416283	14.1073425499232	3.56121351766513	6.68201228878648	4.18201996927803	4.70655145929339	5.46665130568356	11.6906989247312	3.86241935483871	3.58658986175116	4.25721198156681	2.68440092165898	4.13663594470046	5.48142089093702	7.47771889400922	10.5230491551459	15.2432373271889	22.1197004608295	19.3788940092166	27.5300153609831	16.5467511520737	5.88287250384024	7.8839400921659	38.1353456221198	5.69103686635945	16.455752688172	4.54390168970814	6.85820276497696	3.2660599078341	5.52664362519201	13.6079185867896	3.81655145929339	33.4081451612903	29.9783179723502	13.1944393241167	6.8621044546851	3.93860215053764	4.26178955453149	6.80696620583717	45.1453456221198	25.1774193548387	19.2875115207373	15.7257910906298	6.30776497695852	9.11805683563748	18.1274884792627	13.3844393241167
466	19.4684482758622	13.1674712643679	15.1017241379311	4.64827586206905	7.49770114942537	5.18490421455946	5.11000000000009	6.50367816091962	13.1558237547894	4.27306513409971	4.30494252873573	4.72068965517248	3.40536398467439	4.95053639846752	6.12137931034492	8.15486590038322	11.1142528735633	15.6362931034483	22.5567816091955	20.7059386973181	29.0152107279694	17.1637164750959	6.23057471264377	8.78681992337174	38.9965134099618	6.39467432950202	16.9260536398468	5.21632183908054	7.63203065134109	3.94422413793112	5.86291187739471	13.9062452107281	4.5902681992338	34.2563793103449	31.6983524904215	14.3184674329503	7.75509578544069	4.37659003831427	4.96360153256713	7.32298850574723	45.952643678161	25.894674329502	19.5601149425288	16.3528735632185	7.22222222222229	9.69475095785448	18.3078160919541	14.2703831417625
467	21.9662873563219	14.7858390804598	16.6171340996169	6.30531800766289	9.55904980842918	7.28088122605368	7.18239080459772	7.90581609195406	15.5661915708813	6.25563218390809	6.42006130268204	6.33255938697323	5.30421455938701	6.46517241379314	7.66524137931038	10.0743141762453	13.3916704980843	17.6889195402299	24.8038697318008	22.4730038314177	30.0315862068966	19.6657241379311	8.28396934865905	10.5176168582376	40.7684980842913	8.06044444444449	18.85661302682	7.14852873563224	9.46665900383146	5.37337931034484	7.67506513409967	15.7468659003832	6.17626819923376	36.232735632184	33.1068352490422	16.0749348659004	9.64326436781614	6.25634482758626	6.73217624521078	9.09250574712649	48.0284980842913	27.6725670498085	21.3075632183909	17.8984061302683	9.0647279693487	11.5087816091955	20.4213639846744	15.6671800766284
468	20.3472465437788	12.8648156682028	14.8917665130568	4.82739631336405	7.6894777265745	5.31605222734255	5.39876344086021	6.28386328725038	14.5385637480799	4.66883256528418	4.48192780337942	4.92325652841782	3.58811059907834	4.55027649769585	5.76483102918587	7.58699692780338	11.5556298003072	15.4908755760369	22.5730721966206	20.7968202764977	28.6259139784946	17.6293164362519	6.51519201228879	8.86241167434716	39.2088556067588	6.01039938556068	16.93910906298	5.32099078341014	7.28117511520737	3.91841589861751	5.71618279569892	13.5580798771121	4.86161290322581	33.8244815668203	31.2336943164362	14.5815975422427	7.84174347158218	4.68344086021505	4.91684331797235	7.42625960061444	45.757311827957	25.910529953917	18.7546313364055	15.5850614439324	7.18990015360983	9.45874807987711	18.2647619047619	13.6352995391705
469	20.3479435483871	12.8505453149002	15.2905837173579	5.22538402457757	8.31961597542242	5.82723502304147	6.27109831029185	7.01087557603686	16.076267281106	5.3721044546851	5.19176651305683	5.0721044546851	4.02483870967742	5.0718509984639	6.53808755760368	8.13354070660522	12.1601459293395	16.0332142857143	22.75410906298	21.9378801843318	28.5220122887865	17.8058448540707	7.14810291858679	9.11575268817204	39.1195084485407	7.00360983102918	17.2228264208909	5.60904761904762	7.62824884792627	4.34613479262673	6.53957757296467	13.3153225806452	5.25017665130568	34.2514228110599	31.5196543778802	14.8104070660522	8.31175115207373	5.30539170506912	5.32490783410138	7.96273425499232	45.2458525345622	26.6209447004608	19.260668202765	15.8754301075269	7.67087557603686	10.0618279569892	18.4585714285714	13.8842242703533
470	19.9167338709677	12.5214132104455	14.8798079877112	4.99011520737327	7.94766513056836	5.52602150537635	5.86184331797235	6.54433179723503	15.8921812596006	4.92519969278034	4.50062211981567	5.11617511520737	3.44796466973887	4.92705837173579	6.12622119815668	7.68255760368664	11.7640015360983	15.5169873271889	22.163287250384	21.4930030721966	28.1081566820277	18.1010215053763	6.86807219662059	9.42653609831029	38.4450307219662	6.92738863287251	16.9983026113671	5.71189708141321	7.65695852534562	3.66919930875576	5.97168970814132	12.9193701996928	4.61227342549923	33.1785599078341	31.4235944700461	15.0826344086022	8.01645161290323	4.90893241167435	5.48215053763441	7.87125960061444	45.0182795698925	25.8951689708141	18.682019969278	15.2881720430108	7.92060675883257	9.81932411674347	17.4396620583717	12.9885560675883
471	19.8775	12.0204761904762	14.5214285714286	4.79714285714286	7.88476190476191	5.31	5.64333333333334	6.82238095238095	16.517619047619	4.81904761904762	4.49047619047618	4.63904761904762	3.66285714285715	4.73476190476191	5.94666666666667	7.50666666666667	11.682380952381	15.5460714285714	21.9509523809524	21.3614285714286	28.2366666666667	17.8690476190476	6.59	8.99809523809524	38.6442857142857	6.53428571428571	16.7990476190476	5.37095238095239	6.94809523809523	3.82142857142857	5.89666666666667	12.5461904761905	4.39523809523809	33.0725	31.3995238095238	14.9938095238095	7.90095238095239	4.69095238095237	5.00428571428571	7.52238095238096	45.0214285714286	25.2209523809524	18.4033333333333	14.9490476190476	7.18714285714286	9.58333333333334	17.3528571428571	12.7904761904762
472	20.5883833718245	12.2484449576598	15.2140800615859	5.28275596612783	8.4169899923018	5.77967667436494	6.201662817552	6.91238645111629	18.8489838337183	4.89905311778295	4.81619707467286	4.92661277906085	3.8091147036182	4.92781370284838	6.24032332563513	7.84448036951505	12.097182448037	16.2508198614319	22.996728252502	22.9303695150116	29.1815396458815	19.101624326405	7.00531947652043	9.56146266358741	40.050831408776	6.79912240184761	17.3395381062356	5.4570823710547	7.28692840646655	3.85744803695154	5.81894534257125	12.8832717474981	4.93250962278679	34.5100115473441	32.7341801385682	15.4896997690531	8.27318706697463	5.09270207852198	5.39390300230951	8.32682832948425	47.0907852193995	26.9483987682833	18.6970900692841	15.5930408006159	7.16714395688995	10.321624326405	17.8819861431871	13.0086605080832
473	19.8617741935484	11.4172043010753	13.9575576036866	4.96789554531489	7.99133640552994	5.22840245775727	6.00866359447002	6.81814132104453	18.8952688172043	5.08150537634408	4.50105990783408	4.4931797235023	3.34705069124423	4.68596006144393	5.87457757296467	7.07459293394778	11.3609984639017	15.6219239631337	21.7233486943164	22.3748233486943	28.2276651305684	18.4965437788018	6.76215053763439	9.33428571428571	38.6630414746544	6.41273425499231	17.0491705069124	5.27494623655912	6.73344086021504	3.46033410138246	5.27058371735788	12.3212749615976	4.14850998463899	32.9606797235023	31.9225038402458	14.8645007680491	8.05167434715822	4.74935483870965	5.05313364055298	8.01499231950845	45.3583410138249	26.0801996927804	17.5395084485407	14.6037480798771	7.15857142857142	9.52651305683563	16.8792012288786	12.0869431643625
474	20.1644758064516	12.089930875576	14.7906605222734	5.10866359447005	9.10648233486944	6.01406298003073	6.88633640552996	7.67890937019969	20.487688172043	5.59092165898618	5.00516897081414	5.38019201228879	4.2604915514593	5.40154377880185	6.26571428571429	8.02241935483871	12.0447619047619	15.9289228110599	22.6728264208909	23.5269201228879	29.3815053763441	19.5425422427035	7.61112903225807	10.0685560675883	39.5222580645161	7.26113671274962	17.5145929339478	6.03917050691244	7.56687403993856	4.08107142857143	6.20961597542243	12.7916820276498	5.48092165898618	33.8471716589862	33.0896620583717	15.8663287250384	8.46986943164363	5.45800307219662	5.4894623655914	8.48977726574501	46.7922887864823	26.7641935483871	17.9651612903226	14.8505145929339	7.70589861751152	10.2746313364055	17.8802150537634	13.2219662058372
475	20.0543244803695	11.5775750577367	14.0988606620477	4.44317167051576	8.20705157813701	5.24063125481138	5.98545804464971	7.05103156274056	20.7910007698229	4.83943033102384	4.34726712856042	4.56689761354887	3.43428021555041	4.41579676674363	5.54482678983832	7.03371054657427	11.494688221709	15.6581351039261	21.7470361816782	23.6783525789068	28.8339645881447	19.3077829099307	7.00622016936103	9.46077752117012	39.4974980754426	6.74850654349498	17.0006774441878	5.28321785989221	6.58270207852192	3.40696304849883	5.5276828329484	12.4375211701309	4.46589684372593	33.7705369515011	32.6538337182448	15.1167744418784	7.97766743648959	4.75428791377982	5.30692070823708	7.84110854503463	46.535350269438	26.5589376443418	17.0817782909931	14.2566204772902	7.12152424942262	9.81954580446495	17.0783910700539	12.5311008468052
476	20.7178695150115	11.3877367205542	14.968090839107	5.73384911470358	9.54129330254039	6.44790608160119	7.40969207082368	8.40104695919936	21.9770746728252	5.87455735180905	5.57911470361814	5.29230946882212	4.13472671285602	5.39686682063122	6.40056197074669	7.94412625096224	12.4973979984603	15.8402540415704	21.6782909930715	23.2722401847575	28.0496073903001	19.6422093918398	7.81559661277902	10.4372825250192	38.6597690531177	7.6797228637413	17.6456428021555	6.55277906081599	7.22838337182444	4.70286374133947	6.32302540415701	12.7992609699769	5.78078521939952	32.8692263279445	32.4665434949961	15.9917859892224	8.94764434180135	5.9054657428791	6.2254657428791	8.75048498845263	45.114387990762	26.7224557351809	17.4247498075442	14.789376443418	8.04200153964585	10.489376443418	17.3438414164742	12.769376443418
477	20.2459872979215	11.2656658968437	14.5554888375673	5.37269438029253	9.12491147036182	6.45770592763664	7.19582755966128	8.20169361046957	23.2819707467282	5.82297151655118	5.17085450346418	5.31918398768283	4.02311778290991	5.19039260969974	6.14726712856041	7.67993841416472	12.0649268668206	16.1671651270208	21.7639799846035	23.8139030023094	29.1758737490377	20.2160739030023	7.66180138568128	10.3641185527329	39.7014164742109	7.63408775981523	17.2382602001539	5.92294842186296	7.39648190916088	3.81974595842955	5.78355658198613	12.3114164742109	4.91544264819091	33.4625115473441	33.4307082371054	16.2128098537336	8.82327174749805	5.40742109314856	5.95287143956889	8.90076982294069	46.2724942263279	26.9361200923787	17.2307775211701	14.2529330254041	7.67100846805233	10.2496073903002	16.7800692840647	12.8643956889915
478	19.1978695150116	9.58764434180141	13.0134872979215	4.11120092378756	8.46974595842959	5.28297151655121	6.11547344110857	6.86548113933797	22.5447806004619	4.22558121632028	4.01545034642034	3.73599692070827	2.33413394919171	3.52254811393383	4.67281755196307	6.12458044649733	10.5572748267899	14.6757563510393	20.3766435719785	22.6198306389531	27.2618013856813	19.1001154734411	6.60672055427254	9.2413702848345	38.3674364896074	6.09745958429564	16.0696689761355	4.58052347959973	5.65988452655893	2.52862009237878	4.54424942263281	10.7609699769053	3.6979522709777	31.8431755196305	31.7640107775212	14.6978675904542	7.64788298691303	4.28755966127791	4.6979445727483	7.65697459584298	44.9862432640493	25.7109853733641	15.6069361046959	12.5924788298692	6.31282525019247	8.83244033872212	15.221247113164	11.3341262509623
479	19.7804166666667	9.57701388888893	13.4184722222223	4.53715277777781	8.65319444444448	5.76666666666669	6.71576388888891	7.6807638888889	24.29375	4.81270833333336	4.2911805555556	4.2091666666667	3.0624305555556	4.15750000000002	4.81465277777781	6.01465277777782	11.1629861111111	14.8194791666667	20.7497222222222	23.3165277777778	27.5540972222222	20.0721527777778	7.26465277777781	10.1163194444445	38.7592361111111	6.67868055555557	16.7382638888889	4.82305555555561	5.94000000000003	2.85656250000004	4.53611111111114	10.9509722222223	4.05548611111115	32.32015625	32.2435416666667	15.0352777777778	7.77465277777782	4.55597222222226	4.81298611111115	8.11652777777779	45.2955555555556	25.9143055555556	15.3484722222223	12.8251388888889	6.79736111111115	9.60236111111112	15.8754166666667	11.40375
480	19.9811111111111	10.4221759259259	13.7817052469136	5.05312499999999	9.87121913580247	6.41225308641975	8.07162037037037	8.54066358024691	25.5355555555556	5.81356481481481	4.81577160493826	4.73701388888888	3.40007716049382	4.51216820987653	5.3324537037037	7.01339506172839	11.7174151234568	15.7386284722222	20.8932098765432	24.2206867283951	28.4053395061728	21.261350308642	7.82257716049382	10.9871990740741	39.8130478395062	7.85582561728395	17.3391435185185	5.43823302469135	6.47172067901234	3.38758101851851	5.45341820987654	11.3179012345679	4.52136574074073	33.285775462963	33.1073533950617	15.8887885802469	8.82180555555555	5.21481481481481	5.89317901234568	9.00947530864197	45.9720216049383	27.0231095679012	16.0649228395062	13.6152083333333	7.01021604938271	9.86471450617283	16.0692438271605	11.950162037037
481	20.7762037037037	10.6950617283951	14.292962962963	5.46209876543214	10.4217283950618	6.79493827160497	8.36740740740744	9.28864197530867	26.8203703703704	6.04666666666671	5.18617283950623	5.01283950617288	3.44641975308646	4.73209876543216	5.47333333333338	6.93358024691363	12.2423456790124	16.4119444444445	21.6565432098766	24.9603703703704	28.9285185185185	22.1085185185186	8.42135802469141	11.6065432098766	41.2176543209877	8.00395061728399	18.1720987654321	6.00716049382719	6.78691358024696	3.48666666666671	5.36901234567905	11.8093827160494	4.59716049382719	34.0243518518519	34.4591358024692	16.4144444444445	9.30049382716055	5.3844444444445	5.92728395061734	9.35641975308645	47.8564197530864	27.6980246913581	16.1935802469136	13.7424691358025	7.73160493827163	10.3395061728395	16.4648148148149	12.2261728395062
482	20.5480658198614	9.73775981524246	13.8040800615858	5.36785989222476	10.5747421093148	6.86221709006924	8.73355658198611	9.40618937644338	27.0829946112394	5.91916089299459	5.40384911470359	5.07278675904541	3.65829099307158	4.41923017705923	5.4927020785219	6.86709006928406	11.9040569668976	15.8487990762124	21.1189530408005	24.0677367205542	28.2636643571978	21.9653579676674	8.32082371054654	11.1286451116243	39.5471824480369	7.94658198614316	17.3714626635873	6.27387220939183	6.27762124711311	3.32304272517318	5.1867359507313	11.4192301770592	4.82945342571207	32.9073498845265	32.9605773672055	16.1821785989222	9.21078521939951	5.46553502694378	6.05040030792915	9.52656658968436	46.1121247113163	26.905103926097	15.5061893764434	13.1768514241724	7.1458968437259	10.2147652040031	16.0767128560431	12.2813086989992
483	21.4690104166667	11.1290277777778	14.7973611111111	6.15868055555559	11.8120138888889	7.93895833333335	9.79750000000002	11.1342361111111	29.3797916666667	7.4705555555556	6.35673611111115	5.61041666666669	4.27062500000004	5.54319444444449	6.10868055555558	7.77687500000003	13.0152083333334	16.8629166666667	22.0753472222222	25.4205555555555	29.5929861111111	24.1379166666667	9.30333333333336	12.8749305555556	41.9575	9.2571527777778	18.83125	6.91590277777781	7.22881944444447	4.32203125000005	6.35895833333339	12.14125	5.55375000000003	34.44640625	35.1154166666666	17.4645138888889	10.2070138888889	6.52562500000005	7.16541666666669	10.3655555555556	47.76375	28.6884722222222	16.6509722222223	13.7777083333334	8.35034722222227	11.0346527777778	16.9348611111111	13.1895833333334
484	20.9172858796296	9.7940586419753	13.7767361111111	5.55520833333333	11.3953163580247	7.88259259259259	9.81775462962963	10.9917283950617	29.2828395061728	6.59331018518518	5.53628858024692	5.24112654320988	3.70539351851852	4.61978395061728	5.56554783950617	6.90900462962962	12.0719444444444	16.1070196759259	21.1279398148148	25.0531944444444	29.095987654321	23.4937114197531	8.96145833333333	12.362037037037	41.2094984567901	9.01614969135802	18.3822685185185	6.26074845679012	6.51349537037037	3.39186342592592	5.21506944444444	11.4065972222222	5.01126543209877	33.3052546296296	34.1364043209877	17.0192206790123	9.83161265432099	5.80678240740741	6.46161265432099	9.78854166666667	47.6426851851852	27.9351774691358	15.7759182098765	13.1149305555556	7.47693672839506	10.485100308642	16.4394058641975	12.1570910493827
485	19.7991724537037	8.60344907407401	12.8265123456789	4.87989969135797	10.3390277777777	7.2667129629629	9.18644290123451	10.4911265432098	28.5268518518518	5.87575617283945	4.91242283950611	4.00481481481475	2.61066358024685	3.96581018518513	4.68712962962956	5.74787037037031	11.2331018518518	15.1499652777777	19.7773148148148	23.6700540123456	27.5498919753086	22.9226851851851	8.42308641975304	11.6703009259259	39.5828163580246	8.22739197530858	17.4827006172839	5.42779320987649	5.7550154320987	2.59784722222217	4.41979938271597	10.5544675925925	4.09235339506167	31.9740567129629	33.1072453703703	15.9411419753086	8.76675925925921	5.28675925925921	5.76234567901229	9.14800154320982	45.7402391975308	27.0637577160493	14.4997762345678	11.9042052469135	6.72440586419747	9.27949845679006	15.1293518518518	11.0798302469135
486	20.2562847222222	8.94004629629628	13.4827314814815	5.5471296296296	11.5463194444444	8.13930555555553	10.598287037037	11.9067592592592	30.0755324074074	6.78425925925923	5.83006944444442	4.87789351851849	3.61194444444442	4.10002314814811	5.59310185185182	6.61476851851851	11.912824074074	15.79328125	20.174375	24.3571990740741	28.0735648148148	23.9690277777778	9.4179398148148	12.9815046296296	40.7384722222222	9.50444444444442	18.1254861111111	5.93060185185183	6.02789351851849	3.20010416666664	5.11289351851849	11.0150462962963	4.78155092592591	32.7198263888889	33.786712962963	16.5271296296296	9.55199074074071	5.96817129629628	6.23504629629626	9.9566435185185	47.1600925925926	27.5583101851852	14.8041203703703	12.8250925925926	7.46483796296293	10.2784027777778	15.7028703703704	11.62
487	20.0917592592593	8.47913580246915	13.0120987654321	5.50197530864198	11.5417283950617	8.4267901234568	11.0060493827161	12.3785185185185	30.1775308641975	7.25901234567903	5.80814814814816	4.47493827160495	3.38543209876544	4.37604938271606	5.1151851851852	6.4530864197531	11.6943209876543	15.5224074074074	20.0551851851852	23.9776543209877	27.4844444444445	24.1986419753087	9.49358024691359	12.8366666666667	40.1638271604938	9.77135802469137	17.9911111111111	5.94641975308643	5.69629629629631	3.13981481481482	5.06135802469137	10.7655555555556	4.6146913580247	31.9471296296296	33.4724691358025	16.5777777777778	9.77222222222223	5.80382716049384	6.63913580246914	9.74197530864199	46.3998765432099	27.4238271604938	14.8432098765432	12.0865432098766	7.27000000000001	10.0960493827161	15.2756790123457	11.5550617283951
488	19.9140429234339	7.96599381283842	12.2758623356536	4.66229698375874	11.4906651198763	8.18211910286161	10.5505723124517	12.7531399845321	30.7877184841454	6.68112142304723	5.13321732405263	3.9484609435422	2.27621809744785	3.64358081979898	4.25793503480284	5.3801005413767	11.1918948182522	15.20436774942	19.3036813611756	23.789203402939	27.5066047950503	24.4998762567673	9.19973704563035	12.8544315545244	40.4930471771075	9.65661252900239	17.4879814385151	5.18764887857704	5.14151585460176	2.09393271461722	3.80104408352674	10.0719180201083	3.80976798143859	32.2485498839907	33.4946635730859	16.5912529002321	9.33571539056465	5.27716937354993	6.1217865429235	9.61587780355766	47.1527532869296	27.6289172467131	14.1664191802011	11.1296210363496	6.7132095901006	9.10467130703797	14.9522196442382	11.1424671307038
489	21.7458004640373	10.1530781129159	14.5421423047179	7.58515081206514	13.8918406805879	10.7243774168601	14.0227068832175	15.9375715390566	32.7238515081208	9.50312451662813	7.98432327919584	6.3021500386699	5.20989172467147	6.03668213457094	6.93989172467147	8.29292343387489	13.4382289249808	17.4316299303946	21.4866589327148	25.9648414539832	29.2687625676723	27.0582443928849	11.7567594740914	15.3792111368911	42.250595514308	12.6650966744007	19.8787857695284	8.0112529002322	7.89416086620281	5.14370069605585	6.59544470224301	12.6625290023203	6.19283836040231	33.1660266821347	35.0190641918022	18.5190796597063	12.1437509667442	8.25166279969083	8.83989945862351	12.5125058004642	48.302776488786	29.8786620262956	16.5120804331015	13.7651585460172	9.20764114462508	12.0554137664348	16.9355761794279	13.3935189481827
490	20.74093387471	8.73785769528227	13.1496055684454	5.86332559938127	12.5979969064191	10.0129389017788	12.9001546790409	15.3008275328692	32.4963959783449	8.59954369682904	6.4822892498066	5.11062645011597	3.71113689095127	4.62156225831396	5.46860788863105	6.38725444702237	12.1663882443928	16.3146809744779	19.7216860015468	24.2758623356535	27.9753286929621	26.1146635730858	10.6789559164733	14.497037896365	41.4102861562258	12.2677571539056	18.7195668986852	6.01241299303941	6.28101314771846	3.42211136890947	5.24197989172465	10.6594276875483	4.71815931941215	32.092192575406	34.3704949729312	17.6659860788863	10.6281747873163	6.58989945862333	7.3049883990719	11.1580897138438	47.5652977571539	28.6127687548337	14.8904176334106	12.3308971384377	7.84159319412216	10.7061794276875	15.5220108275329	11.8533720030935
491	20.1318619489559	7.51975251353441	12.1219876256767	5.07903325599382	12.0881979891725	9.30188708430007	13.001716937355	15.4891569992266	32.7907811291571	8.13425367362723	5.63660479505028	4.58384377416861	3.0297989172467	3.68160866202629	4.8070456303171	5.77942768754835	11.4429156999227	15.4697099767982	18.9957927300851	23.3987316318639	27.0445320959011	26.1396597061099	10.1106728538283	14.0595514307812	40.7964810518176	12.1439829853055	18.045784996133	5.51988399071925	5.26122969837586	2.31620069605566	4.32245939675173	10.0476024748647	4.07320185614849	31.5933236658934	33.202173240526	16.7054756380511	9.75574632637277	5.97118329466358	6.53267594740912	10.2415003866976	46.8828770301625	27.9686078886312	14.1277262180975	11.332807424594	7.02162412993039	9.61655065738592	14.4174400618716	10.9634029389018
492	20.9375	9.02	13.4233333333333	6.61666666666667	13.4	11.3066666666667	14.6266666666667	17.64	34.5466666666667	9.97333333333333	7.68666666666667	5.54	4.15333333333333	5.24	5.9	7.11666666666667	12.61	16.7475	19.5	24.5866666666667	28.0133333333333	27.0966666666667	12.2633333333333	15.1366666666667	42.0066666666667	14.65	19.7166666666667	7.22333333333333	6.78333333333333	3.8825	5.89666666666667	11.3466666666667	5.33333333333333	32.5925	34.4766666666667	18.39	11.42	7.41	8.81666666666667	12.2966666666667	47.6766666666667	29.2666666666667	15.0566666666667	12.3866666666667	8.68666666666667	11.3666666666667	15.8733333333333	12.4733333333333
493	21.08093387471	8.01283836040216	12.7478499613302	5.72400618716164	12.8367440061871	10.7656767208043	14.6011987625677	18.2040525908739	34.4340448569219	9.53851508120647	6.745939675174	5.22283836040216	3.58204949729311	4.57754833720029	5.24671307037895	5.92766434648104	11.8510131477185	16.1877204176334	18.9576488785769	23.5401314771848	27.0114771848415	26.7421036349575	11.8705877803558	15.2608275328693	41.2761252900232	14.5468058778035	19.0132327919567	6.18010827532867	5.55987625676718	3.19257540603249	4.86960556844547	10.3858778035576	4.67153905645783	31.6281032482599	34.2069218870843	17.907803557618	10.7112606341841	6.65265274555295	7.23577726218096	11.40781129157	47.5681361175561	29.1186233565352	14.4618020108275	11.7047254447022	7.77017788089713	10.56313225058	15.0870456303171	11.6890487238979
494	21.5224419953597	8.41621036349584	12.8983681361176	6.18524361948965	13.1169141531324	11.5240216550658	15.728422273782	19.7260634184069	35.4169218870843	10.5066202629545	7.04206496519733	5.51205723124526	3.90310904872399	4.69422273781913	5.56598607888643	6.50814385150823	12.5891028615624	16.3434512761022	19.4141840680589	24.4001160092808	27.4794508894046	27.9120726991493	12.4952204176335	16.3699535962878	42.0423201856149	15.8802474864657	19.3887470997681	6.71714617169383	6.0909512761022	3.40932134570777	5.24212683681373	10.7988089713845	5.10302397525145	32.3848723897912	34.6300773395205	18.5701778808972	11.3152745552979	7.17665119876267	8.20964423820585	12.1452436194897	48.426403712297	29.9226836813612	14.749365815932	12.40498066512	8.25340293890188	10.9631322505801	15.4506496519722	11.7268754833721
495	19.161873549884	5.87931167826768	10.8232095901006	4.06065738592429	11.3733410672854	9.49781902552212	14.0504872389792	19.0994354215004	33.8110208816706	8.42955143078121	5.02599381283845	3.34511987625686	1.96375870069614	3.00683681361184	3.31512761020891	4.61882443928857	10.2494044856923	14.6279466357309	17.1272699149266	21.9888785769529	25.3820572312452	26.2391956689869	10.785305491106	14.5580123743233	40.4584222737819	14.9931631863883	17.7882134570766	4.86546790409907	4.28435421500394	1.39741299303954	3.09387470997688	8.38944315545253	3.20929621036357	30.0105568445476	32.4021113689095	16.7260324825987	9.35470997679821	5.42815158546023	6.32916473317873	9.95149265274562	46.8074709976798	28.0815158546017	12.483580819799	10.0560479505028	6.29448569218879	8.83092034029398	13.3364191802011	9.7389249806652
496	21.9113863109049	8.84484145398302	13.5783604021655	7.35974477958241	14.4774323279196	13.013750966744	17.614207269915	22.7105413766435	36.6508507347255	11.8466125290023	8.34919566898689	6.55771075019338	4.95631863882448	6.20580046403716	6.58343387471001	7.21371229698379	13.2164733178655	17.444843387471	19.6484222737819	24.7282907965971	27.8283294663573	28.8625444702243	13.830773395205	17.5422815158546	42.5718097447796	18.7477262180975	20.5660711523589	7.83767208043313	6.95201856148495	4.53382830626453	6.28541376643469	11.4762026295437	6.24392884764118	32.4788341067286	34.756875483372	19.691252900232	12.038901778809	8.11569218870846	9.56086620262957	13.1951972157773	49.0263109048724	30.7163805104409	15.3447950502707	12.8733101314772	9.28012374323283	12.1199381283836	16.0562567672081	12.8007965970611
497	21.4069302325581	8.05860465116278	12.801007751938	6.60536434108527	13.6676124031008	12.4860620155039	17.237984496124	23.2210387596899	36.538992248062	11.6808682170543	7.71331782945736	6.25973643410851	4.6445426356589	5.54706976744185	5.93399999999999	6.76496124031007	12.8293023255814	16.6847209302326	18.8358604651163	23.5476434108527	26.8483720930233	28.4862635658915	13.4457829457364	17.101519379845	42.1539379844961	19.2521705426356	19.9960620155039	7.37967441860464	6.53413953488371	4.01070930232557	5.51046511627906	10.9237984496124	5.52862015503875	31.4454418604651	33.4024651162791	19.0884186046512	11.6790232558139	7.82077519379844	9.24322480620154	12.7117054263566	47.9418759689923	29.8581395348837	14.5428372093023	12.2919534883721	8.78348837209302	11.3141705426357	15.3278449612403	12.0976589147287
498	22.1874593023256	8.8496589147287	13.3501550387597	7.09132558139536	14.0401240310078	13.0346201550388	18.1821317829458	25.1338914728682	37.6983255813954	12.5296279069768	8.15836434108528	6.28053488372094	4.8788527131783	5.48033333333333	5.95335658914729	7.14996899224807	13.2797441860465	17.2259476744186	18.9268139534884	23.7984186046512	26.6453178294574	29.5118837209303	14.1546434108527	18.1022015503876	42.9457674418605	20.5602170542636	20.5860620155039	7.79192248062016	7.16158139534885	4.21875000000001	5.94668217054264	10.804511627907	5.71417054263567	32.3202790697675	34.6019224806202	20.062496124031	12.4710852713178	8.10446511627908	9.77697674418606	13.3381317829457	48.8217131782946	31.0963488372093	14.8924496124031	12.3004573643411	8.96417054263567	11.9816511627907	15.8435891472868	12.4953565891473
499	20.0506162790698	6.6998139534884	11.3163798449613	5.33368217054266	12.4895813953489	11.4078992248062	16.6993100775194	23.4864496124031	35.9468217054263	10.7700465116279	6.50982170542638	4.88272868217057	3.19958914728685	4.16249612403104	4.69862790697677	5.52667441860469	11.6804651162791	15.3231220930233	16.9516976744186	21.6501937984496	24.8421550387597	26.8851550387597	12.3284573643411	16.1688914728682	40.622968992248	19.7273255813953	18.6799767441861	5.95857364341086	5.20896899224809	2.68167441860469	4.18486821705429	9.20175968992251	4.47110852713181	29.5640813953488	31.7335581395349	17.9141860465116	10.5154031007752	6.60679069767445	7.74907751937987	11.450511627907	45.9817674418604	28.8733333333333	13.0053178294574	10.5918914728682	7.42853488372095	9.85491472868218	13.6567364341085	10.540488372093
500	20.03525	6.2907441860465	10.9749534883721	4.72291472868216	11.7300310077519	10.9648139534884	16.4295813953488	24.139968992248	36.0206124031007	10.6761705426356	6.20875193798448	4.27060465116277	2.72444961240308	3.56151162790696	4.03110852713177	4.82162790697672	11.156488372093	15.0554941860465	16.045496124031	21.5359147286822	24.1505426356589	26.9791705426356	12.1888992248062	16.5182868217054	40.3763488372093	20.7089689922481	18.3946356589147	5.42999999999998	4.6805426356589	2.08376744186045	3.6967906976744	8.414992248062	4.06256589147285	29.4058662790697	31.9257054263566	17.8900775193798	9.93317054263564	5.93033333333332	7.63186046511627	11.3434573643411	46.6243178294574	29.4722790697674	12.3446821705426	9.75366666666665	7.10404651162789	9.64056589147286	13.047992248062	10.1778217054263
501	19.9878081395348	6.55546511627903	10.9304961240309	4.87867441860459	11.8402248062015	11.4748217054263	17.03596124031	25.7963178294573	37.5296434108527	10.83896124031	6.5435193798449	4.08343410852706	2.97149612403096	4.061472868217	4.39628682170537	4.88660465116274	11.2992480620154	15.5527965116279	16.256465116279	21.8895581395348	24.9484108527131	27.8488372093022	12.8840930232557	16.9914341085271	41.6381317829457	22.5860387596899	19.271472868217	5.79718604651157	4.83324806201545	2.23847674418599	3.77688372093018	8.87261240310071	4.07928682170537	29.5590348837209	32.7760775193798	18.3565426356589	10.8469302325581	6.24081395348831	8.02206201550382	11.7483410852713	47.6871240310077	30.686992248062	12.4286434108526	10.0622945736433	7.26994573643406	10.1153565891472	13.3917131782945	10.2962480620154
502	20.3291724941725	5.55411810411812	10.8554778554779	4.78825951825954	11.9085625485626	11.4372804972805	17.3174825174825	26.5617948717949	37.638717948718	10.7616317016317	6.19322455322458	4.00673659673662	2.8486324786325	3.49944832944835	4.1531390831391	4.64395493395495	11.1431468531469	15.1025582750583	15.8833333333334	21.4091686091686	24.1099689199689	27.4562703962704	12.6323698523699	17.0535353535354	41.3848562548563	23.0230380730381	18.9616006216006	5.76923076923079	4.44704739704741	2.01964452214454	3.55178710178712	8.24687645687648	3.81652680652683	29.4323484848485	31.8096114996115	18.6323543123543	10.0880574980575	5.78380730380733	7.52432012432014	11.4810101010101	47.4094871794872	30.1495804195804	11.9388500388501	9.81369852369854	7.07101010101012	9.81334887334889	12.9051825951826	10.1635353535354
503	21.3022435897436	6.87974358974359	11.8804273504273	5.95871794871795	12.7624786324786	12.5423931623932	18.4149572649573	28.3964957264957	38.955641025641	12.5002564102564	7.67735042735042	5.71282051282051	4.12555555555555	4.90871794871794	5.48153846153846	6.09145299145299	12.5877777777778	16.5239102564103	16.931452991453	22.1306837606838	25.3078632478632	28.5418803418803	14.1878632478632	18.5018803418803	42.4091452991453	25.7657264957265	20.1208547008547	6.73880341880341	6.09863247863247	3.33544871794871	4.92675213675213	9.39709401709401	5.23504273504273	30.3836538461538	33.1182051282051	19.7120512820513	11.6573504273504	7.61042735042735	8.71222222222222	12.8788888888889	48.1665811965812	31.8350427350427	13.0294871794872	11.0447863247863	8.36829059829059	11.2617094017094	14.2077777777778	11.3638461538462
504	20.9152797202797	6.38379953379954	11.0946309246309	5.68223776223777	12.0308080808081	11.8371561771562	18.0260528360528	28.6442191142191	38.9197047397047	12.0539238539239	7.38104118104119	4.85811188811189	3.4279797979798	4.01692307692307	4.62738927738928	5.36262626262626	11.8271328671329	15.7177564102564	16.1178554778555	21.355710955711	24.5709401709402	28.22891996892	13.955337995338	17.9092696192696	42.4521134421135	26.2155322455323	19.8271484071484	6.3122533022533	4.95857808857809	2.71874125874126	4.24686868686869	9.10639471639472	4.49701631701632	29.6415967365967	32.6349494949495	19.4558041958042	11.0320357420357	6.70644133644134	8.66391608391609	12.4766511266511	48.1561771561772	31.5309401709402	12.1083294483294	10.1089355089355	7.92069153069153	10.6882905982906	13.681181041181	10.7293006993007
505	19.354020979021	5.02431235431236	9.75371406371406	4.28466977466978	10.7466433566434	10.4448407148407	16.7881196581197	27.9913830613831	37.9255011655012	10.8995493395493	6.1482672882673	3.82434343434346	2.37743589743592	2.87467754467758	3.41384615384619	4.37226884226886	10.7580031080031	14.7887354312354	14.7029526029526	20.1331157731158	23.0105672105672	26.6906216006216	12.7989355089355	17.3944755244755	41.175167055167	26.2174592074592	18.8553302253302	5.11041181041183	4.21328671328672	1.60109557109559	3.04264957264959	7.67319347319348	3.62397824397825	28.3104428904429	31.3349184149184	18.4993628593629	10.3351126651126	5.79854700854701	7.258243978244	11.3608624708625	46.9092929292929	30.680675990676	10.9575446775447	8.79930846930847	6.70348096348098	9.5335275835276	12.2144055944056	9.68728826728827
506	19.460099067599	5.2636208236208	9.86902097902095	4.66845376845375	10.7212665112665	10.8166977466977	17.067871017871	28.5756254856255	38.2422999222999	11.4750815850816	6.3407459207459	4.23193473193471	2.66322455322453	3.48376068376066	3.77177156177154	4.39056721056719	10.9920435120435	14.6716083916084	14.6868531468531	20.1442268842269	22.6901398601398	27.0773504273504	13.2205361305361	17.6602486402486	40.8043123543123	27.2134343434343	18.949526029526	5.4422222222222	4.42856254856252	2.08962121212119	3.74759129759128	7.83822066822064	3.91025641025639	28.1773951048951	31.0336441336441	19.0738927738927	10.4072261072261	6.18917637917635	7.77487956487954	11.6967599067599	46.5096736596736	30.7353690753691	10.7562315462315	8.84458430458428	7.26977466977465	9.84225330225328	12.4573815073815	9.51303030303028
507	20.6732867132867	6.35657342657343	11.0679487179487	6.06953379953381	11.9745454545455	11.6392773892774	17.9388578088578	30.4231934731935	39.5285081585081	12.7790675990676	8.06689976689978	5.48850815850817	3.83741258741259	4.75118881118881	5.07540792540793	5.62412587412587	12.286317016317	16.134527972028	15.8765734265734	20.875034965035	23.762027972028	28.263682983683	14.6072494172494	19.2356876456876	42.235337995338	29.1818881118881	20.6692540792541	7.06906759906761	5.45340326340326	3.26919580419582	4.78822843822844	9.01536130536131	5.20657342657343	28.8658916083916	31.4310955710955	20.2729836829837	11.6705594405595	7.61058275058276	8.9365034965035	13.0168298368298	48.302027972028	32.007668997669	11.8127272727273	9.62018648018646	8.57944055944057	11.1439393939394	13.3794638694639	10.7724475524476
508	22.1597727272727	7.72747474747474	12.2219191919192	7.37030303030302	13.4481818181818	13.140303030303	19.530202020202	32.2980808080808	41.3645454545455	14.2344444444444	9.58434343434343	7.13121212121211	5.41020202020201	5.97252525252524	6.64303030303029	7.0760606060606	13.4437373737374	17.6786363636364	16.6711111111111	21.9241414141414	24.8669696969697	29.6183838383838	16.4206060606061	20.9160606060606	43.3354545454545	31.7793939393939	21.860404040404	8.2741414141414	6.76838383838383	4.70249999999999	6.1121212121212	10.1460606060606	6.77666666666666	30.234696969697	32.8832323232323	21.7934343434343	12.9523232323232	8.74555555555555	10.4758585858586	14.3989898989899	49.400505050505	33.699595959596	12.9974747474747	10.9693939393939	9.89757575757575	12.4190909090909	14.6874747474747	12.0919191919192
509	20.7364801864802	6.10383061383068	10.8929526029527	5.8067754467755	11.714156954157	11.6673193473194	18.1752214452215	31.3300077700078	40.2307536907537	12.905912975913	7.77134421134426	5.60108003108009	3.78743589743595	4.70989898989905	5.09489510489517	5.47148407148413	12.1394172494173	16.0991841491842	15.111250971251	20.1891608391609	23.3667521367522	28.2560916860917	15.0149961149962	19.8052059052059	42.0932711732712	31.3624475524476	20.4922377622378	6.81757575757581	5.47136752136758	3.34023892773899	4.69878010878017	8.48446775446782	5.22840714840721	28.7680536130537	31.7626728826729	20.9923853923854	11.7074358974359	7.44673659673666	8.99479409479414	13.0787801087802	48.1917871017871	32.7129370629371	11.642602952603	9.77297591297597	8.4612043512044	11.1570940170941	13.5329836829837	10.8320046620047
510	20.7078962703963	6.24214452214452	10.7156954156954	5.98536130536131	11.3932245532246	11.3005827505828	17.5629759129759	30.8825019425019	38.897871017871	12.8206216006216	7.90714840714841	5.75620046620047	4.34145299145299	4.98885003885004	5.21839937839938	5.92463092463093	12.2170318570319	15.7571037296037	14.8473426573427	19.6082672882673	22.1148873348873	26.9966666666667	14.8368764568765	19.2543667443667	40.3841491841492	30.8903496503497	20.190979020979	7.01763014763015	5.6693783993784	3.46584498834499	4.91264957264957	8.57400932400932	5.51729603729604	27.7716433566434	30.3526495726496	20.3751515151515	11.7621056721057	7.76927738927739	9.03745920745921	13.1662082362082	46.3733488733489	31.9160994560995	11.1175757575758	9.43801087801088	8.54465423465424	11.2011266511267	13.0603651903652	10.5816161616162
511	20.909125874126	6.00195804195814	10.4925641025642	5.71123543123554	11.297738927739	11.3344055944057	17.9099766899768	31.8049650349651	40.4734032634033	13.4028904428905	7.99088578088588	5.59620046620057	3.9202331002332	4.97286713286723	5.16913752913764	5.81904428904441	12.3619347319348	16.3629195804197	14.8899300699302	19.6552680652682	22.5403030303031	27.8732400932402	15.3213053613054	20.0307692307693	42.2459673659674	32.8300000000001	20.9882750582751	6.84013986013996	5.55778554778566	3.56659090909103	4.73368298368308	8.63405594405607	5.34594405594417	28.1622552447553	31.4015151515152	20.9180186480187	11.5658508158509	7.545104895105	9.1339860139861	13.3776923076924	48.0200233100233	33.1410955710956	11.0189510489511	9.11519813519823	8.64072261072271	11.2431235431236	13.1183216783218	10.6591608391609
512	20.3586538461539	5.12105672105673	9.7580885780886	5.10912975912977	10.3338306138306	10.6402486402487	17.1895881895882	31.3845920745921	40.3577000777001	12.9817793317793	7.50226107226108	4.97433566433567	3.37757575757577	4.19446775446778	4.53453768453769	5.09337995337997	11.8803574203574	15.8344522144522	13.9834654234654	18.8607692307692	21.726216006216	27.2456254856255	14.7234343434344	19.7968376068376	41.8975213675214	32.8088733488734	20.5159207459207	6.58188811188812	4.76171717171718	2.75819930069932	4.18050505050507	7.78644910644913	4.68082362082363	27.7417191142191	30.4664257964258	20.7088655788656	10.9966278166278	6.95972804972807	8.70751359751362	12.9831313131313	47.7897668997669	33.0496581196581	10.2680652680653	8.62243201243203	7.92570318570321	10.6246153846154	12.4259984459985	9.83125097125099
513	21.1825934579439	6.19274143302183	10.3721183800623	5.96887850467293	10.9949221183801	10.9501557632399	17.2401869158879	31.6997196261682	40.120031152648	13.4357009345795	8.03003115264802	5.97875389408103	4.33828660436139	5.17763239875392	5.61261682242992	5.66679127725859	12.2531152647975	16.1009813084112	14.2419314641745	18.9273831775701	21.9239252336449	27.1847352024922	15.2606230529595	20.0864485981309	41.3282242990654	33.6433333333334	20.7344236760125	7.07651090342682	5.68227414330221	3.68116822429908	5.06591900311529	8.40809968847356	5.47507788161996	27.317593457944	30.1095327102804	21.1692211838006	11.4796573208723	7.83439252336451	9.12084112149537	13.5279439252337	46.8283800623053	32.8914641744549	10.583800623053	9.17028037383179	8.91925233644861	11.3011526479751	13.095015576324	10.7086915887851
514	20.8085747663551	5.55280373831772	10.082507788162	5.56487538940806	10.5379984423676	10.9248442367601	17.5673364485981	32.5716121495327	41.3640498442367	13.7354517133956	8.35909657320868	5.64185358255448	3.99314641744545	4.71975856697816	4.89469626168221	5.51285046728968	12.2050545171339	16.1803738317757	13.6565732087227	18.9289330218068	21.5092523364486	27.4997196261682	15.553668224299	20.5035825545171	42.1383800623052	34.9052881619937	21.0715342679127	6.70416666666663	5.11949376947037	3.10544392523361	4.43403426791273	8.17712616822426	4.93151869158875	28.0979614485981	30.1772585669781	21.4343224299065	11.5759501557632	7.4034579439252	8.92834112149529	13.2726947040498	48.2640264797507	34.1908411214953	10.2634267912772	8.79825545171335	8.46581775700931	11.074953271028	12.8477570093458	10.4688551401869
515	19.6373481308411	4.00315420560744	8.46839563862926	4.06837227414326	9.23343457943923	9.20150311526475	15.7043302180685	31.6026947040498	40.5391666666666	12.7130295950155	6.79752336448594	4.00970404984421	2.64119937694701	3.2029672897196	3.58676791277256	3.77288940809965	10.7342679127725	14.8847663551402	12.1672040498442	17.1402725856697	20.0288317757009	25.9275856697819	14.1752024922118	19.461253894081	41.5032009345794	34.6638862928349	19.7428271028037	5.34154205607475	3.6484579439252	1.53534462616819	3.01735202492209	6.78482087227413	3.67454049844234	26.4411331775701	29.262507788162	20.3659579439252	10.1280062305296	5.9027180685358	7.6514719626168	12.0797040498442	47.6083878504673	33.2860903426791	9.01165109034264	7.15898753894079	7.28929906542052	9.69466510903424	11.3440732087227	8.76519470404982
516	20.5522371495327	5.1813395638629	9.4927102803738	5.25569314641743	9.90540498442363	10.053699376947	16.4156853582554	31.7871806853582	40.7046105919003	13.5823286604361	8.25482866043612	5.32617601246104	3.70085669781929	4.47088006230527	4.67802959501554	5.08408878504671	11.8823831775701	15.6326401869159	12.6658099688473	17.5085514018691	20.6170872274143	26.4291433021806	15.5177492211838	20.6379049844237	41.5660358255451	35.4564252336448	20.7175155763239	6.47971183800621	4.81835669781927	2.92169392523363	4.35950934579437	7.32510124610588	4.97103582554515	26.5348072429906	29.2238473520249	21.3063006230529	11.0460903426791	6.85352024922114	8.91200155763237	13.0145950155763	47.4022352024921	33.7651479750778	9.93617601246104	8.2404750778816	8.08935358255449	10.8700389408099	12.1703193146417	9.87093457943923
517	20.0094626168224	4.32856697819315	8.56246105919003	4.32507788161994	9.17514018691589	9.30077881619938	15.472554517134	31.3913707165109	40.6147663551402	13.3113707165109	7.4676323987539	4.56383177570094	3.34302180685358	3.63024922118381	3.98694704049845	4.16831775700935	11.0391588785047	14.9828271028037	11.7539875389408	16.5351401869159	19.2858255451713	25.4270093457944	14.6877570093458	19.92	40.7532710280374	35.0391900311526	20.0067912772586	5.67984423676013	4.16697819314642	2.14404205607477	3.43576323987539	6.59841121495328	4.34190031152648	25.7989485981308	28.1941433021807	20.7644548286604	10.2916822429907	6.37548286604362	8.12504672897197	12.2772897196262	46.6336760124611	33.3002180685358	8.82894080996885	7.05744548286605	7.48872274143302	9.98112149532711	11.156230529595	8.83317757009346
518	20.3476756440281	4.80601092896174	8.78254488680718	4.85175644028102	9.47048399687743	9.70658860265417	15.9088758782201	32.2051209992194	41.6678220140515	14.1451756440281	8.20615925058547	5.26679156908664	3.63345823575331	4.21182669789226	4.26725214676033	4.60145979703356	11.6538641686183	15.7489461358314	11.9915534738485	16.9926229508197	19.8426932084309	25.9521857923497	15.520093676815	20.9028415300546	41.9369633099141	36.9052224824356	21.3076112412178	6.17256049960967	4.40228727556596	2.55249414519905	4.06185011709601	6.99078064012489	4.80319281811084	26.602218969555	28.833981264637	21.5803903200624	10.7849102263856	6.84476971116314	8.51168618266978	12.8369555035129	47.9536221701795	34.482224824356	9.45050741608118	7.57914910226385	8.00744730679156	10.6315300546448	11.8344262295082	9.50204527712724
519	19.6193442622951	4.17010928961755	8.31431693989076	4.19666666666675	8.72775956284161	8.84781420765033	15.4720218579235	31.6979234972678	41.2452459016394	14.0031147540984	7.67584699453556	4.89923497267765	3.07114754098367	3.73841530054651	3.75114754098368	3.88967213114761	11.0159016393443	15.110655737705	11.2791803278689	16.1443169398908	18.8031693989072	25.4374316939891	15.0476502732241	20.3771038251367	41.6319672131148	36.9250819672132	20.8251366120219	5.70491803278694	4.03158469945362	1.86418032786893	3.64655737704924	6.65174863387985	4.00819672131156	25.7340163934427	28.3655737704918	21.2495081967213	10.3604918032787	6.46398907103831	8.03852459016399	12.5609289617487	47.5621857923498	34.2621857923498	8.53754098360664	6.9509289617487	7.59830601092902	10.1300000000001	11.5098360655738	8.74120218579244
520	19.3994847775176	3.33843091334892	7.44384074941449	3.78907103825132	7.85809523809521	8.11164715066352	14.7563466042155	31.7775487900078	41.6492193598751	13.9666666666667	7.31221701795469	4.10151444184228	2.27744730679152	2.98253708040589	3.45831381733018	3.32930523028879	10.595800156128	14.3281498829039	10.7204215456674	15.4054800936768	18.3354098360656	25.006330991413	14.8693676814988	20.2318110850898	41.7575644028103	37.3759094457455	20.4024980483997	5.05806401249021	3.27391100702572	1.14788641686178	2.85071038251363	5.82724434035905	3.60977361436374	25.4366978922717	27.8269164715066	21.1609601873536	10.0462685402029	6.00774395003901	7.62948477751754	12.1722638563622	47.9324199843872	34.5401795472288	8.00787665886024	6.31484777517561	6.82330991412953	9.4873926619828	10.6553317720531	8.19539422326307
521	20.1066920374706	4.38599531615924	8.42608118657296	4.48586260733799	8.79284933645586	9.1173770491803	15.1011553473848	31.9615456674472	41.650444964871	14.8118891491022	8.3267525370804	5.26967993754879	3.45537080405933	3.88409055425449	4.12314597970337	4.45355191256831	11.419469164715	15.4276580796252	11.2011163153786	15.8201795472286	18.6107338017173	25.1449960967993	15.7819281811084	21.3401405152224	41.89906323185	38.3926385636221	21.5811553473848	6.19759562841528	4.26021857923497	2.2773770491803	3.92454332552695	6.58666666666667	4.47143637782978	25.6064519906322	27.9579625292739	21.8944028103044	10.8018891491022	6.7046994535519	8.53793130366899	13.0175956284153	48.1144652615143	35.4541061670569	8.78625292740042	7.18495706479308	7.82584699453548	10.4786729117876	11.3500624512099	8.91638563622167
522	19.9628454332553	4.15543325526935	8.08209992193602	4.44105386416864	8.32270882123345	8.61828259172525	14.908024980484	31.2997580015613	41.4555815768931	14.8927244340359	8.31026541764249	5.24849336455896	3.65250585480095	3.94564402810307	4.04411397345826	4.12440281030448	11.0106791569087	15.3618735362998	10.8982045277127	15.4577361436378	18.0294067135051	24.8912724434036	15.7044964871195	21.1931459797034	41.6121233411398	38.5589695550352	21.620281030445	5.88541764246685	4.22380952380954	2.2088173302108	3.71746291959409	6.64573770491806	4.35231069476973	25.2786651053865	27.2821701795473	21.7570882123342	10.5458001561281	6.93582357533179	8.28235753317723	12.8083606557377	47.5739422326308	35.2575487900079	8.78804059328653	7.17583918813429	8.02738485558159	10.4256284153006	11.3572521467604	8.95793130366903
523	19.9690749414518	4.28525370804049	8.12790007806391	4.29366900858697	8.31466042154558	8.60437158469935	14.5190866510537	31.5940749414519	42.0516471506634	15.2457455113192	8.63257611241213	5.46631537861039	3.49564402810295	4.05729898516776	4.13249804839961	4.27526932084296	11.0967213114753	15.1824531615925	10.4566276346603	15.0268306010928	17.7854332552693	24.8555581576892	15.7654410616705	21.4620999219359	41.5772287275565	38.7917954722872	21.4867993754878	5.97338797814198	4.35132708821224	2.3648419203746	3.6850429352068	6.51288836846206	4.41063231850109	25.333231850117	27.234676034348	22.1333099141295	10.374043715847	6.79212334113962	8.49272443403578	13.115456674473	47.7161436377829	35.3446682279468	8.87035909445734	7.14368462138944	8.03722092115524	10.277494145199	11.184863387978	9.06349726775945
524	20.6049180327869	4.54688524590164	8.21885245901639	4.69306010928962	8.3488524590164	8.54792349726776	14.7336065573771	32.0710928961749	42.4827322404372	16.0925683060109	9.1296174863388	5.53	3.60366120218579	4.10191256830601	4.34393442622951	4.45262295081967	11.4613661202186	15.6858196721311	10.6012568306011	14.9222950819672	18.0729508196721	25.0285792349727	16.0633879781421	21.9974316939891	42.1834972677596	40.0007103825137	22.2814754098361	6.35803278688525	4.4827868852459	2.47696721311476	3.93497267759563	6.67207650273224	4.40956284153005	25.5836885245902	27.5069398907104	22.3413661202186	10.9028961748634	7.20289617486339	8.68267759562842	13.2328961748634	48.5887431693989	36.2837158469945	9.16092896174863	7.33213114754099	8.1892349726776	10.8418579234973	11.2534426229508	9.06349726775956
525	21.3517077464789	5.20023474178402	8.97776995305163	5.51246478873239	9.35213615023474	9.23840375586851	15.3044131455399	32.8961737089201	43.9450469483567	17.7025352112676	10.2618075117371	6.77779342723006	4.81964788732396	4.91762910798119	5.01762910798119	5.21396713615021	12.3923943661971	16.8264084507042	11.3080751173709	15.8975117370892	18.742676056338	26.0901408450704	17.3690375586854	23.3072769953052	43.8374882629108	41.4043192488262	23.4449530516432	7.42237089201876	5.25683098591549	3.32926056338028	4.8769483568075	7.83521126760566	5.34816901408449	26.5310211267605	28.5161971830986	23.6560563380281	11.9676525821596	7.89596244131455	9.55394366197182	14.6091784037559	49.8109624413145	38.257676056338	9.67640845070417	7.91077464788727	9.29453051643193	11.7892253521127	11.9731220657277	9.89537558685444
526	20.4961443661972	4.15136932707357	7.59570422535212	4.32440532081378	8.0223004694836	8.12450704225353	14.2777543035994	31.9561971830986	43.3594366197183	16.5396791862285	9.37919405320815	5.59019561815337	3.67699530516434	3.99586071987482	4.07193270735525	4.13625978090769	11.4793740219092	15.476338028169	9.92344287949924	14.53627543036	17.3130046948357	24.7217918622848	16.4533881064163	22.330172143975	42.876799687011	40.9784428794992	22.858255086072	6.05316901408452	4.17354460093899	2.15195422535213	3.90807511737091	6.53941314553992	4.23149452269171	25.3370422535211	26.9624491392801	22.964303599374	10.6945226917058	6.81853677621285	8.54833333333336	13.5411111111111	48.8918935837246	37.6862050078247	8.98825508607201	7.27521909233179	8.24538341158061	10.7603364632238	11.0997730829421	8.76205007824727
527	21.2250704225353	5.04791862284823	8.51065727699536	5.14615023474181	8.71976525821599	9.16474178403759	14.6949295774648	32.8309076682317	44.4355086071988	18.2604851330204	10.5709702660407	6.59740219092334	4.40466353677624	4.74158059467921	5.00449139280126	5.00530516431928	12.4213771517997	16.4634624413146	10.6610485133021	15.0911424100157	17.9023630672927	25.4399061032864	17.3837245696401	23.4120031298905	43.8200000000001	42.6557433489829	23.9465884194054	7.02424100156496	5.17550860719878	3.06120892018781	4.51663536776215	7.26525821596248	5.10841940532083	26.0015023474179	27.7411737089202	23.9893740219093	11.6339749608764	7.80818466353682	9.47557120500787	14.4585133020345	50.2067918622849	39.0334115805947	10.0082785602504	8.11715179968704	8.94269170579033	11.8083568075118	11.8988419405321	9.44688575899845
528	22.0303688524591	5.20650273224044	8.72218579234976	5.22923497267755	8.59273224043716	8.87502732240436	14.8830054644809	33.1960655737706	45.467704918033	19.0267759562843	11.0712021857924	6.97081967213114	4.70262295081965	5.05650273224041	5.4486885245902	5.27896174863386	12.4701092896175	16.6694672131148	10.7304918032787	15.1487978142077	18.0555737704918	25.5132240437159	17.7832786885247	24.0725136612023	44.4689617486341	43.6977595628418	24.5244262295083	7.43344262295084	5.18497267759559	3.19651639344261	4.83131147540983	7.28415300546447	5.079781420765	26.4618442622952	28.1823497267761	24.8324043715848	12.0940983606558	8.00453551912565	9.8937704918033	14.7592349726776	50.6154644808746	39.627486338798	10.412568306011	8.69245901639347	9.23322404371582	11.8422950819672	11.9710928961749	9.7860655737705
529	21.4633450704225	5.42220657276998	8.3878873239437	5.36319248826292	8.726103286385	9.04549295774649	14.47220657277	32.2888497652582	44.7575352112676	19.2319483568075	11.3707042253521	7.46274647887326	4.80335680751175	5.0049765258216	5.30190140845072	5.25903755868546	12.5873943661972	16.628926056338	10.4433333333333	14.3771126760564	17.5572769953052	24.9768544600939	17.506220657277	23.663779342723	43.6731690140845	42.8036854460094	24.3290140845071	7.49934272300472	5.42509389671364	3.38904929577466	5.01152582159627	7.43537558685447	5.43086854460095	25.5442605633803	27.0363145539906	24.4213849765258	12.0001877934272	8.15286384976528	9.74983568075119	14.865985915493	49.6294366197183	39.2196948356808	10.4425352112676	8.61647887323945	9.35659624413147	11.9531220657277	12.0732629107982	9.95950704225354
530	20.8495774647887	4.16929577464793	7.53352112676061	4.47755868544604	7.61765258215965	7.81760563380284	13.3267136150235	31.5484976525822	44.345352112676	18.82	10.8352582159625	6.38286384976528	4.0041784037559	4.31352112676059	4.25751173708924	4.58699530516434	11.7688732394366	15.9289436619718	9.30164319248829	13.0520657276996	16.3591549295775	24.1257276995305	16.6590610328639	23.3712676056338	43.3843192488263	42.8059154929577	24.2072300469484	6.25652582159628	4.5704694835681	2.61045774647891	4.01821596244136	6.41577464788737	4.53549295774652	25.0078873239437	26.2165258215962	23.7133802816902	11.1008920187794	7.22957746478877	8.87342723004698	13.8042253521127	49.1347887323943	39.1561971830986	9.72802816901411	7.79446009389675	8.78535211267608	11.3284037558686	10.9003755868545	8.87661971830988
531	21.5415588235294	5.37776470588237	8.35686274509806	5.45635294117649	8.20058823529413	8.63352941176472	13.7960784313726	31.7775294117647	44.4921568627451	20.1083921568628	11.8909019607843	7.55631372549021	4.95917647058825	5.14505882352943	5.20470588235295	5.44149019607845	12.3872941176471	16.4925	10.1089019607843	13.7929411764706	16.8443137254902	24.0794901960784	17.5796862745098	23.7682745098039	43.2587058823529	42.7498431372549	25.0574117647059	7.47168627450983	5.41031372549021	3.4979117647059	4.96843137254904	7.27650980392158	5.3626274509804	25.3991764705883	26.3752549019608	24.4083529411765	11.8859215686275	8.17984313725492	9.85662745098041	14.3796862745098	48.9843137254902	39.5536078431373	11.2136078431373	8.97015686274511	9.70572549019609	12.1592156862745	11.6554117647059	9.80054901960786
532	22.2806690140846	5.34791079812215	8.49957746478886	5.46295774647897	8.37657276995316	8.89755868544612	14.2467605633804	32.4469014084508	46.1460798122067	21.4669483568076	12.6761737089203	8.27288732394374	5.37037558685456	5.44617370892032	5.41755868544612	5.7200234741785	12.7540375586855	17.0340669014085	10.1848122065729	14.0441314553991	17.0984037558686	24.8385211267607	18.3241079812207	25.0810798122066	44.8459624413146	44.7596244131456	25.9703755868546	7.70528169014092	5.54847417840386	3.68906690140855	5.32082159624423	7.60516431924894	5.85403755868555	26.1806866197184	27.1199295774649	25.4138262910799	12.4788497652583	8.34100938967146	10.4013145539907	15.7172300469485	50.9345539906104	41.0654694835682	12.0353051643193	9.68633802816911	10.0065962441315	12.6544366197184	12.1853521126762	9.91147887323953
533	21.1810176470589	4.67369411764717	7.64129411764717	4.85687058823539	7.62851764705893	7.90387450980404	13.0953647058825	30.7921960784315	44.3772392156864	20.8790980392158	12.4716941176472	7.84094901960794	4.88705882352951	4.90221960784325	4.89890980392167	5.18727058823537	12.2286901960785	16.0303529411766	9.39096470588244	12.876274509804	15.834643137255	23.3984705882354	17.2944470588236	23.8128078431373	43.1994588235295	43.3733333333334	25.0178039215687	7.09500392156874	5.0311294117648	3.26458235294126	4.64945882352951	6.91072941176482	5.1087137254903	24.6532411764707	25.6122196078432	24.3263137254903	11.7040941176472	7.92015686274523	9.58945882352951	14.7709647058824	49.1469254901961	40.0259450980393	11.5159843137256	9.11723921568638	9.56265098039223	12.1558039215687	11.4884862745099	9.23890980392167
534	21.672205882353	4.53764705882353	7.75349019607846	4.59701960784313	7.15043137254903	7.82137254901962	12.8818039215686	31.1399215686275	45.6826274509804	22.2292549019608	12.4978823529411	7.86078431372548	4.54305882352941	4.72639215686276	4.75450980392157	5.20937254901961	12.122862745098	16.2206176470588	9.18854901960787	12.7813725490196	15.5643529411765	23.7906274509804	17.7587450980392	24.6346274509804	44.5286274509804	44.3345490196078	26.0825490196079	7.10972549019609	4.6250588235294	2.99691176470589	4.4603137254902	6.86725490196079	5.20799999999999	25.0135588235294	26.0368235294118	25.2556078431373	11.7181176470588	7.7372156862745	9.96949019607846	14.7749411764706	50.3667843137255	41.5256078431373	12.0049019607843	9.28227450980391	9.64498039215688	12.0098039215686	11.2515294117647	9.1343137254902
535	21.2711267605634	4.47507042253515	7.38995305164314	4.30192488262905	7.06319248826288	7.56117370892013	12.5673708920187	30.8862910798122	45.3246948356807	22.2035211267605	12.9611737089201	8.18037558685441	4.68370892018772	4.4323004694835	4.61192488262906	4.91145539906096	12.0608450704225	16.1097183098591	8.66122065727695	12.4137558685446	15.2552582159624	23.4330516431924	17.6239436619718	24.5443192488263	44.1961502347418	44.2219718309859	25.8464788732394	6.9653051643192	4.82389671361497	2.69376760563374	4.35197183098586	6.52469483568072	5.02967136150228	24.9314084507042	25.4432394366197	25.0209859154929	11.5017370892018	7.6397652582159	9.67976525821592	14.7440375586854	49.7285446009389	41.0172300469483	12.335352112676	9.56572769953048	9.35924882629102	11.7959624413145	11.1732394366197	9.08126760563377
536	20.9072882352941	3.9480705882353	7.04016470588233	4.07290196078431	6.62665098039215	6.91717647058822	12.1840549019608	30.1714431372549	45.3809176470588	22.5606666666666	13.1459764705882	7.97232156862743	4.13740392156862	4.10126274509803	4.33619607843135	4.69059607843135	11.7165411764706	15.7277647058823	7.98610980392156	11.8184549019608	14.5279137254902	22.6303058823529	17.3640156862745	24.1991921568627	44.1448392156862	44.2286039215686	26.0175450980392	6.56662745098038	4.31407058823529	2.53329411764705	4.17525490196078	6.07009411764705	4.77148235294117	24.6019	24.7749725490196	24.7393882352941	11.3516392156862	7.40436078431371	9.02955294117646	14.5385568627451	49.9268549019607	41.5030901960784	12.3271529411764	9.39726274509802	9.20770980392155	11.850368627451	10.6997411764706	8.54816470588235
537	23.5133176470588	5.01007843137255	7.81296470588235	5.02385882352941	7.48093333333333	7.78874509803922	13.3404470588235	32.4730823529412	50.6312784313726	25.5022823529412	15.5390352941177	9.21205490196079	4.95591372549019	4.76931764705882	5.03508235294117	5.29257254901961	13.2424941176471	18.1738764705882	8.88877647058824	13.0009333333333	16.1057882352941	25.1180549019608	19.8552941176471	27.0660470588235	50.2921019607843	49.453168627451	29.0178745098039	7.27385098039215	5.41056470588235	3.24417058823529	4.7347294117647	7.03969411764706	5.62759215686274	26.9841705882353	27.5494039215686	28.2064078431373	12.5603921568627	8.79085490196078	10.2425176470588	16.9110980392157	55.9185803921569	46.7419843137255	14.9540705882353	11.0129098039216	10.7807843137255	13.5429490196078	12.4145019607843	10.0263450980392
538	25.1872705882353	4.66034509803922	7.40352941176471	4.54516862745098	7.14338039215686	7.68587450980392	13.4562509803922	33.5156078431373	53.2487607843137	26.6812862745098	16.0334745098039	9.34204705882353	4.64084705882353	4.23880784313725	4.55969411764706	5.13373333333333	13.5092470588235	18.6260647058824	8.70909803921569	12.6901411764706	16.0906745098039	25.9264235294118	20.2733568627451	28.1566823529412	52.8892862745098	51.095905882353	30.6312549019608	7.05083921568628	4.79049411764706	2.80081176470588	4.25114509803922	6.51989803921569	5.09497254901961	27.4675882352941	27.9405176470588	28.9523058823529	12.5785960784314	8.66258823529412	9.85740392156863	17.2753176470588	58.1218039215686	48.9458117647059	15.3295843137255	11.2813803921569	10.9783921568627	13.6290352941177	12.4015843137255	9.89416470588236
539	23.5620647058824	4.40497254901961	7.29289411764705	4.27794509803922	7.10263529411764	7.41898039215686	12.5602901960784	31.8953019607843	50.653137254902	26.3848392156863	16.1102980392157	9.41130980392157	5.03919215686273	4.40814117647059	4.62374901960784	5.07327843137255	12.8736549019608	17.7009823529412	8.29978039215686	11.9856470588235	15.0558666666667	24.1618980392157	19.2474274509804	26.985137254902	49.356	48.6081411764706	29.6294117647059	7.17917647058823	4.93139607843136	3.00231764705881	4.52629803921568	6.73132549019607	5.21679215686274	26.1221470588235	26.3470901960784	27.7087215686274	12.1721803921569	8.40701176470588	10.2766039215686	16.4778509803922	54.8526274509804	46.7224549019608	15.3231450980392	11.3488470588235	10.666737254902	13.1361882352941	11.857537254902	9.43170980392156
540	22.1284529411764	3.84916078431369	6.50142745098037	3.98745098039212	6.21016470588231	6.42490980392154	11.194494117647	29.7207450980391	47.8237803921566	25.8552078431371	15.5129725490195	9.12891764705873	4.3875607843137	4.23561568627448	4.30664313725489	4.35939607843134	11.7963529411764	16.4114588235293	7.28694117647057	10.9670196078431	13.8168470588235	22.4324235294117	17.931050980392	25.3563215686273	46.3711372549017	46.4341960784311	28.0193960784312	6.70119215686272	4.46025098039212	2.52358823529411	3.88042352941174	5.86356078431368	4.39591372549016	24.6134705882351	24.3865647058822	25.5046117647057	11.2562117647058	7.71134117647056	9.44501176470582	15.7167372549019	52.2609647058821	44.2376549019605	14.5766901960783	10.8929176470588	9.81657254901955	12.2538509803921	10.8743686274509	8.73097254901954
541	23.5815566037736	5.13349056603771	7.54123427672954	5.09388364779871	7.36522798742137	7.68950471698111	12.6259905660377	31.5389229559748	50.7358647798742	28.2777594339622	17.9031761006289	10.700856918239	5.61933962264148	5.18404088050311	5.48146226415092	5.96925314465406	13.3451729559748	17.8744516509434	8.48815251572325	12.067287735849	15.1624135220126	23.8106525157233	19.6546619496855	27.3397955974843	49.0070047169811	49.1460062893082	30.2995125786163	8.04347484276727	5.27550314465405	3.52603773584903	5.0617295597484	7.28811320754715	5.7655974842767	26.3296816037736	26.273608490566	27.6292059748428	12.6222641509434	9.06713050314463	10.8910927672956	17.0791273584905	54.7966509433962	46.9946147798742	16.6157547169811	12.4410298742138	11.4420676100629	13.9561320754717	12.0821619496855	9.75224842767293
542	22.2120990566038	3.80927672955971	6.63091194968552	3.72921383647796	5.80119496855343	6.35710691823897	11.1023270440251	29.7724213836478	49.0027044025158	27.8673899371069	17.4823899371069	10.0759748427673	4.63050314465407	4.06267295597481	4.13940251572325	4.76147798742136	11.8170440251572	16.6768160377358	7.08619496855344	10.5938050314465	13.3797169811321	21.770786163522	18.1127044025157	26.2296540880503	47.1731132075472	47.7707232704403	29.3822955974843	6.89971698113206	4.13125786163518	2.49320754716979	3.847358490566	5.69251572327042	4.41198113207544	24.5169811320755	24.2362264150943	26.4298113207547	11.2234276729559	7.98789308176099	9.887893081761	15.7967610062893	53.0940566037736	45.6034591194969	16.0851257861635	11.6723899371069	10.7416666666667	12.8530817610063	10.7145597484277	8.80559748427671
543	22.6933195754717	6.1426022012579	8.24727987421386	5.87485062893084	7.54095125786167	8.05363993710693	12.590393081761	29.7097169811321	48.2333333333333	29.0618396226415	19.3467295597484	12.321179245283	6.53503930817612	6.20842767295601	6.22121069182391	6.94451257861636	13.5051965408805	18.1131191037736	8.48092767295599	11.9787421383648	14.7083411949686	22.6081525157233	19.3462421383648	26.352963836478	45.9286006289308	46.6661006289308	30.0939465408805	8.96412735849061	6.43335691823901	4.58872641509437	6.04659591194971	7.69404088050317	6.90378930817613	25.4358962264151	24.7827201257862	26.947712264151	13.1805188679246	9.87880503144657	11.9587735849057	17.329426100629	52.0283097484277	45.1156682389937	17.6819261006289	13.5815487421384	11.9596855345912	14.5686242138365	12.463891509434	10.4830188679245
544	21.4200589622642	4.10064465408809	6.28382075471702	3.85721698113213	5.48580188679251	6.2349842767296	10.321855345912	27.7599056603774	46.6475314465409	28.0623113207547	18.344606918239	10.8148427672956	4.69253144654092	4.2799056603774	4.30547169811326	5.04688679245287	11.8818238993711	16.0148938679246	6.51701257861639	9.77471698113212	12.4642767295598	20.5861006289309	17.5082232704403	24.9504874213837	44.6108805031447	45.2355503144654	28.8342295597485	6.92907232704407	4.37383647798747	2.70884433962269	4.04504716981134	5.90111635220131	4.82825471698116	23.3338797169812	22.2848742138365	25.1697955974843	11.4938522012579	8.06020440251577	10.0086163522013	15.3932389937107	50.4712893081761	44.0058333333334	16.3072012578617	12.0254559748428	10.1688993710692	12.6908176100629	10.2863836477988	8.52858490566041
545	21.8084433962264	3.88710691823898	6.07108490566037	3.54424528301887	5.37116352201257	5.86646226415093	10.2413364779874	27.8842610062893	48.3740094339622	29.8555817610062	19.2244182389937	11.2608490566038	4.53672955974842	4.03683962264151	4.10430817610062	4.72488993710691	11.6516037735849	16.4003655660377	6.15581761006289	9.78874213836477	12.3040408805031	20.3919811320755	17.5013993710692	25.2059748427673	46.0149213836478	46.8712106918238	29.7936006289308	7.07927672955974	4.40207547169811	2.33658018867924	3.76482704402515	5.88775157232704	4.33226415094339	23.8462735849056	22.4946383647798	25.7565408805031	11.5479245283019	7.94477987421383	10.0129402515723	15.5675943396226	52.3094811320754	45.5330974842767	17.0911949685534	12.1574371069182	10.1274685534591	12.9263836477987	10.3787578616352	8.38383647798742
546	22.6297405660378	4.24608490566055	6.48487421383662	4.28330188679262	5.89924528301905	6.38361635220142	10.5101572327045	27.9627515723271	48.6522798742137	30.6073742138365	20.4272641509435	12.3912893081763	5.13951257861651	4.90531446540897	4.86988993710708	5.53146226415109	12.5758962264152	16.9688561320756	6.75757861635235	9.87204402515734	12.6772327044026	20.6995597484277	18.3876729559749	25.8857389937108	46.4657232704402	47.2885220125785	30.4324213836479	7.60897798742153	4.81577044025175	3.27535377358505	4.48781446540895	6.21889937106933	5.1102358490568	24.3475943396227	22.7424371069183	26.4615723270441	12.2181603773586	8.97922955974856	10.6823584905661	16.7282075471699	52.184575471698	46.0187264150942	18.100283018868	13.0105188679247	11.266210691824	13.6954402515725	11.0818238993712	8.97025157232716
547	21.7082547169811	4.01121069182386	6.26204402515718	4.05188679245279	5.5578301886792	6.13907232704398	10.1488836477987	27.283820754717	47.8225786163522	30.9096226415094	20.7138207547169	12.3234748427673	4.92245283018864	4.54628930817606	4.70707547169805	5.4351415094339	12.1617767295597	16.5930778301886	6.39455974842764	9.3683647798742	12.0047955974843	19.8444968553459	18.0014622641509	25.4837106918239	45.449465408805	46.3636477987421	30.2783176100628	7.34155660377354	4.85976415094335	2.991108490566	4.40996855345908	6.15297169811317	5.05606918238989	23.6868867924528	21.8554245283018	25.5691823899371	11.7450314465408	8.61867924528296	10.7336163522012	16.3599842767295	51.4051257861635	45.5049685534591	18.0011635220125	12.7705974842767	11.2928144654087	13.5117295597484	10.6644811320754	8.80924528301882
548	21.3755483490566	3.57057389937108	5.61963836477989	3.38740566037738	4.66238207547172	5.55595125786165	9.33555817610064	26.6418710691824	48.157963836478	31.9926808176101	21.3045833333334	12.4231367924529	4.40203616352203	4.12316823899372	4.05461477987423	4.68805031446543	11.5931761006289	15.8991155660378	5.41750786163524	8.57670597484278	11.3521226415094	19.5492374213837	17.2859591194969	25.2900864779874	45.560927672956	46.681179245283	30.3425314465409	6.90357704402518	4.33107704402517	2.36623820754719	3.52177672955976	5.54316823899373	4.30346698113209	23.2703419811321	21.1899449685535	25.3483883647799	11.1377594339623	8.45087264150945	10.246462264151	15.86606918239	51.6706446540881	45.7400628930818	17.647712264151	12.5130817610063	10.8561556603774	13.4393867924528	10.0582940251572	7.98849842767297
549	21.0113679245282	2.86078616352195	5.08194968553455	2.8629874213836	4.30940251572322	4.81037735849051	8.60594339622639	26.1928616352201	47.5564465408805	31.8807232704403	21.6398742138365	12.4727987421384	3.89317610062888	3.64229559748423	3.59650943396221	4.13421383647795	11.2119496855346	15.5446462264151	4.67345911949678	7.93732704402511	10.534213836478	18.7768867924528	16.8698427672956	24.7696226415094	45.2958805031446	46.1671383647799	30.1858805031446	6.62751572327042	3.84308176100624	2.00117924528296	3.1411006289308	5.00672955974836	4.06459119496849	22.5855896226415	20.2083018867924	24.7771698113207	10.84	7.80836477987418	9.83688679245281	15.800786163522	51.1250314465409	45.6549371069182	17.675534591195	12.1133018867925	10.4008805031446	12.7666981132075	9.38462264150939	7.51874213836472
550	21.0793691037737	2.77056603773598	4.93160377358501	2.6217845911951	4.1257861635221	4.79915094339632	8.54109276729572	26.0415487421385	48.55588836478	32.9980345911951	23.0751965408806	13.1796619496856	3.89708333333345	3.45818396226426	3.71969339622651	4.36821540880515	11.4004795597486	15.555878537736	4.90109276729572	7.72109276729572	10.3097562893083	18.5435141509435	16.7912264150945	25.0079323899372	46.1413050314466	46.5141823899372	30.9434984276731	6.49445754716994	3.58207547169822	1.94188089622653	3.2459355345913	4.88772798742149	3.77611635220138	22.9044516509435	20.3771540880504	25.119960691824	10.9188128930819	8.04495283018879	10.1576100628932	15.9913993710693	52.0945125786165	46.1237185534592	18.0321776729561	12.4094889937108	10.5805188679246	13.3154638364781	9.51527515723281	7.74226415094349
551	20.9708549528301	3.30685534591187	5.44349056603769	3.45940251572325	4.48400943396219	5.23318396226411	8.70569968553449	25.1247798742137	47.2137106918237	33.4606367924527	23.6490330188678	13.8544889937106	4.83442610062888	4.2725314465408	4.31970911949683	4.82011792452823	11.5978459119496	15.7537853773584	5.21492924528295	8.18057389937105	10.5564937106917	18.2260849056603	16.8642767295596	24.7381367924528	44.7767059748426	45.8868474842766	30.8683097484275	7.13168238993701	4.33976415094338	2.61318396226411	3.90368710691818	5.47547169811316	4.626894654088	22.579433962264	20.1618867924528	24.7544889937106	11.4322641509433	8.56058176100618	10.7573113207547	16.4561556603773	51.0368317610062	45.7449606918238	18.5975550314464	12.9765330188679	11.0041509433961	13.8099921383647	10.0089465408804	8.28972484276725
552	21.6611524822695	3.76704491725763	5.88101654846334	3.94107959022846	4.99821907013393	5.84996847911739	9.18773837667453	25.6494641449961	48.6175177304964	34.8008274231679	25.4472419227738	15.2710559495666	5.23050433412132	4.77706067769893	4.93978723404251	5.38724192277381	12.1188258471237	16.4405260047281	5.65732072498025	8.21364854215917	10.9386997635933	18.6008983451537	17.6030811662726	25.6116390858944	46.0251773049645	47.0101654846336	32.0152876280536	7.88631993695822	4.89613869188334	3.09671985815599	4.39657998423953	5.93556343577619	5.17133175728917	23.2281914893617	20.4573128447596	25.7565957446808	11.7145547675335	9.36327817178881	11.3598739164696	17.0722301024429	51.9355161544524	47.1195193065406	19.5506304176517	13.491804570528	12.0413317572892	14.5637431048069	10.2974468085106	8.73517730496452
553	21.7134988179669	3.4518991331757	5.49724192277384	3.68885736800626	4.74949566587861	5.61553191489355	8.75840031520882	25.4077935382191	48.9879432624114	35.3827659574468	26.4809141055949	15.6769976359338	5.3377383766745	4.54395587076433	4.4790149724192	5.31295508274229	11.8855791962175	16.5154373522458	5.03590228526397	7.81673758865246	10.339109535067	18.2617021276596	17.3713869188337	25.2933648542159	45.9350985027581	47.0374231678486	32.2051694247439	7.5363514578408	4.51490937746255	2.62659574468082	4.10750985027577	5.80011032308899	4.74631993695821	23.0841312056738	19.8427895981087	25.669621749409	11.9265878644601	9.2516075650118	11.1738613081166	17.234854215918	52.2194956658786	47.4651615445232	19.7491410559495	13.7440425531915	11.7814499605989	14.2240740740741	10.0515051221434	8.08221434200157
554	22.533670212766	3.77314420803792	5.74304964539015	3.93749408983462	4.93751773049657	5.44278959810883	8.96082742316795	25.4962174940899	49.9731205673759	36.7726950354611	27.7615130023641	16.9021985815603	5.55274231678496	4.84141843971641	4.96898345153672	5.61312056737601	12.4628841607566	16.7425531914895	5.29300236406628	8.26186761229328	10.470047281324	18.2573995271868	17.7551536643027	25.9592198581561	46.8200945626478	48.2064775413712	33.2205673758866	8.01484633569747	5.10872340425544	3.29962765957458	4.39276595744692	5.86224586288423	5.21359338061474	23.2481560283689	20.0908747044918	26.1728605200946	12.3538061465722	9.6960756501183	11.7791016548464	17.7789361702129	52.976548463357	47.9289125295509	20.6893144208039	14.207328605201	12.6082742316786	15.2094089834516	10.4400709219859	8.82156028368805
555	21.1507109004739	3.52718009478672	5.50562401263823	3.41750394944707	4.66775671406002	5.1305055292259	8.35394944707739	24.3903949447077	48.3537124802528	36.3859004739337	27.4119589257504	16.5459320695103	5.40782780410742	4.54506319115323	4.69669036334912	5.2817456556082	11.9092022116904	16.0519075829384	5.0810979462875	7.56927330173775	9.97879146919431	17.2919036334913	17.014186413902	25.1865955766193	45.7160821484992	46.5549368088468	32.4986650868878	7.78360979462874	4.64033965244865	2.83369668246444	4.12255924170615	5.73262243285939	4.74930489731436	22.5022037914692	19.2753870458136	24.952551342812	11.7434281200632	9.14630331753553	11.4171721958926	17.4654739336493	51.4784202211691	46.9624328593997	20.0484597156398	13.932859399684	12.0626935229068	14.8589494470774	10.1332938388625	8.22465244865718
556	20.5971985815602	2.84087470449174	4.81229314420807	2.89957446808513	3.83940898345156	4.54229314420803	7.56931442080378	23.3852482269503	48.0953191489361	36.5907328605201	27.960378250591	16.6684869976359	4.75966903073286	4.03990543735227	3.97111111111114	4.76460992907804	11.4946808510638	15.7564893617021	4.24671394799056	6.61229314420803	8.96576832151298	16.732671394799	16.2392434988179	24.4240189125295	45.1088888888888	46.3826241134751	32.0531678486997	7.11635933806147	3.9605437352246	2.30088652482273	3.31009456264773	5.02368794326242	4.05132387706856	21.9010283687943	18.2889125295508	24.2821749408983	11.0728368794326	8.94182033096926	11.2859338061466	16.6089125295508	50.9635224586287	46.5659574468084	19.6602364066194	13.6960992907802	11.7786524822695	14.451134751773	9.09591016548461	7.4167612293144
557	21.7813388625592	3.48017377567141	5.30184834123223	3.68333333333333	4.51649289099526	5.06186413902054	8.26714060031595	23.913522906793	49.6320063191153	38.7150552922591	30.0347393364929	18.3763507109005	5.86947867298578	4.71361769352291	4.89616113744076	5.40167456556083	12.2277251184834	16.490154028436	4.7998420221169	7.193112164297	9.66096366508689	17.0479146919431	17.0814849921011	25.3599052132701	46.2219589257504	47.7862875197472	33.7785466034755	7.98837282780411	4.52415481832544	2.95199052132702	4.27532385466034	5.59895734597157	4.74364928909953	22.850154028436	19.065971563981	25.5434597156398	11.8447709320695	9.45320695102686	11.8794628751975	17.7100315955766	52.7123380726698	48.4792733017377	20.6967930489731	14.5410584518167	12.9534597156398	15.4754502369668	9.89270142180095	8.34627172195893
558	21.4712144549764	3.48966824644556	5.301169036335	3.40203791469203	4.5727251184835	5.11795418641398	7.90686413902062	23.168823064771	48.6036887835704	38.3677883096367	30.1766982622433	18.6435071090048	6.20209320695109	4.70139020537133	4.86084518167465	5.44452606635082	11.8267219589258	15.9729561611375	4.69696682464464	6.74692733017387	9.14472353870466	16.3884202211691	16.8041943127963	24.9344786729859	45.4188072669827	46.9560821484993	33.4987361769353	8.07114533965252	4.80037914691951	2.99486374407591	4.16692733017387	5.53866508688793	4.91904423380734	22.2520793838864	18.4076303317536	24.9663191153239	11.7280331753555	9.78165086887843	11.8751263823066	17.7033254344392	51.6179936808847	47.5374091627173	20.7855924170617	14.4800947867299	13.1036334913113	15.4526382306478	9.83853870458143	8.05128751974731
559	21.1181855791962	3.40234830575255	5.39890464933016	3.34763593380613	4.2703940110323	5.03597320724979	7.73905437352245	22.8599605988968	48.7390937746257	39.0316627265563	31.2980141843972	19.3655791962175	6.44811662726556	4.74220646178092	5.06481481481481	5.42441292356184	12.0256816390859	16.1548877068558	4.61745468873126	6.61159180457052	9.14473601260833	16.2108589440504	16.625902285264	24.8826792750197	45.3501497241923	47.1032939322301	33.944854215918	8.28940898345151	4.76405043341212	3.14586288416074	4.28542159180454	5.57492513790386	4.97854215918044	22.1586111111111	18.1631048069346	25.1428526398739	11.6491725768322	9.84032308904649	12.0458628841607	17.8569503546099	51.6248620961387	48.1078881008668	21.0883372734437	15.0191174152876	13.2946650906225	15.6854767533491	9.66180457052796	8.16716312056735
560	21.0437322274881	2.64619273301731	4.40571879936802	2.60751974723533	3.5668246445497	4.13230647709315	6.77241706161132	22.2490521327014	49.0555292259083	39.7560189573459	32.2896524486571	19.6830331753554	6.18663507108999	4.04556082148492	4.43698262243279	4.94827804107418	11.2071406003159	15.6055213270142	3.51706161137433	5.8025592417061	8.23192733017371	15.2755292259083	16.329289099526	24.6387835703001	45.9455766192732	47.0494154818325	34.1315007898893	7.72944707740908	3.98003159557654	2.21086492890989	3.56167456556076	4.98788309636645	4.10260663507102	21.6258530805686	17.3751026856239	24.302654028436	11.0458925750394	9.12791469194306	11.5244075829383	17.5148815165876	52.3199684044233	48.2089415481832	20.9596366508688	14.5162875197472	12.942654028436	15.442195892575	8.79928909952601	7.32151658767766
561	21.5177843601896	3.08249605055292	4.74083728278041	3.02265402843602	3.91595576619274	4.48443917851501	7.19120063191154	22.0840442338073	49.6680568720379	40.8429541864139	33.4942812006319	20.9865086887836	7.0950552922591	4.48838862559241	5.08445497630332	5.44472353870458	11.7283570300158	15.9130568720379	3.9791785150079	6.14535545023695	8.51890995260663	15.2826066350711	16.6674723538705	24.981327014218	46.7055766192733	47.6387677725119	35.005102685624	8.24981042654029	4.58472353870458	2.85114928909953	3.95973143759873	5.28876777251184	4.33489731437598	21.9585308056872	17.4379462875197	24.8401105845182	11.7228278041074	9.87181674565561	12.1884518167457	17.916887835703	52.589131121643	49.2779146919432	21.8944707740916	15.2844549763033	13.8636808846762	16.1397788309637	9.34781990521326	7.80211690363348
562	20.9457304038005	3.00828978622326	4.77516231195565	2.83887569279492	3.73841646872524	4.47905779889151	7.22570071258906	21.256460807601	49.3361757719715	40.7098574821853	33.9514647664291	21.3353760886777	7.27518606492477	4.66211401425177	5.26669833729215	5.53783056215359	11.7755819477435	16.0645486935867	3.94231987331749	6.18034837688043	8.34555027711796	14.9202454473476	16.3070229612035	24.5775376088678	45.9907917656374	47.2919635787807	34.7319002375297	8.31534441805224	4.89665083135391	2.75555819477433	4.05752177355502	5.43957244655581	4.39849564528898	21.4883016627078	17.2285352335709	24.6857165479018	11.4076801266825	9.81493269992081	12.5787094220111	18.1327632620744	51.9480997624703	48.0294853523357	21.8501504354711	15.4573475851148	13.9330166270784	16.4899683293745	9.13362628661915	7.66425969912904
563	21.1262085308057	2.92078199052134	4.77806477093209	2.81631911532387	3.61162717219591	4.39853080568722	7.04782780410745	20.982448657188	48.991271721959	40.8812322274882	34.4856477093207	22.0055134281201	7.79425750394947	4.5871721958926	5.28716429699844	5.57697472353872	11.4518483412322	15.854490521327	3.71610584518169	5.85654028436021	7.89315955766195	14.4293917851501	16.1089020537125	24.1930726698263	45.6541469194313	46.8225276461296	35.0683807266983	8.34735387045816	4.68140600315958	2.83218009478675	3.90586097946289	5.52452606635073	4.34498420221171	21.59461492891	16.7204186413902	24.2487124802528	11.2271484992101	10.013570300158	12.5654186413902	18.0046682464455	51.5134439178515	48.1281437598737	21.4838309636651	15.7080331753555	14.0451342812007	16.2802369668247	8.81696682464457	7.58893364928912
564	20.4343246445498	2.5721484992101	4.39676145339654	2.39502369668246	3.39908372827805	3.97701421800948	6.49631911532385	20.3449921011058	48.8646287519747	40.8771563981043	35.3481200631912	22.5418799368089	7.89300157977885	4.47584518167459	5.10368088467615	5.41124802527648	11.1979778830963	15.5591113744076	3.28126382306477	5.38224328593997	7.52930489731437	13.8457187993681	15.5356240126382	24.0170774091627	45.2165560821485	46.9243917851501	35.3963665086888	8.39069510268563	4.53216429699843	2.70496445497632	3.76714060031598	5.17284360189573	4.08897314375989	21.042037914692	16.0653870458136	23.8496998420221	11.2425908372828	9.87627172195894	12.464028436019	17.7187677725119	51.255102685624	47.9014533965245	21.6659241706161	15.894897314376	13.9336966824644	16.5589099526066	8.71437598736178	7.41388625592418
565	21.1034679334917	2.96467141726048	4.73505146476641	2.9357798891528	3.75003167062548	4.37375296912112	6.73118764845603	20.4412905779889	49.1877434679335	42.1560570071259	36.3670863024545	23.55855898654	8.93433095803639	4.88465558194773	6.02615201900236	5.95630245447347	11.4666983372922	15.8455700712589	3.72577197149643	5.82539192399049	7.90574821852731	13.9627949326999	15.886674584323	24.4848139350752	45.9264687252573	47.4077197149644	36.2285193982581	8.92688044338875	5.15154394299285	2.96712589073633	4.38336500395882	5.73171813143308	4.41965954077592	21.2839311163895	16.5108946951702	24.1709659540776	11.5031591448931	10.4637450514648	13.0924386381631	18.4790657165479	51.8188677751386	48.2490182106097	22.4851781472684	16.447711797308	14.8222802850356	17.2122565320665	8.85762470308788	7.59631037212984
566	21.3394418052257	3.16053048297704	4.88412509897071	2.9553365003959	3.8731670625495	4.57571654790182	6.89638954869361	20.4209105304831	49.7121694378465	42.5238083927159	37.203768804434	24.753578780681	9.48793349168647	5.18236737925577	6.15396674584323	6.18735550277118	11.6187569279494	15.9466389548694	3.91693586698336	5.84781472684089	7.86338083927159	13.747434679335	15.9111480601742	24.6162153602534	45.8329928741094	47.6591448931118	36.6646080760096	9.11025336500398	5.47730007917657	3.23222090261283	4.56724465558196	5.96576405384007	4.68845605700714	21.3515201900238	16.3704196357878	24.4030958036422	11.4180205859066	10.6801108471892	13.311947743468	18.5660570071259	52.3168091844815	48.5862866191609	22.8296041171814	17.1961678543152	15.2533174980206	17.5458115597783	8.97644497228822	7.66798099762472
567	21.970912322275	3.59135860979472	5.27236966824652	3.44144549763042	4.27451816745665	5.01918641390215	7.37744075829391	20.7561374407584	50.5892654028437	43.9892022116904	39.0122748815166	26.0818957345972	10.5485308056872	5.55163507109009	7.10532385466042	6.78300157977889	12.2638704581359	16.8595260663508	4.34283570300166	5.96642180094792	8.33042654028443	14.1356161137442	16.5598183254345	25.0955845181675	46.9746840442339	48.672804107425	37.5751658767773	10.1010031595577	6.34094786729865	3.86441350710908	5.15214060031604	6.71289099526074	5.03181674565568	21.998951421801	17.0082306477094	24.8556161137442	12.2860821484993	11.3589178515009	14.1113823064772	19.5608293838863	53.176682464455	49.3589652448658	23.5769668246446	18.3693206951027	16.200252764613	18.709842022117	9.45515007898901	8.15706161137447
568	21.7095190023753	3.45145684877272	5.12704671417257	3.25398258115596	4.09178939034043	4.84235154394296	7.10228820269197	20.0889073634204	50.5399287410926	44.1053444180522	39.5498416468725	26.6027474267616	11.3087648456057	5.53973871733964	7.12657957244653	6.81983372921612	11.9430562153602	16.4608788598574	3.92645288994455	5.75055423594613	8.03592240696751	13.6984085510689	16.2789231987331	24.7215201900237	47.2739746634996	48.5188202692003	38.0850356294536	9.93036421219316	6.34701504354708	3.769026128266	5.00098970704668	6.49344418052253	4.84917656373711	21.7504216152019	16.5358749010293	24.5500475059382	11.8046239113222	11.3850752177355	14.2196120348377	19.4650752177355	52.8812747426761	49.447331749802	23.8357086302454	18.7016706254948	16.5495645288994	18.6017656373713	9.3356532066508	8.13510688836102
569	21.0182380952382	3.28161904761913	4.83549206349216	3.01415873015881	3.86242857142864	4.45374603174613	6.77071428571438	19.3726507936509	49.9351111111113	43.7930476190478	39.5816666666668	27.0334444444445	11.5294444444445	5.61769841269849	7.14679365079374	6.72341269841278	11.8917142857144	15.9885238095239	3.75271428571437	5.48684126984136	7.56449206349216	13.0336190476192	15.8733492063493	24.2338095238097	46.2741428571431	48.0502063492065	37.8064444444446	9.92071428571438	6.40131746031755	3.61958333333343	4.97669841269849	6.62420634920643	4.5221111111112	21.3300000000001	15.7941746031747	23.8855873015875	11.4442857142858	11.1358730158731	13.8647777777779	19.2742063492064	52.2592857142859	48.762142857143	23.5028253968255	18.853015873016	16.3255079365081	18.440142857143	8.75526984126996	7.8231111111112
570	21.1297209026128	3.38666666666667	4.87117973079966	3.18703879651624	3.83445764053839	4.64912114014251	6.6939746634996	19.1035708630246	50.2487490102929	44.3633333333333	40.7402137767221	28.0767537608868	12.61144101346	6.03058590657166	7.55280285035628	7.00797307996833	12.0837608867775	16.4065736342043	3.84197149643706	5.53498812351543	7.6813855898654	12.9643388756928	15.7721377672209	24.4506334125099	46.799152810768	48.3986619160729	38.6878701504355	10.3140855106888	6.90775930324624	3.96126484560569	5.33365795724464	6.93908946951704	4.8276801266825	21.2675475059382	15.7687727632621	24.0446714172605	11.6674425969913	11.50432304038	14.503792557403	19.5187727632621	52.8313855898654	49.488962787015	24.0290657165479	19.4457403008709	16.8804354711005	19.1450752177355	8.92325415676959	7.95456057007126
571	21.6691508313539	3.55528899445766	5.04475851148061	3.44624703087888	4.12192399049883	4.76452889944578	6.90165479018212	19.0820190023753	50.7937767220903	45.3770704671417	41.6774030087094	29.2300395882819	13.4280364212193	6.17338875692796	8.14092636579573	7.55113222486146	12.1961282660333	16.5162529691211	4.05002375296914	5.71378463974665	7.89342042755345	12.8873475851148	16.1329612034838	24.7592399049881	47.5217102137767	49.0799129057799	39.4138242280285	10.9465558194774	7.4525653206651	4.38953681710215	5.85396674584324	7.14071258907364	4.96311163895489	21.637541567696	16.1026286619161	24.2452810768013	12.1059619952494	11.8629770387965	14.7617022961204	19.9513222486144	53.3064133016627	49.8397307996833	24.4865399841647	20.5790577988915	17.549406175772	19.8181393507522	9.06623119556613	8.23556611243073
572	21.6163035714286	3.71145238095239	5.17733333333334	3.40645238095238	4.27385714285715	4.95276190476191	6.99445238095239	18.6734047619048	49.6216666666667	44.7683333333333	41.6680238095238	29.4405714285714	14.2606666666667	6.35969047619048	8.59642857142858	8.05942857142859	12.2419761904762	16.4575535714286	4.12233333333333	5.83595238095239	7.63576190476191	12.5789047619048	15.9201190476191	24.5655714285714	46.6033095238095	47.9717142857143	39.2247380952381	11.3590714285714	8.20888095238097	4.74201785714286	6.22440476190477	7.49059523809524	5.19921428571429	21.4466071428571	15.8804047619048	23.9250476190476	11.9194285714286	12.1068333333333	15.0400952380952	19.7681666666667	52.1216666666667	48.9105476190476	24.2910476190476	21.0572142857143	17.8906428571429	19.8723571428571	9.13733333333334	8.17188095238095
573	21.1346428571429	3.3538095238095	5.02666666666666	3.26142857142855	3.72666666666666	4.55761904761904	6.60047619047618	17.9133333333333	49.5485714285714	44.9257142857143	41.8595238095238	29.84	14.642380952381	6.44857142857143	8.59666666666666	7.81904761904761	11.877619047619	16.2103571428571	3.83333333333332	5.33380952380951	7.45714285714284	11.86	15.4114285714286	23.9504761904762	46.1295238095238	47.9819047619048	39.1742857142857	11.5733333333333	8.1942857142857	4.83214285714284	6.17571428571427	7.43619047619047	4.70571428571427	21.0975	15.1861904761905	23.5866666666666	11.7461904761905	11.9080952380952	15.1357142857143	19.7623809523809	51.9457142857143	48.3266666666667	24.2761904761905	21.3242857142857	17.7742857142857	20.1885714285714	8.97190476190474	8.05095238095236
574	21.6321785714286	3.20611904761903	4.87228571428571	3.0812619047619	3.92511904761903	4.50399999999998	6.49007142857143	17.7102619047619	50.5445476190475	45.8806666666666	42.9291666666666	31.1085476190476	15.4684523809524	6.8347619047619	8.92942857142856	7.89490476190475	11.790619047619	16.1504821428571	3.66216666666667	5.22173809523808	7.21607142857142	11.7212857142857	15.5295714285714	24.1449285714285	46.9181666666666	48.8288333333333	40.2848809523809	11.7080238095238	8.68959523809525	4.93299999999999	6.3308095238095	7.80885714285714	4.7795476190476	21.2695178571428	15.3509761904762	23.5905952380952	11.6538095238095	12.2094761904762	15.2624047619048	19.9862380952381	53.0634761904761	49.5221428571428	24.7415238095238	22.4070238095238	18.3932380952381	20.4032619047619	8.81519047619046	7.89864285714284
575	21.1675654761905	3.05032539682538	4.84477777777776	2.86518253968252	3.70273809523808	4.30818253968253	6.27911904761903	17.1109761904762	50.146626984127	45.9859206349206	43.4724523809524	31.752253968254	16.0741666666667	6.93330952380951	9.29133333333332	8.13662698412698	11.7536746031746	16.1932797619047	3.44138095238094	5.11118253968253	7.01943650793649	11.1609603174603	15.2155158730159	24.0946111111111	46.9360555555555	48.6431666666666	40.5362698412698	12.0656349206349	9.21082539682538	5.16223809523808	6.79876984126983	7.70967460317459	4.69034126984125	21.2946369047619	15.0620793650793	23.4279444444444	11.2689523809524	11.900126984127	15.3365238095238	19.7717142857143	52.6796666666666	49.6286428571428	24.942619047619	23.0203095238095	18.5466746031746	20.7324206349206	8.5579603174603	7.60942063492062
576	21.7827023809524	3.65288888888889	5.27174603174603	3.47785714285714	4.30490476190475	4.84735714285713	6.97058730158729	17.264753968254	50.1298333333333	46.2082936507936	43.7408174603175	32.8935476190476	17.5642380952381	7.93638888888889	10.2788412698413	9.01271428571428	12.1825079365079	16.4642142857143	4.05457142857142	5.65918253968254	7.51824603174603	11.2034444444444	15.5505396825397	24.0173174603175	46.6359682539683	48.4814841269841	40.7913412698413	12.8061746031746	10.0650634920635	6.05371428571428	7.8621111111111	8.66834126984126	5.21054761904762	21.4528988095238	15.2552301587301	23.5071587301587	12.0336587301587	12.5324523809524	16.0865396825397	20.3764920634921	52.6697857142857	49.0318015873016	25.4722380952381	23.9671904761905	19.1588412698413	21.180246031746	8.88792063492063	8.13130158730158
577	21.0493928571429	3.71742857142857	5.37659523809524	3.61878571428571	4.19114285714286	4.9282380952381	6.7097380952381	16.8139523809524	49.1965	45.3530238095238	43.3413571428571	32.5939761904762	18.2115714285714	8.11909523809524	10.5799761904762	9.25935714285714	12.1435952380952	16.2074107142857	4.06261904761905	5.74683333333333	7.45842857142857	10.8323095238095	15.3914285714286	23.6154523809524	45.8469761904762	47.7827142857143	40.3119523809524	13.0557142857143	10.4571666666667	6.48253571428571	8.12238095238095	8.91780952380953	5.04061904761905	20.8653392857143	14.7432619047619	23.1368571428571	11.689380952381	12.6601666666667	15.9464523809524	20.1731904761905	51.4410714285714	48.1786666666667	25.1014285714286	24.5147619047619	19.215380952381	21.3159285714286	8.79628571428572	7.99383333333334
578	20.424880952381	2.72825396825403	4.08476190476196	2.37111111111117	3.30857142857148	3.91349206349212	5.63301587301592	15.6133333333334	49.8907936507936	46.046507936508	43.5552380952382	33.3298412698413	18.6163492063493	7.59396825396832	10.2838095238096	8.99587301587307	11.2549206349207	15.6517857142858	2.97031746031752	4.64650793650797	6.30857142857149	9.88412698412702	14.5749206349207	23.2374603174603	46.1561904761905	47.7861904761905	40.9279365079365	12.6842857142858	9.80285714285722	5.89738095238103	7.86523809523815	8.41920634920639	4.14222222222226	20.4547619047619	14.0298412698413	22.3498412698413	10.9334920634921	11.9198412698413	15.5588888888889	19.6074603174603	51.9777777777778	48.2914285714286	24.6407936507937	24.876507936508	18.8484126984128	20.972380952381	7.9796825396826	7.3061904761905
579	21.3520644391408	3.50252983293555	4.97479713603817	3.3300795544948	4.13133651551311	4.69479713603817	6.43670644391407	16.1056722354813	50.498122513922	47.0235879077168	45.2142322991249	34.8112887828162	20.0954733492442	8.8851153540175	11.603492442323	9.99463007159904	12.1131742243437	16.427822195704	3.78609387430388	5.31935560859188	7.12916467780428	10.3548369132856	15.209291964996	23.9028162291169	47.1781782020684	48.6577008750994	41.8534685759745	13.7848846459825	11.2679315831344	7.12378878281622	9.12957836117741	9.60900556881462	5.09638822593474	21.1631622911694	14.7100079554495	23.0312649164678	11.7647653142402	12.6823707239459	16.4219411296738	20.3710660302307	52.6937788385044	49.4239856801909	25.9639140811456	26.3532299124901	20.1513285600636	22.3448528241846	8.67771678599838	7.85288782816228
580	20.5803042959428	2.58463007159909	3.94143993635645	2.40101034208437	2.92548926014324	3.6721161495625	5.35633253778845	15.0375974542562	50.4468814638028	47.0717899761337	45.2041209228322	34.9133810660303	20.4102068416866	8.55908512330949	11.4121320604614	9.63217183770885	11.1219729514718	15.8168138424821	2.97108989657919	4.25792362768501	6.02835322195709	9.33534606205255	14.2169451073986	22.9937311058075	46.6730787589499	48.645369928401	41.6842243436755	13.4441368337311	11.164645982498	6.77196897374704	8.92869530628482	9.15812251392206	3.85125696101834	20.5373687350836	13.8301750198887	22.4906364359586	10.8122593476532	12.2165712012729	15.7188066825776	19.7182100238664	52.6799284009547	49.2426252983294	25.6100715990454	26.7264439140812	20.0518456642801	21.7136674622116	7.62913285600642	7.0499284009547
581	20.65111575179	2.5269928400955	3.99172633253782	2.22005568814639	3.15044550517102	3.81259347653143	5.36685759745428	14.5187350835322	49.8588225934766	46.3820286396182	44.8809148766906	35.2426571201273	21.1668098647574	9.03352426412095	12.1755369928401	10.1416945107399	11.2146539379475	15.5172076372315	2.80897374701673	4.42600636435959	6.04603818615755	9.04381066030231	14.1371201272872	22.8037629276054	46.0997533810661	48.1627923627686	41.4606205250597	13.6373906125697	11.4774701670645	7.12677207637234	9.50217979315836	9.42831344470966	4.15119331742245	20.2912947494034	13.2491885441528	22.0054494828958	10.8175974542562	12.1350039777248	15.9971519490852	19.6845584725537	51.5857279236277	48.2860700079555	25.3871280827367	27.4440572792363	19.9041368337312	21.8217263325378	7.76424025457442	7.0322036595068
582	21.1521726190476	3.36388888888887	4.69392857142856	3.05761904761904	3.77880952380952	4.56150793650792	6.05380952380952	14.8165873015873	50.3532142857143	46.990753968254	45.5887698412698	36.1649603174603	22.511746031746	10.3513095238095	13.2831349206349	11.0147222222222	11.8184126984127	16.2810119047619	3.51865079365077	4.97123015873015	6.61150793650794	9.26376984126983	14.5261507936508	23.2571825396825	46.4380158730159	48.8541666666667	42.3577380952381	14.5336507936508	12.6648809523809	8.42511904761902	10.7256746031746	10.6188095238095	4.77988095238095	20.6879166666666	13.7852777777778	22.4380952380952	11.4338888888889	13.1318253968254	16.749126984127	20.4215476190476	52.1530952380953	48.7090079365079	26.3621825396825	28.6335317460317	20.8814682539682	22.9705158730159	8.16968253968254	7.52670634920634
583	20.9691050119332	3.00031026252983	4.59906125696101	2.9094351630867	3.37086714399362	4.13299124900557	5.86746221161491	14.6747494033412	50.5302863961813	47.5127128082736	46.3133969769291	36.9963723150358	23.5652983293556	10.7682816229117	14.1170962609387	11.5513365155131	11.7569053301511	16.026599045346	3.36974542561653	4.61112171837709	6.58796340493234	8.8764120922832	14.4831026252983	22.9640095465394	47.0547971360381	49.2937470167064	42.880413683373	14.7324900556881	13.2350437549721	8.70186754176611	11.193707239459	11.1850119331742	4.45221161495624	20.8753341288782	13.6703023070803	22.3464996022275	11.3792044550517	12.7768178202068	16.7281861575179	20.4926650755767	52.8031742243436	48.9577088305489	26.4247255369928	29.6247812251392	21.2180906921241	22.998122513922	8.38369928400952	7.62310262529829
584	20.7567303102626	3.0448289578361	4.41326173428798	2.62003182179793	3.52015115354019	4.42319013524263	5.62821797931582	14.28584725537	50.1705409705652	47.3517024661896	45.7915354017505	37.5458154335722	24.4346380270486	11.5783929992045	14.5168257756563	12.2055051710422	11.422124105012	15.7368914081146	3.20164677804296	4.76370723945906	6.33020684168657	8.67721559268104	14.2587828162292	22.8135242641211	46.2518058870329	48.5334447096264	42.5644709626096	15.1407796340494	13.6205489260144	9.17261933174225	11.9585123309467	11.4636117740653	4.51529832935563	20.5886694510741	13.3273985680192	22.1196260938744	11.107462211615	12.8154892601432	16.8539936356405	20.404709626094	51.8740970564841	49.0468575974546	26.1801034208434	30.0869132856008	21.3014319809071	23.228186157518	8.13683373110582	7.52840095465394
585	21.1914737470167	3.18114558472561	4.34722354813055	2.61613365155139	3.62971360381869	4.16588703261743	5.6348210023867	13.7673428798728	50.4202307080349	47.8148130469371	46.5955051710421	38.4149085123309	25.4333969769292	12.3136833731106	15.6842720763723	12.9231264916468	11.6479315831345	16.3549642004774	3.38173428798733	4.87575178997619	6.33494033412893	8.51400954653944	14.2387350835323	22.9053619729515	46.3605171042163	48.7659347653142	43.2541607000795	15.4466507557677	14.241662688942	9.89713603818619	12.5448130469372	12.2443754972156	4.48311058074789	20.7421539379475	13.309554494829	22.2498806682578	11.2050676213207	13.0618854415275	17.0550596658712	20.3973031026253	52.5402147971359	48.6877804295942	26.8324582338902	31.3912728719172	21.833245823389	23.5208114558473	8.26786793953864	7.60999204455059
586	20.8807696897375	3.33070007955449	4.84640413683373	3.08866348448687	3.88101829753381	4.58289578361178	5.85166268894192	13.6254415274463	50.5738265712013	48.064200477327	46.6042561654734	38.9772553699284	26.5336992840095	13.4193635640414	16.4043914081146	13.7033969769292	11.929061256961	16.2229415274463	3.37435163086714	5.04676213206046	6.53834526650755	8.48964200477327	14.4008671439936	22.9038981702466	46.5513126491647	48.7774383452665	43.3164280031822	15.9419809069212	15.0055767700875	10.6628400954654	13.6238663484487	13.3083054892601	4.92463007159905	20.7666825775656	13.4216945107399	22.2784566428003	11.3268178202068	13.2135242641209	17.5280429594272	20.5535799522673	52.3348210023866	49.0597931583134	27.1086793953858	32.0743754972156	22.2787191726333	23.9104375497215	8.42299920445504	7.77953062848051
587	20.8147727272728	2.89492822966509	4.40023923444978	2.80677830940991	3.48583732057418	4.3080542264753	5.65057416267944	13.0819776714514	50.0954704944178	47.6132057416268	46.5162200956938	39.1099840510367	27.0648803827751	13.8896650717704	17.0172248803828	14.214370015949	11.5309250398724	16.0139832535885	3.12888357256781	4.60692185007977	6.23242424242426	7.92043062200959	13.801658692185	22.5081818181818	46.0304784688995	48.8583891547049	43.0854545454545	15.9405582137161	15.0958213716109	10.8606100478469	14.1084529505583	13.3854385964913	4.63371610845297	20.5694736842105	12.8352153110048	21.7732376395534	10.8304465709729	13.1035725677831	17.1620893141946	20.2819936204147	51.577990430622	48.4738277511962	26.9074481658692	32.714322169059	22.1986124401914	23.9385805422648	8.20500797448167	7.4826475279107
588	21.6143421052631	4.32289473684205	5.54751196172244	3.75463317384366	4.89623604465702	5.67271929824554	6.31839712918655	13.7228548644338	49.7848405103669	47.6382695374801	46.884720893142	39.9458054226475	28.5305502392345	15.7925757575757	18.834346092504	15.9620574162679	12.680933014354	16.6185825358852	4.55421850079737	5.77166666666663	7.21992822966502	9.01338118022324	14.7488437001595	23.0341307814992	45.8215151515152	48.7682775119617	43.2228309409889	17.1562121212121	16.5152950558214	12.5247846889952	15.4947448165869	15.0245853269538	5.90840510366819	21.1337679425837	13.8036842105263	22.5344976076555	12.040909090909	13.894346092504	18.4668899521531	21.5220015948963	51.7746331738437	48.8447607655503	27.7512041467304	34.0188596491228	23.0735805422647	24.7614114832536	9.43947368421046	8.68169856459326
589	21.3574401913875	3.58232854864424	4.79087719298237	3.18503987240822	4.12011164274313	4.71829346092495	5.83748006379576	12.9768261562998	50.3965709728867	48.5992663476873	47.6183891547049	40.0318181818181	29.1332376395534	15.890303030303	19.3606858054226	16.1091866028707	12.0613237639553	16.3931698564593	3.85751196172239	4.96271132376386	6.44866028708125	7.98708133971282	14.418548644338	22.6857256778309	46.3349441786283	49.0863636363635	43.8953429027113	17.0561562998404	16.4540031897926	12.363971291866	15.7462679425837	15.3860446570973	5.03481658692174	20.9097368421052	13.0492822966506	21.8862838915469	11.2148644338117	13.8127910685805	17.7920574162679	21.087543859649	52.0552631578946	49.0262519936204	27.5315948963316	34.9963157894736	23.218197767145	24.8527591706538	8.77870813397121	8.07275917065382
590	19.8020933014353	2.54031897926632	3.5893141945773	2.01880382775115	2.98167464114829	3.71259968102069	4.67778309409884	11.6219457735247	48.7808452950557	46.578548644338	45.9515470494417	39.0913716108452	28.5341626794258	15.5956778309409	18.8433014354067	15.5740510366826	10.833572567783	15.230933014354	2.65215311004781	3.89111642743217	5.30382775119612	6.67559808612435	12.7826794258372	21.3784370015948	44.5337161084528	47.0749122807016	42.180207336523	15.7653110047846	15.3244657097288	11.7581220095693	14.9149601275916	14.8803189792663	4.00942583732053	19.4173325358851	11.6544178628389	20.5584370015948	10.1907974481658	12.3800637958532	16.7534609250398	19.6216905901116	50.1327432216905	47.3743700159489	26.4001754385964	34.08322169059	22.3200956937799	23.1962679425836	7.46955342902706	6.98164274322164
591	20.2069019138756	3.00098883572568	4.4377033492823	2.65239234449761	3.54347687400319	4.14427432216906	5.23757575757576	11.8014035087719	49.489696969697	47.2557575757576	46.7856937799043	40.4168261562998	30.1437799043062	17.2430462519936	20.404976076555	16.994673046252	11.5868580542265	15.7454306220096	3.11207336523126	4.37350877192983	5.80531100478469	7.04950558213716	13.3719457735247	21.910956937799	45.3399681020734	48.1722009569378	43.2519776714513	16.781307814992	16.4549920255183	13.0202631578947	16.4118979266348	16.3799681020734	4.42468899521531	20.0483014354067	12.2277352472089	21.1469537480064	10.642360446571	12.9521052631579	17.6964593301435	20.4397926634769	50.8795693779904	47.8754066985646	27.1075757575758	35.6818979266348	22.9192503987241	24.340350877193	8.20992025518341	7.47567783094099
592	20.9182057416268	3.18459330143541	4.79279106858053	3.04100478468898	3.66846889952152	4.38920255183412	5.62730462519935	12.1294098883572	50.7394098883572	48.2847049441786	48.2030940988835	41.5174162679425	31.418644338118	18.7347846889952	21.814976076555	18.3068102073365	11.9206379585327	16.2911961722488	3.3865231259968	4.748995215311	6.12154704944179	7.21881977671451	13.9119298245614	22.4164274322169	46.4310685805422	49.3603189792663	44.3723444976076	17.7751993620414	17.5248803827751	14.1830023923445	17.132009569378	17.7445773524721	4.81822966507176	20.5804545454545	12.4341148325359	21.3660925039872	11.0074162679426	13.5319298245614	18.1816746411483	20.8033492822966	52.3030462519936	49.0721531100478	28.2766985645933	37.4479266347687	23.8813875598086	25.2000956937799	8.84824561403507	7.7339553429027
593	20.269288277512	3.02153907496007	4.16509569377984	2.77643540669849	3.51880382775116	4.26409090909086	5.0748006379585	11.4717145135566	49.3180143540671	47.1978149920256	47.0829744816588	40.76331738437	31.1400159489633	19.1976874003189	21.9718022328548	18.6992902711324	11.3061244019139	15.5484748803828	3.00354864433805	4.45334928229663	5.9263476874003	6.704298245614	13.1985645933014	21.5661244019139	45.2109409888358	48.1330303030304	42.8401355661882	17.4404465709729	17.0673923444976	14.1506519138756	17.1737958532695	17.9587639553428	4.36481658692179	19.6904306220095	11.7457336523126	20.7584928229665	10.5711722488038	13.0787878787879	17.5980622009569	20.486076555024	51.040518341308	47.9512041467306	27.7324960127592	37.1247687400319	23.3323285486443	24.4532775119617	8.26386762360441	7.62502392344494
594	20.0533732057417	3.22585326953752	4.64154704944183	2.82095693779909	3.74314194577356	4.39682615629989	5.19748006379589	11.1644657097289	48.4429824561404	46.412503987241	46.0176076555025	40.5124880382776	31.6729984051038	19.7718500797449	22.7695853269538	19.2725199362042	11.5780223285487	15.5687918660288	3.37154704944183	4.55138755980865	5.78724082934613	6.70347687400324	13.2426953748007	21.338389154705	44.3135566188199	47.1486283891548	42.4020414673047	17.4037958532696	17.3918979266348	14.5218301435407	17.5314673046253	18.7678947368422	4.73543859649128	19.8688277511962	11.8148963317385	20.4109250398725	10.3599362041468	13.0553907496013	17.8063317384371	19.9866347687401	49.7062041467305	46.9936682615631	27.4162200956939	37.2757416267944	23.3796331738438	24.2958692185009	8.6185805422648	7.74483253588522
595	19.9647368421052	3.12050239234447	4.44089314194574	2.80732854864431	3.47029505582135	4.2352073365231	5.04783891547048	11.0631180223285	48.8516507177033	46.7233333333333	46.7052232854864	40.9105901116427	32.4685486443381	20.7043141945773	23.5981658692184	20.2588357256778	11.2498325358851	15.6510406698564	3.18487240829343	4.35944178628387	5.91249601275914	6.42073365231258	12.9874082934609	21.1966267942583	44.6704864433811	47.34326953748	43.1712440191387	17.6726794258373	17.5324242424242	15.0790131578947	18.2407974481658	19.4904864433811	4.60598086124399	19.8393959330143	11.6267304625199	20.3862679425837	10.4248963317384	13.0657256778309	17.9328867623604	20.0075358851674	50.5560925039872	47.3177272727272	27.7476714513556	38.1684768740031	23.5965550239234	24.6092424242424	8.56226475279103	7.9091626794258
596	20.3387589928058	2.77155875299759	4.05254196642683	2.4261870503597	3.34424460431653	4.11731414868106	4.75755395683452	10.7391127098321	49.7017985611511	47.7861151079137	47.7233812949641	41.8488009592327	33.39551558753	21.8958992805755	24.756067146283	21.3183932853717	11.4120143884892	15.6728237410072	2.82143884892086	4.07997601918465	5.47117505995205	6.22122302158274	12.8933333333333	21.3281294964029	45.1739568345324	48.1623980815348	43.6700239808154	17.9392565947242	17.8356594724221	15.5139568345324	18.4047482014388	20.4221582733813	4.48697841726617	19.913309352518	11.5371942446043	20.6447002398082	10.3358033573142	12.8823021582734	18.0403597122302	20.3805995203837	51.3890647482015	48.1565947242207	28.1134532374101	39.4770263788969	23.9369784172662	25.0503357314149	8.50009592326139	7.54062350119904
597	20.5121462829736	3.30273381294959	4.57087130295759	2.93164668265385	3.82541966426853	4.46274980015982	5.28958433253394	10.9536610711431	49.5837010391686	47.3146282973621	47.2832134292566	41.9590407673861	33.9903357314148	23.0647002398081	25.5522621902478	22.2527098321342	11.637521982414	15.8975899280575	3.35753796962426	4.50764988009589	5.90550759392482	6.33893685051955	13.0562589928057	21.2782573940847	44.8874580335732	47.7785371702638	43.5517825739408	18.3995283772981	18.2584332533973	16.1919724220623	19.05034372502	21.1021342925659	4.81471622701833	20.1182553956834	11.7682813749	20.4849480415667	10.3628697042366	13.4189448441247	18.3869144684252	20.3997521982414	50.7719744204636	47.7140447641886	28.1597681854516	39.9069544364508	24.3803996802558	25.1211111111111	8.9682573940847	8.04426059152674
598	20.2362350119904	2.98551558753	3.95624300559553	2.47609912070345	3.47238209432456	4.13553956834535	4.85980015987211	10.8456914468425	49.2708073541167	46.9278497202238	47.3043804956035	42.0629976019185	34.3820543565148	23.7393365307754	26.1561870503597	23.0695763389289	11.4561790567546	15.5445143884892	2.82283772981616	4.39550759392489	5.52217426059155	6.24529976019188	12.9021662669864	20.7171302957634	44.5379936051159	48.1506314948041	43.5938768984812	18.1033733013589	18.1193045563549	16.2547182254197	18.7699360511591	21.669584332534	4.6986250999201	19.7252158273381	11.3058353317346	20.2230855315747	10.2093924860112	13.23965627498	18.2823900879297	20.2798081534772	50.5741087130296	47.5600799360512	28.1405115907274	40.3936370903277	24.5689928057554	25.0735091926459	8.74562749800162	7.56652278177458
599	20.510881294964	3.48043165467627	4.67683453237411	3.17681055155876	3.93752997601919	4.68323741007195	5.43661870503598	11.0482014388489	49.40448441247	47.561726618705	47.4269064748201	42.6708153477218	35.2622302158273	25.0782014388489	27.4597362110312	24.4041007194245	11.8915587529976	15.9798381294964	3.52515587529977	4.75597122302159	5.88700239808154	6.40791366906476	13.2725419664269	21.4887529976019	45.127721822542	47.9434292565947	43.9293525179856	18.8847721822542	18.6521103117506	17.3239928057554	19.5255635491607	23.0440047961631	5.05103117505996	20.3620143884892	11.5411990407674	20.7104076738609	10.6768585131895	13.4338848920863	18.7364748201439	20.8587529976019	51.0132853717026	47.8185611510791	28.8568824940048	41.0929736211031	24.8297601918465	25.7614628297362	9.3521582733813	8.20621103117507
600	20.055551558753	3.10669064748203	4.27748201438851	2.71329336530777	3.55331734612312	4.21896083133495	5.02746602717827	10.4979456434852	48.8473141486811	46.5864428457234	46.9318545163869	42.5228377298162	35.1509192645883	25.3513429256595	27.8049080735412	24.8063069544365	11.6072821742606	15.5875	3.24517186251001	4.34513189448443	5.55867306155077	5.84662669864111	12.4241247002398	20.7766666666667	44.2977298161471	47.5178177458034	43.2868425259792	18.6505915267786	18.0181534772182	17.1101079136691	19.1628137490008	23.0806954436451	4.46350119904079	19.8491366906475	11.1165867306155	20.1772342126299	9.95383693045565	13.3115267785772	18.2402797761791	20.3956674660272	50.3688169464429	47.0935891286971	28.2086091127098	41.0656914468425	24.3539248601119	25.4403836930456	9.15146282973623	7.78425259792168
601	19.8064748201439	2.18143884892091	3.56937649880099	1.98594724220627	2.69091127098325	3.3524940047962	4.19191846522786	9.697721822542	49.2999520383693	47.0288729016787	47.2682494004796	42.4726139088729	35.808345323741	26.0711750599521	28.3073860911271	25.4260191846523	10.8328537170264	15.1089928057554	2.35784172661875	3.67489208633096	4.74916067146287	5.13976019184656	11.9853956834533	20.2240047961631	44.3457314148681	47.3763549160672	43.4127817745803	18.4538848920863	17.8071942446043	16.8145683453238	19.1026139088729	23.5379856115108	3.81076738609116	19.373345323741	10.324412470024	19.46654676259	9.43587529976022	12.2913908872902	17.9192565947242	19.753309352518	50.6199040767386	47.4439808153477	28.0744844124701	41.2268585131895	24.4023261390888	24.7997122302159	8.57577937649883	7.13947242206238
602	19.4013729016786	1.96533173461232	3.24324540367706	1.80133493205435	2.5636131095124	3.4418065547562	3.93271782573942	9.44749000799361	49.6521103117506	47.2823661071143	47.6384572342126	43.3199120703437	36.4617106314949	27.1025019984013	29.6022541966427	26.3627338129497	10.7955955235811	14.9515107913669	1.97594724220624	3.21017585931255	4.43011990407676	4.69462829736213	11.8668745003997	20.0768185451639	44.796346922462	48.3004236610711	44.1958033573142	18.6026778577139	17.6161071143085	17.3098681055156	19.4285611510791	23.9723741007195	3.71478816946444	19.4776558752998	10.2574900079936	19.2123501199041	9.26490807354119	12.2426298960831	17.8083852917666	19.7595603517186	51.1350679456435	47.5532773780975	28.3837010391687	42.2708393285372	24.7014548361311	25.1366107114309	8.64792965627498	7.26989608313349
603	20.3079507211538	3.03713942307691	4.26743589743588	2.73756410256408	3.66014423076923	4.26409455128203	4.99036057692307	10.1576041666666	50.3021153846154	47.6825801282051	48.2357932692308	43.9881570512821	37.2262820512821	28.7124919871795	30.7960897435898	27.7964903846154	11.5674439102564	15.960546875	2.92122596153843	4.32068910256409	5.58419070512819	5.82053685897435	12.5308573717949	20.9703766025641	45.1669551282051	48.6254487179487	44.5330288461539	19.479703525641	18.5805608974359	18.3948617788462	19.917516025641	25.187219551282	4.62443108974356	20.1928425480769	11.353766025641	20.2432211538462	10.2468028846154	13.5002483974359	18.6739823717949	20.6105929487179	51.376266025641	48.4625080128205	28.886858974359	42.9293509615385	25.4371153846154	25.8705128205128	9.80368589743589	8.17078525641024
604	20.3996875000001	3.40833333333341	4.6008173076924	3.03687500000009	3.74293269230778	4.45331730769242	5.05556089743599	10.3663461538462	49.6506730769232	47.2598237179488	47.5418910256411	43.1903205128206	37.3275641025642	29.3145032051283	31.1672756410258	28.303060897436	11.888685897436	15.887139423077	3.45641025641033	4.37075320512831	5.74416666666676	5.7995673076924	12.4209294871796	20.8217147435898	44.880528846154	47.9548557692309	44.0278044871796	19.5667467948719	18.6322916666667	18.6943149038462	20.154967948718	25.6710576923078	5.02519230769243	20.2961658653847	11.1257211538462	20.1175801282052	10.1901121794873	13.2766346153847	18.778028846154	20.6606250000001	50.6787179487181	47.5314583333334	28.8242467948719	42.2333653846155	25.5327243589745	25.9589743589744	10.0032371794873	8.20054487179499
605	20.0959615384615	3.46129807692304	4.67685897435895	3.03330128205125	3.94785256410253	4.63480769230766	5.23286858974356	10.278766025641	48.458733974359	46.6320673076923	46.850592948718	42.6026923076923	36.9726762820513	29.6628365384615	31.5705448717949	28.4558493589743	11.6123237179487	15.6658413461538	3.44168269230767	4.76841346153843	5.84366987179484	5.90700320512818	12.3940224358974	20.2192147435897	43.908141025641	47.0826282051282	43.4233173076923	19.555641025641	18.3075801282051	18.5840144230769	19.8548397435897	25.9818108974359	5.17575320512817	19.9860456730769	11.015	19.3355608974359	9.93828525641023	13.2500961538461	18.6145352564102	20.1891506410256	49.9047115384615	46.7695192307692	28.2803846153846	41.7722916666667	25.0430769230769	25.4051121794872	10.1488141025641	8.46141025641023
606	19.1396634615385	2.31408653846154	3.54314102564103	2.06450320512821	2.92139423076923	3.64817307692308	4.00977564102564	9.23419871794872	48.5756730769231	46.2478365384615	46.9966987179487	42.658733974359	37.0326923076923	30.1257692307692	31.6511538461538	28.6548557692308	10.8852403846154	15.0142788461538	2.40137820512821	3.74969551282051	4.7361217948718	4.83589743589744	11.5526762820513	19.4792307692308	44.041875	46.8288942307692	43.1803846153846	18.8866185897436	17.6652724358974	18.1409495192308	19.0554326923077	25.7765224358974	4.00391025641026	19.4764302884615	10.1698076923077	18.8095993589744	9.14889423076923	12.2942948717949	18.2436538461538	19.4813942307692	49.9454967948718	46.6339583333333	28.0608012820513	42.0316666666667	24.7105128205128	24.7759134615385	9.49012820512821	7.44948717948718
607	20.2492067307692	2.84908653846156	4.04418269230771	2.67415064102566	3.44604166666669	4.23741987179488	4.60766025641027	9.81440705128206	48.9608653846153	46.7090705128205	47.1081891025641	43.0936378205128	37.9579807692308	31.3401602564102	32.6629006410256	29.8597275641026	11.2879006410257	15.4700721153846	2.84979166666669	4.07828525641028	5.23379807692309	5.31633012820514	12.0106891025641	19.9355448717949	44.2916346153846	47.2016506410256	43.6610256410256	19.4092467948718	17.9684455128205	18.7425	19.5427884615384	26.7476923076923	4.48653846153848	19.9815745192308	10.9875961538462	19.2089423076923	9.52721153846155	12.9178205128205	18.578733974359	19.9602403846154	50.2067467948718	47.1871314102564	28.3161538461538	42.4949679487179	25.6186057692308	25.390016025641	10.2846153846154	7.99552884615386
608	20.3400841346154	3.50240384615388	4.64537660256411	3.12391826923079	4.11481570512822	4.53792467948719	5.27111378205132	10.160953525641	48.3610817307691	46.2801201923076	47.0347676282051	42.7250881410255	37.5206650641024	32.0676923076922	32.9572115384615	30.115360576923	11.555016025641	15.6547475961538	3.58459134615386	4.37686698717946	5.67633012820513	5.60879807692306	12.1158012820513	19.8570673076923	43.758469551282	46.9393349358974	43.1095112179486	19.6588221153846	18.5392948717949	18.9581971153846	19.4637580128205	26.7711298076923	5.24415865384624	20.2038641826923	10.9351282051282	19.3088221153846	9.73540865384614	13.173108974359	18.7940064102564	20.4482612179487	49.6137419871794	46.7135657051282	28.3483814102564	42.147235576923	25.4375400641025	25.4594791666666	10.9216266025641	8.48058493589746
609	20.3426204819278	3.23835341365463	4.5167469879518	3.04779116465863	3.85489959839358	4.51220883534137	5.08939759036148	10.0229718875502	49.1122088353413	46.8059437751004	47.3714056224899	43.477751004016	38.4933734939759	33.3508032128514	34.0361044176706	30.874016064257	11.7420883534137	15.7998795180723	3.16369477911646	4.38409638554216	5.40883534136545	5.56726907630523	12.0455020080321	20.1141365461848	44.6875100401607	47.1365461847389	43.6728514056225	19.9526506024096	18.094578313253	19.3282530120482	19.8618473895582	27.3609236947791	4.81184738955822	20.1518373493976	10.9627309236948	19.4569076305221	9.63008032128511	13.1292771084338	18.8390763052209	20.318032128514	50.4336947791164	47.2027710843373	28.7853815261044	42.6902409638554	25.8589558232932	25.539156626506	11.188875502008	8.3304016064257
610	19.7859939759036	2.93737349397591	4.06276305220883	2.66096385542169	3.60097188755021	4.16390361445783	4.68127710843374	9.58391967871487	48.3785863453816	46.3555421686747	46.5738875502008	42.86340562249	38.6204016064257	33.4067068273092	34.1528192771084	31.1065542168675	11.3633815261044	15.238608433735	2.90904417670684	4.0865060240964	4.88957429718877	5.17825702811246	11.5176064257028	19.4228192771084	43.9233975903615	46.6972931726908	43.0779116465864	19.5743935742972	17.6403614457831	19.1227831325301	19.1073815261044	27.2837831325301	4.4585140562249	19.7966626506024	10.6696144578313	18.7450120481928	9.26975100401608	12.6797429718876	18.5904497991968	19.8758473895582	50.1899437751004	46.6025542168675	28.154	42.3130843373494	25.4512771084337	25.2864257028113	10.816578313253	8.31179919678715
611	20.0202168674699	3.02340562248989	4.23039357429713	2.64595180722885	3.6165622489959	4.39196787148588	4.84636144578309	9.81382329317262	48.4146265060241	46.3894939759036	47.2025622489959	42.9948273092369	38.3317831325301	33.7510040160642	34.7623775100401	31.7587550200803	11.0872128514055	15.3281746987951	3.06831325301198	4.17567068273087	5.28274698795177	5.25910040160636	11.7581606425702	19.7757590361445	44.1666666666667	46.8686666666666	43.3552851405622	19.9327469879518	17.7001606425702	19.1254036144578	19.3177590361445	27.6241767068273	4.66450602409635	19.7799518072289	10.5001606425702	18.8081606425703	9.45391164658629	12.9886746987951	18.597156626506	19.8934939759036	50.0667630522088	46.4802008032128	28.1614457831325	42.2844176706827	25.5169718875501	25.3253895582329	11.2857590361445	8.24665060240956
612	19.7726686746989	3.05990361445787	4.3757429718876	2.85636144578317	3.65927710843378	4.40948594377514	4.82656224899602	9.6202570281125	48.3447550200804	46.1144578313253	46.7109397590362	42.7553975903615	38.917670682731	34.8341927710844	35.0884899598394	31.8666987951808	11.4060803212852	15.4894036144579	3.02359839357435	4.27054618473902	5.34593574297192	5.29129317269081	11.6495582329318	19.3892208835342	43.9721686746988	46.80940562249	43.177670682731	19.8006666666667	17.9358634538153	19.1883313253013	19.3001847389559	27.7347630522089	4.73017670682735	19.9481686746988	10.670530120482	18.8440562248996	9.42371887550205	12.5575421686747	18.6604096385543	19.9887309236948	49.8962891566265	46.2782329317269	28.3759277108434	42.5071646586346	25.7851887550201	25.2421204819277	11.3935823293173	8.15110040160648
613	19.9633614457831	3.63477911646581	4.86070682730918	3.09346184738951	4.05548594377506	4.83253012048188	5.18084337349394	9.89599196787146	49.050546184739	46.773686746988	47.5896385542169	43.7135341365462	39.4340722891566	35.857983935743	36.2437108433735	32.7015100401606	11.7538072289156	15.9166385542168	3.53528514056221	4.4652771084337	5.62173493975901	5.56974297188751	12.0480481927711	19.6993092369478	44.4940963855422	46.8416385542169	43.3626907630522	20.5595341365462	18.1230120481928	19.6919939759036	19.5015421686747	28.3403614457831	5.20383935742967	20.3538012048193	11.0501204819277	19.069156626506	9.69933333333331	13.0780240963855	19.0667469879518	20.5191967871486	50.4346265060241	46.8416626506024	28.6652128514056	43.0118955823293	26.2239437751004	25.5433654618474	12.1456465863453	8.70139759036141
614	19.9980662650602	2.89406425702811	4.0020562248996	2.36787148594378	3.53648995983936	4.17553413654619	4.77693975903615	9.70160642570281	48.8104176706827	46.8667228915663	47.3687550200803	43.4136224899598	39.5487630522088	36.253686746988	35.9453815261044	33.0192610441767	11.2112690763052	15.5811385542169	2.87647389558233	4.01989558232932	4.99575100401607	4.85609638554217	11.2622329317269	19.3764096385542	44.6324497991968	47.2036546184739	43.5675100401606	19.9420080321285	17.5688112449799	19.272343373494	19.1464819277108	28.1943855421687	4.45126104417671	19.9929698795181	10.4831485943775	18.4146265060241	9.07444979919679	12.6934618473896	18.7052530120482	19.9646265060241	50.2852690763052	46.6317670682731	28.5703453815261	42.7190522088353	26.0721365461847	25.2995180722892	11.8783453815261	8.25074698795181
615	21.3538614457831	4.1756867469879	5.52691566265055	3.67195983935738	5.01360642570276	5.31905220883529	6.05275502008027	10.81318875502	50.5572931726907	48.4545140562249	49.0653493975903	45.3243373493975	41.1044658634538	38.7384819277108	37.9935020080321	34.7032449799196	12.6502891566265	16.7931987951807	4.18847389558227	5.57358232931722	6.51354216867464	6.25910040160638	12.7173172690763	20.6960240963855	46.3061606425702	48.9402008032128	45.3836064257028	21.3982650602409	19.0057751004016	20.7707289156626	20.7131807228915	30.2511084337349	5.82812048192765	21.5104277108433	11.9569156626505	19.8123935742971	10.5156626506024	13.7278554216867	20.3235742971887	21.4248032128514	51.8595903614457	48.3876465863453	30.058626506024	44.3240080321285	27.5911325301204	27.1144979919678	13.404875502008	9.65375100401603
616	19.6409337349398	2.348562248996	3.34618473895584	1.85968674698797	2.7702730923695	3.51123694779118	4.10120481927713	9.00980722891568	48.2059116465864	46.2619357429719	47.2848835341366	43.2670200803213	39.3463614457832	37.1189799196788	36.2549397590362	32.9278072289157	10.6654457831325	14.6535361445783	2.25191967871487	3.19735742971889	4.4795903614458	4.32625702811246	10.6008112449799	18.5375983935743	44.1889799196787	46.6166666666667	43.236281124498	19.4521044176707	17.0110522088354	18.9082469879518	18.4221526104418	28.5481285140563	3.66708433734942	19.3731144578313	9.83657028112452	17.7267630522089	8.44573493975906	11.8144337349398	18.1043132530121	19.4003132530121	50.0160562248996	46.1204979919679	27.7208032128514	42.2781204819277	25.3706345381526	24.9968755020081	11.66340562249	7.83693975903616
617	19.4742149758454	2.50971014492758	3.88840579710148	2.33631239935588	3.42529790660231	4.16816425120775	4.4228985507247	9.34837359098233	48.4252818035427	46.572077294686	47.4113526570048	43.7076006441224	39.6620450885668	37.5502093397746	37.0224959742351	33.3867793880838	10.9889371980676	15.0707971014493	2.66876006441227	3.80231884057976	4.73539452495978	4.52760064412244	11.0497423510467	18.7680515297907	44.2460064412239	46.98307568438	43.2412077294686	19.9222866344606	17.3081320450886	19.4038043478261	19.1934299516909	28.9724154589372	4.08206119162645	19.9109178743962	10.2900966183575	18.028808373591	8.72834138486317	12.2208212560387	18.5057971014493	19.7547987117553	50.0217713365539	46.3734138486313	28.1353784219002	42.4357648953301	25.9194202898551	25.3323027375202	12.3871497584541	8.34020933977457
618	19.5740481927711	3.39115662650599	4.44285140562245	2.87644176706824	4.03846586345379	4.77455421686744	5.10707630522086	9.8643614457831	47.5679598393574	45.6330120481928	46.6477911646586	42.7954457831325	39.0597269076305	37.7326987951807	36.7593574297189	33.2883534136546	11.2858232931727	15.4442590361445	3.318016064257	4.46424899598391	5.59795180722888	5.26008835341362	11.3692610441767	18.7307871485943	43.5260963855422	46.1631807228915	42.8174618473895	20.2036867469879	17.3001124497992	19.4462530120482	19.4597108433735	28.7770843373494	4.90121285140558	19.946813253012	10.8332369477911	18.3065542168674	9.30416867469876	12.6336224899598	18.6477751004016	19.5625542168674	48.9571004016064	45.4562730923695	28.2663775100401	41.3239437751004	25.9203373493976	25.1265140562249	12.9661285140562	8.79380722891564
619	20.1674154589372	3.24049919484703	4.41323671497588	2.88468599033818	3.89132045088569	4.6653623188406	5.21470209339776	9.88684380032206	49.0858293075684	47.2782769726247	47.8848631239935	44.2094847020933	40.4758615136876	39.233268921095	38.2160547504025	34.518808373591	11.6116103059581	15.7901690821256	3.27225442834139	4.4767471819646	5.59911433172303	5.28191626409018	11.5039935587762	19.2914492753623	45.0036714975845	47.3619323671497	43.916650563607	20.6891626409018	18.2109017713365	20.222693236715	20.0826247987118	29.7547987117552	4.71264090177133	20.5353140096618	10.7928180354267	18.5600644122383	9.3057809983897	12.658808373591	19.0375201288245	20.3858293075684	50.8825925925926	46.7406763285024	28.9082447665056	43.0306763285024	26.41307568438	25.9459098228663	13.4373913043478	9.12070853462158
620	20.4590217391304	3.25183574879227	4.58570048309178	3.01502415458937	4.26850241545893	4.9163768115942	5.34512077294686	10.073574879227	48.9230434782609	47.4968115942029	47.5319323671498	44.3387439613527	40.6323671497585	39.9901449275362	38.6155072463768	35.0779710144928	11.784154589372	15.8422463768116	3.37009661835748	4.47661835748792	5.78937198067632	5.40135265700483	11.7069082125604	19.4554589371981	45.1524154589372	47.7076328502415	44.2476811594203	20.7257971014493	18.5659420289855	20.4952536231884	20.2242028985507	30.1081642512077	5.00579710144927	20.8680072463768	11.0018357487923	18.632270531401	9.37599033816425	12.744154589372	19.3624637681159	20.4929468599034	51.0153140096618	46.5728985507246	28.988309178744	43.4472946859903	26.8143961352657	26.3713526570048	13.9626570048309	9.4319806763285
621	20.0722705314009	3.1005314009661	4.31004830917866	2.82552334943631	3.87339774557157	4.490112721417	5.05033816425113	9.589420289855	48.1693236714975	46.606650563607	47.0226570048309	43.5947342995169	39.6978582930756	39.4571497584541	37.9618196457327	34.4584863123993	11.2631239935587	15.3346376811593	3.12030595813196	4.46504025764886	5.40299516908206	5.15785829307559	11.0371819645732	18.8276006441223	44.1533333333333	46.5616747181964	43.3201771336553	20.5517874396135	17.9661191626408	20.0966304347825	19.7556199677938	29.8670531400966	4.84887278582922	20.2384661835748	10.5872302737519	17.9737198067632	9.03177133655387	12.3980193236714	19.0605958132044	20.0828985507246	49.9952012882447	45.9921417069243	28.4167793880837	41.9866988727858	26.3665378421899	25.6743156199677	13.9010144927535	9.08566827697252
622	19.9298671497584	3.0910789049919	4.47991948470202	2.87748792270525	3.98505636070847	4.64185185185179	5.09679549114323	9.58974235104664	48.5212882447665	46.9818357487922	47.1656843800322	43.6565056360708	40.0589855072464	40.1834943639291	38.2791948470209	34.5823349436392	11.5512238325281	15.4970289855072	3.21914653784213	4.40550724637675	5.32684380032201	5.10004830917868	11.2647342995168	18.7144927536232	44.3189694041867	46.4645893719807	43.0243639291465	20.6200483091787	18.2158293075684	20.3383333333333	19.8584863123993	30.0547342995169	4.70734299516901	20.5001932367149	10.8625281803542	17.9021256038647	8.84119162640898	12.5264412238325	19.1027697262479	20.1105152979065	50.0207085346215	46.0604186795491	28.4752657004831	42.3713204508856	26.6696618357487	25.8316425120772	14.1618679549114	9.13863123993554
623	19.754190821256	2.8905072463768	4.46069243156203	2.8316264090177	4.0368518518519	4.67933977455717	4.81503220611913	9.6237600644122	49.3224315619967	47.8650966183574	48.3578502415458	44.1726006441223	41.1974154589371	41.353341384863	39.2753301127213	35.4263446054749	11.5859822866345	15.6662922705314	2.99460547504026	4.28488727858294	5.23547504025768	4.83099033816424	11.0668196457327	18.9697906602254	45.2478743961352	47.6546698872785	44.2530112721416	21.2259420289854	18.4545813204509	20.8634480676328	20.3509822866344	31.0507809983896	4.63188405797102	20.7321739130435	10.6105072463768	18.0557246376812	8.97557165861513	12.4912479871176	19.2750644122383	20.4737117552335	51.2328582930756	47.3844122383252	29.2136070853462	43.189573268921	26.6969323671497	26.0968115942029	14.462922705314	9.30834943639294
624	20.2307608695653	3.37594202898558	4.37797101449281	3.0697101449276	4.26971014492761	5.01753623188414	5.16000000000005	9.7075362318841	48.0862318840581	46.9260869565218	47.1234782608697	43.308115942029	40.3063768115943	40.3666666666668	38.4495652173914	35.0139130434783	11.5391304347827	15.5384782608697	3.29057971014501	4.33826086956527	5.56521739130441	5.12956521739135	11.1973913043479	18.6268115942029	43.9133333333334	46.6439130434783	42.9776811594203	20.7411594202899	18.7192753623189	20.6644565217392	20.4227536231885	30.4295652173914	4.92594202898558	20.6402173913044	10.9295652173913	17.9191304347827	8.9794202898551	12.2855072463769	18.9382608695653	19.9702898550725	49.9488405797102	45.8914492753624	28.6398550724638	42.0791304347827	26.4828985507248	25.9995652173913	14.5744927536232	9.46927536231891
625	18.8287046004842	2.34953188054877	3.75648103309118	2.33230831315576	3.32842615012102	4.01358353510892	4.28713478611779	8.95061339790151	47.2489830508475	45.5675060532688	46.1288377723971	42.9035593220339	39.4937853107345	40.1495883777239	37.8423405972558	34.1524778046812	10.7611057304278	14.5003147699757	2.30837772397089	3.4185068603712	4.54163034705404	4.12620661824048	10.2689669087974	17.9237288135593	43.7506053268766	45.5000807102502	41.9389749798224	19.7567393058918	17.8642534301856	20.0262227602905	19.915601291364	30.14799031477	4.13199354317997	19.8432929782082	9.80513317191278	17.3287570621469	8.09932203389828	11.5978531073446	18.476408393866	19.3719128329298	48.8447054075868	45.0111460855528	27.7407021791767	41.6173769168684	25.7045359160613	25.3755125100888	13.9860774818402	8.77493139628732
626	19.8407185990338	2.82702093397746	4.20211755233497	2.26445249597427	3.6970853462158	4.36857487922707	4.66820450885673	9.30141706924316	48.4261433172302	47.0286231884057	47.4445893719806	43.8628663446054	40.2473913043478	41.2920772946859	39.1003864734299	35.4028421900161	11.1779307568438	15.1986050724638	2.90728663446059	4.02756843800327	5.09842995169084	4.50367954911435	10.5168115942029	18.3681481481482	44.6503301127213	46.7880595813203	43.3767149758453	20.6923510466988	18.802616747182	20.7732004830918	20.5463929146538	31.2863285024154	4.28351851851858	20.2855857487923	10.4819001610306	17.6375120772947	8.60871980676329	12.1282125603865	18.7228421900161	19.4979388083736	50.3337198067632	46.0397423510466	28.6168276972624	42.5120128824476	26.4407809983897	25.9995169082125	14.8461755233494	9.37615136876011
627	19.1819975786925	2.20941888619847	3.37205811138006	1.781630347054	3.13470540758666	3.75429378531065	4.24545601291359	8.77121065375296	47.7785310734464	46.339596448749	46.6407263922518	42.9947296206619	39.8186844229217	40.9017594834544	38.1421953188055	34.6729217110573	10.6076916868442	14.3523849878934	2.12983050847448	3.31272800645673	4.34587570621462	3.7158030669894	9.92791767554475	17.4634866828087	43.2306456820016	45.9877966101695	42.1195318805488	20.1181355932203	18.3071105730428	20.0830508474576	20.2464326069411	30.67	3.87964487489904	19.8016404358353	9.51655367231632	16.6985794995964	7.74426150121055	11.4969975786924	17.944826472962	19.0726311541566	48.7457384987893	45.3146408393866	27.806004842615	41.3895238095238	25.644406779661	25.5784261501211	14.6193058918482	8.77701372074248
628	19.4968644067796	3.11305084745758	4.19203389830508	2.52887005649716	3.96887005649715	4.83361581920901	5.00983050847456	9.43293785310735	47.1222033898306	46.3105084745763	46.7849717514125	42.9872316384181	39.9846892655367	40.9628813559323	38.7718079096045	34.8929943502825	11.173220338983	14.943813559322	2.94604519774011	4.20338983050844	5.20355932203388	4.48689265536723	10.4821468926554	18.0442372881356	43.6206214689266	45.7484745762712	42.4665536723164	20.6035593220339	18.97197740113	21.0537288135593	20.835988700565	31.2113559322034	4.63836158192087	20.31	10.3337853107345	16.9883050847458	8.49384180790959	11.8267231638418	18.5437853107345	19.5743502824859	49.0293220338983	45.1064406779661	28.2759322033898	41.4544632768362	25.9175141242938	25.8431073446328	15.2677401129944	9.53214689265536
629	18.6053631961259	2.2209200968523	3.50060532687651	1.97044390637611	3.27718321226796	4.07585149313963	4.16051654560129	8.6063196125908	46.4785552865214	45.3069814366425	45.3961259079903	41.8877481840194	38.7533736884584	40.3434866828087	37.9845197740113	34.1451493139629	10.3356739305892	14.3890859564165	2.41796610169491	3.38100887812752	4.30569814366425	4.13567393058918	9.72742534301856	17.1300403551251	42.3741807909605	44.7000403551251	41.5784584342211	19.826795803067	18.4337530266344	20.1826997578693	20.331210653753	30.6776674737692	3.82702179176755	19.4506537530266	9.6909200968523	16.2283535108959	7.66125907990315	11.1217756255044	17.7519128329298	18.8417998385795	47.911186440678	44.104414850686	27.222784503632	40.4901533494754	25.2866585956416	25.2665052461663	14.6985472154964	8.86326069410815
630	19.3786440677967	3.02878934624704	4.33750605326886	2.69437449556102	4.19350282485885	4.72637610976602	5.09615012106546	9.30551251008888	46.9741565778855	46.0113962873285	45.9745439870864	42.8504035512511	39.4494430992737	41.2583050847458	38.862364810331	34.8650847457628	11.0261581920905	15.0185048426151	3.03880548829709	4.12190476190483	5.23284907183222	4.92622276029068	10.6090879741728	17.7190879741728	43.1507990314771	45.4168200161421	42.1008878127523	20.7997175141244	19.2348022598871	21.222475786925	21.2510088781276	31.9577320419694	4.6013155770784	20.3103147699759	10.4977401129945	17.006359967716	8.39859564164657	11.9857223567394	18.4370217917676	19.4470702179178	48.85797417272	44.6689830508475	28.446376109766	40.9355044390639	25.7960936238903	26.0159967715901	15.7545762711865	9.50280064568208
631	20.0513498789346	3.43454398708635	4.72119451170298	3.04494753833736	4.52710250201775	5.069200968523	5.31367231638418	9.76730427764326	47.9230750605327	47.1534705407587	47.129612590799	43.5539225181598	40.4073527037934	42.3387812752219	39.4928974979822	35.5750040355125	11.5214366424536	15.5027360774818	3.47794188861985	4.58139628732849	5.57291364003228	5.08065375302662	10.8044309927361	18.1275625504439	44.0372235673931	46.3420742534302	42.9270460048426	21.2699757869249	20.0503389830508	22.0915435835351	22.2143744955609	32.5663599677159	5.05532687651331	21.107318401937	10.7937288135593	17.5775464083939	8.63015334947537	12.2564648910412	19.0782001614205	20.0747296206618	49.7253268765133	45.7538337368846	28.7967473769169	42.2705326876513	26.6729862792575	26.6194188861985	16.5073849878935	10.2122760290557
632	20.7805569007263	3.53359967715905	4.62138821630354	3.03987893462474	4.46151735270386	5.47011299435032	5.46661016949157	9.95108151735274	48.5086440677966	47.4253349475383	48.0442292171105	44.0058111380146	40.81401937046	43.207610976594	40.04401937046	36.368385794996	11.6156416464891	15.5860230024213	3.48327683615824	4.8623486682809	5.68861178369659	5.11981436642458	10.830371267151	18.5163034705408	44.3514447134786	46.9920419693301	43.4281920903955	21.3640920096853	20.4995076674738	22.6111622276029	22.599184826473	33.5745359160613	4.93534301856341	21.206083535109	10.8966747376917	17.6476190476191	8.76119451170306	12.1388942695723	18.9986117836966	20.1475302663438	49.9219209039548	46.1162792574657	29.3330750605327	42.7535189669088	26.9036158192091	27.0650363196126	16.9166263115416	10.412776432607
633	19.4824939320389	2.42220064724922	3.57112459546928	2.1215938511327	3.65364886731394	4.28193365695796	4.61068770226539	8.73842233009711	47.1946440129451	46.3317556634305	46.4217637540454	43.0312297734629	39.4264724919095	42.0103559870551	38.6913430420713	35.2474757281554	10.6981310679612	14.4849393203884	2.54995954692559	3.5022087378641	4.60967637540456	4.0277022653722	9.67832524271848	17.1022977346279	43.1574757281554	45.5647572815535	42.0592718446603	20.202572815534	19.5941666666667	21.5232220873787	21.6561084142395	32.3837702265373	3.918430420712	20.1521601941748	9.84841423948223	16.1891100323625	7.54093042071201	11.2474110032363	18.1256877022654	19.1523705501618	48.621504854369	44.9608980582525	27.9064158576052	41.1457524271845	25.6093527508091	26.1644417475729	16.275145631068	9.56409385113272
634	19.0172330097087	1.81952265372159	3.00601132686076	1.65366504854362	3.15645631067954	3.81228155339796	3.96432038834944	8.17400485436883	47.703851132686	47.1160275080906	46.9303074433657	43.0312702265372	39.7120064724918	42.5116990291262	39.465857605178	35.320566343042	10.3925809061488	14.3021662621358	1.85783171521026	3.09152912621351	4.23648867313908	3.73817961165041	9.32478155339799	17.1091828478964	43.8293770226537	45.9362621359223	42.1716504854368	20.3057038834951	19.7128802588996	22.1455461165048	21.9327346278317	33.4473867313916	3.62248381877016	20.1718992718446	9.51348705501612	16.025420711974	7.49881877022645	11.0408899676375	18.2624029126213	18.8169498381876	49.2434627831715	44.933996763754	27.944571197411	41.5772006472491	26.0804368932038	26.5656472491909	16.3762297734627	9.22313915857598
635	19.9404975728155	3.15337378640777	4.32964401294498	2.68674757281553	4.34129449838187	4.78319579288025	5.24485436893204	9.57233818770227	47.7929854368932	46.8293365695793	47.0436650485437	43.4193932038835	39.7595145631068	42.8571763754045	39.7800242718446	36.0524595469256	11.2505177993527	15.5544538834951	3.25878640776699	4.48719255663431	5.3007281553398	4.62233009708737	10.3578802588997	17.8629935275081	44.0653236245955	46.411286407767	42.784854368932	21.0811245954693	20.9230258899676	22.9910133495146	22.9502508090615	33.9484708737864	4.74537216828479	20.9701577669903	10.5584708737864	16.9061488673139	8.43952265372168	11.9093042071197	19.0003398058252	19.8438915857605	49.3141019417476	45.5319417475728	28.8096925566343	41.6868446601942	26.5276537216828	27.0239401294498	17.5664805825243	10.6342313915858
636	18.9568810679612	2.34583333333335	3.31088187702268	1.83703883495148	3.39334142394824	4.1037378640777	4.19572815533983	8.36474919093854	47.0591343042071	46.4245550161813	46.2155825242719	42.9022734627832	39.1816504854369	42.1973139158576	39.1494174757282	35.1334708737864	10.3825647249191	14.27875	2.2245873786408	3.35437702265375	4.45155339805828	3.68353559870553	9.26549352750811	16.658284789644	42.6763673139159	45.0996763754045	42.0228802588997	19.9572006472492	20.220072815534	22.3790716019418	22.5441504854369	33.4908252427185	3.65545307443369	20.0845145631068	9.59404530744339	16.0714158576052	7.27767799352753	11.0813834951457	18.0333009708738	18.6363025889968	48.5423300970874	44.2818932038835	28.054927184466	40.9137459546926	25.7425889967638	26.037645631068	16.916504854369	9.8172087378641
637	18.7364927184467	1.90241909385119	3.07436084142403	1.48355987055022	3.1232686084143	3.69979773462791	3.8274110032363	8.48354368932043	46.9081553398059	46.3320064724919	46.4716990291262	42.3040372168285	39.2122653721683	42.6127912621359	39.2653398058253	35.1276618122978	9.98503236245962	14.0567233009709	2.07619741100331	3.19145631067968	4.0568689320389	3.46689320388356	9.16714401294503	16.457006472492	43.0946682847897	45.2211326860842	42.1223867313916	20.3166100323625	20.5346844660195	22.3960922330098	22.724077669903	33.6454449838188	3.29543689320395	20.0709405339806	9.61937702265378	15.6146359223302	6.85199029126221	10.7854611650486	17.9956877022654	18.4732038834952	48.9611084142395	44.3324029126214	27.9700323624596	41.0875080906149	25.6198462783172	26.3757605177994	17.2576132686085	9.63373786407774
638	20.0600485436893	3.59016181229772	4.58025889967637	3.25203883495141	4.8369902912621	5.44323624595468	5.5918122977346	9.87067961165049	47.3849190938512	46.814789644013	46.9113915857606	43.4383171521036	40.0840129449839	43.3016828478966	39.8845631067962	36.2611326860842	11.5631391585761	15.5626941747573	3.68346278317147	4.8000970873786	5.80576051779934	5.17689320388348	10.3728478964401	17.787928802589	43.5097411003237	46.0784142394823	42.6774110032363	21.5125242718447	22.0392556634305	23.9563106796117	24.1224595469256	34.5826860841425	4.94035598705499	21.3296116504855	11.1056634304207	16.8780906148867	8.54495145631066	12.2779935275081	19.276569579288	19.9781877022654	49.3117152103561	45.2524595469257	28.9959223300971	41.8442394822007	26.8087055016181	27.5490938511327	18.7545954692557	11.1997087378641
639	20.3809951456311	3.26070388349516	4.58003236245957	2.92025889967639	4.65608414239483	5.30691747572819	5.48300970873789	9.85766990291267	48.1762621359223	47.4679449838188	47.0305258899677	43.7002022653722	40.2944012944984	43.6979449838188	40.4483899676376	36.5780420711974	11.4598139158576	15.3168628640777	3.06395631067961	4.50923948220066	5.45301779935276	4.94470064724922	10.39607605178	17.807144012945	43.8413834951456	46.3100809061489	42.7873300970874	21.60928802589	22.1761326860841	24.387754854369	24.5851860841424	35.3482443365696	4.76750000000002	21.5700546116505	10.8227912621359	16.8301699029126	8.43949838187705	11.9800809061489	18.9860841423948	19.8785679611651	49.8494579288026	45.5249595469256	29.2919498381877	41.8885760517799	26.9482119741101	27.8109627831716	18.8404368932039	11.2568770226537
640	20.2107481751824	3.23512570965125	4.4058394160584	2.71384428223844	4.61845904298459	5.15897810218979	5.20218167072182	9.58788321167883	48.2592376317923	47.6398215733981	47.5477777777777	43.7491970802919	40.6050851581508	43.98700729927	40.3729359286293	36.6855231143551	11.4137145174371	15.3911435523114	3.29211678832117	4.56019464720195	5.56398215733983	4.69154095701541	10.3098621248986	17.6556123276561	43.9137469586374	46.3702838605028	43.1512570965125	21.594103811841	22.5940875912409	24.4205170316302	25.0751094890511	35.9946553122465	4.76409570154095	21.5998053527981	10.83100567721	16.8784509326845	8.19282238442823	11.8744849959448	19.1704379562044	19.9154420113544	50.0125952960259	45.6971938361719	29.2058718572587	42.1457177615571	26.9965287915653	27.8426682887266	19.2478832116788	11.4492862935928
641	19.4240533980582	2.71453074433654	3.83987055016177	1.98779935275077	3.91660194174753	4.56877022653718	4.75294498381874	8.98608414239478	47.1191262135922	46.9129126213592	46.4998058252427	43.3422977346278	39.8862783171521	43.2122653721683	39.8100970873786	35.9709385113268	10.7508414239482	14.7016504854369	2.60184466019413	3.7594174757281	4.95621359223298	4.29993527508089	9.63734627831712	16.742071197411	43.3047249190938	45.5573139158576	42.4798705501618	20.7802588996763	22.1243689320388	23.924781553398	24.4660517799352	35.3277346278317	3.93695792880254	20.8905825242718	10.0869902912621	16.0148220064725	7.42433656957923	11.2743365695792	18.5750809061489	19.0250809061488	49.1926537216828	44.8344012944983	28.5725889967637	41.4725242718446	26.5104207119741	27.3769902912621	18.8493203883495	10.8454692556634
642	19.4082846715328	2.89987834549878	3.95973236009732	2.26954582319546	3.98467964314679	4.59673965936739	4.74823195458232	8.96156528791565	47.4013625304136	46.7094322789943	46.613803730738	43.0658718572587	39.5840227088402	43.2488645579886	39.6864882400649	36.1271289537713	10.695604217356	14.7704562043796	2.85217356042173	4.07940794809408	4.81128953771289	4.14668288726683	9.4482400648824	16.754298459043	43.41399837794	45.2948337388483	42.2282562854826	20.8715328467153	22.4386212489862	24.3450669099757	25.0673722627737	35.6471370640714	4.07330089213301	21.1377068126521	10.347396593674	16.132603406326	7.43880778588807	11.2747201946472	18.4268775344688	19.1458556366586	49.1210705596107	44.6859205190592	28.5253446877534	41.3200486618005	26.2599432278994	27.4568856447689	19.2264639091646	11.3110624493106
643	20.0151459854015	2.99474452554747	4.13335766423361	2.52435523114358	4.1319464720195	5.02486618004867	5.15189781021899	9.2552554744526	47.4053284671534	46.800194647202	46.5096350364965	43.1602676399028	39.7104379562045	43.3910705596108	39.9966423357665	35.845888077859	11.02199513382	15.0864051094891	3.04900243309006	4.25615571776161	5.34170316301706	4.57291970802924	9.77121654501221	16.9167883211679	43.4002189781023	45.3821167883213	42.1891970802921	21.3999513381995	22.956399026764	24.9842153284672	25.666593673966	35.9073479318736	4.39335766423361	21.4297810218979	10.6620924574209	16.1073722627738	7.69766423357671	11.5340145985402	18.6892457420925	19.3101459854015	49.0762773722629	44.9452554744527	28.950194647202	41.494890510949	26.6973479318735	27.7750364963504	19.813795620438	11.8116301703163
644	19.0362195121951	2.69516260162607	3.74508130081304	2.18849593495937	4.10439024390251	4.61821138211388	4.73414634146349	9.06922764227647	46.5667073170732	46.3675609756097	46.1473170731708	42.7889837398374	39.0590650406504	43.1832520325204	39.8810975609756	35.8336991869919	10.8492276422765	14.5881402439024	2.72930894308946	4.02983739837404	5.0224796747968	4.05292682926832	9.21085365853662	16.8710162601627	42.8223577235772	45.110325203252	41.5655284552846	20.8143089430894	22.9922764227643	24.8166158536586	25.5830081300813	36.1601219512195	4.1172764227643	21.1013414634147	10.5928048780489	15.8928861788619	7.74674796747976	11.1757723577236	18.5074796747968	19.0329268292683	48.3499593495935	44.3465040650406	28.6382113821139	40.9719918699188	26.3311788617886	27.4013821138211	19.7334959349594	11.5866260162602
645	20.1580474452555	3.82406326034064	4.56632603406327	3.22944038929441	4.9322384428224	5.72564476885646	5.71978102189782	9.93099756690999	47.4371046228711	47.0741849148419	46.2864233576642	43.1095133819952	39.6741849148419	43.6049391727494	40.1439172749392	36.4025060827251	11.5716545012166	15.3831386861314	3.55900243309004	4.91783454987836	5.92970802919709	5.11104622871047	10.0525060827251	17.2270802919708	43.1814111922141	45.4099513381995	42.2500486618005	21.6123600973236	24.2107055961071	25.658302919708	26.3608272506083	37.1422141119222	4.88447688564478	21.9767700729927	11.2074695863747	16.5309489051095	8.25316301703164	11.8826763990268	19.1753771289538	19.6908515815085	49.1317518248175	44.8937469586375	29.2484671532847	41.5247201946472	26.9708272506083	28.1293430656934	20.8321167883212	12.5360340632604
646	20.5566219512196	3.8715772357724	4.94747967479681	3.37759349593502	5.47978861788626	5.951593495935	5.93541463414637	10.3705853658537	48.5005691056912	48.3152195121952	47.89437398374	44.5415447154474	41.1678211382115	45.0737398373985	41.6204715447156	37.5391544715448	12.0628780487806	16.0491951219513	3.73214634146344	5.35357723577243	6.27858536585369	5.45614634146351	10.5137886178862	17.8300975609757	44.9117398373986	47.0204227642278	43.5881463414635	22.5607317073172	25.2188455284554	26.7300731707318	28.0140650406505	38.4985853658538	5.24476422764232	22.8683658536586	11.6785853658537	17.1653170731708	8.5103414634147	12.1960650406505	19.8321300813009	20.6995772357724	50.4886666666669	46.3992845528457	30.3458211382115	42.4564715447155	28.0851219512196	29.1930731707318	21.9690569105692	13.2930894308944
647	19.7315853658537	2.90133333333335	3.85920325203254	2.17205691056912	4.34247967479677	4.92773170731709	5.15602439024392	9.50369918699189	48.3600325203252	47.7438699186992	47.6257073170732	43.7295853658537	40.5417154471545	44.5615528455284	41.0390650406504	37.1139674796748	10.9226504065041	15.1043536585366	2.8057804878049	4.26134146341466	5.28205691056912	4.40334146341465	9.60393495934961	17.0222195121951	44.2890487804878	46.3424634146341	43.0114959349593	21.6718861788618	24.934593495935	26.6389451219512	27.5413170731707	38.2462520325203	4.30721951219514	22.1015975609756	10.7587154471545	16.1242357723577	7.54231707317075	11.3583495934959	18.946512195122	19.7560569105691	50.1791951219512	45.8666666666667	29.6549105691057	42.2062276422764	27.3047317073171	28.424756097561	21.464837398374	12.6680162601626
648	19.4671951219511	2.59796747967465	3.89341463414622	2.07951219512181	3.97390243902427	4.6572357723576	4.85479674796736	9.10203252032511	46.9734146341463	46.7789430894309	46.5382926829269	42.9245528455285	39.7245528455284	43.309512195122	40.1107317073171	36.5056097560975	10.8951219512194	14.7919512195121	2.82918699186982	3.87170731707303	5.0632520325202	4.26943089430883	9.17495934959338	16.2756097560975	42.9015447154471	45.2711382113821	41.8325203252032	21.2482113821138	24.3932520325203	26.2331097560975	27.0321138211381	37.550162601626	3.78764227642262	21.4793902439024	10.5428455284552	15.4863414634145	7.16186991869905	11.0399999999999	18.2039837398373	19.110162601626	48.4725203252032	44.6278861788618	29.1147967479674	41.290162601626	26.5163414634146	27.950162601626	21.1485365853658	12.6344715447154
649	19.7418292682927	2.4478048780488	3.68195121951221	1.93146341463416	3.95552845528456	4.39056910569107	4.86886178861789	9.33682926829269	48.1583739837398	47.7717886178862	47.3469105691057	43.5545528455285	40.3307317073171	44.3852845528455	41.0560162601626	37.1285365853659	10.6250406504065	14.8105487804878	2.61617886178863	4.02821138211383	5.16967479674798	4.17479674796749	9.39325203252034	16.7560975609756	43.9768292682927	46.1934959349594	42.8964227642276	21.4856097560976	25.4278861788618	27.1387195121951	28.0223577235772	38.6770731707317	3.84504065040652	22.0463414634146	10.7878048780488	15.8045528455285	7.26333333333334	11.0527642276423	18.5658536585366	19.5665040650407	49.540243902439	45.7872357723577	29.5886178861789	41.9590243902439	27.1756910569106	28.5347967479675	21.8235772357724	12.76
650	20.5720731707317	3.83918699186996	4.57081300813013	3.32382113821142	5.43430894308946	5.86211382113824	6.01398373983744	10.6257723577236	48.0300813008131	47.6620325203253	46.9036585365854	43.2367479674798	40.1315447154472	44.1920325203253	40.919268292683	37.0456097560976	11.8310569105691	15.5884146341464	3.85000000000003	5.32341463414637	6.17731707317078	5.32910569105695	10.0222764227643	17.2486178861789	43.7046341463416	46.0960162601626	42.8001626016261	22.2374796747968	25.849349593496	27.5667073170732	28.7957723577236	38.9665040650407	5.02552845528461	22.6700609756098	11.8690243902439	16.5782926829269	8.28089430894312	11.9137398373984	19.5936585365854	19.7931707317074	49.6750406504066	45.3484552845529	30.109918699187	41.9377235772359	27.5940650406505	29.2568292682927	22.7113008130082	14.119430894309
651	20.0409146341463	3.27853658536583	4.10121951219512	2.66715447154469	4.36398373983738	5.0521138211382	5.35219512195122	9.98845528455282	47.6011382113821	47.440487804878	46.6141463414634	43.1678861788618	39.8262601626016	44.290243902439	40.8973170731707	36.7930081300813	10.9885365853658	15.1147560975609	3.34504065040648	4.6192682926829	5.47121951219512	4.55040650406501	9.51430894308942	16.8365040650406	43.5947154471545	45.8143902439024	42.5117886178861	21.8643089430894	25.9916260162602	27.7066463414634	28.5168292682927	38.8594308943089	4.36609756097561	22.2932317073171	11.3097560975609	16.2265853658536	7.55593495934959	11.2708130081301	18.8528455284553	19.2843902439024	49.0573983739838	44.6282113821139	29.7621138211382	41.4888617886179	26.8572357723578	28.9173983739837	22.3770731707317	13.579837398374
652	20.1771882640587	3.21982885085576	4.17784841075795	2.51218418907906	4.74939690301549	5.33225753871232	5.69303993480033	10.2984107579462	48.2286063569682	48.1734718826406	47.5008964955175	44.0250366748166	40.6914914425428	44.9374409127954	41.4900896495517	37.2235207823961	11.3838956805216	15.2009229828851	3.34665851670742	4.77711491442544	5.79339853300734	4.9437489812551	9.69913610431949	16.7546699266504	44.219250203749	46.3062102689487	43.147881010595	22.2856968215159	26.6326976365118	28.2212836185819	29.5142542787286	39.982086389568	4.60089649551753	22.8001161369193	11.5196332518337	15.9249225753871	7.68848410757947	11.478891605542	18.9080358598207	19.9846536267319	49.8307579462103	45.7654523227384	30.3520700896496	42.1348084759576	27.8047840260799	29.4440749796251	23.2736756316218	14.0161287693562
653	18.9506723716379	2.41174409127945	3.37406682966576	1.68987775061115	3.69988590057037	4.40634881825579	4.62943765281159	9.31180114099418	45.7466177669108	45.4587938060306	45.3168052159736	41.9181662591684	38.1881744091276	42.5416788916052	39.0445476772613	35.3328687856558	10.0373757131213	14.2078056234717	2.31638956805207	3.76210268948645	4.77029339853287	3.99347188264046	8.54892420537886	15.4655175224122	41.950594947025	44.3176691116541	40.9879136104317	20.4834474327626	25.5587938060308	26.8679889975548	27.9331051344741	38.3109046454765	3.7202689486552	21.4445660146697	10.3152974735125	14.8305378973104	6.60250203748972	10.2814995925019	17.6400488997553	18.3727872860634	47.1756234718822	43.4228850855742	28.5466585167071	39.9634229828848	25.9051100244497	27.6742705786468	21.8982966585165	13.0683374083128
654	19.5164608801956	3.13901385493074	3.96829665851672	2.19528117359414	4.39711491442544	4.92240423797882	5.18233088834557	10.0784922575387	47.1816136919316	47.2435207823961	46.5830643846781	42.7330154849226	39.5209861450693	43.6741809290954	40.4509372453138	36.3574490627547	10.9468704156479	14.749064792176	3.00687041564793	4.42278728606358	5.6193969030155	4.57456397718012	9.25228198859006	16.5871964140179	43.1147595762021	45.3824857375713	42.0663162184189	21.6911980440098	26.7077098614507	28.2000061124694	29.7635778321108	39.7451426242869	4.19156479217605	22.530293398533	11.5245476772616	15.5236919315404	7.07194784026081	11.2033251833741	18.657881010595	19.1748084759576	48.9646373268134	44.5860554197229	29.8963488182559	41.1380114099429	27.1182151589242	28.7270089649552	23.3030154849226	14.1646047269764
655	20.6303292682927	4.14786991869926	4.97591869918707	3.35292682926838	5.27728455284557	5.84107317073178	6.29047154471551	10.9869756097562	48.6760325203252	48.8645528455285	48.4637398373985	44.5068780487806	40.9180162601627	45.3270894308944	42.1317560975611	37.885512195122	12.1396097560976	15.9116463414635	4.07895934959356	5.38120325203259	6.77858536585376	5.50847154471553	10.228861788618	17.4432032520326	44.7513333333334	46.8329918699188	43.7836422764228	22.907430894309	28.2654471544716	29.8288536585366	30.8006666666667	41.109268292683	5.06424390243908	23.5959756097561	12.2205203252033	16.7178699186993	8.21723577235777	12.1915447154472	19.8123739837399	20.3121300813009	50.5449105691057	46.2627317073171	31.1423414634147	42.5530894308944	28.2833658536586	30.2768943089431	24.5223414634147	15.5801463414635
656	19.1817359413203	3.01962510187453	3.87974735126328	2.12021189894055	4.10502037489816	4.60334963325188	5.17231458842709	9.92674001629996	46.6655745721272	46.3958435207824	46.0407905460473	42.5042379788101	39.0617522412388	43.3641972290139	40.1511980440098	36.5750366748167	10.6032925835371	14.5149327628362	2.79264873675635	4.36977995110029	5.5102689486553	4.4469437652812	8.95497962510191	16.0336919315404	42.5613936430318	44.6837897310514	41.8051344743277	21.316707416463	26.9333333333334	28.3839364303179	29.5816870415648	39.1579217603912	4.12550937245317	22.4335268948656	11.2166829665852	15.1313936430318	7.22570497147518	10.7024857375714	18.2952567237164	18.9101385493073	48.1693887530563	44.2232599837001	29.7177017114915	40.669282803586	26.868533007335	28.7717033414833	23.4759005704972	14.2086063569683
657	19.309119804401	2.61913610431953	3.51237978810111	1.71562347188268	4.01190709046458	4.42515892420543	5.00433577832114	9.9246454767726	47.1404645476771	47.3135859820699	46.4890627546861	43.0967644661776	39.3933414832925	43.7772534637326	40.8313447432762	36.7663488182558	10.6547025264873	14.683380195599	2.62878565607178	4.20983700081505	5.14109209453957	4.29942135289326	8.52770171149149	15.9882070089649	43.1560717196412	44.8989568052159	42.4421271393641	21.5700733496332	27.3027954360228	29.1234474327628	30.4704482477587	40.1580440097798	3.75807660961698	22.5924388753056	11.1765199674002	15.1221026894865	6.69842705786474	10.831662591687	18.2843276283619	19.2088182559087	49.1012224938874	45.0053219233903	30.0830806845965	41.2584515077423	27.4822575387122	28.9952159739201	23.8925264873675	14.6935941320293
658	19.6367848410758	2.91008964955173	3.54799511002441	2.03128769356149	4.2170334148329	4.77766096169516	5.27075794621024	10.1482722086389	46.8431377343113	47.3434474327628	46.2167074164629	42.978500407498	39.5070823145884	44.0217359413203	41.038859005705	36.7243357783211	10.8837978810106	14.9084596577017	2.81093724531375	4.48145069274651	5.530586797066	4.54365933170332	9.13277098614504	16.1097555012225	43.1029339853301	45.0869763651182	42.0944254278729	21.7639445802771	27.730488997555	29.4323349633252	30.9774327628362	40.4732110839446	4.13586797066012	23.0619682151589	11.5320048899755	15.469641401793	7.11135289323551	10.7352159739201	18.7150611246944	18.9665036674816	48.8261206193969	44.6978973105134	29.6639364303178	41.1318337408313	27.2450855745721	29.3067400162999	24.2386145069275	15.092184189079
659	19.7319437652812	3.19761206193969	4.11934800325998	2.60738386308068	4.80948655256724	5.18837815810921	5.66033414832926	10.8469682151589	47.6881010594947	47.7607334963325	46.9468867155664	43.1802200488997	39.891238793806	44.452347188264	41.2839771801141	37.129641401793	11.2356234718826	15.3348655256724	3.42528932355338	4.85700896495517	5.88319478402608	5.1520619396903	9.30511817440912	16.2893398533007	43.3886226568867	45.8786471067645	42.5662754686226	22.1974572127139	28.6065688671557	30.0751222493887	31.3062999185004	41.2553056234719	4.45022004889975	23.3142481662592	11.8896006519967	15.8845395273024	7.43207008964955	11.1834311328443	19.1652485737571	19.378565607172	48.8080766096169	45.1172779136104	30.6161939690301	41.4997229013855	27.7410268948655	29.8415403422983	24.900912795436	15.6824123879381
660	19.2637591687042	2.65169519152404	3.6361695191524	1.96741646291769	4.14173594132029	4.54083944580277	5.24048084759576	10.4126324368378	46.7476854115729	46.98934800326	46.3680032599837	42.5355501222494	39.2678484107579	43.9036593317033	40.3604319478403	36.3466096169519	10.7249144254279	14.7524205378973	2.62436837815811	4.14879380603097	5.33601466992665	4.3479869600652	8.96753871230644	15.7004726976365	42.6036348818256	44.9246454767726	41.6446128769356	21.5831458842706	27.9959820700896	29.6064853300733	31.2696984515077	40.6937978810106	3.9139282803586	22.7651100244499	11.060684596577	15.1217359413203	6.74033414832926	10.6131540342298	18.32162999185	19.0005949470253	48.3751507742461	44.5329258353708	29.9725753871231	40.5571230643847	27.0182233088835	29.4034963325183	24.8378565607172	15.321075794621
661	19.8878667481663	3.37029339853301	4.03895680521598	2.38648736756317	4.53910350448248	4.97981255093725	5.80788101059495	10.9421434392828	48.3421434392828	47.7997147514262	47.4792665036675	44.1134963325183	40.3801466992665	45.0542135289323	41.5775387123064	37.5937978810106	11.3212632436838	15.2865036674817	3.04129584352079	4.78274653626732	5.82455582722087	5.25229013854931	9.4400488997555	16.6561124694376	43.9521271393643	46.2922656886715	42.9098614506927	22.4668541157294	29.5357538712306	31.0144315403423	32.4866014669927	41.9445802770986	4.44681336593317	23.6533496332518	12.0342868785656	15.7050448247759	7.53522412387939	11.3050040749796	19.0659983700081	19.5979054604727	49.9448329258354	45.5065525672372	31.0672290138549	41.9849959250204	28.1219396903015	30.339967400163	25.6539934800326	16.2242787286064
662	19.1310416666667	2.72833333333331	3.34916666666665	1.52194444444442	3.84027777777775	4.2522222222222	4.9897222222222	10.2472222222222	47.5	47.1238888888889	46.7322222222222	42.6511111111111	39.4855555555556	43.8716666666667	41.0466666666667	36.9216666666667	10.3875	14.6552083333333	2.48694444444442	3.89194444444442	5.14944444444442	4.39138888888887	8.72472222222221	15.9108333333333	43.1069444444445	45.7841666666667	42.1569444444445	21.6102777777778	29.2058333333333	30.7554166666667	32.1291666666667	41.5213888888889	3.66388888888886	23.133125	11.3397222222222	15.0575	6.76388888888887	10.6294444444444	18.3977777777778	18.6069444444444	48.8916666666667	44.8722222222222	30.6058333333333	41.1641666666667	27.3994444444444	29.7827777777778	25.3141666666667	15.9608333333333
663	21.0502696078432	4.42825163398703	4.92841503267987	3.07248366013085	5.46624183006546	5.92130718954259	6.7802614379086	12.0923529411765	49.3166503267974	48.8445424836602	48.175522875817	44.5252777777778	41.0368790849673	45.6774673202614	42.5926633986929	38.6539869281046	12.2584640522877	16.2202573529413	4.3300816993465	5.91906862745109	6.99168300653604	6.21027777777785	10.247205882353	17.3681699346406	44.8786437908497	46.7870751633988	43.8625816993464	23.3267647058824	31.0813562091503	32.3722549019608	33.8729901960785	43.2166993464052	5.57756535947723	25.0468382352942	13.0079411764707	16.6572222222224	8.48596405228769	12.0350000000001	20.2561437908498	20.6746568627452	50.7306862745098	46.5986111111111	32.5094934640524	42.754297385621	29.251160130719	31.4026960784314	27.2089705882353	17.5782679738563
664	20.4470354523228	4.11624286878581	4.7100896495519	3.02214343928294	5.06920945395286	5.56305623471895	6.33401792991052	11.9094621026896	47.9934311328444	47.4228687856561	46.997881010595	43.3234311328444	39.7826731866341	44.6104400977996	41.85739201304	37.8842053789732	11.8925427872862	15.6743154034231	3.68989405052987	5.33414017929922	6.54795436022834	5.9428850855747	9.83547677261627	17.2091768541159	43.9073349633253	45.7794539527303	43.0398044009781	22.7304645476774	30.227424612877	31.7215220048901	33.446903015485	42.5002118989406	5.04142624286895	24.4670721271395	12.5955908720458	15.9602933985331	7.98709861450707	11.7703504482479	19.5150529747352	19.9504074979626	50.2138467807663	45.6197555012226	31.8105215973921	41.9218581907092	28.662306438468	30.5341727791362	26.4574735126326	17.0908394458029
665	20.0820393120393	3.5804095004095	4.10707616707616	2.89911547911548	4.69416871416871	5.10909090909091	5.84305487305487	11.4489680589681	47.5190171990172	46.7577559377559	46.2480343980344	42.8207698607699	39.3841113841114	43.9501965601966	41.487027027027	37.5524733824734	11.6686732186732	15.4024508599509	3.35678132678132	5.00533988533988	6.04187551187551	5.71982800982801	9.45085995085995	16.3676167076167	43.2944307944308	45.0522358722359	42.3380343980344	22.2616789516789	30.4251515151515	31.5554238329238	33.1637346437346	42.1529074529074	4.65792792792792	23.9930036855037	12.0912448812449	15.5237264537265	7.47013923013923	11.4112858312858	19.2865847665848	19.4015315315315	48.6613513513513	45.2724078624079	31.2393447993448	41.4494512694513	28.0734398034398	30.3939475839476	26.3102620802621	16.6585094185094
666	20.3861029411763	3.52104575163393	4.05671568627451	2.39253267973856	4.51650326797382	4.88031045751631	5.79547385620912	11.2101633986928	48.6324673202612	48.0932189542482	47.1258169934639	43.6939542483659	39.9201470588234	45.0615686274508	42.049836601307	38.2739869281044	11.6576470588234	15.6455269607843	3.18820261437906	4.85031045751631	6.23619281045743	5.57584967320258	9.34477124183004	16.4189869281045	43.909019607843	46.0810294117645	43.3226960784312	22.9959803921567	30.9858006535947	32.4696568627449	33.9384803921568	42.8946732026143	4.65315359477118	24.6015808823528	12.2947875816993	15.6478758169934	7.34758169934636	11.2025980392156	19.5635620915032	19.7937745098038	50.0533169934639	45.9583496732024	31.8551307189541	42.5223202614377	28.7543464052286	30.81954248366	26.9885784313724	17.3947385620914
667	19.8353992628993	3.24335790335795	3.97209664209668	2.44859131859136	4.41444717444723	4.76362817362822	5.60443079443084	11.3780343980344	47.073013923014	46.1408845208846	45.5734725634726	42.163357903358	38.9383783783784	43.2675348075349	40.557411957412	37.0733415233416	11.1675184275185	15.1089373464374	3.38365274365277	4.64919737919744	5.81820638820643	5.55018018018022	8.99284193284198	15.9378787878788	42.6663308763309	44.0471580671582	41.7691400491401	21.7612530712531	30.4474201474202	31.3235565110566	33.0467403767405	42.0933087633089	4.34249795249799	24.1918120393121	12.1934561834562	15.2226535626536	7.0739721539722	10.9520802620803	18.8029565929566	19.1443325143326	48.5000900900902	44.6530466830467	31.0567239967241	40.9630876330877	27.8683210483211	30.0976658476659	26.4653316953317	16.769868959869
668	19.9151597051598	3.52937755937766	4.2220311220312	2.52034398034404	4.32488124488134	5.06805077805089	5.81393120393129	11.4101228501229	47.6980917280919	46.6530221130222	46.2556183456185	42.9008927108929	39.5225716625718	44.354348894349	41.6334316134318	37.6146601146602	11.5340868140869	15.2832555282556	3.379393939394	4.81943488943498	5.91922194922204	6.01011466011477	9.12834561834565	16.105470925471	43.1602948402949	45.0470925470927	42.9405159705161	22.1814414414415	31.2592710892712	32.5348280098281	33.8570515970517	43.0605323505325	4.6711302211303	24.9111425061426	12.5602211302212	15.7328501228503	7.31805896805906	11.1554135954137	19.3416625716626	19.3962653562654	49.2742833742835	45.6688452088453	31.7403276003277	41.5119656019657	28.5459787059788	30.9279443079444	27.3605896805898	17.611588861589
669	20.2240012254902	3.78150326797388	4.62223039215689	2.87154411764708	4.69332516339871	5.08577614379087	6.08930555555557	11.6982434640523	47.944272875817	46.2003758169935	46.3265196078432	42.578341503268	39.5203104575164	44.334272875817	41.645433006536	37.6643709150327	11.6681127450981	15.5019669117647	3.60253267973858	5.16144607843139	6.34250000000002	6.08115196078433	9.56825163398694	16.2273202614379	43.7648447712418	44.6440196078432	42.524705882353	22.1879493464052	31.6079248366013	32.6747610294118	34.1906862745098	43.2326960784314	5.05811274509806	24.8207720588236	12.7169934640523	15.8853676470588	7.63438725490198	11.3342483660131	19.4474836601307	19.5080718954249	49.1508251633987	45.5441421568628	32.0447794117647	41.7609803921569	28.8395016339869	30.9571486928105	27.2781535947713	17.5604656862745
670	20.3395945945946	4.0790990990991	4.52171171171171	3.0218018018018	5.01288288288288	5.34369369369369	6.09693693693694	11.8483783783784	46.8345045045045	45.4828828828829	45.0813513513514	41.7901801801802	38.8771171171171	43.2972072072072	40.9395495495495	37.3633333333333	11.6909009009009	15.6988513513513	3.86801801801802	5.25549549549549	6.4854054054054	6.4218018018018	9.54333333333333	16.025045045045	43.1024324324324	43.8621621621622	41.8932432432432	22.1631531531532	31.3857657657658	32.5511486486486	33.9374774774775	42.783963963964	4.94495495495495	24.6496621621622	12.6751351351351	15.7778378378378	7.90342342342342	11.1637837837838	19.1376576576577	19.3358558558559	48.8099099099099	44.9165765765766	31.4766666666667	40.8713513513513	28.1409009009009	30.7398198198198	27.2436036036036	17.8062162162162
671	20.5971017156861	3.4766258169934	4.0717973856209	2.4178104575163	4.39317810457512	4.53896241830062	5.64013888888884	11.8094852941176	48.3774999999999	46.3978594771241	46.6879901960782	42.5964705882352	39.4699346405228	44.5012826797385	42.0833823529411	38.2987418300652	11.758839869281	15.5959803921568	3.32088235294116	4.79070261437905	5.99618464052282	5.88994281045753	8.95410130718955	16.0360049019607	44.2552859477123	44.5779248366012	43.3788970588235	22.3504656862745	32.5724673202614	33.489963235294	35.1392156862744	44.1767728758169	4.77627450980387	25.1970772058823	12.5214379084967	15.6238807189542	7.21727941176467	11.080408496732	19.3170424836601	19.2931781045751	50.4290032679737	46.3487499999999	32.7385947712417	42.8874836601305	29.0215522875816	31.5302205882352	27.8137663398692	17.8477777777777
672	20.7636083743843	4.1735467980296	4.70615763546803	3.26269293924469	4.82380952380957	5.57098522167492	6.37556650246309	12.2431198686372	48.4010837438424	46.3493924466339	46.4686863711002	42.9452380952381	39.7215106732348	44.7139573070608	42.2041379310345	38.5526765188834	12.2684893267652	16.1529310344828	4.0520689655173	5.38087027914616	6.58472906403943	6.8028243021347	9.81993431855505	16.7264532019705	44.4244827586207	44.7862725779967	42.9354187192118	22.6425944170772	32.634302134647	33.9366995073892	35.2628735632184	44.2483579638752	5.3707060755337	25.7885591133006	13.1734318555009	16.2577175697866	8.01052545155999	11.7524630541872	19.9779967159278	20.0371100164205	50.152512315271	46.1786863711002	32.8963054187192	42.4756321839081	29.6788177339902	31.7838095238096	28.4333169129721	18.6611001642037
673	20.337063882064	3.18548730548735	4.08874692874698	2.50435708435714	4.23109746109751	4.66570024570029	5.50071253071258	11.7514086814087	47.9050859950861	45.2932678132679	45.3647420147421	41.9842669942671	39.105298935299	43.890212940213	41.8512940212941	37.7348157248158	11.5632022932023	15.0833722358723	3.16719901719908	4.62656838656844	6.20438984438991	6.22664209664215	8.85843570843575	15.9208763308764	43.7167321867323	44.2118099918101	42.4781408681409	21.8869287469288	32.3482227682228	33.4809213759214	34.5839066339067	43.7651678951679	4.61615069615075	25.338187960688	12.728533988534	15.3574856674857	7.21222768222772	11.0352743652744	18.8834152334153	19.1603603603604	49.3302866502867	45.9476085176086	32.2259377559378	41.875470925471	28.9097542997544	31.2942833742834	27.86361998362	18.2023177723178
674	20.1201354679802	3.7769293924466	4.50965517241375	2.95221674876846	4.80779967159273	4.9959770114942	5.89065681444986	12.2149753694581	47.5943513957306	45.5686206896551	45.4698686371099	41.678883415435	39.0663054187191	44.2093103448275	41.8888505747125	37.5665681444991	11.9459277504105	15.7570689655172	3.64911330049259	5.09673234811162	6.40412151067319	6.48889983579633	9.29395730706072	15.9501313628899	43.9209688013135	43.9305911330048	42.5385221674876	22.18921182266	32.7349425287355	33.8965640394088	35.2679474548439	44.1911658456485	5.01341543513952	25.698263546798	12.9924137931034	15.5598357963874	7.56123152709354	11.2886535303776	19.5556814449917	19.5801477832512	49.7085878489325	45.9449425287355	32.7652873563217	41.8394417077175	29.0941379310344	31.6062725779966	28.2288998357963	18.4718226600985
675	19.0956633906634	2.9032104832105	3.30409500409502	1.98066339066341	3.63634725634727	4.15134316134317	5.07552825552827	11.2399017199017	46.8417854217854	44.579656019656	44.2801556101556	41.2399099099099	38.1678951678951	43.2821048321048	41.5518345618345	37.2999180999181	11.1194430794431	15.2601167076167	2.70389844389846	4.40673218673219	5.52971334971336	5.87751842751843	8.52509418509418	15.1712448812449	43.6109254709254	43.182072072072	42.4874201474201	21.3484193284193	32.1667485667485	33.49457002457	34.455176085176	43.8159213759213	4.11800982800983	25.0639619164619	12.1201965601966	14.9281981981982	6.58030303030305	10.5587223587224	18.5835626535627	18.6805814905815	48.8580262080262	45.6802784602784	32.2774692874693	41.2926208026208	28.9795495495495	31.0672399672399	27.8597461097461	17.9409336609336
676	19.7734852216749	3.34587848932678	4.14756157635468	2.44292282430215	4.13981937602628	4.54784893267653	5.56977011494253	11.689934318555	46.9122003284073	44.2172742200329	44.3932348111659	40.7616174055829	38.2296059113301	43.1297208538588	41.2621921182266	37.1397701149426	11.5011412151067	15.3652278325123	3.14316091954025	4.65090311986865	5.86418719211824	6.3042036124795	9.07488505747127	15.5761658456486	43.1145894909688	42.7968637110017	42.3045894909688	21.7492692939245	32.3690065681445	33.710498768473	35.0003530377669	43.9602873563219	4.5688341543514	25.5537684729064	12.5541461412151	15.4167405582923	7.19793924466339	10.7792036124795	18.8000164203613	18.7254926108375	49.0648768472907	45.4070361247948	32.4866584564861	41.1426190476191	28.9571756978654	31.2994745484401	27.8107799671593	18.0410591133005
677	19.57414004914	2.79844389844384	3.43331695331691	1.59491400491389	3.47731367731359	3.92032760032753	4.74899262899254	11.4440376740377	47.4942669942671	45.1783374283376	45.1324570024571	41.1695085995087	38.5447502047503	44.120253890254	41.1941605241606	37.9928173628175	11.0887141687141	14.9641707616707	2.43724815724805	3.99714987714983	5.37876330876323	5.98571662571661	8.33663390663382	15.1824078624078	43.8050450450451	43.3654545454546	42.7809172809174	21.3258968058968	32.8095413595414	34.0051597051598	35.3443161343162	44.5436363636365	3.97125307125303	25.5525675675676	11.8947256347256	14.9293693693693	6.42091728091721	10.2925225225225	18.8563472563473	18.7266912366912	49.8800491400493	46.1239230139232	32.8474283374284	41.83533988534	29.206248976249	31.3732841932842	28.0195167895168	17.904266994267
678	19.9446059113301	3.0655172413793	3.77280788177337	2.07914614121511	3.70182266009851	4.08369458128076	5.12967159277503	11.4724958949097	47.2008866995074	44.4899671592775	44.5357963875205	40.7458128078817	38.5306239737274	43.6912151067323	41.0351888341543	37.5588998357963	11.3473891625616	14.9721921182266	2.84346469622331	4.28356321839079	5.42717569786535	6.23807881773398	8.53609195402297	15.5499178981937	43.3912479474548	42.8910673234811	42.0506403940887	21.5482594417077	32.8503119868637	34.4135098522167	35.1687848932676	44.274039408867	3.92387520525451	25.7021921182266	12.3961904761904	14.902052545156	6.56300492610837	10.4390968801313	18.4410837438423	18.7730706075534	49.1551231527093	45.4009852216749	32.6261412151067	41.421855500821	28.9673563218391	31.4755829228243	28.2628078817734	18.0999014778325
679	19.4638793103448	2.98118226600986	3.4853037766831	1.84064039408868	3.71912972085386	4.30238095238096	5.03382594417077	11.2927586206897	46.4773399014778	43.6292282430213	44.6196387520525	40.5111001642036	38.0146469622331	43.3009688013136	41.1539244663382	36.7834646962233	11.0989819376026	14.7086083743842	2.69180623973729	4.19067323481117	5.39251231527095	6.06628899835796	8.42811165845647	15.056157635468	42.8930706075533	42.6507224958949	41.8315599343185	21.1122988505747	32.7566502463054	33.9021921182266	34.9290968801313	43.8642528735632	4.10630541871922	25.5986330049261	11.8395730706076	14.8358128078818	6.49888341543515	10.2892118226601	18.5196551724138	18.4472249589491	48.9072742200328	45.3723152709359	32.7783908045976	41.0275041050902	28.9574055829228	31.0912479474548	27.8476354679803	18.0076518883415
680	18.5870197044334	1.82200328407216	2.41527093596051	1.01975369458118	2.17738916256148	2.86298850574704	3.9000328407224	10.4756650246304	45.5245812807881	42.803382594417	43.2879310344826	39.4128735632183	36.817487684729	42.0854022988505	40.1434811165845	35.9714449917897	9.86999999999991	13.7775246305418	1.59346469622321	3.04972085385869	4.18646962233158	5.13566502463045	7.25906403940877	14.0049425287355	42.251395730706	41.471527093596	40.9956650246304	20.0251888341542	32.0167980295565	33.204975369458	34.1003448275861	42.8671921182265	2.79852216748757	24.5735098522166	11.0045812807881	13.6512972085385	5.52297208538579	9.20499178981929	17.4445977011493	17.4328243021345	47.7155829228242	44.1120361247946	31.4394581280787	40.325172413793	27.7397701149424	30.1624137931033	27.1304597701148	16.6987684729063
681	20.3323645320197	3.45743842364531	4.3090476190476	2.78070607553365	4.3482594417077	4.56361247947454	5.72681444991788	12.3404433497537	47.1894252873563	44.7640722495895	45.332118226601	41.252315270936	38.5847619047619	43.8334482758621	41.4854022988506	37.6591297208538	11.7393760262726	15.5744581280788	3.23609195402298	4.68100164203611	6.00041050903119	6.88556650246305	8.9992118226601	15.646157635468	43.7403612479475	43.0730541871921	42.6815599343185	22.3052380952381	33.8704926108374	34.9629926108374	36.0102791461412	44.7052545155993	4.71095238095237	26.3853201970443	12.748275862069	15.4650246305419	7.56364532019702	11.0404761904762	19.0211986863711	19.2384072249589	49.3132019704434	45.895829228243	33.6394581280788	41.9165353037767	29.5677668308703	31.938078817734	28.5637931034483	18.622118226601
682	19.2552037037036	2.34530864197519	2.98634567901223	1.43760493827149	3.11676543209866	3.57745679012333	4.609086419753	11.5105925925925	46.9520987654321	44.4525432098765	44.9226172839506	40.905061728395	38.1584444444444	43.2682222222222	41.4255061728395	37.104024691358	10.4226419753085	14.626074074074	2.11444444444432	3.35681481481468	4.87064197530854	5.89587654320978	7.95123456790114	14.6697037037036	43.2589135802469	43.0576049382716	42.2685185185185	21.4414074074073	33.2747654320987	34.4905185185185	35.4052098765432	44.5244938271604	3.44264197530852	25.9854629629629	11.6986913580246	14.2878518518518	6.20612345679001	9.79686419753073	18.3179259259259	18.4488148148147	49.2026172839505	45.5826913580247	33.0563950617284	41.0794567901234	28.8359012345678	31.3508148148147	28.107111111111	17.8446913580246
683	20.0005185185185	3.17301234567907	3.89106172839513	2.42558024691362	4.05377777777781	4.52244444444447	5.69935802469139	12.291950617284	46.5805925925925	44.8324444444444	45.2456790123456	41.5495308641975	38.6864938271604	44.0329135802468	41.6616049382715	37.7194567901234	11.4802469135803	15.5017222222222	3.24256790123462	4.14520987654327	5.6875555555556	6.7988395061729	8.94054320987657	15.6345925925926	43.8909135802469	43.1965185185185	42.6380987654321	22.2393086419753	33.8823950617284	34.8032777777778	36.0952592592592	44.7245679012345	4.5970617283951	26.7486481481481	12.5082716049383	15.2474567901235	7.00365432098769	10.861950617284	18.9616790123457	19.0015061728395	49.6191851851851	45.8257530864197	33.6867654320987	41.368074074074	29.8342962962963	32.0562469135802	28.6158765432099	18.4299259259259
684	21.2583518518518	3.82365432098766	4.55829629629628	2.92711111111111	4.61140740740739	5.18683950617282	6.23437037037036	12.8281728395062	48.1203950617283	46.0694814814815	46.1875061728395	42.5258271604938	39.5233580246913	44.8900987654321	42.5215308641975	38.5326419753086	12.2761481481481	16.2663518518518	3.70523456790123	4.83101234567901	6.35612345679012	7.52513580246914	9.44162962962961	16.2790864197531	44.3306172839506	44.6131358024691	43.8709382716049	23.3721481481481	35.3317530864197	36.0865185185185	37.0143950617284	46.1086172839506	5.21681481481481	27.771037037037	13.0714567901235	16.085012345679	7.79123456790122	11.5033827160494	19.9846913580247	20.0005679012346	50.3301975308641	47.1264444444444	34.5062469135802	42.4965679012345	30.7034567901234	33.036074074074	29.4213333333333	19.3621234567901
685	19.6875925925926	3.26790123456792	3.76827160493828	2.36296296296298	3.89839506172841	4.37283950617285	5.52654320987655	12.4148148148148	46.5338271604938	44.7604938271605	44.7308641975309	41.4393827160494	38.082962962963	43.3988888888889	41.0771604938272	37.4728395061729	11.4045679012346	15.2700925925926	3.08851851851853	4.2725925925926	5.72617283950618	6.86802469135804	8.64975308641976	15.4812345679012	43.2055555555556	43.0520987654321	41.9524691358025	22.4472839506173	33.9998765432099	35.0523148148148	35.9022222222222	44.4350617283951	4.60111111111112	26.7907407407408	12.3865432098766	14.910987654321	6.82518518518519	10.7216049382716	18.9588888888889	19.1053086419753	48.8744444444445	45.3872839506173	33.4558024691358	41.2458024691358	29.4670370370371	31.5703703703704	28.0961728395062	18.5696296296297
686	20.6925925925926	3.59530864197531	4.17818930041151	2.7764609053498	4.13654320987653	4.6080658436214	5.97934156378603	12.6981893004115	46.962633744856	45.1372427983539	45.27329218107	41.7641152263374	38.4739506172839	43.8875308641975	41.4216872427983	37.4012345679012	11.5400411522634	15.7430555555555	3.36061728395061	4.5608230452675	5.95555555555557	7.12259259259257	9.01403292181068	15.5371604938271	43.752962962963	43.4408641975309	42.8513580246914	22.9633744855967	34.3917283950617	35.5009567901234	36.0418518518518	44.7694238683127	4.83460905349794	27.1861419753086	12.5135390946502	15.048024691358	7.11489711934153	10.9834156378601	19.1925514403292	19.2825514403292	48.9599176954732	45.960987654321	33.8854732510288	41.3634979423868	29.6259670781893	31.8323868312757	28.6124279835391	18.6476131687243
687	20.0419444444445	3.28106995884782	3.96827160493836	2.35530864197542	3.91230452674907	4.45934156378611	5.68382716049391	12.8542386831277	47.3869547325104	45.9107407407409	46.1283127572018	42.5901646090537	39.0812757201648	44.4325514403294	41.9995884773664	38.0668724279837	11.6838683127573	15.6902160493828	3.01012345679022	4.23395061728404	5.6012757201647	7.2932510288067	8.88732510288078	15.6303292181071	43.7293415637861	44.4809053497944	43.0699176954734	23.3170370370371	34.8326337448561	36.0870987654323	37.1026337448561	45.4591769547326	4.26716049382724	27.4420987654322	12.5432510288067	15.1316049382717	6.9928395061729	10.7699588477367	19.4267901234569	19.4493004115227	49.7134156378602	46.4523045267491	34.407572016461	41.7144032921812	30.1990946502059	32.4488477366257	29.2061316872429	18.6729629629631
688	20.1913304455445	3.6841584158416	4.20072607260727	2.7592491749175	4.1049504950495	4.81024752475247	5.84531353135313	13.0437211221122	46.4633498349834	45.561204620462	45.6173432343234	42.356097359736	38.5701650165016	43.9395957095709	41.9128877887789	37.6175660066006	11.640396039604	15.7083292079208	3.14878712871286	4.55232673267327	5.85505775577558	7.36873762376239	9.28663366336635	15.7959405940594	43.4522689768977	43.7117326732673	42.5487788778878	23.5923844884488	34.5600412541254	35.6186943069307	36.7059735973597	45.0551402640264	4.77840759075907	27.5179207920792	12.7291254125413	15.4652805280528	7.19645214521451	11.0630940594059	19.5870379537954	19.673201320132	49.3137458745874	45.9863861386138	34.557103960396	41.7011138613861	30.1111386138614	32.2287211221122	28.9503217821782	18.4654867986798
689	20.4384012345679	3.7288395061728	4.36409876543206	2.89059259259255	4.49798353909463	5.03288888888884	6.19783539094647	13.5397695473251	46.9644362139918	46.4221234567901	46.2439341563786	42.8738518518519	38.9475802469136	44.545316872428	42.2943045267489	37.915975308642	12.1068559670781	15.9776172839506	3.53766255144029	4.82987654320985	6.16783539094647	7.72044444444439	9.36088065843618	15.9486419753086	43.7268395061728	44.6881069958848	43.04	24.2374156378601	34.9682469135802	36.2437098765432	37.3007407407407	45.5698847736626	4.9474403292181	27.7765308641975	12.8503950617284	15.5484691358024	7.47157201646088	11.2078024691358	19.9120082304527	19.5784115226337	49.3903786008231	46.1691934156378	34.8469300411523	41.7818765432099	30.5297448559671	32.946633744856	29.4102222222222	18.8008888888889
690	19.0903024691358	2.98392592592593	3.28107818930043	2.11591769547323	3.46539917695476	4.30749794238682	5.43488888888888	12.7394320987654	46.7151522633745	45.7074567901235	45.9067489711934	42.3508148148148	38.3556131687243	44.0170781893004	41.466049382716	37.512633744856	11.2122139917695	15.1888950617284	2.71927572016461	3.93214814814814	5.16482304526748	7.16186008230451	8.50458436213992	15.257695473251	43.2194074074074	44.0440576131687	42.2257283950618	23.2999341563786	34.6751934156378	35.5215	36.7727407407407	44.5777448559671	4.24537448559672	27.5812469135802	11.9168395061728	14.9628477366255	6.57324279835389	10.4482469135803	19.229316872428	18.9825843621399	49.2909135802469	45.8683127572017	34.2408312757202	40.898609053498	29.6889465020576	31.9061646090535	28.7624938271605	17.950633744856
691	20.1421851851852	3.72163786008227	4.49649382716046	2.93429629629625	4.40865843621397	5.00863374485594	6.47978600823041	13.5289711934156	46.9012921810699	46.5074650205761	46.1998518518518	42.717670781893	38.7988641975308	44.1862551440329	41.8855802469135	37.6064938271605	11.8531358024691	15.8617160493827	3.42716872427981	4.71348148148145	5.98550617283946	8.05106995884771	9.35748148148146	16.0010041152263	43.2295802469136	44.4962386831275	42.5862716049383	24.3655967078189	34.9568065843621	36.3021111111111	37.2062057613168	44.7412592592592	5.07074897119338	27.9423641975308	12.6523456790123	15.3818518518518	7.41715226337446	11.2501316872428	19.7746748971193	19.6183950617284	49.2237695473251	46.0153004115226	34.8483374485596	41.4255555555555	30.290683127572	32.3453333333333	29.2688230452674	18.6365514403292
692	20.1936695544555	3.16142739273928	3.97681518151816	2.34520627062707	3.841699669967	4.55585808580859	6.09726072607262	13.4881188118812	48.1695874587459	47.6145132013202	47.3787871287129	44.0573679867987	39.6330528052805	45.3329042904291	42.8588861386139	38.4015594059406	11.7127640264026	15.5773205445545	3.06756600660067	4.02665841584159	5.6210891089109	7.73280528052807	9.06394389438945	16.1936798679868	44.5361551155116	45.9073514851485	43.5315511551155	24.6776815181518	36.0894884488449	36.8294368811881	38.0586798679868	46.0691749174918	4.49477722772278	28.7276547029703	12.6354207920792	15.1816584158416	7.35117986798681	11.1376897689769	19.8761551155116	19.6234323432343	50.4315759075908	46.8682838283829	35.335701320132	42.4389191419142	30.7673349834984	33.5634158415842	29.7421617161716	18.6513696369637
693	20.0361881188119	2.90074257425749	3.49897689768986	2.01688118811889	3.88427392739282	4.23600660066013	5.73110561056116	13.406485148515	47.1459075907591	46.9390594059406	46.6272277227723	43.2502145214522	38.8609570957096	44.712904290429	42.2040099009901	37.7604785478548	11.2833993399341	15.3562252475248	2.55539603960403	3.83627062706279	5.33599009900996	7.23219471947202	8.52726072607266	15.6327227722773	43.2308910891089	45.0590264026402	42.5906105610561	24.245891089109	34.9712541254126	36.3255198019802	37.4472607260726	45.2815181518151	4.22288778877896	28.0880445544555	12.0021617161717	14.8666336633664	6.68072607260733	10.716188118812	19.2748514851486	19.402788778878	49.4733333333333	46.0925907590759	34.6508745874588	41.5111881188119	30.1081518151815	32.5506765676568	29.0947194719473	18.0026732673268
694	20.8069430693071	3.77488448844891	4.35957095709575	3.12735973597366	4.66485148514858	5.05440594059412	6.55891089108916	13.7421617161716	47.6640099009901	47.3518646864686	46.9994554455445	44.0471122112211	39.7432673267327	44.8386303630363	42.8747359735974	38.3659900990099	12.1428052805281	16.0897648514852	3.56433993399345	4.7169141914192	5.99047854785487	8.13145214521458	9.19141914191424	16.2211056105611	44.033300330033	45.5660561056105	43.5783663366337	25.2328877887789	35.7956765676568	37.0117326732673	38.0929372937294	45.9990429042905	5.04069306930699	28.7637871287129	12.608399339934	15.580891089109	7.65646864686474	11.4564026402641	19.8318811881188	20.2353795379538	50.0810066006601	46.8426567656766	35.6917326732674	42.0820627062706	30.7171782178218	33.3487128712872	29.7140429042905	19.0655775577558
695	21.076379950495	3.993902640264	4.69608910891085	3.05216171617159	4.77484323432341	5.40387788778873	7.00195544554453	14.5434653465346	48.655412541254	48.6650330033003	48.3403795379537	44.6930858085808	40.3383663366336	46.069909240924	43.2669719471947	38.9828877887788	12.5745544554455	16.4298576732673	3.70494224422437	4.67298679867984	6.40938943894386	8.36926567656765	9.55641089108908	16.6218481848184	44.7876320132012	46.7359240924092	44.4386716171616	25.8932260726072	36.6199834983498	37.8075371287128	39.2417326732673	46.9265264026401	5.36218646864685	29.4031745049505	12.9271782178217	15.8002722772277	8.06912541254122	11.8727310231023	20.6682178217821	20.643910891089	50.7654042904289	47.3885726072607	36.5398184818481	42.6794719471946	31.7438283828382	33.9489026402639	30.1425165016501	19.2925990099009
696	20.398306451613	3.52642679900754	4.25446650124079	2.83509511993393	4.45530190239877	5.07574028122425	6.47756823821348	13.9608436724567	47.5146650124071	47.956947890819	47.5726385442516	44.0919354838711	39.6800413564931	45.2323076923078	42.321488833747	38.2536972704716	11.9534077750208	15.8715508684865	3.47645161290334	4.55790736145585	5.47523573201001	7.91583953680736	8.91767576509521	15.8818031430936	43.6229776674939	45.9437717121589	43.0532423490489	25.4880727874277	35.6101157981804	37.0935235732011	38.0896856906536	45.4284119106701	4.96071960297777	28.7987096774195	12.4318610421837	15.2816542597189	7.36311827957	10.907171215881	20.0765177832921	19.901224152192	49.5300165425973	46.6779983457404	35.4778660049629	41.6489330024815	30.9192059553351	33.0082216708024	29.3856989247313	18.6310752688173
697	18.3771153846155	1.89641025641029	2.46692307692312	0.86410256410261	2.84538461538464	3.19025641025646	5.00692307692312	12.2794871794872	46.1425641025641	46.3620512820513	45.7751282051282	42.6810256410257	37.5758974358975	43.2979487179488	40.8261538461539	36.3697435897436	10.3064102564103	14.2059615384616	1.67384615384619	2.51923076923081	3.9338461538462	6.49256410256414	7.47230769230772	14.4625641025641	42.0348717948718	44.1612820512821	41.7553846153846	24.0792307692308	34.2666666666667	35.5238461538462	36.7815384615385	44.0612820512821	3.32846153846157	27.2219230769231	10.5482051282052	13.6256410256411	5.42179487179492	9.55974358974363	18.3135897435898	18.283076923077	47.9225641025641	45.005641025641	34.1153846153846	39.9233333333334	29.2379487179488	31.5966666666667	28.0348717948718	16.8646153846154
698	20.7042617866005	3.68023159636062	4.32935483870967	2.93655086848634	4.67056244830436	5.2749710504549	6.92590570719601	14.2676178660049	48.4161373035566	48.9468320926385	47.966741108354	45.1822249793217	39.9052357320099	45.7035980148883	43.1562365591398	38.5937634408602	12.0676095947064	16.0436104218362	3.52123242349047	4.57448304383787	5.84411910669973	8.41840363937137	9.32025641025639	16.3132009925558	44.5569561621174	46.6799751861042	43.9542928039702	26.3072373862696	36.6385607940446	37.9890136476427	38.7711745244003	46.4625971877585	5.04947890818858	29.7052543424317	12.455682382134	15.7136559139785	7.51340777502066	11.6057816377171	20.378064516129	20.4273531844499	50.3929280397022	47.4201240694789	36.6549048800661	42.5640942928039	31.5699421009098	33.7496360628618	30.0249793217535	18.8170885028949
699	20.6431761786602	3.54352357320106	4.39083540115806	2.83660876757662	4.59631927212581	4.93322580645169	6.63549214226643	13.7748800661705	48.348047973532	48.2480810587263	48.0731927212573	44.621447477254	40.2850703060382	45.6608850289497	42.7364598842019	38.585359801489	11.9910669975187	16.0232940446651	3.19891645988429	4.34192721257245	5.76552522746079	8.25209263854437	9.17850289495459	16.1673779983458	44.3400496277917	46.4096774193549	43.7138875103393	26.2039040529364	36.4725310173699	37.7912096774195	38.8316625310174	46.243688999173	4.71051282051289	29.663424317618	12.1416873449132	15.3090901571548	7.4208023159637	11.403953680728	20.1908602150539	20.1852853598016	49.9497601323409	46.9303473945411	36.4556906534327	42.4429114971052	31.2615384615386	33.478229942101	29.8563440860216	18.4486765922251
700	19.8617121588089	2.80888337468975	3.68433416046313	2.05359801488825	3.63380479735309	4.24182795698916	6.00127377998337	13.2289826302729	48.6286104218363	48.7259966914806	48.5504549214227	44.7552853598015	40.2185938792391	45.782688172043	43.1734243176179	38.6178329197684	11.5379487179487	15.3900868486352	2.64318444995857	3.58579818031423	4.99869313482212	7.71225806451606	8.54577336641847	15.794499586435	44.3898842018197	46.9045161290323	43.7904880066171	26.1352936311001	36.6167576509513	37.7866749379653	39.0287427626137	46.4691645988421	4.34592224979314	29.3405893300248	11.6579156327543	14.7976261373035	6.74124896608761	10.6706534325888	19.9712655086848	19.6317783291976	50.4500661703888	47.4062861869314	36.7402398676593	42.3213482216708	31.1146898263027	33.3304962779156	29.7700827129859	18.1502729528536
