# Supplementary material for: Ecological drivers of ultraviolet colour evolution in snakes
Source: Nat Commun. 2024 Jun 18;15:5213. doi: 10.1038/s41467-024-49506-4 (PMC11189474; doi:10.1038/s41467-024-49506-4)
Supplement: Supplementary file 8 — Source Data [file 41467_2024_49506_MOESM8_ESM.zip › source_data_files/source_data_FigS4_colourCounts.csv]

color	vis_d	vis_v	uv_d	uv_v
black	82	79	1	8
brown	77	41	29	9
green	13	8	2	1
yellow	32	53	7	17
red	38	19	13	7
orange	28	31	9	14
blue	3	3	0	2
white	41	92	33	87
