# Supplementary material for: Ecological drivers of ultraviolet colour evolution in snakes
Source: Nat Commun. 2024 Jun 18;15:5213. doi: 10.1038/s41467-024-49506-4 (PMC11189474; doi:10.1038/s41467-024-49506-4)
Supplement: Supplementary file 8 — Source Data [file 41467_2024_49506_MOESM8_ESM.zip › source_data_files/source_data_Fig3b.csv]

species	dorsal_species_mean	ventral_species_mean
Erythrolamprus_epinephelus	0.05	3.12
Erythrolamprus_pygmaeus	0.6	17
Erythrolamprus_reginae	0	2.57
Xenodon_rabdocephalus	1.7	19.17
Xenodon_severus	0	11.25
Pseudoboa_coronata	0	24.75
Clelia_clelia	0.2	35.67
Drepanoides_anomalus	0.09	25.43
Oxyrhopus_melanogenys	0.03	29.17
Oxyrhopus_vanidicus	2.4	40.75
Oxyrhopus_formosus	0	0
Oxyrhopus_petolarius	1.75	29.75
Siphlophis_compressus	17	17.7
Siphlophis_cervinus	4	3.6
Helicops_angulatus	1.25	10.12
Helicops_polylepis	0	0
Helicops_leopardinus	0	0
Hydrops_triangularis	6	5
Pseudoeryx_plicatilis	0	9.8
Thamnodynastes_pallidus	0	13
Xenopholis_scalaris	0.03	19.62
Apostolepis_nigroterminata	0	0.6
Taeniophallus_occipitalis	4	4.72
Taeniophallus_brevirostris	0	0
Philodryas_argentea	0.6	27
Conophis_lineatus	0	33.65
Dipsas_articulata	16	18
Dipsas_catesbyi	10	31.65
Dipsas_indica	10.17	5.87
Sibon_nebulatus	15.58	23.6
Sibon_dimidiata	NA	NA
Tropidodipsas_sartorii	0	5
Ninia_sebae	4	7.58
Leptodeira_annulata	0.3	2.93
Leptodeira_septentrionalis	0.2	10.85
Leptodeira_rhombifera	0	40
Leptodeira_nigrofasciata	3	29.8
Imantodes_lentiferus	2.17	6.7
Imantodes_cenchoa	7.82	28.21
Nothopsis_rugosus	0	14
Atractus_major	0	18
Atractus_latifrons	0	6.6
Atractus_elaps	1.73	8.78
Atractus_flammigerus	1.31	21.62
Atractus_sp	0	2.67
Atractus_snethlageae	4.5	23.75
Rhadinella_kinkelini	0	1.9
Amastridium_sapperi	0	0
Coniophanes_imperialis	0	3.62
Tretanorhinus_nigroluteus	0	19.8
Chironius_multiventris	0.05	5.88
Chironius_scurrulus	0	3
Chironius_fuscus	0	5.2
Chironius_grandisquamis	0	20
Chironius_monticola	0	1
Oxybelis_fulgidus	0	0.8
Oxybelis_aeneus	15.83	20.13
Leptophis_ahaetulla	0	25.22
Trimorphodon_quadruplex	8	39.6
Phrynonax_poecilonotus	0	5.82
Spilotes_sulphureus	0	9
Spilotes_pullatus	0	0
Mastigodryas_alternatus	0	20
Mastigodryas_melanolomus	0	2
Drymoluber_dichrous	0	5.08
Leptodrymus_pulcherrimus	0	48.83
Rhinobothryum_bovallii	4	5
Drymarchon_corais	11	0
Drymarchon_melanurus	0	18
Tantilla_melanocephala	0.06	0.9
Stenorrhina_degenhardtii	0	19.8
Gyalopion_canum	11	60
Dendrophidion_dendrophis	0	5.6
Dendrophidion_percarinatum	0	2
Drymobius_rhombifer	1.75	13.4
Lampropeltis_abnorma	NA	12
Pseudelaphe_flavirufa	NA	NA
Pantherophis_emoryi	12	48
Scaphiodontophis_annulatus	1.5	24.7
Nerodia_fasciata	0	0
Nerodia_rhombifer	0	0
Micrurus_nigrocinctus	0	8
Micrurus_hemprichii	4	5.5
Micrurus_lemniscatus	4.51	6.07
Micrurus_annellatus	0	0.13
Micrurus_obscurus	6	7
Micrurus_surinamensis	4.33	5.67
Bothrops_atrox	3.33	17.4
Bothrops_bilineatus	39	44.15
Bothrops_brazili	5	29.7
Bothrops_asper	3	26.7
Porthidium_nasutum	17	4.5
Cerrophidion_wilsoni	1.6	32
Bothriechis_schlegelii	14	10.5
Crotalus_viridis	0	3.06
Crotalus_atrox	16	35
Agkistrodon_piscivorus	0	1.6
Lachesis_muta	0	38.5
Epicrates_cenchria	10	28.83
Eunectes_murinus	0	1.5
Corallus_hortulanus	12.5	24.5
Anilius_scytale	5	7
Amerotyphlops_reticulatus	0.52	20
Leptotyphlops_diaplocius	0	0
