# Supplementary material for: Ecological drivers of ultraviolet colour evolution in snakes
Source: Nat Commun. 2024 Jun 18;15:5213. doi: 10.1038/s41467-024-49506-4 (PMC11189474; doi:10.1038/s41467-024-49506-4)
Supplement: Supplementary file 8 — Source Data [file 41467_2024_49506_MOESM8_ESM.zip › source_data_files/source_data_Fig2c.csv]

image_name	color	uvR	uvB	B	G	R
RAB03268_Drymoluber_dichrous_dorsal	brown	2.185	2.618	3.573	4.814	4.752
RAB03268_Drymoluber_dichrous_dorsal	black	0.934	1.356	2.738	2.53	2.058
RAB03268_Drymoluber_dichrous_dorsal	brown	5.002	4.905	4.745	5.125	5.087
RAB03268_Drymoluber_dichrous_dorsal	green	1.686	2.191	3.967	9.455	8.172
RAB03268_Drymoluber_dichrous_ventral	white	29.846	35.773	48.186	53.45	54.69
RAB03268_Drymoluber_dichrous_ventral	white	13.678	16.734	30.482	35.769	38.891
RAB03268_Drymoluber_dichrous_ventral	yellow	9.429	9.453	13.308	34.501	47.294
RAB03275_Micrurus_annellatus_dorsal	red	2.816	3.913	4.413	10.332	26.807
RAB03275_Micrurus_annellatus_dorsal	black	2.77	4.461	3.432	3.655	3.761
RAB03275_Micrurus_annellatus_dorsal	red	3.635	4.184	3.324	7.435	18.266
RAB03275_Micrurus_annellatus_dorsal	black	3.564	4.1	2.612	2.555	2.318
RAB03275_Micrurus_annellatus_ventral	red	4.309	6.477	10.156	17.804	28.088
RAB03275_Micrurus_annellatus_ventral	black	2.005	3.565	2.284	2.518	2.845
RAB03275_Micrurus_annellatus_ventral	red	3.953	5.562	9.288	16.245	31.909
RAB03275_Micrurus_annellatus_ventral	black	2.217	3.116	3.216	2.952	2.918
RAB03336_Liophis_reginae_dorsal	brown	4.783	5.391	4.359	5.121	5.657
RAB03336_Liophis_reginae_dorsal	green	9.546	9.549	6.078	7.273	6.354
RAB03336_Liophis_reginae_dorsal	brown	2.676	4.187	6.717	7.632	9.711
RAB03336_Liophis_reginae_dorsal	green	5.03	5.232	6.007	8.922	8.422
RAB03336_Liophis_reginae_ventral	white	19.125	22.688	48.134	61.853	69.259
RAB03336_Liophis_reginae_ventral	yellow	14.235	15.072	12.438	22.106	30.072
RAB03336_Liophis_reginae_ventral	black	4.753	5.067	4.576	4.677	4.753
RAB03363_Dipsas_catesbyi_dorsal	white	52.937	50.169	36.038	37.155	34.318
RAB03363_Dipsas_catesbyi_dorsal	black	3.667	4.599	2.791	2.631	2.167
RAB03363_Dipsas_catesbyi_dorsal	white	50.518	50.683	43.237	42.715	40.705
RAB03363_Dipsas_catesbyi_dorsal	brown	5.096	5.889	4.958	6.506	9.507
RAB03363_Dipsas_catesbyi_dorsal	black	4.436	5.148	4.492	4.329	4.04
RAB03363_Dipsas_catesbyi_ventral	white	38.879	42.206	52.576	54.684	52.881
RAB03363_Dipsas_catesbyi_ventral	black	3.667	5.167	4.346	4.046	3.737
RAB03363_Dipsas_catesbyi_ventral	white	40.732	46.121	51.006	53.208	53.02
RAB03363_Dipsas_catesbyi_ventral	brown	4.991	6.981	8.494	10.581	12.932
RAB03363_Dipsas_catesbyi_ventral	black	2.994	4.3	4.076	4.183	4.559
RAB03391_Taeniophallus_occipitalis_dorsal	brown	3.629	4.849	3.4	3.463	3.526
RAB03391_Taeniophallus_occipitalis_dorsal	brown	6.323	7.456	7.355	8.461	9.24
RAB03391_Taeniophallus_occipitalis_dorsal	brown	4.698	5.621	4.949	5.237	5.334
RAB03391_Taeniophallus_occipitalis_dorsal	brown	3.942	5.04	7.13	9.087	11.642
RAB03391_Taeniophallus_occipitalis_ventral	white	39.846	39.881	26.776	30.587	33.67
RAB03391_Taeniophallus_occipitalis_ventral	white	17.973	21.129	24.106	32.74	37.023
RAB03391_Taeniophallus_occipitalis_ventral	yellow	36.774	34.5	21.714	38.137	45.272
RAB03405_Atractus_elaps_dorsal	white	9.834	13.174	28.814	30.913	30.787
RAB03405_Atractus_elaps_dorsal	black	3.839	4.775	3.031	3.017	2.902
RAB03405_Atractus_elaps_dorsal	white	10.395	12.902	19.571	19.337	17.158
RAB03405_Atractus_elaps_dorsal	red	3.187	4.994	3.076	5.439	15.876
RAB03405_Atractus_elaps_dorsal	black	4.031	5.138	3.96	3.892	3.832
RAB03405_Atractus_elaps_ventral	white	6.963	9.415	15.445	17.781	20.497
RAB03405_Atractus_elaps_ventral	black	1.658	3.317	4.218	4.114	3.818
RAB03405_Atractus_elaps_ventral	white	4.551	7.612	28.232	31.564	31.315
RAB03405_Atractus_elaps_ventral	red	4.102	5.834	4.322	9.128	29.584
RAB03405_Atractus_elaps_ventral	black	2.945	4.277	3.745	3.551	3.232
RAB03409_Oxyrhopus_cf.melanogenys_dorsal	red	5.521	6.035	4.048	7.566	21.619
RAB03409_Oxyrhopus_cf.melanogenys_dorsal	black	3.841	4.735	2.973	2.938	3.161
RAB03409_Oxyrhopus_cf.melanogenys_dorsal	red	4.873	7.245	4.699	9.152	29.15
RAB03409_Oxyrhopus_cf.melanogenys_ventral	white	19.243	21.87	23.385	21.178	20.485
RAB03409_Oxyrhopus_cf.melanogenys_ventral	white	16.454	20.151	34.544	37.076	39.664
RAB03416_Chironius_fuscus_dorsal	brown	2.852	3.346	4.163	6.94	9.056
RAB03416_Chironius_fuscus_dorsal	brown	2.813	3.156	3.522	4.387	4.436
RAB03416_Chironius_fuscus_ventral	white	60.991	66.97	61.793	71.804	69.716
RAB03416_Chironius_fuscus_ventral	yellow	8.284	10.352	20.306	49.394	59.36
RAB03416_Chironius_fuscus_ventral	yellow	3.809	6.188	13.815	25.668	29.93
RAB03432_Liophis_reginae_dorsal	brown	3.239	4.76	3.79	4.638	5.072
RAB03432_Liophis_reginae_dorsal	green	3.232	4.655	6.035	9.373	8.169
RAB03432_Liophis_reginae_dorsal	brown	4.373	5.462	6.217	6.68	7.319
RAB03432_Liophis_reginae_dorsal	green	2.012	3.137	5.043	9.372	8.259
RAB03432_Liophis_reginae_ventral	white	25.235	28.758	34.538	48.678	55.805
RAB03432_Liophis_reginae_ventral	yellow	13.226	15.761	27.462	56.94	70.196
RAB03432_Liophis_reginae_ventral	yellow	4.939	6.529	9.594	27.429	36.374
RAB03432_Liophis_reginae_ventral	black	2.66	3.764	2.706	3.275	3.487
RAB03433_Atractus_elaps_dorsal	white	5.45	10.493	36.521	39.037	35.997
RAB03433_Atractus_elaps_dorsal	black	1.877	3.288	4.063	3.848	3.612
RAB03433_Atractus_elaps_dorsal	white	13.789	17.729	37.798	37.671	33.942
RAB03433_Atractus_elaps_dorsal	red	1.649	3.496	4.744	6.141	11.628
RAB03433_Atractus_elaps_dorsal	black	2.212	3.029	3.257	3.078	2.834
RAB03433_Atractus_elaps_ventral	white	10.982	13.519	20.667	22.28	23.345
RAB03433_Atractus_elaps_ventral	red	9.636	12.618	8.802	12.68	21.42
RAB03433_Atractus_elaps_ventral	black	2.347	3.457	4.223	4.532	5.667
RAB03433_Atractus_elaps_ventral	white	3.83	5.424	25.67	28.527	28.6
RAB03433_Atractus_elaps_ventral	red	3.313	4.811	3.765	7.294	19.954
RAB03433_Atractus_elaps_ventral	black	2.273	3.498	3.285	3.207	3.311
RAB03440_Helicops_angulatus_dorsal	brown	16.296	15.482	7.966	9.296	10.505
RAB03440_Helicops_angulatus_dorsal	brown	3.964	4.81	3.353	3.842	4.296
RAB03440_Helicops_angulatus_dorsal	brown	2.817	4.377	5.529	7.213	8.484
RAB03440_Helicops_angulatus_dorsal	brown	1.834	3.213	2.207	2.274	2.105
RAB03440_Helicops_angulatus_ventral	white	32.187	37.478	52.171	65.614	70.975
RAB03440_Helicops_angulatus_ventral	green	13.06	15.76	26.655	46.369	55.398
RAB03440_Helicops_angulatus_ventral	yellow	2.23	3.194	11.911	25.063	31.358
RAB03440_Helicops_angulatus_ventral	black	1.689	2.435	2	2.009	1.956
RAB03487_Micrurus_lemniscatus_dorsal	white	5.352	6.439	19.715	26.006	26.678
RAB03487_Micrurus_lemniscatus_dorsal	red	5.043	6.444	3.792	7.777	21.48
RAB03487_Micrurus_lemniscatus_dorsal	black	2.995	3.231	3.436	3.347	3.172
RAB03487_Micrurus_lemniscatus_dorsal	white	5.807	5.521	18.365	24.086	24.265
RAB03487_Micrurus_lemniscatus_dorsal	red	10.405	10.54	4.893	9.862	29.272
RAB03487_Micrurus_lemniscatus_dorsal	black	2.911	2.694	2.276	2.365	2.672
RAB03487_Micrurus_lemniscatus_ventral	red	4.671	8.178	6.679	10.244	20.793
RAB03487_Micrurus_lemniscatus_ventral	black	1.53	3.168	3.808	3.929	5.308
RAB03487_Micrurus_lemniscatus_ventral	white	3.454	4.735	20.777	25.443	26.638
RAB03487_Micrurus_lemniscatus_ventral	red	7.25	8.873	7.359	11.576	25.758
RAB03487_Micrurus_lemniscatus_ventral	black	1.943	2.7	3.018	3.422	4.222
RAB03556_Oxyrhopus_formosus_dorsal	yellow	2.272	3.125	4.608	13.871	19.248
RAB03556_Oxyrhopus_formosus_dorsal	black	2.166	2.825	2.282	2.326	2.381
RAB03556_Oxyrhopus_formosus_dorsal	red	3.4	4.496	4.116	5.955	15.439
RAB03556_Oxyrhopus_formosus_ventral	yellow	11.25	10.643	9.932	28.53	40.635
RAB03556_Oxyrhopus_formosus_ventral	white	5.41	6.592	30.742	47.467	54.227
RAB03556_Oxyrhopus_formosus_ventral	red	9.769	8.178	7.484	14.37	37.16
RAB03557_Oxyrhopus_aff.melanogenys_dorsal	red	2.406	2.813	2.77	5.466	15.058
RAB03557_Oxyrhopus_aff.melanogenys_dorsal	black	0.92	2.18	2.071	1.965	1.65
RAB03557_Oxyrhopus_aff.melanogenys_dorsal	red	3.478	4.287	3.871	6.244	17.041
RAB03557_Oxyrhopus_aff.melanogenys_ventral	white	19.777	22.406	28.208	26.018	25.254
RAB03557_Oxyrhopus_aff.melanogenys_ventral	white	19.622	25.363	36.56	36.625	37.483
RAB03572_Drymoluber_dichrous_dorsal	brown	1.049	2.684	2.118	1.979	1.906
RAB03572_Drymoluber_dichrous_dorsal	brown	1.106	2.709	3.042	3.776	4.352
RAB03572_Drymoluber_dichrous_dorsal	brown	2.146	2.892	3.069	4.079	6.324
RAB03572_Drymoluber_dichrous_dorsal	brown	1.903	2.668	2.285	2.293	2.288
RAB03572_Drymoluber_dichrous_ventral	white	28.897	31.772	34.29	34.396	34.471
RAB03572_Drymoluber_dichrous_ventral	brown	4.576	5.405	5.7	6.909	9.246
RAB03572_Drymoluber_dichrous_ventral	white	21.453	24.341	32.008	30.742	29.458
RAB03572_Drymoluber_dichrous_ventral	brown	1.828	3.741	5.422	5.409	6.588
RAB03576_Oxyrhopus_aff.melanogenys_dorsal	red	2.079	3.664	2.538	4.414	12.214
RAB03576_Oxyrhopus_aff.melanogenys_dorsal	black	1.155	2.198	2.04	2.012	1.702
RAB03576_Oxyrhopus_aff.melanogenys_dorsal	white	4.591	4.197	21.079	28.468	29.593
RAB03576_Oxyrhopus_aff.melanogenys_dorsal	red	5.136	6.313	5.014	8.395	22.428
RAB03576_Oxyrhopus_aff.melanogenys_dorsal	black	2.74	3.73	4.77	4.81	4.618
RAB03576_Oxyrhopus_aff.melanogenys_ventral	white	12.784	15.128	15.188	15.486	17.814
RAB03576_Oxyrhopus_aff.melanogenys_ventral	white	25.486	27.18	27.343	25.346	24.558
RAB03332_Chironius_multiventris_dorsal	brown	5.924429342	6.47817726	4.622186981	7.145694911	8.244948387
RAB03332_Chironius_multiventris_dorsal	green	2.375562157	3.450756216	4.823696784	14.25226546	18.29680507
RAB03332_Chironius_multiventris_dorsal	brown	4.037853394	4.981851853	4.395212611	5.617795198	5.871830718
RAB03332_Chironius_multiventris_ventral	yellow	6.903381848	7.987652727	13.20954544	45.3075821	52.74998059
RAB03332_Chironius_multiventris_ventral	yellow	4.119728401	5.094938797	12.95217645	38.61509493	45.81796189
RAB03332_Chironius_multiventris_ventral	green	7.448965281	8.953594708	15.03285082	24.72522701	23.02092192
RAB03394_Liophis_sp_dorsal	brown	1.67788746	2.921892189	3.51073655	3.676663732	3.916961218
RAB03394_Liophis_sp_dorsal	brown	3.809462283	4.832725284	4.906316742	5.205495794	5.718701377
RAB03394_Liophis_sp_ventral	white	18.68868751	22.29455242	34.62846035	43.73755999	51.46499097
RAB03394_Liophis_sp_ventral	white	18.41497393	21.89724628	31.98518996	41.32821824	47.82159815
RAB03394_Liophis_sp_ventral	yellow	6.868132875	8.24796039	11.35712603	24.7613356	37.14448099
RAB03406_Oxyrhopus_petolarius_dorsal	white	5.502698213	6.170480215	16.17851009	25.5665933	29.22276719
RAB03406_Oxyrhopus_petolarius_dorsal	black	2.518683169	3.637498124	4.327144682	7.465128531	9.391460556
RAB03406_Oxyrhopus_petolarius_dorsal	red	5.170649037	5.867399467	3.871341654	7.265220093	22.02721842
RAB03406_Oxyrhopus_petolarius_dorsal	black	3.93245745	4.565160561	3.109102095	3.612548706	4.98224301
RAB03406_Oxyrhopus_petolarius_ventral	yellow	7.786384909	8.640087164	11.53427782	20.13369082	24.47242181
RAB03406_Oxyrhopus_petolarius_ventral	white	7.109603043	8.19209258	26.60049265	32.42366391	32.71379676
RAB03407_Leptodeira_annulata_dorsal	black	3.891082052	4.679095566	3.939312749	4.114037304	4.333366535
RAB03407_Leptodeira_annulata_dorsal	black	4.110538666	4.80217579	3.891074734	4.031933836	4.225554452
RAB03407_Leptodeira_annulata_ventral	white	23.34654939	26.87837227	39.04500302	43.11956001	48.16609538
RAB03407_Leptodeira_annulata_ventral	white	9.916666702	12.63969197	23.7208974	29.31368226	34.75738461
RAB03410_Dendrophidion_dendrophis_dorsal	brown	1.793364497	2.54471204	2.728390959	3.273646943	4.053558904
RAB03410_Dendrophidion_dendrophis_dorsal	brown	3.577048284	4.344843214	4.463580202	4.867993329	5.334336604
RAB03410_Dendrophidion_dendrophis_ventral	yellow	27.47063387	30.0295434	32.31506217	55.63115639	60.00884096
RAB03410_Dendrophidion_dendrophis_ventral	white	10.80780401	13.43058138	31.67343789	38.52371065	40.41912215
RAB03410_Dendrophidion_dendrophis_ventral	brown	5.687797276	6.572672897	7.942759095	10.58690952	13.11643269
RAB03436_Liophis_reginae_dorsal	green	5.541943776	6.145545178	5.25424224	8.504912816	7.262843009
RAB03436_Liophis_reginae_dorsal	black	3.533051537	4.050069391	3.040963375	3.654055379	3.738408267
RAB03436_Liophis_reginae_dorsal	black	3.862143027	4.171130945	3.283419264	4.03594768	4.248880419
RAB03436_Liophis_reginae_ventral	yellow	16.19049998	19.84617812	34.71664112	55.50712018	66.53634946
RAB03436_Liophis_reginae_ventral	yellow	3.969614903	4.987800268	9.595997966	29.85354238	39.85072823
RAB03436_Liophis_reginae_ventral	black	6.246985622	6.90355281	4.354164068	4.388451224	4.43385901
RAB03439_Dipsas_catesbyi_dorsal	white	68.34346639	71.28159419	68.13825696	66.00143972	62.22982622
RAB03439_Dipsas_catesbyi_dorsal	white	58.82413534	63.31268044	59.53282525	57.77307918	55.35150934
RAB03439_Dipsas_catesbyi_dorsal	brown	5.359902949	6.257414556	7.630281439	10.45132278	15.01103249
RAB03439_Dipsas_catesbyi_dorsal	black	2.345700603	3.637676148	3.845466724	3.454241943	3.08874047
RAB03439_Dipsas_catesbyi_ventral	white	50.29636127	53.47061044	55.25925871	54.05635039	51.62540775
RAB03439_Dipsas_catesbyi_ventral	black	3.192854214	3.871427117	3.688018101	3.36307637	2.904173085
RAB03439_Dipsas_catesbyi_ventral	white	41.13333673	49.46425648	57.05894312	57.65093629	56.78388597
RAB03439_Dipsas_catesbyi_ventral	black	6.90082589	7.384414892	5.11056227	4.748812401	4.267129217
RAB03446_Epicrates_cenchria_dorsal	brown	4.022841069	4.59125301	4.677389401	5.983403179	8.545791182
RAB03446_Epicrates_cenchria_dorsal	black	3.308912307	3.918489322	3.686280039	3.130834222	2.735537716
RAB03446_Epicrates_cenchria_dorsal	brown	2.895603762	3.462777577	3.526078237	4.981612955	7.246705501
RAB03446_Epicrates_cenchria_dorsal	yellow	8.428259373	9.861226912	16.81966437	26.28333322	36.41263746
RAB03446_Epicrates_cenchria_dorsal	black	5.367470739	4.47502174	2.715797575	2.511796144	2.334312882
RAB03446_Epicrates_cenchria_ventral	white	41.62029647	42.0577898	40.69109687	43.40549939	45.1619874
RAB03446_Epicrates_cenchria_ventral	white	25.98166083	29.71246647	36.4016046	41.82905683	47.21819095
RAB03467_Liophis_reginae_dorsal	green	5.364368533	6.213810356	7.056631384	13.25148447	12.06932703
RAB03467_Liophis_reginae_dorsal	black	3.48037984	3.932989126	3.169328336	3.298084259	2.917181382
RAB03467_Liophis_reginae_dorsal	black	2.50354825	3.364124427	3.545040831	3.898802772	3.819858518
RAB03467_Liophis_reginae_ventral	yellow	12.69913685	13.24711246	22.59360372	58.86004204	72.56641335
RAB03467_Liophis_reginae_ventral	yellow	8.354893844	8.849983071	8.723759365	28.18425702	38.09155865
RAB03467_Liophis_reginae_ventral	black	4.220704014	4.76805183	4.769686887	5.398769711	6.048111689
RAB03498_Corallus_hortulanus_dorsal	brown	3.027331331	3.528880398	5.002898874	8.249165666	11.68413593
RAB03498_Corallus_hortulanus_dorsal	black	2.518482276	3.13429391	3.200361403	3.61274	4.438476522
RAB03498_Corallus_hortulanus_dorsal	brown	2.593231975	3.251605228	4.389475257	6.066535604	9.371605988
RAB03498_Corallus_hortulanus_dorsal	yellow	3.034258513	3.803284069	12.94176354	21.82806163	30.07579143
RAB03498_Corallus_hortulanus_ventral	brown	9.474859965	10.82870425	9.417737713	10.94522654	13.61216413
RAB03498_Corallus_hortulanus_ventral	yellow	30.14764429	33.79078311	39.50614805	50.33516069	58.46975749
RAB03498_Corallus_hortulanus_ventral	yellow	26.97423122	30.52202208	32.7114868	40.83995853	49.05831429
RAB03533_Drymarchon_corais_dorsal	brown	5.247356232	6.299490683	8.540142033	10.33461472	11.8544388
RAB03533_Drymarchon_corais_dorsal	black	5.667798754	6.161909252	6.836366019	6.588714894	5.902265251
RAB03533_Drymarchon_corais_dorsal	white	30.65206211	30.73495927	24.43699487	22.89294811	19.84300567
RAB03533_Drymarchon_corais_dorsal	brown	15.11984802	14.39658927	11.20246533	14.47608074	16.1345519
RAB03533_Drymarchon_corais_dorsal	black	4.199374378	4.642435314	3.741018909	3.470270697	3.147634243
RAB03533_Drymarchon_corais_ventral	yellow	12.74254014	14.36311335	24.47333859	41.68145389	49.61775633
RAB03533_Drymarchon_corais_ventral	yellow	8.648017513	9.972988975	18.78357537	28.99963403	36.66483375
RAB03570_Micrurus_obscurus_dorsal	red	7.220995862	9.32851527	4.097915752	8.506163536	21.30414589
RAB03570_Micrurus_obscurus_dorsal	yellow	3.035635829	4.243725788	6.970832574	11.90776572	15.44721835
RAB03570_Micrurus_obscurus_dorsal	black	2.572756988	3.743426019	2.034261619	2.006841508	2.023879765
RAB03570_Micrurus_obscurus_dorsal	red	12.88087754	15.11642943	5.179052793	12.87096042	37.92461047
RAB03570_Micrurus_obscurus_dorsal	yellow	14.89559349	14.47469237	17.95984386	27.08100971	29.96175907
RAB03570_Micrurus_obscurus_dorsal	black	3.431363918	3.97886868	1.95188636	1.871327472	1.540390853
RAB03570_Micrurus_obscurus_ventral	red	13.36356908	15.15390692	8.556009965	13.30222016	26.64052978
RAB03570_Micrurus_obscurus_ventral	yellow	1.428313704	2.644747568	10.26558896	16.36601579	21.49119417
RAB03570_Micrurus_obscurus_ventral	black	3.815782917	4.396379727	4.088011365	5.152616831	6.88107453
RAB03570_Micrurus_obscurus_ventral	red	8.275966435	11.043102	9.593948825	18.12523719	40.84294398
RAB03570_Micrurus_obscurus_ventral	yellow	4.150532052	5.17313312	28.12407582	44.70227593	51.79701755
RAB03570_Micrurus_obscurus_ventral	black	2.16469574	3.008409832	2.552805685	2.517215985	2.109010671
RAB03571_Xenodon_rabdocephalus_dorsal	brown	5.064423372	5.479353893	4.901869908	5.598648437	6.503036648
RAB03571_Xenodon_rabdocephalus_dorsal	black	1.858025126	2.266047248	2.146081696	2.275339761	2.362791244
RAB03571_Xenodon_rabdocephalus_dorsal	brown	2.086611576	2.530395699	2.402634328	2.612797777	2.80230434
RAB03571_Xenodon_rabdocephalus_dorsal	yellow	3.052515803	3.805755536	6.101007119	8.636724537	12.24780463
RAB03571_Xenodon_rabdocephalus_dorsal	black	1.516423341	2.273699952	2.052796745	2.037665804	1.86482267
RAB03571_Xenodon_rabdocephalus_ventral	yellow	22.48184114	24.61671058	36.76751339	52.30600138	59.53170852
RAB03571_Xenodon_rabdocephalus_ventral	white	24.1149544	27.94480551	35.66616814	38.65756731	43.04939933
RAB03571_Xenodon_rabdocephalus_ventral	yellow	13.48147394	13.98022892	18.56863016	29.40388121	37.42727413
RAB03578_Micrurus_lemniscatus_dorsal	white	2.807336764	5.602427671	17.34272322	22.78728949	24.53491667
RAB03578_Micrurus_lemniscatus_dorsal	red	3.089053698	5.376507858	3.16393225	6.159015866	17.32132119
RAB03578_Micrurus_lemniscatus_dorsal	black	1.514882004	2.695702576	2.199256939	2.192837123	2.192132257
RAB03578_Micrurus_lemniscatus_dorsal	white	6.194338876	6.700549964	20.07481477	24.30902772	24.24772771
RAB03578_Micrurus_lemniscatus_dorsal	red	4.955783392	6.24259293	4.288973937	7.735736059	21.88080491
RAB03578_Micrurus_lemniscatus_dorsal	black	1.926239056	3.063210368	4.269632415	3.759800136	3.193556051
RAB03578_Micrurus_lemniscatus_ventral	red	4.015771064	5.481694012	4.27281287	6.886410454	16.01329168
RAB03578_Micrurus_lemniscatus_ventral	white	7.369369087	7.546117091	21.57249742	24.31371416	23.59327275
RAB03578_Micrurus_lemniscatus_ventral	red	5.114163534	6.888153363	5.632577586	9.446859313	24.57192565
RAB03578_Micrurus_lemniscatus_ventral	black	3.422561256	3.964360842	3.971382968	3.492452569	3.43491773
RAB03270_Liophis_reginae_dorsal	white	44.71382091	40.50918698	17.91206771	19.31828397	17.28200142
RAB03270_Liophis_reginae_dorsal	brown	3.075809746	3.513565049	2.581412651	3.232618773	3.357213953
RAB03270_Liophis_reginae_dorsal	green	4.154153053	4.544218828	4.250260454	6.793300086	5.715706864
RAB03270_Liophis_reginae_dorsal	brown	3.632493973	4.486199856	5.056425083	5.843921671	6.474867588
RAB03270_Liophis_reginae_dorsal	green	7.14993151	7.137547575	5.29739885	7.669142023	6.676178553
RAB03270_Liophis_reginae_ventral	yellow	16.08718796	19.82019505	35.43750668	49.86951539	61.45874347
RAB03270_Liophis_reginae_ventral	yellow	4.65496309	5.556644577	8.843242063	25.14909844	35.45424979
RAB03270_Liophis_reginae_ventral	black	6.052099902	7.13615569	6.539685558	6.551635143	6.601402701
RAB03335_Imantodes_lentiferus_dorsal	brown	3.798892482	4.531065266	6.901130435	10.07351597	13.0705503
RAB03335_Imantodes_lentiferus_dorsal	brown	5.085792697	5.541879424	3.894941378	4.270459957	4.937174141
RAB03335_Imantodes_lentiferus_dorsal	brown	4.045710596	4.537916839	5.833303499	9.383644747	12.82696191
RAB03335_Imantodes_lentiferus_dorsal	brown	4.150143667	4.623626149	3.980646346	5.17188251	7.461030392
RAB03335_Imantodes_lentiferus_ventral	white	37.16542156	41.84092014	60.38652153	65.42469308	69.41876673
RAB03335_Imantodes_lentiferus_ventral	brown	6.593800816	8.290917915	17.98189271	26.35180704	33.49359829
RAB03335_Imantodes_lentiferus_ventral	brown	7.564474106	7.60532501	7.236664825	9.08758333	11.59545528
RAB03392_Liophis_sp_dorsal	brown	4.370118506	4.965935804	3.47555277	4.302054608	4.782729842
RAB03392_Liophis_sp_dorsal	brown	3.441565005	4.352119989	3.670843968	4.566766314	5.562339936
RAB03392_Liophis_sp_ventral	white	26.38001527	29.88130627	37.11803016	45.43933715	51.99191896
RAB03392_Liophis_sp_ventral	white	21.02712678	25.34424518	33.76910975	41.505475	47.42520488
RAB03392_Liophis_sp_ventral	yellow	3.688319137	5.009384307	8.600225479	25.19238018	39.21917391
RAB03393_Apostolepis_nigroterminata_dorsal	yellow	8.801475478	9.936466254	19.17473085	26.84131807	32.58708555
RAB03393_Apostolepis_nigroterminata_dorsal	black	3.127087561	4.015424484	3.672949239	3.534434384	3.245170402
RAB03393_Apostolepis_nigroterminata_dorsal	brown	1.821043988	2.964445652	4.381116114	6.046517512	8.986192558
RAB03393_Apostolepis_nigroterminata_dorsal	black	1.536983562	2.107933048	2.845644093	2.846181187	2.918528681
RAB03393_Apostolepis_nigroterminata_ventral	white	14.06836547	15.07192149	18.31299642	19.55708887	21.10943172
RAB03393_Apostolepis_nigroterminata_ventral	white	4.958446812	6.292975499	26.38276976	30.62256471	31.70915136
RAB03411_Liophis_sp_dorsal	brown	2.98450924	3.663919876	3.741998789	4.130101223	4.352944856
RAB03411_Liophis_sp_dorsal	brown	7.270712961	6.969417218	5.635770225	5.861369492	6.035290509
RAB03411_Liophis_sp_ventral	white	38.1468928	40.50969296	43.62600222	53.98010293	62.09188259
RAB03411_Liophis_sp_ventral	white	23.62316758	27.66437101	43.39338397	54.24360433	61.52059436
RAB03411_Liophis_sp_ventral	yellow	12.61178475	12.19917695	10.70674949	28.70351211	43.14045131
RAB03415_Chironius_multiventris_dorsal	green	9.25804557	8.57217323	6.380817615	9.800500857	10.37983462
RAB03415_Chironius_multiventris_dorsal	brown	1.707394482	2.407196256	2.886552303	4.120971702	4.976148261
RAB03415_Chironius_multiventris_dorsal	green	4.974256524	5.003244989	7.845717322	12.62017786	12.29745713
RAB03415_Chironius_multiventris_ventral	yellow	9.780038	12.25083908	26.19211648	71.56876578	84.45865674
RAB03415_Chironius_multiventris_ventral	white	12.74334218	17.13750465	42.05932107	51.11651095	49.3395416
RAB03415_Chironius_multiventris_ventral	yellow	7.48130652	7.915347495	15.33380424	43.58203641	53.54131069
RAB03417_Eunectes_murinus_dorsal	brown	1.701686378	1.698038188	2.014214372	2.216297369	2.320501537
RAB03417_Eunectes_murinus_dorsal	brown	1.23296086	1.438142772	2.931425506	4.595833629	6.482142833
RAB03417_Eunectes_murinus_dorsal	brown	3.062574342	3.063932128	2.894165202	3.030706385	3.155604157
RAB03417_Eunectes_murinus_dorsal	brown	2.265044159	2.237003321	3.651383405	4.895820481	6.018984806
RAB03417_Eunectes_murinus_dorsal	yellow	0.810518779	1.226113945	7.255193753	13.45749769	19.1924962
RAB03417_Eunectes_murinus_ventral	yellow	12.7821187	15.27668153	24.86076321	39.97243902	46.17317866
RAB03417_Eunectes_murinus_ventral	black	2.077127366	2.415085503	3.823302948	4.604031814	5.221850594
RAB03417_Eunectes_murinus_ventral	yellow	0.958472652	1.656316426	11.57087418	25.39295028	38.82667875
RAB03417_Eunectes_murinus_ventral	black	0.697759298	1.278925513	2.645746189	3.042784597	3.47625969
RAB03431_Apostolepis_nigroterminata_dorsal	yellow	1.304435931	2.976964448	18.42136482	24.93103574	30.55475947
RAB03431_Apostolepis_nigroterminata_dorsal	black	2.165807022	4.75412347	2.808312516	2.579372377	2.468121402
RAB03431_Apostolepis_nigroterminata_dorsal	brown	8.615657346	8.767088874	7.090391063	9.114025053	11.96428321
RAB03431_Apostolepis_nigroterminata_dorsal	black	8.999561964	9.894755609	6.658447194	7.606574305	7.673288398
RAB03431_Apostolepis_nigroterminata_ventral	white	6.208417345	8.651996128	22.75963589	22.54223812	23.82488582
RAB03431_Apostolepis_nigroterminata_ventral	white	3.716179526	5.457007126	25.12376883	29.90535195	30.52044757
RAB03482_Dipsas_catesbyi_dorsal	white	35.85517634	39.15627049	46.88768448	46.57510464	45.49247805
RAB03482_Dipsas_catesbyi_dorsal	black	1.543650527	2.324955196	1.811535945	1.68311769	1.379501266
RAB03482_Dipsas_catesbyi_dorsal	white	65.82619726	65.41641992	61.05994757	60.10066565	57.80836857
RAB03482_Dipsas_catesbyi_dorsal	brown	7.671502508	8.005408467	8.715795586	12.84829523	18.66375971
RAB03482_Dipsas_catesbyi_dorsal	black	4.3628873	4.818994019	3.427635509	3.620662122	3.94030966
RAB03482_Dipsas_catesbyi_ventral	white	16.99512121	21.43468969	38.01768392	40.00102659	41.2127789
RAB03482_Dipsas_catesbyi_ventral	black	1.920983487	2.374773518	3.631686482	3.566904814	3.245948143
RAB03482_Dipsas_catesbyi_ventral	white	38.59504388	44.60801566	52.20714221	53.3659825	52.97947127
RAB03482_Dipsas_catesbyi_ventral	brown	12.8717353	14.03320263	17.84652528	21.17439869	25.12132875
RAB03482_Dipsas_catesbyi_ventral	black	3.311436245	4.004718228	3.817955939	3.894324092	3.906461576
RAB03485_Chironius_multiventris_dorsal	brown	3.553578124	3.775418202	3.781131604	4.790634866	4.898126068
RAB03485_Chironius_multiventris_dorsal	brown	1.371367055	2.41193492	2.627940438	4.471759313	5.590621557
RAB03485_Chironius_multiventris_dorsal	green	1.45212471	2.751273377	6.022812058	9.413829218	7.931006393
RAB03485_Chironius_multiventris_ventral	yellow	29.68804962	29.48045962	34.96289378	68.26499904	71.48435669
RAB03485_Chironius_multiventris_ventral	white	13.41728918	17.59668403	47.77410543	53.08094579	48.15959742
RAB03485_Chironius_multiventris_ventral	yellow	15.52877978	15.69918059	17.91915031	30.40094631	30.07441791
RAB03499_Corallus_hortulanus_dorsal	brown	3.202530426	3.576635587	2.848005282	3.15548624	3.818287229
RAB03499_Corallus_hortulanus_dorsal	brown	7.250551241	7.315046109	5.508828417	6.92937922	8.042593834
RAB03499_Corallus_hortulanus_dorsal	brown	8.532312638	7.863082243	6.109853622	8.979360756	12.0676325
RAB03499_Corallus_hortulanus_dorsal	brown	36.88850182	34.90711844	19.34442694	25.13326188	26.62037149
RAB03499_Corallus_hortulanus_ventral	white	48.88390444	52.36249648	56.43981438	67.37560449	73.04032026
RAB03499_Corallus_hortulanus_ventral	brown	11.90558677	12.48555	15.39318472	18.3527995	22.68529559
RAB03499_Corallus_hortulanus_ventral	white	15.18795831	17.99682521	34.97659744	46.53241829	53.2360394
RAB03499_Corallus_hortulanus_ventral	brown	4.325058302	5.042024181	9.510757507	13.18548036	17.34330702
RAB03555_Oxyrhopus_cf.melanogenys_dorsal	red	8.958062169	8.155802322	6.073831219	8.452202081	18.68380922
RAB03555_Oxyrhopus_cf.melanogenys_dorsal	black	2.784945737	4.003835508	4.67882338	4.023188796	3.48902043
RAB03555_Oxyrhopus_cf.melanogenys_dorsal	red	1.285755602	2.423069523	2.141823097	4.454692118	13.95028274
RAB03555_Oxyrhopus_cf.melanogenys_dorsal	yellow	3.391227456	4.176329832	15.4254628	21.8859349	22.92210826
RAB03555_Oxyrhopus_cf.melanogenys_dorsal	black	4.21528789	5.04656183	4.277560762	3.971795652	4.089074147
RAB03555_Oxyrhopus_cf.melanogenys_ventral	white	23.50197667	25.73968702	27.24982163	28.26793096	31.61522052
RAB03562_Lachesis_muta_dorsal	brown	3.806072034	5.257793134	3.756758338	4.77138843	6.241847897
RAB03562_Lachesis_muta_dorsal	black	2.562330307	4.052502812	2.409351407	2.276721194	1.87989029
RAB03562_Lachesis_muta_dorsal	brown	3.112643471	4.86878453	7.226174163	9.070393495	11.50072606
RAB03562_Lachesis_muta_dorsal	black	2.68753929	4.276862861	2.546273164	2.295369365	1.90614099
RAB03562_Lachesis_muta_ventral	white	15.14641508	16.44031763	44.32142672	49.90163665	54.07524319
RAB03573_Micrurus_lemniscatus_dorsal	red	3.241445281	4.895165591	3.722183796	7.533509001	23.84976374
RAB03573_Micrurus_lemniscatus_dorsal	yellow	2.602018979	3.64872319	12.97925213	20.52310318	23.36874628
RAB03573_Micrurus_lemniscatus_dorsal	black	2.669114603	3.534579604	3.116913409	3.012842566	2.906045913
RAB03573_Micrurus_lemniscatus_dorsal	white	3.85162834	4.596150317	15.66039096	21.13317348	21.9807079
RAB03573_Micrurus_lemniscatus_dorsal	red	3.16403202	4.320351615	3.193492151	6.750038366	22.87047428
RAB03573_Micrurus_lemniscatus_dorsal	black	3.273139295	3.778176818	2.474918544	2.364552498	2.181998326
RAB03573_Micrurus_lemniscatus_ventral	red	5.256424721	6.952503208	4.818467773	8.476754714	20.847209
RAB03573_Micrurus_lemniscatus_ventral	black	2.333231852	3.294099019	4.203926598	4.618346569	5.70464377
RAB03573_Micrurus_lemniscatus_ventral	white	2.115696295	3.210676525	16.40991165	22.43907634	23.22087366
RAB03573_Micrurus_lemniscatus_ventral	red	5.799715205	7.364325322	4.67200807	7.888367578	20.37855741
RAB03573_Micrurus_lemniscatus_ventral	black	1.341106971	2.175071232	2.606435883	2.653216972	2.702943089
RAB03577_Chironius_sp_dorsal	brown	5.14017413	5.426654487	3.576516863	5.663530292	6.551818859
RAB03577_Chironius_sp_dorsal	brown	1.56181063	2.73891516	3.676895174	4.680774824	5.018673985
RAB03577_Chironius_sp_dorsal	green	1.810274791	2.875064044	4.267205774	8.623101587	8.512695806
RAB03577_Chironius_sp_ventral	yellow	11.62226418	11.96790406	23.01820311	61.79635756	70.05678555
RAB03577_Chironius_sp_ventral	white	10.08863751	12.93819872	37.06862013	48.14718957	46.68069468
RAB03577_Chironius_sp_ventral	yellow	4.426545236	5.516866415	19.50566403	53.70223342	61.08055322
RAB03267_Tantilla_melanocephala_dorsal	brown	1.259	1.95	4.284	4.998	5.745
RAB03267_Tantilla_melanocephala_dorsal	black	1.057	1.675	2.519	2.237	2.1
RAB03267_Tantilla_melanocephala_dorsal	brown	6.78	6.085	4.759	6.771	8.804
RAB03267_Tantilla_melanocephala_dorsal	black	2.58	3.452	4.739	4.04	3.605
RAB03267_Tantilla_melanocephala_ventral	white	20.657	23.955	32.188	32.863	31.881
RAB03267_Tantilla_melanocephala_ventral	white	3.877	4.375	19.35	27.237	30.074
RAB03269_Drymoluber_dichrous_dorsal	brown	2.519	2.747	2.486	3.604	3.248
RAB03269_Drymoluber_dichrous_dorsal	brown	3.373	3.685	3.726	5.092	4.748
RAB03269_Drymoluber_dichrous_dorsal	green	1.716	2.286	4.763	9.366	7.697
RAB03269_Drymoluber_dichrous_ventral	white	35.477	40.069	43.233	43.739	40.141
RAB03269_Drymoluber_dichrous_ventral	white	19.09	23.834	32.281	35.488	35.41
RAB03269_Drymoluber_dichrous_ventral	yellow	8.484	8.999	11.788	36.295	44.791
RAB03333_Micrurus_lemniscatus_dorsal	white	2.124	3.387	21.358	33.8	39.538
RAB03333_Micrurus_lemniscatus_dorsal	red	3.203	4.051	3.465	7.376	23.822
RAB03333_Micrurus_lemniscatus_dorsal	black	1.613	2.564	2.728	2.582	2.553
RAB03333_Micrurus_lemniscatus_dorsal	white	3.224	4.415	18.722	23.637	24.814
RAB03333_Micrurus_lemniscatus_dorsal	red	3.768	5.167	3.466	6.312	19.503
RAB03333_Micrurus_lemniscatus_dorsal	black	8.024	8.104	4.275	4.059	3.56
RAB03333_Micrurus_lemniscatus_ventral	red	4.284	6.639	5.385	10.364	28.952
RAB03333_Micrurus_lemniscatus_ventral	white	5.68	7.371	24.544	33.037	37.494
RAB03333_Micrurus_lemniscatus_ventral	red	8.375	10.964	9.123	11	27.223
RAB03333_Micrurus_lemniscatus_ventral	black	5.557	6.621	6.928	5.047	4.695
RAB03334_Leptodeira_annulata_dorsal	brown	3.83	4.833	6.687	8.585	10.729
RAB03334_Leptodeira_annulata_dorsal	brown	3.114	3.72	3.38	3.634	4.182
RAB03334_Leptodeira_annulata_dorsal	brown	2.563	3.73	5.298	7.981	10.633
RAB03334_Leptodeira_annulata_dorsal	brown	2.906	3.637	2.722	3.237	3.936
RAB03334_Leptodeira_annulata_ventral	white	36.178	41.431	52.713	59.558	61.986
RAB03334_Leptodeira_annulata_ventral	white	15.199	18.892	31.947	37.893	41.84
RAB03334_Leptodeira_annulata_ventral	brown	4.058	5.73	19.261	30.264	39.934
RAB03364_Liophis_reginae_dorsal	brown	2.533	3.241	3.101	3.648	3.713
RAB03364_Liophis_reginae_dorsal	brown	3.897	4.601	4.178	4.47	4.85
RAB03364_Liophis_reginae_ventral	white	26.804	29.405	49.09	58.899	67.204
RAB03364_Liophis_reginae_ventral	white	21.531	24.681	46.951	58.131	70.142
RAB03364_Liophis_reginae_ventral	brown	3.611	4.777	8.303	16.189	19.734
RAB03364_Liophis_reginae_ventral	black	3.674	4.504	4.159	3.618	3.212
RAB03408_Drepanoides_anomalus_dorsal	black	2.734	3.785	6.089	3.932	3.423
RAB03408_Drepanoides_anomalus_dorsal	red	2.798	4.261	3.26	6.85	20.364
RAB03408_Drepanoides_anomalus_dorsal	black	4.12	4.961	4.352	3.274	2.885
RAB03408_Drepanoides_anomalus_ventral	white	38.755	38.577	35.194	34.218	35.618
RAB03408_Drepanoides_anomalus_ventral	white	23.905	28.892	46.865	50.658	54.179
RAB03414_Atractus_elaps_dorsal	white	1.977	3.757	19.31	23.347	23.673
RAB03414_Atractus_elaps_dorsal	black	2.208	3.471	4.135	3.863	3.602
RAB03414_Atractus_elaps_dorsal	white	15.6	14.398	26.245	30.682	27.038
RAB03414_Atractus_elaps_dorsal	red	2.782	4.007	3.582	6.66	19.884
RAB03414_Atractus_elaps_dorsal	black	1.922	3.077	2.552	2.393	2.227
RAB03414_Atractus_elaps_ventral	white	10.305	12.857	17.107	23.455	26.382
RAB03414_Atractus_elaps_ventral	white	5.181	6.116	21.862	32.885	36.394
RAB03414_Atractus_elaps_ventral	red	4.691	5.876	4.112	7.764	24.796
RAB03414_Atractus_elaps_ventral	black	4.109	5.187	3.815	3.876	3.527
RAB03437_Chironius_fuscus_dorsal	brown	5.295	6.695	7.22	9.223	10.995
RAB03437_Chironius_fuscus_dorsal	brown	1.409	2.489	3.865	8.008	11.421
RAB03437_Chironius_fuscus_dorsal	black	1.626	2.589	1.94	1.896	1.728
RAB03437_Chironius_fuscus_ventral	yellow	8.371	9.96	21.839	61.922	71.085
RAB03437_Chironius_fuscus_ventral	white	18.9	19.696	35.819	45.158	43.273
RAB03437_Chironius_fuscus_ventral	brown	3.504	4.591	6.891	13.852	22.317
RAB03437_Chironius_fuscus_ventral	yellow	5.307	6.855	19.091	47.094	53.705
RAB03437_Chironius_fuscus_ventral	black	4.65	6.423	5.179	5.594	5.912
RAB03438_Xenopholis_sp_dorsal	brown	5.351	6.504	4.553	4.48	4.695
RAB03438_Xenopholis_sp_dorsal	brown	3.298	3.061	2.759	2.84	3.271
RAB03438_Xenopholis_sp_ventral	white	5.037	7.923	11.034	14.353	21.74
RAB03438_Xenopholis_sp_ventral	white	8.409	10.723	28.155	31.822	39.496
RAB03481_Oxyrhopus_aff.melanogenys_dorsal	black	2.952	3.843	3.497	3.263	2.948
RAB03481_Oxyrhopus_aff.melanogenys_dorsal	white	3.301	4.221	20.896	29.412	31.059
RAB03481_Oxyrhopus_aff.melanogenys_dorsal	red	4.055	4.807	2.66	7.024	25.464
RAB03481_Oxyrhopus_aff.melanogenys_dorsal	black	3.923	3.694	3.298	3.358	3.224
RAB03481_Oxyrhopus_aff.melanogenys_ventral	white	15.3	15.393	17.573	16.485	17.371
RAB03481_Oxyrhopus_aff.melanogenys_ventral	white	47.446	46.444	36.117	33.414	35.587
RAB03530_Oxyrhopus_aff.melanogenys_dorsal	red	11.778	12.175	6.172	8.506	18.374
RAB03530_Oxyrhopus_aff.melanogenys_dorsal	black	8.28	6.959	3.403	2.955	2.656
RAB03530_Oxyrhopus_aff.melanogenys_dorsal	red	4.651	6.166	8.716	13.933	34.365
RAB03530_Oxyrhopus_aff.melanogenys_dorsal	black	7.576	8.767	7.028	5.893	4.722
RAB03530_Oxyrhopus_aff.melanogenys_ventral	white	22.528	25.743	30.264	30.005	32.888
RAB03530_Oxyrhopus_aff.melanogenys_ventral	white	9.011	11.706	31.278	38.842	46.417
RAB03532_Pseustes_sp_dorsal	brown	5.856	6.947	6.373	8.593	10.085
RAB03532_Pseustes_sp_dorsal	brown	1.996	2.707	3.579	6.016	7.644
RAB03532_Pseustes_sp_ventral	white	74.653	76.951	69.5	83.359	87.28
RAB03532_Pseustes_sp_ventral	yellow	16.485	16.334	16.421	53.846	69.447
RAB03532_Pseustes_sp_ventral	brown	4.969	6.767	8.704	11.718	13.629
RAB03532_Pseustes_sp_ventral	yellow	4.271	5.743	13.288	34.296	47.085
RAB03559_Helicops_angulatus_dorsal	brown	2.131	3.188	5.77	7.08	8.294
RAB03559_Helicops_angulatus_dorsal	brown	2.956	4.086	3.662	4.289	5.169
RAB03559_Helicops_angulatus_ventral	white	66.375	72.064	69.417	83.004	86.996
RAB03559_Helicops_angulatus_ventral	yellow	22.647	24.226	34.33	50.649	62.389
RAB03559_Helicops_angulatus_ventral	black	6.453	6.097	5.533	5.406	5.05
RAB03559_Helicops_angulatus_ventral	yellow	1.848	2.819	16.687	29.887	37.494
RAB03559_Helicops_angulatus_ventral	black	1.395	1.901	2.693	2.675	2.417
RAB03561_Dipsas_indica_dorsal	brown	20.265	21.222	15.041	15.283	14.847
RAB03561_Dipsas_indica_dorsal	yellow	11.962	13.002	15.329	26.258	29.836
RAB03561_Dipsas_indica_dorsal	black	4.708	6.639	4.939	4.981	5.1
RAB03561_Dipsas_indica_dorsal	white	25.371	31.11	41.411	51.508	53.308
RAB03561_Dipsas_indica_dorsal	brown	10.06	10.548	11.282	12.3	13.748
RAB03561_Dipsas_indica_dorsal	yellow	22.593	21.686	21.987	38.807	43.292
RAB03561_Dipsas_indica_dorsal	black	2.831	3.163	3.057	2.956	2.781
RAB03561_Dipsas_indica_ventral	white	31.524	32.254	31.798	36.345	37.516
RAB03561_Dipsas_indica_ventral	brown	3.725	4.223	6.746	7.657	8.784
RAB03561_Dipsas_indica_ventral	brown	5.813	7.117	8.483	8.858	9.769
RAB03574_Micrurus_lemniscatus_dorsal	white	3.24	5.302	17.095	22.318	24.905
RAB03574_Micrurus_lemniscatus_dorsal	red	3.325	4.762	3.369	6.673	19.683
RAB03574_Micrurus_lemniscatus_dorsal	black	3.724	4.164	3.036	2.788	2.466
RAB03574_Micrurus_lemniscatus_dorsal	white	2.336	3.543	12.717	17.938	19.38
RAB03574_Micrurus_lemniscatus_dorsal	red	1.642	2.917	1.893	4.685	16.036
RAB03574_Micrurus_lemniscatus_dorsal	black	0.894	2.026	1.473	1.482	1.487
RAB03574_Micrurus_lemniscatus_ventral	red	7.734	10.437	8.387	11.482	20.883
RAB03574_Micrurus_lemniscatus_ventral	black	5.193	6.151	5.444	5.483	6.01
RAB03574_Micrurus_lemniscatus_ventral	white	4.24	4.567	16.168	24.614	31.086
RAB03574_Micrurus_lemniscatus_ventral	red	2.313	3.748	4.23	8.373	25.398
RAB03574_Micrurus_lemniscatus_ventral	black	1.748	2.649	2.849	2.962	3.225
