# Supplementary material for: Ecological drivers of ultraviolet colour evolution in snakes
Source: Nat Commun. 2024 Jun 18;15:5213. doi: 10.1038/s41467-024-49506-4 (PMC11189474; doi:10.1038/s41467-024-49506-4)
Supplement: Supplementary file 8 — Source Data [file 41467_2024_49506_MOESM8_ESM.zip › source_data_files/source_data_FigS7/source_data_FigS7bottom_ventral_habitat.txt]

$stats
          [,1]       [,2]      [,3]      [,4]
[1,] 0.1249871 0.09276496 0.0183373 0.1311455
[2,] 0.1447423 0.10575479 0.3046904 0.3043568
[3,] 0.1574097 0.14909628 0.4877353 0.3955241
[4,] 0.3160321 0.23618926 0.7047902 0.4809435
[5,] 0.3863488 0.29610393 1.2809013 0.6885557

$n
[1]  7  7 29 17

$conf
           [,1]       [,2]      [,3]      [,4]
[1,] 0.05511824 0.07120292 0.3703466 0.3278549
[2,] 0.25970122 0.22698965 0.6051241 0.4631932

$out
[1] 0.6775006 0.6032555 1.3862773 1.4226118

$group
[1] 1 2 3 3

$names
[1] "fossorial"   "aquatic"     "terrestrial" "arboreal"   
