# Supplementary material for: Ecological drivers of ultraviolet colour evolution in snakes
Source: Nat Commun. 2024 Jun 18;15:5213. doi: 10.1038/s41467-024-49506-4 (PMC11189474; doi:10.1038/s41467-024-49506-4)
Supplement: Supplementary file 8 — Source Data [file 41467_2024_49506_MOESM8_ESM.zip › source_data_files/source_data_FigS7/source_data_FigS7bottom_ventral_activity.txt]

$stats
          [,1]      [,2]
[1,] 0.1001862 0.0183373
[2,] 0.2201037 0.1984884
[3,] 0.3925297 0.3752732
[4,] 0.5799510 0.5527642
[5,] 0.9119100 1.0362861

$n
[1] 28 31

$conf
          [,1]      [,2]
[1,] 0.2850822 0.2747381
[2,] 0.4999772 0.4758083

$out
[1] 1.422612 1.121163 1.386277 1.280901 1.247802

$group
[1] 1 2 2 2 2

$names
[1] "diur" "noct"
