# Supplementary material for: Ecological drivers of ultraviolet colour evolution in snakes
Source: Nat Commun. 2024 Jun 18;15:5213. doi: 10.1038/s41467-024-49506-4 (PMC11189474; doi:10.1038/s41467-024-49506-4)
Supplement: Supplementary file 8 — Source Data [file 41467_2024_49506_MOESM8_ESM.zip › source_data_files/source_data_FigS7/source_data_FigS7middle_dorsal_activity.txt]

$stats
     [,1]      [,2]
[1,]  0.0  0.000000
[2,]  0.0  0.000000
[3,]  0.0  3.166667
[4,]  0.6 10.000000
[5,]  1.5 17.000000

$n
[1] 45 48

$conf
           [,1]      [,2]
[1,] -0.1413195 0.8861331
[2,]  0.1413195 5.4472002

$out
 [1]  1.600000  6.000000  1.700000  4.000000  6.000000
 [6]  1.733333 15.833333 11.000000  1.750000 39.000000

$group
 [1] 1 1 1 1 1 1 1 1 1 2

$names
[1] "diur" "noct"
