# Supplementary material for: Ecological drivers of ultraviolet colour evolution in snakes
Source: Nat Commun. 2024 Jun 18;15:5213. doi: 10.1038/s41467-024-49506-4 (PMC11189474; doi:10.1038/s41467-024-49506-4)
Supplement: Supplementary file 8 — Source Data [file 41467_2024_49506_MOESM8_ESM.zip › source_data_files/source_data_FigS7/source_data_FigS7bottom_overall_activity.txt]

$stats
          [,1]       [,2]
[1,] 0.1237123 0.03139904
[2,] 0.2374467 0.23369954
[3,] 0.4088440 0.41433294
[4,] 0.5901988 0.70549898
[5,] 0.9315184 1.38687348

$n
[1] 27 31

$conf
          [,1]      [,2]
[1,] 0.3015823 0.2804474
[2,] 0.5161057 0.5482185

$out
[1] 1.437096

$group
[1] 1

$names
[1] "diur" "noct"
