# Supplementary material for: Ecological drivers of ultraviolet colour evolution in snakes
Source: Nat Commun. 2024 Jun 18;15:5213. doi: 10.1038/s41467-024-49506-4 (PMC11189474; doi:10.1038/s41467-024-49506-4)
Supplement: Supplementary file 8 — Source Data [file 41467_2024_49506_MOESM8_ESM.zip › source_data_files/source_data_FigS7/source_data_FigS7middle_overall_habitat.txt]

$stats
          [,1] [,2]      [,3]     [,4]
[1,]  0.000000  0.0  0.000000  0.80000
[2,]  2.672727  0.0  4.308333  6.76250
[3,] 11.255556  1.6 18.825000 18.01667
[4,] 19.800000 10.5 32.150000 35.60833
[5,] 28.250000 19.8 60.000000 47.60000

$n
[1] 18 11 44 28

$conf
          [,1]      [,2]     [,3]      [,4]
[1,]  4.877195 -3.402073 12.19328  9.403534
[2,] 17.633916  6.602073 25.45672 26.629800

$out
[1] 71.00 83.15

$group
[1] 1 4

$names
[1] "fossorial"   "aquatic"     "terrestrial" "arboreal"   
