# Supplementary material for: Ecological drivers of ultraviolet colour evolution in snakes
Source: Nat Commun. 2024 Jun 18;15:5213. doi: 10.1038/s41467-024-49506-4 (PMC11189474; doi:10.1038/s41467-024-49506-4)
Supplement: Supplementary file 8 — Source Data [file 41467_2024_49506_MOESM8_ESM.zip › source_data_files/source_data_FigS7/source_data_FigS7middle_dorsal_habitat.txt]

$stats
     [,1]  [,2]       [,3]      [,4]
[1,] 0.00 0.000 0.00000000  0.000000
[2,] 0.00 0.000 0.00000000  0.000000
[3,] 0.03 0.000 0.04031621  3.083333
[4,] 4.00 0.625 2.70000000 11.333333
[5,] 5.00 1.250 6.00000000 17.000000

$n
[1] 18 11 44 28

$conf
          [,1]       [,2]       [,3]       [,4]
[1,] -1.459638 -0.2977425 -0.6028075 -0.3007086
[2,]  1.519638  0.2977425  0.6834399  6.4673752

$out
[1] 11.000000  4.333333  6.000000 16.000000 17.000000 11.000000
[7] 12.000000 39.000000

$group
[1] 1 2 2 3 3 3 3 4

$names
[1] "fossorial"   "aquatic"     "terrestrial" "arboreal"   
