# Supplementary material for: Ecological drivers of ultraviolet colour evolution in snakes
Source: Nat Commun. 2024 Jun 18;15:5213. doi: 10.1038/s41467-024-49506-4 (PMC11189474; doi:10.1038/s41467-024-49506-4)
Supplement: Supplementary file 8 — Source Data [file 41467_2024_49506_MOESM8_ESM.zip › source_data_files/source_data_FigS7/source_data_FigS7bottom_dorsal_habitat.txt]

$stats
           [,1]        [,2]       [,3]        [,4]
[1,] 0.00000000 0.000026850 0.00000000 0.000421199
[2,] 0.01120614 0.001032908 0.00403333 0.010261713
[3,] 0.02828935 0.011272842 0.01448370 0.018513160
[4,] 0.06374236 0.018947578 0.03051630 0.073464011
[5,] 0.10367792 0.032451816 0.05777891 0.077990323

$n
[1]  8  7 31 16

$conf
             [,1]         [,2]       [,3]         [,4]
[1,] -0.001058139 0.0005744902 0.00696846 -0.006451748
[2,]  0.057636830 0.0219711938 0.02199894  0.043478068

$out
[1] 0.07992069 0.07663833 0.19114149 0.25103735 0.18857685

$group
[1] 3 3 4 4 4

$names
[1] "fossorial"   "aquatic"     "terrestrial" "arboreal"   
