# Supplementary material for: Ecological drivers of ultraviolet colour evolution in snakes
Source: Nat Commun. 2024 Jun 18;15:5213. doi: 10.1038/s41467-024-49506-4 (PMC11189474; doi:10.1038/s41467-024-49506-4)
Supplement: Supplementary file 8 — Source Data [file 41467_2024_49506_MOESM8_ESM.zip › source_data_files/source_data_FigS7/source_data_FigS7bottom_overall_habitat.txt]

$stats
          [,1]       [,2]       [,3]      [,4]
[1,] 0.1249871 0.09279181 0.03139904 0.1904021
[2,] 0.1604700 0.13374373 0.32621738 0.2814768
[3,] 0.1676079 0.14921971 0.50223262 0.4494861
[4,] 0.3583647 0.24901022 0.76256913 0.5060414
[5,] 0.4236861 0.30737677 1.38687348 0.7561999

$n
[1]  7  7 29 16

$conf
           [,1]       [,2]      [,3]      [,4]
[1,] 0.04942843 0.08038442 0.3742076 0.3607830
[2,] 0.28578744 0.21805500 0.6302576 0.5381891

$out
[1] 0.7576575 0.6051979 1.4370955

$group
[1] 1 2 3

$names
[1] "fossorial"   "aquatic"     "terrestrial" "arboreal"   
