# Supplementary material for: Ecological drivers of ultraviolet colour evolution in snakes
Source: Nat Commun. 2024 Jun 18;15:5213. doi: 10.1038/s41467-024-49506-4 (PMC11189474; doi:10.1038/s41467-024-49506-4)
Supplement: Supplementary file 8 — Source Data [file 41467_2024_49506_MOESM8_ESM.zip › source_data_files/source_data_FigS7/source_data_FigS7middle_overall_activity.txt]

$stats
         [,1]     [,2]
[1,]  0.00000  0.00000
[2,]  3.06000  9.25000
[3,]  9.80000 20.62667
[4,] 20.00000 35.55833
[5,] 35.96667 71.00000

$n
[1] 45 48

$conf
         [,1]     [,2]
[1,]  5.81008 14.62696
[2,] 13.78992 26.62637

$out
[1] 48.83333 83.15000

$group
[1] 1 2

$names
[1] "diur" "noct"
