# Supplementary material for: Ecological drivers of ultraviolet colour evolution in snakes
Source: Nat Commun. 2024 Jun 18;15:5213. doi: 10.1038/s41467-024-49506-4 (PMC11189474; doi:10.1038/s41467-024-49506-4)
Supplement: Supplementary file 8 — Source Data [file 41467_2024_49506_MOESM8_ESM.zip › source_data_files/source_data_FigS7/source_data_FigS7middle_ventral_activity.txt]

$stats
      [,1]     [,2]
[1,]  0.00  0.00000
[2,]  3.00  5.25000
[3,]  7.50 15.70000
[4,] 19.80 29.26667
[5,] 33.65 60.00000

$n
[1] 46 48

$conf
          [,1]     [,2]
[1,]  3.586301 10.22292
[2,] 11.413699 21.17708

$out
[1] 48.83333

$group
[1] 1

$names
[1] "diur" "noct"
