# Supplementary material for: Ecological drivers of ultraviolet colour evolution in snakes
Source: Nat Commun. 2024 Jun 18;15:5213. doi: 10.1038/s41467-024-49506-4 (PMC11189474; doi:10.1038/s41467-024-49506-4)
Supplement: Supplementary file 8 — Source Data [file 41467_2024_49506_MOESM8_ESM.zip › source_data_files/source_data_FigS7/source_data_FigS7_meanValues.csv]

species_id	ms_dorsal	ms_ventral	ms_overall	cs_dorsal	cs_ventral	cs_overall	ecology	diel
Leptotyphlops_diaplocius	0	0	0	NA	NA	NA	fossorial	noct
Amerotyphlops_reticulatus	0.52	20	20.52	NA	NA	NA	fossorial	noct
Anilius_scytale	5	7	12	NA	NA	NA	fossorial	noct
Epicrates_cenchria	10	28.83333333	38.83333333	0.013830893	0.487555956	0.501386849	arboreal	noct
Eunectes_murinus	0	1.5	1.5	0.023526074	0.100186249	0.123712323	aquatic	diur
Corallus_hortulanus	12.5	24.5	35.25	0.191141487	0.319554514	0.510696001	arboreal	noct
Agkistrodon_piscivorus	0	1.6	1.6	2.69E-05	0.092764957	0.092791807	aquatic	noct
Crotalus_viridis	0	3.06	3.06	0.01960842	0.911909958	0.931518379	terrestrial	diur
Crotalus_atrox	16	35	51	0.079920688	1.121162944	1.201083632	terrestrial	noct
Lachesis_muta	0	38.5	38.5	0.000596192	1.386277285	1.386873477	terrestrial	noct
Cerrophidion_wilsoni	1.6	32	33.6	8.26E-05	0.575117061	0.575199661	terrestrial	diur
Porthidium_nasutum	17	4.5	21.5	0	0.031399041	0.031399041	terrestrial	noct
Bothrops_asper	3	26.7	29.7	7.10E-07	0.333669092	0.333669802	terrestrial	noct
Bothrops_atrox	3.333333333	17.4	20.73333333	NA	NA	NA	terrestrial	noct
Bothrops_bilineatus	39	44.15	83.15	NA	NA	NA	arboreal	noct
Bothrops_brazili	5	29.7	34.7	NA	NA	NA	terrestrial	noct
Bothriechis_schlegelii	14	10.5	24.5	0.004422449	0.32585789	0.330280339	arboreal	noct
Micrurus_nigrocinctus	0	8	8	0.012917961	0.154689974	0.167607935	fossorial	diur
Micrurus_hemprichii	4	5.5	9.5	NA	NA	NA	fossorial	noct
Micrurus_lemniscatus	4.509090909	6.072727273	10.58181818	0.054280027	0.271937352	0.326217379	terrestrial	noct
Micrurus_annellatus	0	0.133333333	0.133333333	0.020361122	0.018337304	0.038698426	terrestrial	noct
Micrurus_obscurus	6	7	13	0.008949701	0.304690444	0.313640145	terrestrial	diur
Micrurus_surinamensis	4.333333333	5.666666667	10	NA	NA	NA	aquatic	noct
Nerodia_fasciata	0	0	0	0.000123422	0.149096285	0.149219707	aquatic	noct
Nerodia_rhombifer	0	0	0	0.001942394	0.603255519	0.605197913	aquatic	diur
Erythrolamprus_epinephelus	0.054545455	3.118181818	3.172727273	0.04628132	0.454071753	0.500353072	terrestrial	diur
Erythrolamprus_pygmaeus	0.6	17	17.6	NA	NA	NA	terrestrial	diur
Erythrolamprus_reginae	0	2.566666667	2.566666667	0.028660393	0.380183606	0.408843999	terrestrial	diur
Xenodon_rabdocephalus	1.7	19.16666667	20.86666667	0.002194597	0.675952657	0.678147254	terrestrial	diur
Xenodon_severus	0	11.25	11.25	NA	NA	NA	terrestrial	diur
Apostolepis_nigroterminata	0	0.6	0.6	0.037337387	0.38634876	0.423686146	fossorial	NA
Taeniophallus_occipitalis	4	4.72	8.72	0.014497283	0.487735341	0.502232624	terrestrial	diur
Taeniophallus_brevirostris	0	0	0	NA	NA	NA	terrestrial	diur
Clelia_clelia	0.2	35.66666667	35.86666667	NA	NA	NA	terrestrial	noct
Pseudoboa_coronata	0	24.75	24.75	NA	NA	NA	terrestrial	noct
Drepanoides_anomalus	0.090909091	25.42727273	25.51818182	0.014878126	1.28090134	1.295779466	terrestrial	noct
Oxyrhopus_vanidicus	2.4	40.75	43.15	NA	NA	NA	terrestrial	NA
Oxyrhopus_formosus	0	0	0	0.004194911	0.375273232	0.379468143	terrestrial	noct
Oxyrhopus_melanogenys	0.026086957	29.16956522	29.19565217	0.00747782	0.691040095	0.698517915	terrestrial	diur
Oxyrhopus_petolarius	1.75	29.75	31.5	0.05777891	0.704790219	0.762569129	terrestrial	noct
Siphlophis_compressus	17	17.7	34.7	NA	NA	NA	arboreal	noct
Siphlophis_cervinus	4	3.6	7.6	NA	NA	NA	arboreal	noct
Helicops_angulatus	1.25	10.11875	11.36875	0.014369082	0.176274597	0.190643679	aquatic	noct
Helicops_polylepis	0	0	0	NA	NA	NA	aquatic	NA
Helicops_leopardinus	0	0	0	NA	NA	NA	aquatic	NA
Hydrops_triangularis	6	5	11	0.032451816	0.111323326	0.143775142	aquatic	diur
Pseudoeryx_plicatilis	0	9.8	9.8	NA	NA	NA	aquatic	diur
Xenopholis_scalaris	0.025	19.625	19.65	0.038169838	0.411838179	0.450008017	terrestrial	diur
Thamnodynastes_pallidus	0	13	13	NA	NA	NA	arboreal	noct
Philodryas_argentea	0.6	27	27.6	NA	NA	NA	arboreal	diur
Conophis_lineatus	0	33.65	33.65	0.014483702	1.422611816	1.437095518	terrestrial	diur
Amastridium_sapperi	0	0	0	NA	NA	NA	fossorial	diur
Rhadinella_kinkelini	0	1.9	1.9	0.010909388	0.220702176	0.231611564	terrestrial	noct
Coniophanes_imperialis	0	3.616666667	3.616666667	0.032372211	0.207573066	0.239945276	terrestrial	diur
Atractus_latifrons	0	6.6	6.6	NA	NA	NA	fossorial	NA
Atractus_elaps	1.733333333	8.777777778	10.51111111	0.047327772	0.245715487	0.293043259	fossorial	diur
Atractus_flammigerus	1.3125	21.625	22.9375	NA	NA	NA	fossorial	diur
Atractus_sp	0	2.672727273	2.672727273	NA	NA	NA	fossorial	NA
Atractus_major	0	18	18	NA	NA	NA	fossorial	NA
Atractus_snethlageae	4.5	23.75	28.25	NA	NA	NA	fossorial	NA
Dipsas_articulata	16	18	34	0.251037352	0.403760723	0.654798075	arboreal	noct
Dipsas_catesbyi	10	31.65	41.85	0.188576853	0.567623026	0.756199879	arboreal	noct
Dipsas_indica	10.16666667	5.866666667	16.03333333	0.034975659	0.155426435	0.190402094	arboreal	noct
Sibon_nebulatus	15.58333333	23.6	39.5	0.022809257	0.304356838	0.327166095	arboreal	noct
Sibon_dimidiata	NA	NA	NA	NA	NA	NA	arboreal	noct
Tropidodipsas_sartorii	0	5	5	0.011453719	NA	NA	terrestrial	noct
Ninia_sebae	4	7.575	12.075	0.019241305	0.134794725	0.15403603	fossorial	noct
Imantodes_cenchoa	7.823529412	28.21333333	36.28	0.016961013	0.46767817	0.484639182	arboreal	noct
Imantodes_lentiferus	2.166666667	6.7	8.866666667	0.068937699	0.16684982	0.235787519	arboreal	noct
Leptodeira_annulata	0.3	2.933333333	3.233333333	0.014703432	0.506947818	0.52165125	terrestrial	noct
Leptodeira_septentrionalis	0.2	10.85	11.05	0.018808884	0.395524053	0.414332937	arboreal	noct
Leptodeira_rhombifera	0	40	40	6.44E-06	1.247802383	1.247808823	terrestrial	noct
Leptodeira_nigrofasciata	3	29.8	32.8	0.003871748	0.537905388	0.541777136	terrestrial	noct
Nothopsis_rugosus	0	14	14	NA	NA	NA	fossorial	noct
Tretanorhinus_nigroluteus	0	19.8	19.8	0.011272842	0.296103926	0.307376768	aquatic	noct
Scaphiodontophis_annulatus	1.5	24.7	26.2	NA	NA	NA	terrestrial	diur
Stenorrhina_degenhardtii	0	19.8	19.8	0	0.124987066	0.124987066	fossorial	diur
Chironius_multiventris	0.05	5.875	5.925	0.016029098	0.4809435	0.496972598	arboreal	diur
Chironius_fuscus	0	5.2	5.2	0.018217436	0.313947087	0.332164522	arboreal	diur
Chironius_grandisquamis	0	20	20	NA	0.404875785	NA	arboreal	diur
Chironius_scurrulus	0	3	3	NA	NA	NA	arboreal	diur
Chironius_monticola	0	1	1	NA	NA	NA	arboreal	diur
Leptophis_ahaetulla	0	25.22	25.22	NA	NA	NA	arboreal	diur
Oxybelis_aeneus	15.83333333	20.13333333	35.96666667	0.077990323	0.131145486	0.209135809	arboreal	diur
Oxybelis_fulgidus	0	0.8	0.8	0.006692533	0.688555677	0.69524821	arboreal	diur
Phrynonax_poecilonotus	0	5.82	5.82	0.002313835	0.232634309	0.234948144	arboreal	diur
Spilotes_sulphureus	0	9	9	NA	NA	NA	arboreal	diur
Spilotes_pullatus	0	0	0	0.040717993	0.5847849	0.625502893	terrestrial	diur
Trimorphodon_quadruplex	8	39.6	47.6	0.000421199	0.494699092	0.495120291	arboreal	noct
Drymarchon_corais	11	0	11	0.017497481	0.263090869	0.28058835	terrestrial	diur
Drymarchon_melanurus	0	18	18	2.47E-07	0.258511653	0.2585119	terrestrial	diur
Drymoluber_dichrous	0	5.077777778	5.077777778	0.011023203	0.453065283	0.464088487	terrestrial	diur
Leptodrymus_pulcherrimus	0	48.83333333	48.83333333	NA	NA	NA	terrestrial	diur
Mastigodryas_alternatus	0	20	20	NA	NA	NA	terrestrial	diur
Mastigodryas_melanolomus	0	2	2	0.076638326	NA	NA	terrestrial	diur
Rhinobothryum_bovallii	4	5	9	NA	NA	NA	arboreal	noct
Gyalopion_canum	11	60	71	0.103677917	NA	NA	fossorial	noct
Tantilla_melanocephala	0.06	0.9	0.96	0.080156941	0.67750056	0.757657501	fossorial	noct
Dendrophidion_dendrophis	0	5.6	5.6	NA	NA	NA	terrestrial	diur
Dendrophidion_percarinatum	0	2	2	NA	NA	NA	arboreal	diur
Drymobius_rhombifer	1.75	13.4	15.73333333	NA	NA	NA	terrestrial	diur
Pseudelaphe_flavirufa	NA	NA	NA	NA	NA	NA	arboreal	noct
Lampropeltis_abnorma	NA	12	NA	0.00949432	0.157409728	0.166904048	fossorial	diur
Pantherophis_emoryi	12	48	60	0.006954688	1.03628614	1.043240828	terrestrial	noct
