# Supplementary material for: Ecological drivers of ultraviolet colour evolution in snakes
Source: Nat Commun. 2024 Jun 18;15:5213. doi: 10.1038/s41467-024-49506-4 (PMC11189474; doi:10.1038/s41467-024-49506-4)
Supplement: Supplementary file 8 — Source Data [file 41467_2024_49506_MOESM8_ESM.zip › source_data_files/source_data_FigS7/source_data_FigS7middle_ventral_habitat.txt]

$stats
          [,1]      [,2]      [,3]   [,4]
[1,]  0.000000  0.000000  0.000000  0.800
[2,]  4.086364  0.000000  3.367424  5.510
[3,]  8.000000  1.600000 17.200000 11.925
[4,] 18.900000  7.733333 29.725000 24.860
[5,] 23.750000 10.118750 48.833333 44.150

$n
[1] 19 11 44 28

$conf
        [,1]      [,2]     [,3]      [,4]
[1,]  2.6304 -2.084067 10.92178  6.147246
[2,] 13.3696  5.284067 23.47822 17.702754

$out
[1] 60.0 19.8

$group
[1] 1 2

$names
[1] "fossorial"   "aquatic"     "terrestrial" "arboreal"   
