# Supplementary material for: Ecological drivers of ultraviolet colour evolution in snakes
Source: Nat Commun. 2024 Jun 18;15:5213. doi: 10.1038/s41467-024-49506-4 (PMC11189474; doi:10.1038/s41467-024-49506-4)
Supplement: Supplementary file 8 — Source Data [file 41467_2024_49506_MOESM8_ESM.zip › source_data_files/source_data_FigS7/source_data_FigS7bottom_dorsal_activity.txt]

$stats
            [,1]        [,2]
[1,] 0.000000000 0.000000000
[2,] 0.007085176 0.004194911
[3,] 0.015263190 0.014703432
[4,] 0.032412013 0.054280027
[5,] 0.047327772 0.103677917

$n
[1] 28 33

$conf
            [,1]         [,2]
[1,] 0.007700801 0.0009278866
[2,] 0.022825580 0.0284789774

$out
[1] 0.07799032 0.07663833 0.19114149 0.25103735 0.18857685

$group
[1] 1 1 2 2 2

$names
[1] "diur" "noct"
