# Supplementary material for: Ecological drivers of ultraviolet colour evolution in snakes
Source: Nat Commun. 2024 Jun 18;15:5213. doi: 10.1038/s41467-024-49506-4 (PMC11189474; doi:10.1038/s41467-024-49506-4)
Supplement: Supplementary file 8 — Source Data [file 41467_2024_49506_MOESM8_ESM.zip › source_data_files/source_data_FigS6/source_data_FigS6dbottom_age.txt]

$stats
           [,1]       [,2]
[1,] 0.01361571 0.03869843
[2,] 0.20573012 0.20894770
[3,] 0.45000802 0.40850645
[4,] 0.68370541 0.73457115
[5,] 1.38687348 1.43640114

$n
[1] 41 79

$conf
          [,1]      [,2]
[1,] 0.3320654 0.3150696
[2,] 0.5679506 0.5019433

$out
numeric(0)

$group
numeric(0)

$names
[1] "juvenile" "adult"   
