# Supplementary material for: Ecological drivers of ultraviolet colour evolution in snakes
Source: Nat Commun. 2024 Jun 18;15:5213. doi: 10.1038/s41467-024-49506-4 (PMC11189474; doi:10.1038/s41467-024-49506-4)
Supplement: Supplementary file 8 — Source Data [file 41467_2024_49506_MOESM8_ESM.zip › source_data_files/source_data_FigS6/source_data_FigS6bmiddle_sex.txt]

$stats
     [,1] [,2]
[1,]  0.0  0.0
[2,]  0.0  0.0
[3,]  0.0  0.0
[4,]  1.0  3.0
[5,]  2.4  7.5

$n
[1] 153 161

$conf
           [,1]       [,2]
[1,] -0.1277354 -0.3735643
[2,]  0.1277354  0.3735643

$out
 [1]  8.0  3.0 14.0  3.0  7.0 40.0  5.0 18.0 18.0  8.0  6.0
[12]  4.5 20.0 12.0 11.0  7.0 11.0  5.0  7.0  6.0 10.0 12.0
[23]  5.6 10.0  8.0  6.0  6.0 17.0 20.0 14.0  8.0  8.0 16.0
[34] 12.0 12.0  8.0 12.0 10.0 10.0 10.0 12.0 20.0 16.0 19.0
[45] 12.0 17.0 13.0 17.0 18.0 12.0 16.0 10.0 10.0

$group
 [1] 1 1 1 1 1 1 1 1 1 1 1 1 1 1 1 1 1 1 1 1 1 1 1 1 1 1 1 1 1
[30] 1 1 1 2 2 2 2 2 2 2 2 2 2 2 2 2 2 2 2 2 2 2 2 2

$names
[1] "female" "male"  
