# Supplementary material for: Ecological drivers of ultraviolet colour evolution in snakes
Source: Nat Commun. 2024 Jun 18;15:5213. doi: 10.1038/s41467-024-49506-4 (PMC11189474; doi:10.1038/s41467-024-49506-4)
Supplement: Supplementary file 8 — Source Data [file 41467_2024_49506_MOESM8_ESM.zip › source_data_files/source_data_FigS6/source_data_FigS6cbottom_age.txt]

$stats
           [,1]      [,2]
[1,] 0.01350025 0.0183373
[2,] 0.20062435 0.1776347
[3,] 0.40465383 0.3899369
[4,] 0.67106924 0.6832091
[5,] 1.12116294 1.4226118

$n
[1] 42 82

$conf
          [,1]      [,2]
[1,] 0.2899597 0.3017233
[2,] 0.5193480 0.4781504

$out
[1] 1.386277

$group
[1] 1

$names
[1] "juvenile" "adult"   
