# Supplementary material for: Ecological drivers of ultraviolet colour evolution in snakes
Source: Nat Commun. 2024 Jun 18;15:5213. doi: 10.1038/s41467-024-49506-4 (PMC11189474; doi:10.1038/s41467-024-49506-4)
Supplement: Supplementary file 8 — Source Data [file 41467_2024_49506_MOESM8_ESM.zip › source_data_files/source_data_FigS6/source_data_FigS6dmiddle_ageSex.txt]

$stats
     [,1] [,2] [,3] [,4]
[1,]  0.0  0.0  0.0    0
[2,]  3.2  9.0  2.0    1
[3,] 16.0 17.9  7.5   10
[4,] 28.5 35.1 22.5   20
[5,] 57.0 60.0 51.0   48

$n
[1]  41  50 110 110

$conf
         [,1]     [,2]      [,3]      [,4]
[1,]  9.75711 12.06807  4.411735  7.137705
[2,] 22.24289 23.73193 10.588265 12.862295

$out
[1] 89.5 71.0 54.0 56.4 52.5

$group
[1] 1 1 3 3 4

$names
[1] "female.juvenile" "male.juvenile"   "female.adult"   
[4] "male.adult"     
