# Supplementary material for: Ecological drivers of ultraviolet colour evolution in snakes
Source: Nat Commun. 2024 Jun 18;15:5213. doi: 10.1038/s41467-024-49506-4 (PMC11189474; doi:10.1038/s41467-024-49506-4)
Supplement: Supplementary file 8 — Source Data [file 41467_2024_49506_MOESM8_ESM.zip › source_data_files/source_data_FigS6/source_data_FigS6dbottom_ageSex.txt]

$stats
           [,1]       [,2]       [,3]      [,4]
[1,] 0.03452824 0.01361571 0.03869843 0.1201763
[2,] 0.28058835 0.19305995 0.26439803 0.2126435
[3,] 0.47920017 0.46498147 0.52907386 0.3144081
[4,] 0.68370541 0.89305803 0.86741964 0.6401946
[5,] 0.93709583 1.20108363 1.43640114 0.9779378

$n
[1] 18 18 41 28

$conf
          [,1]      [,2]      [,3]      [,4]
[1,] 0.3290755 0.2042955 0.3802755 0.1867448
[2,] 0.6293248 0.7256675 0.6778722 0.4420714

$out
[1] 1.386873

$group
[1] 1

$names
[1] "female.juvenile" "male.juvenile"   "female.adult"   
[4] "male.adult"     
