# Supplementary material for: Ecological drivers of ultraviolet colour evolution in snakes
Source: Nat Commun. 2024 Jun 18;15:5213. doi: 10.1038/s41467-024-49506-4 (PMC11189474; doi:10.1038/s41467-024-49506-4)
Supplement: Supplementary file 8 — Source Data [file 41467_2024_49506_MOESM8_ESM.zip › source_data_files/source_data_FigS6/source_data_FigS6dmiddle_age.txt]

$stats
      [,1]  [,2]
[1,]  0.00  0.00
[2,]  6.50  1.20
[3,] 20.00  7.25
[4,] 34.25 20.00
[5,] 74.00 48.00

$n
[1] 131 258

$conf
         [,1]    [,2]
[1,] 16.16924 5.40071
[2,] 23.83076 9.09929

$out
[1] 89.5 76.8 54.0 51.0 52.5 53.0 50.0 50.0 56.4

$group
[1] 1 1 2 2 2 2 2 2 2

$names
[1] "juvenile" "adult"   
