# Supplementary material for: Ecological drivers of ultraviolet colour evolution in snakes
Source: Nat Commun. 2024 Jun 18;15:5213. doi: 10.1038/s41467-024-49506-4 (PMC11189474; doi:10.1038/s41467-024-49506-4)
Supplement: Supplementary file 8 — Source Data [file 41467_2024_49506_MOESM8_ESM.zip › source_data_files/source_data_FigS6/source_data_FigS6bbottom_sex.txt]

$stats
            [,1]        [,2]
[1,] 0.000000000 0.000000000
[2,] 0.004194911 0.005685746
[3,] 0.008949701 0.017079233
[4,] 0.022813057 0.049108288
[5,] 0.041235875 0.103980049

$n
[1] 61 48

$conf
            [,1]        [,2]
[1,] 0.005183282 0.007176577
[2,] 0.012716120 0.026981890

$out
 [1] 0.23781870 0.19188980 0.31018148 0.19189323 0.08006924
 [6] 0.05439388 0.05543532 0.10367792 0.07349672 0.08015694
[11] 0.13602206 0.11744372 0.11503125

$group
 [1] 1 1 1 1 1 1 1 1 1 1 2 2 2

$names
[1] "female" "male"  
