# Supplementary material for: Ecological drivers of ultraviolet colour evolution in snakes
Source: Nat Commun. 2024 Jun 18;15:5213. doi: 10.1038/s41467-024-49506-4 (PMC11189474; doi:10.1038/s41467-024-49506-4)
Supplement: Supplementary file 8 — Source Data [file 41467_2024_49506_MOESM8_ESM.zip › source_data_files/source_data_FigS6/source_data_FigS6cmiddle_age.txt]

$stats
      [,1] [,2]
[1,]  0.00  0.0
[2,]  4.25  1.2
[3,] 17.00  6.0
[4,] 29.40 19.8
[5,] 60.00 47.5

$n
[1] 131 259

$conf
         [,1]     [,2]
[1,] 13.52816 4.173919
[2,] 20.47184 7.826081

$out
[1] 50 50 54

$group
[1] 2 2 2

$names
[1] "juvenile" "adult"   
