# Supplementary material for: Ecological drivers of ultraviolet colour evolution in snakes
Source: Nat Commun. 2024 Jun 18;15:5213. doi: 10.1038/s41467-024-49506-4 (PMC11189474; doi:10.1038/s41467-024-49506-4)
Supplement: Supplementary file 8 — Source Data [file 41467_2024_49506_MOESM8_ESM.zip › source_data_files/source_data_FigS6/source_data_FigS6dbottom_sex.txt]

$stats
           [,1]       [,2]
[1,] 0.03452824 0.01361571
[2,] 0.27249319 0.20573012
[3,] 0.50710118 0.33357726
[4,] 0.77322106 0.76256913
[5,] 1.43640114 1.20108363

$n
[1] 59 46

$conf
          [,1]      [,2]
[1,] 0.4041022 0.2038570
[2,] 0.6101001 0.4632975

$out
numeric(0)

$group
numeric(0)

$names
[1] "female" "male"  
