# Supplementary material for: Ecological drivers of ultraviolet colour evolution in snakes
Source: Nat Commun. 2024 Jun 18;15:5213. doi: 10.1038/s41467-024-49506-4 (PMC11189474; doi:10.1038/s41467-024-49506-4)
Supplement: Supplementary file 8 — Source Data [file 41467_2024_49506_MOESM8_ESM.zip › source_data_files/source_data_FigS6/source_data_FigS6bmiddle_age.txt]

$stats
     [,1] [,2]
[1,]  0.0  0.0
[2,]  0.0  0.0
[3,]  0.1  0.0
[4,]  6.0  0.8
[5,] 14.0  2.0

$n
[1] 134 262

$conf
           [,1]        [,2]
[1,] -0.7189473 -0.07809018
[2,]  0.9189473  0.07809018

$out
 [1] 40.0 38.0 16.0 20.0 18.0 20.0 17.0 22.5  8.0  3.0  4.0
[12]  4.0  5.0  5.0 18.0 18.0  8.0  6.0 12.0  4.5  8.0  7.5
[23] 12.0 10.0 10.0  2.4  5.0  5.0  7.0 12.0  5.0 12.0 13.0
[34]  5.6 10.0  8.0  6.0  6.0  3.0  7.0  4.0  4.0  3.0  2.4
[45] 17.0 18.0 20.0 20.0 16.0 19.0  4.0 14.0 13.0 15.0 15.0
[56] 17.0 18.0 16.0  8.0  8.0

$group
 [1] 1 1 1 1 1 1 1 1 2 2 2 2 2 2 2 2 2 2 2 2 2 2 2 2 2 2 2 2 2
[30] 2 2 2 2 2 2 2 2 2 2 2 2 2 2 2 2 2 2 2 2 2 2 2 2 2 2 2 2 2
[59] 2 2

$names
[1] "juvenile" "adult"   
