# Supplementary material for: Ecological drivers of ultraviolet colour evolution in snakes
Source: Nat Commun. 2024 Jun 18;15:5213. doi: 10.1038/s41467-024-49506-4 (PMC11189474; doi:10.1038/s41467-024-49506-4)
Supplement: Supplementary file 8 — Source Data [file 41467_2024_49506_MOESM8_ESM.zip › source_data_files/source_data_FigS6/source_data_FigS6cmiddle_ageSex.txt]

$stats
     [,1] [,2] [,3] [,4]
[1,]  0.0  0.0  0.0  0.0
[2,]  2.0  5.0  2.0  1.0
[3,] 13.5 16.0  6.0  6.0
[4,] 27.0 29.1 20.0 19.8
[5,] 60.0 49.5 46.5 42.5

$n
[1]  41  50 110 111

$conf
          [,1]     [,2]     [,3]     [,4]
[1,]  7.331136 10.61496 3.288352 3.180621
[2,] 19.668864 21.38504 8.711648 8.819379

$out
[1] 47.5 50.0 50.0 54.0

$group
[1] 3 3 3 3

$names
[1] "female.juvenile" "male.juvenile"   "female.adult"   
[4] "male.adult"     
