# Supplementary material for: Ecological drivers of ultraviolet colour evolution in snakes
Source: Nat Commun. 2024 Jun 18;15:5213. doi: 10.1038/s41467-024-49506-4 (PMC11189474; doi:10.1038/s41467-024-49506-4)
Supplement: Supplementary file 8 — Source Data [file 41467_2024_49506_MOESM8_ESM.zip › source_data_files/source_data_FigS6/source_data_FigS6cbottom_ageSex.txt]

$stats
           [,1]       [,2]      [,3]      [,4]
[1,] 0.03452824 0.01350025 0.0183373 0.0924008
[2,] 0.26309087 0.14275731 0.2697918 0.1641966
[3,] 0.38897791 0.41183818 0.4946991 0.2878174
[4,] 0.67106924 0.79365320 0.8292042 0.6170032
[5,] 0.91855027 1.12116294 1.4226118 0.9470364

$n
[1] 18 19 43 28

$conf
          [,1]      [,2]      [,3]      [,4]
[1,] 0.2370429 0.1759035 0.3599100 0.1526130
[2,] 0.5409130 0.6477729 0.6294882 0.4230218

$out
[1] 1.386277

$group
[1] 1

$names
[1] "female.juvenile" "male.juvenile"   "female.adult"   
[4] "male.adult"     
