# Supplementary material for: Ecological drivers of ultraviolet colour evolution in snakes
Source: Nat Commun. 2024 Jun 18;15:5213. doi: 10.1038/s41467-024-49506-4 (PMC11189474; doi:10.1038/s41467-024-49506-4)
Supplement: Supplementary file 8 — Source Data [file 41467_2024_49506_MOESM8_ESM.zip › source_data_files/source_data_FigS6/source_data_FigS6cbottom_sex.txt]

$stats
          [,1]       [,2]
[1,] 0.0183373 0.01350025
[2,] 0.2630909 0.16419657
[3,] 0.4351011 0.34504524
[4,] 0.6942453 0.67700582
[5,] 1.2809013 1.12116294

$n
[1] 61 47

$conf
          [,1]      [,2]
[1,] 0.3478793 0.2268598
[2,] 0.5223229 0.4632307

$out
[1] 1.422612 1.386277

$group
[1] 1 1

$names
[1] "female" "male"  
