# Supplementary material for: Ecological drivers of ultraviolet colour evolution in snakes
Source: Nat Commun. 2024 Jun 18;15:5213. doi: 10.1038/s41467-024-49506-4 (PMC11189474; doi:10.1038/s41467-024-49506-4)
Supplement: Supplementary file 8 — Source Data [file 41467_2024_49506_MOESM8_ESM.zip › source_data_files/source_data_FigS6/source_data_FigS6dmiddle_sex.txt]

$stats
      [,1]  [,2]
[1,]  0.00  0.00
[2,]  2.00  1.45
[3,] 10.60 14.70
[4,] 24.75 24.00
[5,] 57.00 52.50

$n
[1] 151 160

$conf
          [,1]     [,2]
[1,]  7.674837 11.88328
[2,] 13.525163 17.51672

$out
[1] 89.5 71.0 60.0

$group
[1] 1 1 2

$names
[1] "female" "male"  
