# Supplementary material for: Ecological drivers of ultraviolet colour evolution in snakes
Source: Nat Commun. 2024 Jun 18;15:5213. doi: 10.1038/s41467-024-49506-4 (PMC11189474; doi:10.1038/s41467-024-49506-4)
Supplement: Supplementary file 8 — Source Data [file 41467_2024_49506_MOESM8_ESM.zip › source_data_files/source_data_FigS6/source_data_FigS6bbottom_age.txt]

$stats
           [,1]        [,2]
[1,] 0.00000000 0.000000000
[2,] 0.00398411 0.004675365
[3,] 0.02079068 0.010268137
[4,] 0.05543532 0.029014753
[5,] 0.10398005 0.052757198

$n
[1] 45 86

$conf
            [,1]        [,2]
[1,] 0.008672253 0.006121295
[2,] 0.032909117 0.014414979

$out
 [1] 0.31018148 0.19189323 0.06668629 0.09102924 0.06574992
 [6] 0.23781870 0.19188980 0.13602206 0.06893770 0.07663833
[11] 0.07349672 0.08497693 0.11744372 0.11503125

$group
 [1] 1 1 2 2 2 2 2 2 2 2 2 2 2 2

$names
[1] "juvenile" "adult"   
