# Supplementary material for: Ecological drivers of ultraviolet colour evolution in snakes
Source: Nat Commun. 2024 Jun 18;15:5213. doi: 10.1038/s41467-024-49506-4 (PMC11189474; doi:10.1038/s41467-024-49506-4)
Supplement: Supplementary file 8 — Source Data [file 41467_2024_49506_MOESM8_ESM.zip › source_data_files/source_data_FigS6/source_data_FigS6bmiddle_ageSex.txt]

$stats
     [,1] [,2] [,3] [,4]
[1,]    0  0.0  0.0  0.0
[2,]    0  0.0  0.0  0.0
[3,]    0  0.6  0.0  0.0
[4,]    6  6.0  0.6  1.6
[5,]   14 12.0  1.0  4.0

$n
[1]  42  51 111 110

$conf
          [,1]       [,2]        [,3]       [,4]
[1,] -1.462796 -0.7274655 -0.08998018 -0.2410353
[2,]  1.462796  1.9274655  0.08998018  0.2410353

$out
 [1] 40.0 20.0 16.0 17.0  2.0  8.0  3.0  2.0  5.0 18.0 18.0
[12]  8.0  5.0  7.0 12.0  2.0  5.6 10.0  8.0  6.0  6.0  2.4
[23] 17.0 20.0 14.0  2.0  8.0  8.0  5.0  6.0 12.0  4.5  8.0
[34]  7.5 12.0 10.0  5.0 12.0  7.0 20.0 16.0 19.0 13.0 17.0
[45] 18.0 16.0

$group
 [1] 1 1 2 2 3 3 3 3 3 3 3 3 3 3 3 3 3 3 3 3 3 3 3 3 3 3 3 3 4
[30] 4 4 4 4 4 4 4 4 4 4 4 4 4 4 4 4 4

$names
[1] "female.juvenile" "male.juvenile"   "female.adult"   
[4] "male.adult"     
