# Supplementary material for: Ecological drivers of ultraviolet colour evolution in snakes
Source: Nat Commun. 2024 Jun 18;15:5213. doi: 10.1038/s41467-024-49506-4 (PMC11189474; doi:10.1038/s41467-024-49506-4)
Supplement: Supplementary file 8 — Source Data [file 41467_2024_49506_MOESM8_ESM.zip › source_data_files/source_data_FigS6/source_data_FigS6cmiddle_sex.txt]

$stats
     [,1] [,2]
[1,]  0.0  0.0
[2,]  2.0  1.2
[3,]  7.0 10.0
[4,] 20.0 20.0
[5,] 46.5 48.0

$n
[1] 151 161

$conf
         [,1]      [,2]
[1,] 4.685586  7.658997
[2,] 9.314414 12.341003

$out
[1] 49.5 47.5 60.0 57.0 50.0 50.0 54.0 49.5

$group
[1] 1 1 1 1 1 1 1 2

$names
[1] "female" "male"  
