# Supplementary material for: Ecological drivers of ultraviolet colour evolution in snakes
Source: Nat Commun. 2024 Jun 18;15:5213. doi: 10.1038/s41467-024-49506-4 (PMC11189474; doi:10.1038/s41467-024-49506-4)
Supplement: Supplementary file 8 — Source Data [file 41467_2024_49506_MOESM8_ESM.zip › source_data_files/source_data_FigS6/source_data_FigS6bbottom_ageSex.txt]

$stats
            [,1]        [,2]        [,3]        [,4]
[1,] 0.000000000 0.000000000 0.000000000 0.000000247
[2,] 0.003443716 0.006954688 0.004194911 0.005664938
[3,] 0.018545556 0.019885536 0.008789919 0.014585728
[4,] 0.067752283 0.057778910 0.016474238 0.045459379
[5,] 0.103677917 0.103980049 0.032451816 0.068937699

$n
[1] 19 18 42 30

$conf
             [,1]         [,2]        [,3]        [,4]
[1,] -0.004764812 0.0009581093 0.005796227 0.003106336
[2,]  0.041855924 0.0388129627 0.011783610 0.026065120

$out
[1] 0.31018148 0.19189323 0.23781870 0.19188980 0.07349672
[6] 0.13602206 0.11744372 0.11503125

$group
[1] 1 1 3 3 3 4 4 4

$names
[1] "female.juvenile" "male.juvenile"   "female.adult"   
[4] "male.adult"     
