# Supplementary material for: Ecological drivers of ultraviolet colour evolution in snakes
Source: Nat Commun. 2024 Jun 18;15:5213. doi: 10.1038/s41467-024-49506-4 (PMC11189474; doi:10.1038/s41467-024-49506-4)
Supplement: Supplementary file 8 — Source Data [file 41467_2024_49506_MOESM8_ESM.zip › source_data_files/source_data_Fig4a/Bluetit 300-700.csv]

wavelength	300	301	302	303	304	305	306	307	308	309	310	311	312	313	314	315	316	317	318	319	320	321	322	323	324	325	326	327	328	329	330	331	332	333	334	335	336	337	338	339	340	341	342	343	344	345	346	347	348
lw	0	0	0	0	0	0	0	0	0	0	0	0	0	0	0	0	0	0	0	0	0	0	0	0	0	0	0	0	0	0	0	0	0	0	0	0	0	0	0	0	0	0	0	0	0	0	0	0	0
mw	0	0	0	0	0	0	0	0	0	0	0	0	0	0	0	0	0	0	0	0	0	0	0	0	0	0	0	0	0	0	0	0	0	0	0	0	0	0	0	0	0	0	0	0	0	0	0	0	0
sw	0	0	0	0	0	0	0	0	0	0	0	0	0	0	0	0	0	0	0	0	0	0	0	0	0	0	0	0	0	0	0	0	0	0	0	0	0	0	0	0	0	0	0	0	0	0	0	0	0
uv	2.7E-05	3.35E-05	4.32E-05	5.82E-05	8.18E-05	0.000118077	0.000173334	0.000258939	0.000389511	0.000577604	0.000833806	0.00115832	0.001532552	0.001935476	0.002343808	0.00274175	0.0031168	0.003459499	0.003771924	0.004051864	0.004302605	0.004531759	0.004748374	0.004958861	0.005159459	0.005352081	0.005542716	0.005731221	0.005915765	0.006096687	0.006278647	0.006465927	0.006649178	0.006834133	0.007024391	0.007221284	0.007406754	0.00761214	0.007840103	0.008084379	0.008338832	0.008615675	0.008901694	0.009202265	0.009509407	0.009830542	0.010156281	0.010489617	0.010824912
dbl	0	0	0	0	0	0	0	0	0	0	0	0	0	0	0	0	0	0	0	0	0	0	0	0	0	0	0	0	0	0	0	0	0	0	0	0	0	0	0	0	0	0	0	0	0	0	0	0	0
[truncated: 352 more columns]
