# Supplementary material for: Ecological drivers of ultraviolet colour evolution in snakes
Source: Nat Commun. 2024 Jun 18;15:5213. doi: 10.1038/s41467-024-49506-4 (PMC11189474; doi:10.1038/s41467-024-49506-4)
Supplement: Supplementary file 8 — Source Data [file 41467_2024_49506_MOESM8_ESM.zip › source_data_files/source_data_Fig4a/Human 400-700.csv]

StockmanSharpe2000linear	400	401	402	403	404	405	406	407	408	409	410	411	412	413	414	415	416	417	418	419	420	421	422	423	424	425	426	427	428	429	430	431	432	433	434	435	436	437	438	439	440	441	442	443	444	445	446	447	448
lw	2.08E-05	2.41E-05	2.78E-05	3.20E-05	3.66E-05	4.17E-05	4.74E-05	5.37E-05	6.05E-05	6.77E-05	7.53E-05	8.30E-05	9.09E-05	9.89034E-05	0.000107088	0.000115485	0.000124143	0.000132984	0.000141878	0.000150671	0.000159184	0.000167271	0.000175002	0.000182538	0.000190081	0.000197873	0.000206139	0.00021488	0.000224031	0.000233512	0.000243226	0.000253086	0.000263091	0.000273269	0.000283656	0.000294289	0.000305175	0.00031616	0.000327022	0.000337514	0.000347364	0.00035636	0.000364638	0.000372443	0.000380051	0.000387761	0.000395829	0.000404224	0.000412842
mw	2.39E-05	2.80E-05	3.25E-05	3.76E-05	4.32E-05	4.96E-05	5.67E-05	6.45E-05	7.32E-05	8.26043E-05	9.2754E-05	0.000103565	0.000115017	0.00012711	0.000139845	0.000153235	0.000167288	0.000181945	0.000197115	0.000212683	0.000228517	0.000244499	0.000260677	0.00027718	0.000294183	0.000311913	0.000330608	0.000350346	0.000371165	0.000393098	0.00041618	0.000440419	0.000465731	0.000491982	0.000519004	0.000546585	0.00057448	0.000602417	0.000630092	0.000657167	0.000683267	0.000708103	0.000731852	0.000754861	0.000777545	0.000800379	0.000823761	0.000847555	0.000871456
sw	0.000973728	0.001146058	0.001343249	0.001567467	0.001820714	0.002104755	0.002420904	0.002769763	0.00315109	0.00356365	0.004005069	0.004472168	0.004962729	0.005474759	0.006006211	0.006555076	0.007118482	0.007689297	0.008258049	0.00881372	0.009344004	0.009838707	0.010300822	0.010739164	0.011165268	0.011593228	0.01203518	0.012486792	0.012938267	0.013378414	0.013794755	0.014177423	0.014531576	0.014867423	0.015196395	0.015531107	0.015879536	0.016226934	0.016551196	0.016828568	0.017034194	0.017150131	0.017188238	0.01716897	0.017113399	0.017042703	0.016971576	0.016889793	0.016781196
[truncated: 252 more columns]
