# Supplementary material for: Ecological drivers of ultraviolet colour evolution in snakes
Source: Nat Commun. 2024 Jun 18;15:5213. doi: 10.1038/s41467-024-49506-4 (PMC11189474; doi:10.1038/s41467-024-49506-4)
Supplement: Supplementary file 8 — Source Data [file 41467_2024_49506_MOESM8_ESM.zip › source_data_files/source_data_FigS3/RAB3482_ventralblack_Reflection_15-05-18-351.txt_smoothed.csv]

wavelength	value
250.201	0.033158001
250.581	0.033245644
250.96	0.033333058
251.34	0.033420702
251.719	0.033508115
252.099	0.033595759
252.478	0.033683172
252.858	0.033770816
253.237	0.033858229
253.616	0.033945643
253.996	0.034033286
254.375	0.0341207
254.754	0.034208113
255.133	0.034295526
255.513	0.034337793
255.892	0.034379948
256.271	0.034422104
256.65	0.034464259
257.029	0.034506414
257.408	0.03454857
257.787	0.034590725
258.166	0.03463288
258.544	0.034674925
258.923	0.03471708
259.302	0.034759235
259.681	0.034801391
260.06	0.034843546
260.438	0.034851708
260.817	0.034859892
261.195	0.034868055
261.574	0.034876239
261.953	0.034884423
262.331	0.034892585
262.71	0.034900769
263.088	0.034908932
263.466	0.034917094
263.845	0.034925278
264.223	0.034933441
264.601	0.034941603
264.98	0.034949787
265.358	0.0349721
265.736	0.034994413
266.114	0.035016726
266.492	0.035039039
266.87	0.035061352
267.248	0.035083665
267.626	0.035105978
268.004	0.035128291
268.382	0.035150604
268.76	0.035172917
269.138	0.03519523
269.515	0.035217483
269.893	0.035239796
270.271	0.03530642
270.649	0.035373043
271.026	0.03543949
271.404	0.035506113
271.781	0.03557256
272.159	0.035639183
272.536	0.03570563
272.914	0.035772253
273.291	0.0358387
273.669	0.035905323
274.046	0.03597177
274.423	0.036038217
274.801	0.036104841
275.178	0.036263226
275.555	0.036421612
275.932	0.036579997
276.309	0.036738383
276.686	0.036896768
277.063	0.037055154
277.44	0.03721354
277.817	0.037371925
278.194	0.037530311
278.571	0.037688696
278.948	0.037847082
279.325	0.038005468
279.702	0.038163853
280.078	0.039272382
280.455	0.040383859
280.832	0.041495336
281.208	0.042603865
281.585	0.043715342
281.962	0.044826819
282.338	0.045935348
282.715	0.047046825
283.091	0.048155354
283.467	0.049263882
283.844	0.050375359
284.22	0.051483888
284.596	0.052592417
284.973	0.055126054
285.349	0.05765297
285.725	0.060179887
286.101	0.062706803
286.477	0.06523372
286.853	0.067760636
287.229	0.070287553
287.605	0.072814469
287.981	0.075341386
288.357	0.077868302
288.733	0.080395219
289.109	0.082922135
289.485	0.085449052
289.86	0.089089777
290.236	0.09274021
290.612	0.096390644
290.988	0.100041078
291.363	0.103681803
291.739	0.107332237
292.114	0.110972962
292.49	0.114623395
292.865	0.11826412
293.241	0.121914554
293.616	0.125555279
293.991	0.129196004
294.367	0.132846438
294.742	0.137261167
295.117	0.141675896
295.492	0.146090625
295.868	0.150517126
296.243	0.154931855
296.618	0.159346584
296.993	0.163761313
297.368	0.168176041
297.743	0.17259077
298.118	0.177005499
298.493	0.181420228
298.867	0.185823184
299.242	0.190237913
299.617	0.19543035
299.992	0.200622787
300.366	0.205801377
300.741	0.210993814
301.116	0.216186251
301.49	0.221364842
301.865	0.226557279
302.239	0.231735869
302.614	0.236928306
302.988	0.242106897
303.363	0.247299334
303.737	0.252477924
304.111	0.257656514
304.486	0.263302271
304.86	0.268932973
305.234	0.274563674
305.608	0.280194375
305.982	0.285825077
306.356	0.291455778
306.73	0.29708648
307.104	0.302717181
307.478	0.308347883
307.852	0.313978584
308.226	0.319609285
308.6	0.325239987
308.974	0.330870688
309.348	0.335699616
309.721	0.340515633
310.095	0.345344561
310.469	0.350173489
310.842	0.354989506
311.216	0.359818434
311.59	0.364647362
311.963	0.369463379
312.337	0.374292307
312.71	0.379108323
313.083	0.38392434
313.457	0.388753268
313.83	0.393569285
314.203	0.397175112
314.577	0.400790607
314.95	0.404396434
315.323	0.408002262
315.696	0.411608089
316.069	0.415213917
316.442	0.418819745
316.815	0.422425572
317.188	0.4260314
317.561	0.429637227
317.934	0.433243055
318.307	0.436848882
318.68	0.44045471
319.052	0.443042538
319.425	0.445637323
319.798	0.448232108
320.171	0.450826893
320.543	0.453414721
320.916	0.456009506
321.288	0.458597335
321.661	0.461192119
322.033	0.463779948
322.406	0.466374733
322.778	0.468962561
323.15	0.47155039
323.523	0.474145175
323.895	0.475807816
324.267	0.477470458
324.639	0.4791331
325.012	0.480800211
325.384	0.482462852
325.756	0.484125494
326.128	0.485788136
326.5	0.487450777
326.872	0.489113419
327.244	0.490776061
327.616	0.492438702
327.987	0.494096874
328.359	0.495759516
328.731	0.496324282
329.103	0.496889048
329.474	0.497452296
329.846	0.498017062
330.218	0.498581828
330.589	0.499145076
330.961	0.499709842
331.332	0.50027309
331.704	0.500837856
332.075	0.501401104
332.447	0.50196587
332.818	0.502529118
333.189	0.503092366
333.56	0.502744175
333.932	0.502395044
334.303	0.502046853
334.674	0.501698661
335.045	0.501350469
335.416	0.501002278
335.787	0.500654086
336.158	0.500305895
336.529	0.499957703
336.9	0.499609511
337.271	0.49926132
337.642	0.498913128
338.012	0.498565875
338.383	0.497768146
338.754	0.496970418
339.125	0.49617269
339.495	0.495377112
339.866	0.494579383
340.236	0.493783805
340.607	0.492986077
340.977	0.492190498
341.348	0.49139277
341.718	0.490597192
342.089	0.489799463
342.459	0.489003885
342.829	0.488208307
343.199	0.486855486
343.57	0.485499008
343.94	0.484146187
344.31	0.482793366
344.68	0.481440545
345.05	0.480087724
345.42	0.478734903
345.79	0.477382081
346.16	0.47602926
346.53	0.474676439
346.9	0.473323618
347.269	0.471974453
347.639	0.470621632
348.009	0.468622905
348.379	0.466624179
348.748	0.464630855
349.118	0.462632129
349.487	0.460638805
349.857	0.458640078
350.226	0.456646754
350.596	0.454648028
350.965	0.452654704
351.335	0.450655977
351.704	0.448662653
352.073	0.446669329
352.442	0.444676005
352.812	0.442105871
353.181	0.439542684
353.55	0.436979497
353.919	0.43441631
354.288	0.431853123
354.657	0.429289936
355.026	0.426726749
355.395	0.424163562
355.764	0.421600375
356.133	0.419037188
356.501	0.416480947
356.87	0.41391776
357.239	0.411354573
357.608	0.408854453
357.976	0.406361108
358.345	0.403860988
358.713	0.401367643
359.082	0.398867523
359.45	0.396374178
359.819	0.393874058
360.187	0.391380713
360.556	0.388880593
360.924	0.386387248
361.292	0.383893904
361.661	0.381393783
362.029	0.378900439
362.397	0.376930858
362.765	0.374961278
363.133	0.372991698
363.501	0.371022118
363.869	0.369052538
364.237	0.367082957
364.605	0.365113377
364.973	0.363143797
365.341	0.361174217
365.709	0.359204637
366.076	0.357240409
366.444	0.355270828
366.812	0.353301248
367.179	0.351484713
367.547	0.349663228
367.915	0.347841743
368.282	0.346025208
368.65	0.344203724
369.017	0.342387188
369.384	0.340570653
369.752	0.338749168
370.119	0.336932633
370.486	0.335116098
370.854	0.333294613
371.221	0.331478078
371.588	0.329661543
371.955	0.32803288
372.322	0.326404217
372.689	0.324775553
373.056	0.32314689
373.423	0.321518227
373.79	0.319889564
374.157	0.3182609
374.524	0.316632237
374.891	0.315003574
375.257	0.313379348
375.624	0.311750685
375.991	0.310122022
376.357	0.308497796
376.724	0.30722802
377.091	0.305958244
377.457	0.304691928
377.824	0.303422153
378.19	0.302155836
378.556	0.30088952
378.923	0.299619745
379.289	0.298353428
379.655	0.297087112
380.022	0.295817337
380.388	0.29455102
380.754	0.293284704
381.12	0.292018388
381.486	0.290776984
381.852	0.28953558
382.218	0.288294176
382.584	0.287052773
382.95	0.285811369
383.316	0.284569965
383.682	0.283328561
384.047	0.282090548
384.413	0.280849145
384.779	0.279607741
385.145	0.278366337
385.51	0.277128324
385.876	0.27588692
386.241	0.274141685
386.607	0.272391669
386.972	0.270646434
387.338	0.268896417
387.703	0.267151182
388.068	0.265405947
388.434	0.26365593
388.799	0.261910695
389.164	0.26016546
389.529	0.258420225
389.894	0.25667499
390.26	0.254924974
390.625	0.253179738
390.99	0.250718718
391.355	0.248257698
391.72	0.245796678
392.084	0.243342401
392.449	0.240881381
392.814	0.238420361
393.179	0.235959341
393.544	0.23349832
393.908	0.231044043
394.273	0.228583023
394.637	0.226128745
395.002	0.223667725
395.366	0.221213448
395.731	0.218170244
396.095	0.215135377
396.46	0.212092173
396.824	0.209057307
397.188	0.20602244
397.553	0.202979236
397.917	0.19994437
398.281	0.196909503
398.645	0.193874637
399.009	0.19083977
399.373	0.187804904
399.737	0.184770037
400.101	0.181735171
400.465	0.178750543
400.829	0.175765916
401.193	0.172781288
401.557	0.169796661
401.921	0.166812033
402.284	0.163835605
402.648	0.160850978
403.012	0.15786635
403.375	0.154889922
403.739	0.151905295
404.102	0.148928867
404.466	0.14594424
404.829	0.142967812
405.193	0.140391287
405.556	0.13782184
405.92	0.135245315
406.283	0.132675869
406.646	0.130106422
407.009	0.127536976
407.372	0.124967529
407.735	0.122398082
408.099	0.119821558
408.462	0.117252111
408.825	0.114682664
409.187	0.112120296
409.55	0.10955085
409.913	0.107298164
410.276	0.105045477
410.639	0.102792791
411.002	0.100540105
411.364	0.098293625
411.727	0.096040939
412.09	0.093788252
412.452	0.091541772
412.815	0.089289086
413.177	0.087042606
413.54	0.084789919
413.902	0.082543439
414.264	0.080296959
414.627	0.078434247
414.989	0.076576667
415.351	0.074719088
415.713	0.072861508
416.076	0.070998796
416.438	0.069141216
416.8	0.067283636
417.162	0.065426057
417.524	0.063568477
417.886	0.061710897
418.248	0.059853317
418.609	0.058000868
418.971	0.056143289
419.333	0.054968891
419.695	0.053794494
420.056	0.052623342
420.418	0.051448945
420.78	0.050274547
421.141	0.049103395
421.503	0.047928998
421.864	0.046757845
422.226	0.045583448
422.587	0.044412295
422.949	0.043237898
423.31	0.042066745
423.671	0.040895592
424.032	0.040265789
424.394	0.039634242
424.755	0.039004439
425.116	0.038374637
425.477	0.037744834
425.838	0.037115031
426.199	0.036485228
426.56	0.035855426
426.921	0.035225623
427.282	0.03459582
427.642	0.033967762
428.003	0.033337959
428.364	0.032708157
428.725	0.032324813
429.085	0.031942531
429.446	0.031559188
429.806	0.031176906
430.167	0.030793563
430.527	0.030411281
430.888	0.030027937
431.248	0.029645656
431.608	0.029263374
431.969	0.02888003
432.329	0.028497749
432.689	0.028115467
433.049	0.027733185
433.41	0.027018906
433.77	0.026306605
434.13	0.025594304
434.49	0.024882003
434.85	0.024169702
435.21	0.023457401
435.57	0.022745101
435.929	0.022034778
436.289	0.021322477
436.649	0.020610177
437.009	0.019897876
437.368	0.019187553
437.728	0.018475253
438.088	0.017083146
438.447	0.015694907
438.807	0.014302801
439.166	0.012914562
439.525	0.011526322
439.885	0.010134216
440.244	0.008745977
440.603	0.007357738
440.963	0.005965631
441.322	0.004577392
441.681	0.003189153
442.04	0.001800914
442.399	0.000412674
442.758	-0.001387918
443.117	-0.003188511
443.476	-0.004989103
443.835	-0.006789696
444.194	-0.008590288
444.553	-0.010390881
444.912	-0.012191474
445.27	-0.013987051
445.629	-0.015787643
445.988	-0.017588236
446.346	-0.019383813
446.705	-0.021184405
447.063	-0.022979982
447.422	-0.024947104
447.78	-0.026908746
448.139	-0.028875868
448.497	-0.03083751
448.855	-0.032799152
449.214	-0.034766274
449.572	-0.036727916
449.93	-0.038689558
450.288	-0.0406512
450.646	-0.042612842
451.004	-0.044574484
451.362	-0.046536126
451.72	-0.048497769
452.078	-0.050955483
452.436	-0.053413198
452.794	-0.055870913
453.152	-0.058328628
453.509	-0.060779478
453.867	-0.063237192
454.225	-0.065694907
454.582	-0.068145757
454.94	-0.070603472
455.297	-0.073054321
455.655	-0.075512036
456.012	-0.077962886
456.37	-0.080420601
456.727	-0.083762193
457.084	-0.087103786
457.442	-0.090454739
457.799	-0.093796332
458.156	-0.097137924
458.513	-0.100479517
458.87	-0.10382111
459.227	-0.107162702
459.585	-0.110513655
459.941	-0.113845888
460.298	-0.11718748
460.655	-0.120529073
461.012	-0.123870666
461.369	-0.127895942
461.726	-0.131921217
462.082	-0.135935218
462.439	-0.139960494
462.796	-0.14398577
463.152	-0.14799977
463.509	-0.152025046
463.865	-0.156039047
464.222	-0.160064322
464.578	-0.164078323
464.935	-0.168103599
465.291	-0.172117599
465.647	-0.1761316
466.003	-0.1801456
466.36	-0.184401699
466.716	-0.188645876
467.072	-0.192890053
467.428	-0.19713423
467.784	-0.201378407
468.14	-0.205622584
468.496	-0.209866761
468.852	-0.214110938
469.208	-0.218355115
469.563	-0.222587371
469.919	-0.226831548
470.275	-0.231075725
470.631	-0.235319902
470.986	-0.239552157
471.342	-0.244048826
471.697	-0.248532863
472.053	-0.253029532
472.408	-0.25751357
472.764	-0.262010239
473.119	-0.266494277
473.474	-0.270978315
473.83	-0.275474984
474.185	-0.279959021
474.54	-0.284443059
474.895	-0.288927097
475.25	-0.293411135
475.605	-0.297895173
475.96	-0.30237921
476.315	-0.307361221
476.67	-0.312343232
477.025	-0.317325243
477.38	-0.322307254
477.735	-0.327289265
478.09	-0.332271276
478.444	-0.337239253
478.799	-0.342221264
479.154	-0.347203275
479.508	-0.352171252
479.863	-0.357153263
480.217	-0.36212124
480.572	-0.367103251
480.926	-0.372071228
481.281	-0.377314911
481.635	-0.382543824
481.989	-0.387772737
482.343	-0.39300165
482.698	-0.398245334
483.052	-0.403474247
483.406	-0.40870316
483.76	-0.413932072
484.114	-0.419160985
484.468	-0.424389898
484.822	-0.429618811
485.176	-0.434847724
485.53	-0.440076637
485.883	-0.445290779
486.237	-0.450455711
486.591	-0.455620644
486.944	-0.460770987
487.298	-0.465935919
487.652	-0.471100852
488.005	-0.476251194
488.359	-0.481416127
488.712	-0.48656647
489.065	-0.491716812
489.419	-0.496881745
489.772	-0.502032087
490.125	-0.50718243
490.479	-0.512347362
490.832	-0.517497705
491.185	-0.522504745
491.538	-0.527511785
491.891	-0.532518824
492.244	-0.537525864
492.597	-0.542532904
492.95	-0.547539944
493.303	-0.552546984
493.656	-0.557554023
494.008	-0.562546879
494.361	-0.567553919
494.714	-0.572560959
495.066	-0.577553814
495.419	-0.582560854
495.772	-0.587567894
496.124	-0.592551878
496.477	-0.597550021
496.829	-0.602534005
497.181	-0.60751799
497.534	-0.612516133
497.886	-0.617500117
498.238	-0.622484101
498.59	-0.627468086
498.943	-0.632466229
499.295	-0.637450213
499.647	-0.642434197
499.999	-0.647418181
500.351	-0.652402166
500.703	-0.65738615
501.055	-0.662419189
501.407	-0.667452227
501.758	-0.672470968
502.11	-0.677504006
502.462	-0.682537045
502.813	-0.687555785
503.165	-0.692588824
503.517	-0.697621863
503.868	-0.702640603
504.22	-0.707673642
504.571	-0.712692382
504.923	-0.717725421
505.274	-0.722744161
505.625	-0.727762902
505.976	-0.732866606
506.328	-0.737984851
506.679	-0.743088555
507.03	-0.748192259
507.381	-0.753295964
507.732	-0.758399668
508.083	-0.763503372
508.434	-0.768607077
508.785	-0.773710781
509.136	-0.778814485
509.487	-0.783918189
509.837	-0.789007353
510.188	-0.794111058
510.539	-0.799214762
510.89	-0.804854439
511.24	-0.810478049
511.591	-0.816117727
511.941	-0.821741337
512.292	-0.827381015
512.642	-0.833004625
512.992	-0.838628235
513.343	-0.844267912
513.693	-0.849891522
514.043	-0.855515132
514.393	-0.861138743
514.744	-0.86677842
515.094	-0.87240203
515.444	-0.87802564
515.794	-0.884172563
516.144	-0.890319486
516.494	-0.896466409
516.844	-0.902613332
517.193	-0.908742692
517.543	-0.914889615
517.893	-0.921036538
518.243	-0.927183461
518.592	-0.933312822
518.942	-0.939459745
519.291	-0.945589105
519.641	-0.951736028
519.99	-0.957865388
520.34	-0.964012311
520.689	-0.970326924
521.039	-0.97665963
521.388	-0.982974242
521.737	-0.989288855
522.086	-0.995603467
522.436	-1.001936173
522.785	-1.008250786
523.134	-1.014565398
523.483	-1.020880011
523.832	-1.027194623
524.181	-1.033509235
524.53	-1.039823848
524.878	-1.046120367
525.227	-1.052434979
525.576	-1.058918731
525.925	-1.065402482
526.273	-1.071867655
526.622	-1.078351407
526.97	-1.08481658
527.319	-1.091300331
527.667	-1.097765505
528.016	-1.104249256
528.364	-1.110714429
528.713	-1.117198181
529.061	-1.123663354
529.409	-1.130128527
529.757	-1.1365937
530.106	-1.143077452
530.454	-1.149509908
530.802	-1.155942365
531.15	-1.162374821
531.498	-1.168807277
531.846	-1.175239734
532.194	-1.18167219
532.541	-1.188086163
532.889	-1.194518619
533.237	-1.200951076
533.585	-1.207383532
533.932	-1.213797504
534.28	-1.220229961
534.627	-1.226643933
534.975	-1.23307639
535.322	-1.239117159
535.67	-1.245175337
536.017	-1.251216106
536.365	-1.257274284
536.712	-1.263315054
537.059	-1.269355823
537.406	-1.275396593
537.754	-1.281454771
538.101	-1.28749554
538.448	-1.29353631
538.795	-1.299577079
539.142	-1.305617848
539.489	-1.311658618
539.836	-1.317699387
540.182	-1.32316425
540.529	-1.328644907
540.876	-1.334125565
541.223	-1.339606222
541.569	-1.345071085
541.916	-1.350551742
542.262	-1.356016605
542.609	-1.361497262
542.955	-1.366962125
543.302	-1.372442782
543.648	-1.377907645
543.995	-1.383388302
544.341	-1.388853165
544.687	-1.394318028
545.033	-1.398965431
545.379	-1.403612833
545.726	-1.408273668
546.072	-1.412921071
546.418	-1.417568474
546.764	-1.422215876
547.109	-1.426849847
547.455	-1.43149725
547.801	-1.436144653
548.147	-1.440792055
548.493	-1.445439458
548.838	-1.450073429
549.184	-1.454720832
549.53	-1.459368235
549.875	-1.463067217
550.221	-1.466776921
550.566	-1.470475904
550.912	-1.474185608
551.257	-1.477884591
551.602	-1.481583573
551.948	-1.485293277
552.293	-1.48899226
552.638	-1.492691242
552.983	-1.496390225
553.328	-1.500089207
553.673	-1.50378819
554.018	-1.507487172
554.363	-1.511186155
554.708	-1.514267968
555.053	-1.51734978
555.398	-1.520431593
555.743	-1.523513406
556.087	-1.526586286
556.432	-1.529668099
556.777	-1.532749911
557.121	-1.535822791
557.466	-1.538904604
557.81	-1.541977484
558.155	-1.545059297
558.499	-1.548132177
558.843	-1.551205057
559.188	-1.55428687
559.532	-1.557637964
559.876	-1.560989059
560.22	-1.564340154
560.564	-1.567691248
560.908	-1.571042343
561.252	-1.574393438
561.596	-1.577744533
561.94	-1.581095627
562.284	-1.584446722
562.628	-1.587797817
562.972	-1.591148911
563.316	-1.594500006
563.659	-1.597841359
564.003	-1.601192454
564.347	-1.605790672
564.69	-1.610375522
565.034	-1.61497374
565.377	-1.619558591
565.721	-1.624156808
566.064	-1.628741659
566.407	-1.63332651
566.751	-1.637924727
567.094	-1.642509578
567.437	-1.647094429
567.78	-1.651679279
568.123	-1.65626413
568.466	-1.660848981
568.809	-1.665433831
569.152	-1.670374572
569.495	-1.675315313
569.838	-1.680256054
570.181	-1.685196795
570.524	-1.690137536
570.866	-1.695063872
571.209	-1.700004613
571.552	-1.704945354
571.894	-1.70987169
572.237	-1.714812431
572.579	-1.719738767
572.922	-1.724679508
573.264	-1.729605845
573.606	-1.734532181
573.949	-1.73910084
574.291	-1.743656179
574.633	-1.748211519
574.975	-1.752766858
575.317	-1.757322197
575.659	-1.761877537
576.001	-1.766432876
576.343	-1.770988215
576.685	-1.775543555
577.027	-1.780098894
577.369	-1.784654233
577.711	-1.789209572
578.053	-1.793764912
578.394	-1.798306931
578.736	-1.803302421
579.078	-1.808297911
579.419	-1.813278794
579.761	-1.818274283
580.102	-1.823255166
580.443	-1.828236049
580.785	-1.833231539
581.126	-1.838212422
581.467	-1.843193305
581.809	-1.848188794
582.15	-1.853169677
582.491	-1.85815056
582.832	-1.863131443
583.173	-1.868112326
583.514	-1.874323527
583.855	-1.880534727
584.196	-1.886745927
584.537	-1.892957128
584.877	-1.899150113
585.218	-1.905361314
585.559	-1.911572514
585.899	-1.9177655
586.24	-1.9239767
586.581	-1.9301879
586.921	-1.936380886
587.262	-1.942592086
587.602	-1.948785072
587.942	-1.954978058
588.283	-1.961836321
588.623	-1.968674472
588.963	-1.975512623
589.303	-1.982350774
589.644	-1.989209038
589.984	-1.996047189
590.324	-2.00288534
590.664	-2.009723491
591.004	-2.016561642
591.343	-2.023379681
591.683	-2.030217832
592.023	-2.037055983
592.363	-2.043894134
592.703	-2.050732286
593.042	-2.058034424
593.382	-2.065358103
593.721	-2.072660241
594.061	-2.07998392
594.4	-2.087286059
594.74	-2.094609738
595.079	-2.101911876
595.418	-2.109214015
595.758	-2.116537693
596.097	-2.123839832
596.436	-2.131141971
596.775	-2.138444109
597.114	-2.145746248
597.453	-2.153048386
597.792	-2.161873348
598.131	-2.170698309
598.47	-2.179523271
598.809	-2.188348232
599.148	-2.197173193
599.487	-2.205998155
599.825	-2.214797084
600.164	-2.223622046
600.503	-2.232447007
600.841	-2.241245936
601.18	-2.250070898
601.518	-2.258869827
601.856	-2.267668756
602.195	-2.276493717
602.533	-2.288110762
602.871	-2.299727808
603.21	-2.311379223
603.548	-2.322996268
603.886	-2.334613313
604.224	-2.346230358
604.562	-2.357847403
604.9	-2.369464448
605.238	-2.381081493
605.576	-2.392698538
605.914	-2.404315583
606.252	-2.415932628
606.589	-2.427515304
606.927	-2.439132349
607.265	-2.452177915
607.602	-2.465184885
607.94	-2.478230452
608.277	-2.491237422
608.615	-2.504282989
608.952	-2.517289959
609.289	-2.530296929
609.627	-2.543342496
609.964	-2.556349466
610.301	-2.569356436
610.638	-2.582363406
610.976	-2.595408973
611.313	-2.608415943
611.65	-2.621422913
611.987	-2.634041647
612.324	-2.646660381
612.66	-2.65924167
612.997	-2.671860404
613.334	-2.684479137
613.671	-2.697097871
614.007	-2.70967916
614.344	-2.722297894
614.681	-2.734916628
615.017	-2.747497917
615.354	-2.760116651
615.69	-2.77269794
616.027	-2.785316674
616.363	-2.797897963
616.699	-2.810583417
617.035	-2.823268871
617.372	-2.835992079
617.708	-2.848677533
618.044	-2.861362987
618.38	-2.874048441
618.716	-2.886733895
619.052	-2.899419348
619.388	-2.912104802
619.724	-2.924790256
620.06	-2.93747571
620.395	-2.95012341
620.731	-2.962808864
621.067	-2.975494317
621.402	-2.989076976
621.738	-3.002700179
622.073	-3.016282837
622.409	-3.029906041
622.744	-3.043488699
623.08	-3.057111903
623.415	-3.070694561
623.75	-3.084277219
624.086	-3.097900422
624.421	-3.111483081
624.756	-3.125065739
625.091	-3.138648397
625.426	-3.152231055
625.761	-3.165813714
626.096	-3.179246073
626.431	-3.192678432
626.766	-3.206110791
627.1	-3.219503054
627.435	-3.232935413
627.77	-3.246367772
628.105	-3.259800131
628.439	-3.273192394
628.774	-3.286624753
629.108	-3.300017016
629.443	-3.313449375
629.777	-3.326841638
630.111	-3.3402339
630.446	-3.35366626
630.78	-3.365566423
631.114	-3.377466587
631.448	-3.389366751
631.783	-3.401302544
632.117	-3.413202708
632.451	-3.425102871
632.785	-3.437003035
633.118	-3.44886757
633.452	-3.460767733
633.786	-3.472667897
634.12	-3.484568061
634.454	-3.496468225
634.787	-3.508332759
635.121	-3.520232923
635.455	-3.531584976
635.788	-3.54290304
636.122	-3.554255093
636.455	-3.565573158
636.788	-3.576891222
637.122	-3.588243275
637.455	-3.59956134
637.788	-3.610879404
638.121	-3.622197469
638.454	-3.633515533
638.788	-3.644867586
639.121	-3.656185651
639.454	-3.667503715
639.787	-3.67882178
640.119	-3.690978718
640.452	-3.703172273
640.785	-3.715365828
641.118	-3.727559383
641.45	-3.739716321
641.783	-3.751909876
642.116	-3.764103431
642.448	-3.776260369
642.781	-3.788453924
643.113	-3.800610862
643.446	-3.812804417
643.778	-3.824961355
644.11	-3.837118293
644.442	-3.849275231
644.775	-3.861468786
645.107	-3.875129522
645.439	-3.888790257
645.771	-3.902450993
646.103	-3.916111729
646.435	-3.929772465
646.767	-3.943433201
647.099	-3.957093936
647.431	-3.970754672
647.762	-3.984374261
648.094	-3.998034997
648.426	-4.011695733
648.757	-4.025315322
649.089	-4.038976058
649.42	-4.052595647
649.752	-4.066256382
650.083	-4.079950355
650.415	-4.0936857
650.746	-4.107379673
651.077	-4.121073646
651.408	-4.134767619
651.739	-4.148461592
652.071	-4.162196937
652.402	-4.17589091
652.733	-4.189584883
653.064	-4.203278856
653.395	-4.216972829
653.725	-4.23062543
654.056	-4.244319403
654.387	-4.258013376
654.718	-4.271707349
655.048	-4.285014912
655.379	-4.298362802
655.71	-4.311710691
656.04	-4.325018254
656.371	-4.338366144
656.701	-4.351673707
657.031	-4.36498127
657.362	-4.37832916
657.692	-4.391636723
658.022	-4.404944286
658.352	-4.418251849
658.682	-4.431559413
659.012	-4.444866976
659.342	-4.458174539
659.672	-4.471482103
660.002	-4.484542764
660.332	-4.497603425
660.662	-4.510664086
660.992	-4.523724747
661.322	-4.536785408
661.651	-4.549806491
661.981	-4.562867152
662.31	-4.575888235
662.64	-4.588948896
662.969	-4.601969979
663.299	-4.61503064
663.628	-4.628051723
663.958	-4.641112384
664.287	-4.654133467
664.616	-4.667154551
664.945	-4.679818534
665.274	-4.692482517
665.603	-4.7051465
665.932	-4.717810483
666.261	-4.730474465
666.59	-4.743138448
666.919	-4.755802431
667.248	-4.768466414
667.577	-4.781130397
667.905	-4.793755888
668.234	-4.806419871
668.563	-4.819083854
668.891	-4.831709344
669.22	-4.844373327
669.548	-4.856998818
669.877	-4.868334694
670.205	-4.879636113
670.533	-4.890937533
670.862	-4.902273409
671.19	-4.913574829
671.518	-4.924876249
671.846	-4.936177669
672.174	-4.947479089
672.502	-4.958780509
672.83	-4.970081928
673.158	-4.981383348
673.486	-4.992684768
673.814	-5.003986188
674.142	-5.015287608
674.469	-5.026554573
674.797	-5.036755352
675.125	-5.046956131
675.452	-5.05712581
675.78	-5.067326589
676.107	-5.077496268
676.435	-5.087697047
676.762	-5.097866726
677.089	-5.108036405
677.417	-5.118237185
677.744	-5.128406864
678.071	-5.138576543
678.398	-5.148746222
678.725	-5.158915901
679.052	-5.16908558
679.379	-5.179255259
679.706	-5.191046307
680.033	-5.202837355
680.36	-5.214628403
680.686	-5.226383392
681.013	-5.23817444
681.34	-5.249965488
681.666	-5.261720477
681.993	-5.273511525
682.319	-5.285266515
682.646	-5.297057562
682.972	-5.308812552
683.299	-5.3206036
683.625	-5.332358589
683.951	-5.344113579
684.277	-5.355868568
684.604	-5.375585123
684.93	-5.395241383
685.256	-5.414897643
685.582	-5.434553903
685.908	-5.454210162
686.234	-5.473866422
686.559	-5.493462387
686.885	-5.513118646
687.211	-5.532774906
687.537	-5.552431166
687.862	-5.57202713
688.188	-5.59168339
688.513	-5.611279355
688.839	-5.630935614
689.164	-5.650531579
689.49	-5.677091112
689.815	-5.703569174
690.14	-5.730047235
690.466	-5.756606768
690.791	-5.78308483
691.116	-5.809562892
691.441	-5.836040954
691.766	-5.862519015
692.091	-5.888997077
692.416	-5.915475139
692.741	-5.941953201
693.066	-5.968431263
693.39	-5.994827854
693.715	-6.021305915
694.04	-6.047783977
694.364	-6.076542315
694.689	-6.105389414
695.014	-6.134236513
695.338	-6.162994851
695.662	-6.191753189
695.987	-6.220600288
696.311	-6.249358626
696.635	-6.278116965
696.96	-6.306964063
697.284	-6.335722402
697.608	-6.36448074
697.932	-6.393239078
698.256	-6.421997416
698.58	-6.450755755
698.904	-6.479514093
699.228	-6.511975117
699.552	-6.544436141
699.875	-6.576796977
700.199	-6.609258001
700.523	-6.641719025
700.846	-6.674079861
701.17	-6.706540885
701.493	-6.738901721
701.817	-6.771362745
702.14	-6.80372358
702.463	-6.836084416
702.787	-6.86854544
703.11	-6.900906276
703.433	-6.933267111
703.756	-6.965627947
704.079	-7.003024199
704.402	-7.040420451
704.725	-7.077816703
705.048	-7.115212954
705.371	-7.152609206
705.694	-7.190005458
706.017	-7.22740171
706.34	-7.264797962
706.662	-7.302078436
706.985	-7.339474687
707.308	-7.376870939
707.63	-7.414151413
707.953	-7.451547665
708.275	-7.488828139
708.597	-7.526108613
708.92	-7.565882932
709.242	-7.605534111
709.564	-7.64518529
709.886	-7.684836468
710.208	-7.724487647
710.53	-7.764138826
710.852	-7.803790005
711.174	-7.843441183
711.496	-7.883092362
711.818	-7.922743541
712.14	-7.96239472
712.462	-8.002045899
712.783	-8.041573937
713.105	-8.081225116
713.427	-8.120876295
713.748	-8.183979971
714.07	-8.247280233
714.391	-8.31038391
714.713	-8.373684171
715.034	-8.436787848
715.355	-8.499891524
715.676	-8.562995201
715.998	-8.626295462
716.319	-8.689399139
716.64	-8.752502816
716.961	-8.815606493
717.282	-8.878710169
717.603	-8.941813846
717.924	-9.004917523
718.244	-9.067824615
718.565	-9.156796373
718.886	-9.245768131
719.207	-9.334739889
719.527	-9.423434476
719.848	-9.512406234
720.168	-9.601100821
720.489	-9.690072579
720.809	-9.778767166
721.129	-9.867461753
721.45	-9.956433511
721.77	-10.0451281
722.09	-10.13382269
722.41	-10.22251727
722.73	-10.31121186
723.05	-10.39990645
723.37	-10.47888953
723.69	-10.55787262
724.01	-10.6368557
724.33	-10.71583878
724.65	-10.79482187
724.97	-10.87380495
725.289	-10.95254121
725.609	-11.0315243
725.928	-11.11026056
726.248	-11.18924364
726.567	-11.26797991
726.887	-11.34696299
727.206	-11.42569925
727.525	-11.50443551
727.845	-11.5834186
728.164	-11.66652904
728.483	-11.74963949
728.802	-11.83274993
729.121	-11.91586038
729.44	-11.99897082
729.759	-12.08208126
730.078	-12.16519171
730.397	-12.24830215
730.716	-12.3314126
731.034	-12.41426251
731.353	-12.49737295
731.672	-12.58048339
731.99	-12.6633333
732.309	-12.74644375
732.627	-12.82929366
732.946	-12.91286676
733.264	-12.99617788
733.582	-13.07948899
733.901	-13.1630621
734.219	-13.24637321
734.537	-13.32968433
734.855	-13.41299545
735.173	-13.49630656
735.491	-13.57961768
735.809	-13.6629288
736.127	-13.74623992
736.445	-13.82955103
736.763	-13.91286215
737.08	-13.99591128
737.398	-14.0792224
737.716	-14.16331801
738.033	-14.24714916
738.351	-14.33124477
738.668	-14.41507593
738.986	-14.49917154
739.303	-14.58300269
739.62	-14.66683385
739.938	-14.75092946
740.255	-14.83476061
740.572	-14.91859177
740.889	-15.00242293
741.206	-15.08625408
741.523	-15.17008524
741.84	-15.25391639
742.157	-15.33774755
742.474	-15.42231288
742.791	-15.5068782
743.107	-15.59117676
743.424	-15.67574209
743.741	-15.76030741
744.057	-15.84460597
744.374	-15.9291713
744.69	-16.01346986
745.007	-16.09803518
745.323	-16.18233374
745.639	-16.2666323
745.956	-16.35119762
746.272	-16.43549618
746.588	-16.51979474
746.904	-16.6040933
747.22	-16.68887589
747.536	-16.77365849
747.852	-16.85844109
748.168	-16.94322368
748.484	-17.02800628
748.8	-17.11278887
749.115	-17.19730317
749.431	-17.28208576
749.747	-17.36686836
