# Supplementary material for: Ecological drivers of ultraviolet colour evolution in snakes
Source: Nat Commun. 2024 Jun 18;15:5213. doi: 10.1038/s41467-024-49506-4 (PMC11189474; doi:10.1038/s41467-024-49506-4)
Supplement: Supplementary file 8 — Source Data [file 41467_2024_49506_MOESM8_ESM.zip › source_data_files/source_data_FigS3/RAB3482_dorsalbrown_Reflection_15-05-54-147.txt_smoothed.csv]

wavelength	value
250.201	3.589425884
250.581	3.582583127
250.96	3.575758377
251.34	3.56891562
251.719	3.56209087
252.099	3.555248113
252.478	3.548423363
252.858	3.541580606
253.237	3.534755856
253.616	3.527931107
253.996	3.521088349
254.375	3.5142636
254.754	3.50743885
255.133	3.5006141
255.513	3.494049001
255.892	3.48750118
256.271	3.480953358
256.65	3.474405536
257.029	3.467857714
257.408	3.461309893
257.787	3.454762071
258.166	3.448214249
258.544	3.441683704
258.923	3.435135882
259.302	3.42858806
259.681	3.422040239
260.06	3.415492417
260.438	3.409179396
260.817	3.402849674
261.195	3.396536654
261.574	3.390206932
261.953	3.38387721
262.331	3.377564189
262.71	3.371234468
263.088	3.364921447
263.466	3.358608426
263.845	3.352278704
264.223	3.345965684
264.601	3.339652663
264.98	3.333322941
265.358	3.327180512
265.736	3.321038082
266.114	3.314895653
266.492	3.308753223
266.87	3.302610793
267.248	3.296468364
267.626	3.290325934
268.004	3.284183505
268.382	3.278041075
268.76	3.271898645
269.138	3.265756216
269.515	3.259630036
269.893	3.253487606
270.271	3.247485274
270.649	3.241482941
271.026	3.235496487
271.404	3.229494155
271.781	3.223507701
272.159	3.217505368
272.536	3.211518915
272.914	3.205516582
273.291	3.199530128
273.669	3.193527796
274.046	3.187541342
274.423	3.181554889
274.801	3.175552556
275.178	3.171774046
275.555	3.167995537
275.932	3.164217028
276.309	3.160438519
276.686	3.156660009
277.063	3.1528815
277.44	3.149102991
277.817	3.145324481
278.194	3.141545972
278.571	3.137767463
278.948	3.133988953
279.325	3.130210444
279.702	3.126431935
280.078	3.126674489
280.455	3.126917687
280.832	3.127160886
281.208	3.12740344
281.585	3.127646638
281.962	3.127889837
282.338	3.128132391
282.715	3.12837559
283.091	3.128618143
283.467	3.128860697
283.844	3.129103896
284.22	3.129346449
284.596	3.129589003
284.973	3.132679586
285.349	3.135761972
285.725	3.138844357
286.101	3.141926742
286.477	3.145009128
286.853	3.148091513
287.229	3.151173899
287.605	3.154256284
287.981	3.15733867
288.357	3.160421055
288.733	3.16350344
289.109	3.166585826
289.485	3.169668211
289.86	3.174151632
290.236	3.178647008
290.612	3.183142385
290.988	3.187637761
291.363	3.192121182
291.739	3.196616559
292.114	3.201099979
292.49	3.205595356
292.865	3.210078777
293.241	3.214574153
293.616	3.219057574
293.991	3.223540994
294.367	3.228036371
294.742	3.233245245
295.117	3.238454119
295.492	3.243662992
295.868	3.248885757
296.243	3.25409463
296.618	3.259303504
296.993	3.264512378
297.368	3.269721252
297.743	3.274930126
298.118	3.280139
298.493	3.285347873
298.867	3.290542857
299.242	3.295751731
299.617	3.302207245
299.992	3.308662759
300.366	3.315101058
300.741	3.321556573
301.116	3.328012087
301.49	3.334450386
301.865	3.3409059
302.239	3.3473442
302.614	3.353799714
302.988	3.360238013
303.363	3.366693528
303.737	3.373131827
304.111	3.379570126
304.486	3.387110556
304.86	3.394630878
305.234	3.4021512
305.608	3.409671523
305.982	3.417191845
306.356	3.424712167
306.73	3.432232489
307.104	3.439752811
307.478	3.447273133
307.852	3.454793455
308.226	3.462313777
308.6	3.469834099
308.974	3.477354421
309.348	3.48487987
309.721	3.492385197
310.095	3.499910645
310.469	3.507436094
310.842	3.514941421
311.216	3.522466869
311.59	3.529992318
311.963	3.537497645
312.337	3.545023093
312.71	3.55252842
313.083	3.560033747
313.457	3.567559196
313.83	3.575064523
314.203	3.582327799
314.577	3.589610547
314.95	3.596873823
315.323	3.604137099
315.696	3.611400375
316.069	3.618663651
316.442	3.625926927
316.815	3.633190203
317.188	3.640453479
317.561	3.647716755
317.934	3.654980031
318.307	3.662243307
318.68	3.669506583
319.052	3.676684436
319.425	3.683881585
319.798	3.691078734
320.171	3.698275882
320.543	3.705453736
320.916	3.712650884
321.288	3.719828738
321.661	3.727025886
322.033	3.73420374
322.406	3.741400888
322.778	3.748578742
323.15	3.755756595
323.523	3.762953744
323.895	3.770314262
324.267	3.77767478
324.639	3.785035299
325.012	3.792415603
325.384	3.799776122
325.756	3.80713664
326.128	3.814497158
326.5	3.821857677
326.872	3.829218195
327.244	3.836578714
327.616	3.843939232
327.987	3.851279964
328.359	3.858640482
328.731	3.865667012
329.103	3.872693541
329.474	3.879701182
329.846	3.886727712
330.218	3.893754241
330.589	3.900761882
330.961	3.907788411
331.332	3.914796052
331.704	3.921822582
332.075	3.928830222
332.447	3.935856752
332.818	3.942864393
333.189	3.949872034
333.56	3.9556281
333.932	3.961399682
334.303	3.967155748
334.674	3.972911815
335.045	3.978667881
335.416	3.984423948
335.787	3.990180014
336.158	3.995936081
336.529	4.001692147
336.9	4.007448214
337.271	4.01320428
337.642	4.018960347
338.012	4.024700898
338.383	4.028472415
338.754	4.032243931
339.125	4.036015448
339.495	4.039776798
339.866	4.043548315
340.236	4.047309665
340.607	4.051081182
340.977	4.054842532
341.348	4.058614049
341.718	4.062375399
342.089	4.066146916
342.459	4.069908266
342.829	4.073669617
343.199	4.074829598
343.57	4.075992713
343.94	4.077152694
344.31	4.078312674
344.68	4.079472655
345.05	4.080632635
345.42	4.081792616
345.79	4.082952596
346.16	4.084112577
346.53	4.085272557
346.9	4.086432538
347.269	4.087589383
347.639	4.088749363
348.009	4.087315197
348.379	4.085881031
348.748	4.084450741
349.118	4.083016575
349.487	4.081586285
349.857	4.080152119
350.226	4.078721829
350.596	4.077287663
350.965	4.075857373
351.335	4.074423207
351.704	4.072992917
352.073	4.071562627
352.442	4.070132337
352.812	4.067170067
353.181	4.064215804
353.55	4.061261541
353.919	4.058307277
354.288	4.055353014
354.657	4.05239875
355.026	4.049444487
355.395	4.046490223
355.764	4.04353596
356.133	4.040581696
356.501	4.037635439
356.87	4.034681175
357.239	4.031726912
357.608	4.028612237
357.976	4.025506003
358.345	4.022391328
358.713	4.019285094
359.082	4.016170419
359.45	4.013064185
359.819	4.00994951
360.187	4.006843276
360.556	4.003728601
360.924	4.000622367
361.292	3.997516133
361.661	3.994401458
362.029	3.991295224
362.397	3.988549058
362.765	3.985802893
363.133	3.983056727
363.501	3.980310561
363.869	3.977564395
364.237	3.97481823
364.605	3.972072064
364.973	3.969325898
365.341	3.966579733
365.709	3.963833567
366.076	3.961094864
366.444	3.958348698
366.812	3.955602532
367.179	3.953236501
367.547	3.950864022
367.915	3.948491544
368.282	3.946125513
368.65	3.943753034
369.017	3.941387003
369.384	3.939020972
369.752	3.936648493
370.119	3.934282462
370.486	3.931916431
370.854	3.929543952
371.221	3.927177921
371.588	3.92481189
371.955	3.923737443
372.322	3.922662996
372.689	3.921588549
373.056	3.920514103
373.423	3.919439656
373.79	3.918365209
374.157	3.917290763
374.524	3.916216316
374.891	3.915141869
375.257	3.91407035
375.624	3.912995903
375.991	3.911921457
376.357	3.910849938
376.724	3.911247028
377.091	3.911644119
377.457	3.912040127
377.824	3.912437218
378.19	3.912833227
378.556	3.913229235
378.923	3.913626326
379.289	3.914022335
379.655	3.914418343
380.022	3.914815434
380.388	3.915211443
380.754	3.915607451
381.12	3.91600346
381.486	3.916867288
381.852	3.917731115
382.218	3.918594943
382.584	3.919458771
382.95	3.920322599
383.316	3.921186427
383.682	3.922050254
384.047	3.922911722
384.413	3.92377555
384.779	3.924639378
385.145	3.925503205
385.51	3.926364673
385.876	3.927228501
386.241	3.927518096
386.607	3.927808485
386.972	3.92809808
387.338	3.928388468
387.703	3.928678063
388.068	3.928967659
388.434	3.929258047
388.799	3.929547642
389.164	3.929837238
389.529	3.930126833
389.894	3.930416428
390.26	3.930706816
390.625	3.930996412
390.99	3.930678076
391.355	3.930359741
391.72	3.930041405
392.084	3.929723942
392.449	3.929405606
392.814	3.929087271
393.179	3.928768935
393.544	3.9284506
393.908	3.928133136
394.273	3.927814801
394.637	3.927497338
395.002	3.927179002
395.366	3.926861539
395.731	3.927629633
396.095	3.928395622
396.46	3.929163717
396.824	3.929929706
397.188	3.930695696
397.553	3.93146379
397.917	3.93222978
398.281	3.932995769
398.645	3.933761759
399.009	3.934527749
399.373	3.935293738
399.737	3.936059728
400.101	3.936825718
400.465	3.941144775
400.829	3.945463832
401.193	3.949782889
401.557	3.954101946
401.921	3.958421004
402.284	3.962728195
402.648	3.967047252
403.012	3.971366309
403.375	3.975673501
403.739	3.979992558
404.102	3.98429975
404.466	3.988618807
404.829	3.992925999
405.193	3.999945733
405.556	4.006946182
405.92	4.013965916
406.283	4.020966365
406.646	4.027966814
407.009	4.034967263
407.372	4.041967712
407.735	4.048968161
408.099	4.055987895
408.462	4.062988344
408.825	4.069988793
409.187	4.076969958
409.55	4.083970407
409.913	4.09080357
410.276	4.097636734
410.639	4.104469897
411.002	4.111303061
411.364	4.1181174
411.727	4.124950564
412.09	4.131783727
412.452	4.138598067
412.815	4.14543123
413.177	4.152245569
413.54	4.159078733
413.902	4.165893072
414.264	4.172707412
414.627	4.178853908
414.989	4.184983471
415.351	4.191113035
415.713	4.197242598
416.076	4.203389094
416.438	4.209518658
416.8	4.215648221
417.162	4.221777785
417.524	4.227907348
417.886	4.234036912
418.248	4.240166475
418.609	4.246279106
418.971	4.25240867
419.333	4.260016199
419.695	4.267623728
420.056	4.275210242
420.418	4.28281777
420.78	4.290425299
421.141	4.298011813
421.503	4.305619342
421.864	4.313205856
422.226	4.320813385
422.587	4.328399898
422.949	4.336007427
423.31	4.343593941
423.671	4.351180455
424.032	4.3609787
424.394	4.370804087
424.755	4.380602333
425.116	4.390400578
425.477	4.400198823
425.838	4.409997069
426.199	4.419795314
426.56	4.429593559
426.921	4.439391805
427.282	4.44919005
427.642	4.458961154
428.003	4.468759399
428.364	4.478557644
428.725	4.487250023
429.085	4.495918324
429.446	4.504610703
429.806	4.513279003
430.167	4.521971382
430.527	4.530639683
430.888	4.539332062
431.248	4.548000362
431.608	4.556668663
431.969	4.565361042
432.329	4.574029342
432.689	4.582697643
433.049	4.591365943
433.41	4.595819331
433.77	4.600260381
434.13	4.604701432
434.49	4.609142483
434.85	4.613583534
435.21	4.618024585
435.57	4.622465636
435.929	4.626894351
436.289	4.631335402
436.649	4.635776452
437.009	4.640217503
437.368	4.644646218
437.728	4.649087269
438.088	4.651360816
438.447	4.653628047
438.807	4.655901594
439.166	4.658168825
439.525	4.660436057
439.885	4.662709604
440.244	4.664976835
440.603	4.667244066
440.963	4.669517613
441.322	4.671784845
441.681	4.674052076
442.04	4.676319308
442.399	4.678586539
442.758	4.681844811
443.117	4.685103082
443.476	4.688361354
443.835	4.691619625
444.194	4.694877897
444.553	4.698136169
444.912	4.70139444
445.27	4.704643636
445.629	4.707901908
445.988	4.711160179
446.346	4.714409375
446.705	4.717667647
447.063	4.720916842
447.422	4.724505016
447.78	4.728083195
448.139	4.731671369
448.497	4.735249547
448.855	4.738827726
449.214	4.7424159
449.572	4.745994079
449.93	4.749572258
450.288	4.753150437
450.646	4.756728615
451.004	4.760306794
451.362	4.763884973
451.72	4.767463152
452.078	4.768905211
452.436	4.77034727
452.794	4.771789329
453.152	4.773231388
453.509	4.774669418
453.867	4.776111477
454.225	4.777553536
454.582	4.778991567
454.94	4.780433626
455.297	4.781871657
455.655	4.783313716
456.012	4.784751747
456.37	4.786193806
456.727	4.78626974
457.084	4.786345675
457.442	4.786421822
457.799	4.786497756
458.156	4.786573691
458.513	4.786649625
458.87	4.78672556
459.227	4.786801494
459.585	4.786877642
459.941	4.786953363
460.298	4.787029298
460.655	4.787105232
461.012	4.787181167
461.369	4.788778886
461.726	4.790376604
462.082	4.791969848
462.439	4.793567567
462.796	4.795165285
463.152	4.796758529
463.509	4.798356248
463.865	4.799949491
464.222	4.80154721
464.578	4.803140453
464.935	4.804738172
465.291	4.806331416
465.647	4.807924659
466.003	4.809517902
466.36	4.814796917
466.716	4.820061144
467.072	4.825325371
467.428	4.830589598
467.784	4.835853825
468.14	4.841118052
468.496	4.846382279
468.852	4.851646506
469.208	4.856910733
469.563	4.862160173
469.919	4.8674244
470.275	4.872688627
470.631	4.877952854
470.986	4.883202294
471.342	4.895630354
471.697	4.908023504
472.053	4.920451564
472.408	4.932844713
472.764	4.945272773
473.119	4.957665923
473.474	4.970059072
473.83	4.982487132
474.185	4.994880282
474.54	5.007273432
474.895	5.019666581
475.25	5.032059731
475.605	5.04445288
475.96	5.05684603
476.315	5.075936537
476.67	5.095027044
477.025	5.114117551
477.38	5.133208058
477.735	5.152298565
478.09	5.171389072
478.444	5.190425803
478.799	5.20951631
479.154	5.228606817
479.508	5.247643548
479.863	5.266734055
480.217	5.285770786
480.572	5.304861293
480.926	5.323898024
481.281	5.337733113
481.635	5.351529231
481.989	5.365325348
482.343	5.379121466
482.698	5.392956556
483.052	5.406752673
483.406	5.420548791
483.76	5.434344908
484.114	5.448141026
484.468	5.461937143
484.822	5.475733261
485.176	5.489529378
485.53	5.503325496
485.883	5.517082641
486.237	5.53045621
486.591	5.543829779
486.944	5.557165569
487.298	5.570539138
487.652	5.583912706
488.005	5.597248497
488.359	5.610622066
488.712	5.623957856
489.065	5.637293646
489.419	5.650667215
489.772	5.664003005
490.125	5.677338796
490.479	5.690712364
490.832	5.704048155
491.185	5.719979587
491.538	5.73591102
491.891	5.751842452
492.244	5.767773885
492.597	5.783705317
492.95	5.79963675
493.303	5.815568183
493.656	5.831499615
494.008	5.847385916
494.361	5.863317349
494.714	5.879248781
495.066	5.895135082
495.419	5.911066515
495.772	5.926997947
496.124	5.940674901
496.477	5.954390709
496.829	5.968067662
497.181	5.981744615
497.534	5.995460424
497.886	6.009137377
498.238	6.02281433
498.59	6.036491283
498.943	6.050207092
499.295	6.063884045
499.647	6.077560998
499.999	6.091237951
500.351	6.104914905
500.703	6.118591858
501.055	6.132077663
501.407	6.145563468
501.758	6.159010961
502.11	6.172496767
502.462	6.185982572
502.813	6.199430065
503.165	6.21291587
503.517	6.226401675
503.868	6.239849168
504.22	6.253334973
504.571	6.266782467
504.923	6.280268272
505.274	6.293715765
505.625	6.307163258
505.976	6.330222457
506.328	6.353347351
506.679	6.376406549
507.03	6.399465748
507.381	6.422524947
507.732	6.445584145
508.083	6.468643344
508.434	6.491702542
508.785	6.514761741
509.136	6.537820939
509.487	6.560880138
509.837	6.58387364
510.188	6.606932839
510.539	6.629992038
510.89	6.66347406
511.24	6.696860692
511.591	6.730342715
511.941	6.763729347
512.292	6.797211369
512.642	6.830598001
512.992	6.863984633
513.343	6.897466656
513.693	6.930853288
514.043	6.96423992
514.393	6.997626552
514.744	7.031108574
515.094	7.064495207
515.444	7.097881839
515.794	7.135683722
516.144	7.173485605
516.494	7.211287488
516.844	7.249089371
517.193	7.286783249
517.543	7.324585132
517.893	7.362387015
518.243	7.400188898
518.592	7.437882776
518.942	7.475684659
519.291	7.513378536
519.641	7.55118042
519.99	7.588874297
520.34	7.62667618
520.689	7.654999268
521.039	7.68340351
521.388	7.711726598
521.737	7.740049685
522.086	7.768372773
522.436	7.796777015
522.785	7.825100102
523.134	7.85342319
523.483	7.881746277
523.832	7.910069365
524.181	7.938392452
524.53	7.96671554
524.878	7.994957472
525.227	8.02328056
525.576	8.041170978
525.925	8.059061396
526.273	8.076900553
526.622	8.094790971
526.97	8.112630128
527.319	8.130520546
527.667	8.148359703
528.016	8.166250121
528.364	8.184089278
528.713	8.201979696
529.061	8.219818853
529.409	8.237658009
529.757	8.255497166
530.106	8.273387584
530.454	8.282649925
530.802	8.291912266
531.15	8.301174607
531.498	8.310436948
531.846	8.319699289
532.194	8.32896163
532.541	8.338197356
532.889	8.347459697
533.237	8.356722038
533.585	8.365984379
533.932	8.375220104
534.28	8.384482445
534.627	8.39371817
534.975	8.402980511
535.322	8.402432089
535.67	8.401882087
536.017	8.401333665
536.365	8.400783663
536.712	8.400235241
537.059	8.39968682
537.406	8.399138398
537.754	8.398588396
538.101	8.398039974
538.448	8.397491552
538.795	8.39694313
539.142	8.396394708
539.489	8.395846287
539.836	8.395297865
540.182	8.375641543
540.529	8.355928412
540.876	8.33621528
541.223	8.316502148
541.569	8.296845827
541.916	8.277132695
542.262	8.257476373
542.609	8.237763242
542.955	8.21810692
543.302	8.198393788
543.648	8.178737467
543.995	8.159024335
544.341	8.139368014
544.687	8.119711692
545.033	8.083517041
545.379	8.04732239
545.726	8.01102313
546.072	7.974828479
546.418	7.938633828
546.764	7.902439177
547.109	7.866349134
547.455	7.830154483
547.801	7.793959832
548.147	7.757765181
548.493	7.72157053
548.838	7.685480488
549.184	7.649285837
549.53	7.613091186
549.875	7.584625269
550.221	7.556076843
550.566	7.527610926
550.912	7.499062499
551.257	7.470596583
551.602	7.442130666
551.948	7.413582239
552.293	7.385116323
552.638	7.356650406
552.983	7.328184489
553.328	7.299718573
553.673	7.271252656
554.018	7.242786739
554.363	7.214320823
554.708	7.195892912
555.053	7.177465002
555.398	7.159037092
555.743	7.140609182
556.087	7.122234686
556.432	7.103806775
556.777	7.085378865
557.121	7.067004369
557.466	7.048576459
557.81	7.030201962
558.155	7.011774052
558.499	6.993399556
558.843	6.97502506
559.188	6.95659715
559.532	6.947881106
559.876	6.939165063
560.22	6.93044902
560.564	6.921732977
560.908	6.913016933
561.252	6.90430089
561.596	6.895584847
561.94	6.886868803
562.284	6.87815276
562.628	6.869436717
562.972	6.860720673
563.316	6.85200463
563.659	6.843313924
564.003	6.834597881
564.347	6.833098731
564.69	6.831603938
565.034	6.830104788
565.377	6.828609996
565.721	6.827110846
566.064	6.825616054
566.407	6.824121262
566.751	6.822622111
567.094	6.821127319
567.437	6.819632527
567.78	6.818137735
568.123	6.816642943
568.466	6.81514815
568.809	6.813653358
569.152	6.818737788
569.495	6.823822217
569.838	6.828906647
570.181	6.833991076
570.524	6.839075506
570.866	6.844145112
571.209	6.849229542
571.552	6.854313971
571.894	6.859383577
572.237	6.864468007
572.579	6.869537613
572.922	6.874622042
573.264	6.879691649
573.606	6.884761255
573.949	6.892112219
574.291	6.899441752
574.633	6.906771285
574.975	6.914100818
575.317	6.921430351
575.659	6.928759884
576.001	6.936089417
576.343	6.943418949
576.685	6.950748482
577.027	6.958078015
577.369	6.965407548
577.711	6.972737081
578.053	6.980066614
578.394	6.987374716
578.736	6.994660541
579.078	7.001946366
579.419	7.009210887
579.761	7.016496712
580.102	7.023761233
580.443	7.031025755
580.785	7.03831158
581.126	7.045576101
581.467	7.052840623
581.809	7.060126448
582.15	7.067390969
582.491	7.07465549
582.832	7.081920012
583.173	7.089184533
583.514	7.095948287
583.855	7.102712041
584.196	7.109475795
584.537	7.116239549
584.877	7.122983468
585.218	7.129747222
585.559	7.136510976
585.899	7.143254895
586.24	7.150018649
586.581	7.156782403
586.921	7.163526322
587.262	7.170290076
587.602	7.177033995
587.942	7.183777914
588.283	7.194135779
588.623	7.204463269
588.963	7.214790759
589.303	7.225118248
589.644	7.235476113
589.984	7.245803603
590.324	7.256131093
590.664	7.266458583
591.004	7.276786072
591.343	7.287083187
591.683	7.297410677
592.023	7.307738167
592.363	7.318065656
592.703	7.328393146
593.042	7.342117452
593.382	7.355882243
593.721	7.369606549
594.061	7.38337134
594.4	7.397095646
594.74	7.410860437
595.079	7.424584743
595.418	7.438309049
595.758	7.45207384
596.097	7.465798146
596.436	7.479522452
596.775	7.493246759
597.114	7.506971065
597.453	7.520695371
597.792	7.533979558
598.131	7.547263746
598.47	7.560547933
598.809	7.57383212
599.148	7.587116308
599.487	7.600400495
599.825	7.613645496
600.164	7.626929684
600.503	7.640213871
600.841	7.653458872
601.18	7.666743059
601.518	7.67998806
601.856	7.693233061
602.195	7.706517249
602.533	7.71648144
602.871	7.726445632
603.21	7.736439303
603.548	7.746403495
603.886	7.756367686
604.224	7.766331878
604.562	7.77629607
604.9	7.786260261
605.238	7.796224453
605.576	7.806188644
605.914	7.816152836
606.252	7.826117028
606.589	7.836051739
606.927	7.846015931
607.265	7.854993534
607.602	7.863944576
607.94	7.872922178
608.277	7.88187322
608.615	7.890850823
608.952	7.899801865
609.289	7.908752907
609.627	7.91773051
609.964	7.926681552
610.301	7.935632593
610.638	7.944583635
610.976	7.953561238
611.313	7.96251228
611.65	7.971463322
611.987	7.98066088
612.324	7.989858438
612.66	7.999028704
612.997	8.008226262
613.334	8.01742382
613.671	8.026621379
614.007	8.035791644
614.344	8.044989202
614.681	8.054186761
615.017	8.063357026
615.354	8.072554585
615.69	8.08172485
616.027	8.090922408
616.363	8.100092674
616.699	8.109402211
617.035	8.118711748
617.372	8.128048992
617.708	8.137358529
618.044	8.146668066
618.38	8.155977603
618.716	8.165287139
619.052	8.174596676
619.388	8.183906213
619.724	8.19321575
620.06	8.202525287
620.395	8.211807117
620.731	8.221116654
621.067	8.230426191
621.402	8.239346373
621.738	8.248293183
622.073	8.257213365
622.409	8.266160174
622.744	8.275080356
623.08	8.284027166
623.415	8.292947348
623.75	8.30186753
624.086	8.31081434
624.421	8.319734522
624.756	8.328654704
625.091	8.337574886
625.426	8.346495068
625.761	8.355415251
626.096	8.366439172
626.431	8.377463094
626.766	8.388487016
627.1	8.39947803
627.435	8.410501952
627.77	8.421525873
628.105	8.432549795
628.439	8.44354081
628.774	8.454564731
629.108	8.465555746
629.443	8.476579668
629.777	8.487570682
630.111	8.498561696
630.446	8.509585618
630.78	8.524183656
631.114	8.538781694
631.448	8.553379732
631.783	8.568021476
632.117	8.582619514
632.451	8.597217552
632.785	8.61181559
633.118	8.626369921
633.452	8.640967959
633.786	8.655565997
634.12	8.670164034
634.454	8.684762072
634.787	8.699316403
635.121	8.713914441
635.455	8.730464947
635.788	8.7469659
636.122	8.763516406
636.455	8.780017359
636.788	8.796518312
637.122	8.813068818
637.455	8.829569771
637.788	8.846070724
638.121	8.862571678
638.454	8.879072631
638.788	8.895623136
639.121	8.91212409
639.454	8.928625043
639.787	8.945125996
640.119	8.961974347
640.452	8.978873446
640.785	8.995772545
641.118	9.012671645
641.45	9.029519996
641.783	9.046419095
642.116	9.063318194
642.448	9.080166545
642.781	9.097065644
643.113	9.113913995
643.446	9.130813094
643.778	9.147661446
644.11	9.164509797
644.442	9.181358148
644.775	9.198257247
645.107	9.214242441
645.439	9.230227635
645.771	9.24621283
646.103	9.262198024
646.435	9.278183218
646.767	9.294168412
647.099	9.310153607
647.431	9.326138801
647.762	9.342075847
648.094	9.358061041
648.426	9.374046236
648.757	9.389983282
649.089	9.405968476
649.42	9.421905522
649.752	9.437890716
650.083	9.453055278
650.415	9.468265653
650.746	9.483430214
651.077	9.498594776
651.408	9.513759337
651.739	9.528923898
652.071	9.544134274
652.402	9.559298835
652.733	9.574463396
653.064	9.589627958
653.395	9.604792519
653.725	9.619911266
654.056	9.635075827
654.387	9.650240388
654.718	9.66540495
655.048	9.680051566
655.379	9.694742565
655.71	9.709433565
656.04	9.724080181
656.371	9.73877118
656.701	9.753417796
657.031	9.768064412
657.362	9.782755412
657.692	9.797402028
658.022	9.812048644
658.352	9.82669526
658.682	9.841341875
659.012	9.855988491
659.342	9.870635107
659.672	9.885281723
660.002	9.90017814
660.332	9.915074557
660.662	9.929970974
660.992	9.94486739
661.322	9.959763807
661.651	9.974615083
661.981	9.9895115
662.31	10.00436278
662.64	10.01925919
662.969	10.03411047
663.299	10.04900689
663.628	10.06385816
663.958	10.07875458
664.287	10.09360586
664.616	10.10845713
664.945	10.12330282
665.274	10.13814851
665.603	10.1529942
665.932	10.16783988
666.261	10.18268557
666.59	10.19753126
666.919	10.21237695
667.248	10.22722264
667.577	10.24206832
667.905	10.25686889
668.234	10.27171458
668.563	10.28656027
668.891	10.30136083
669.22	10.31620652
669.548	10.33100708
669.877	10.3483748
670.205	10.36568973
670.533	10.38300466
670.862	10.40037237
671.19	10.4176873
671.518	10.43500223
671.846	10.45231716
672.174	10.46963209
672.502	10.48694701
672.83	10.50426194
673.158	10.52157687
673.486	10.5388918
673.814	10.55620673
674.142	10.57352165
674.469	10.59078379
674.797	10.61199653
675.125	10.63320926
675.452	10.65435732
675.78	10.67557005
676.107	10.69671811
676.435	10.71793084
676.762	10.7390789
677.089	10.76022696
677.417	10.7814397
677.744	10.80258775
678.071	10.82373581
678.398	10.84488387
678.725	10.86603193
679.052	10.88717999
679.379	10.90832805
679.706	10.93217098
680.033	10.9560139
680.36	10.97985683
680.686	11.00362684
681.013	11.02746976
681.34	11.05131269
681.666	11.0750827
681.993	11.09892562
682.319	11.12269563
682.646	11.14653855
682.972	11.17030856
683.299	11.19415149
683.625	11.2179215
683.951	11.24169151
684.277	11.26546152
684.604	11.28259819
684.93	11.29968246
685.256	11.31676673
685.582	11.333851
685.908	11.35093527
686.234	11.36801954
686.559	11.3850514
686.885	11.40213567
687.211	11.41921994
687.537	11.43630421
687.862	11.45333607
688.188	11.47042034
688.513	11.4874522
688.839	11.50453647
689.164	11.52156834
689.49	11.52794223
689.815	11.53429657
690.14	11.54065091
690.466	11.5470248
690.791	11.55337914
691.116	11.55973349
691.441	11.56608783
691.766	11.57244217
692.091	11.57879651
692.416	11.58515085
692.741	11.59150519
693.066	11.59785953
693.39	11.60419432
693.715	11.61054866
694.04	11.616903
694.364	11.61666689
694.689	11.61643006
695.014	11.61619322
695.338	11.61595711
695.662	11.615721
695.987	11.61548417
696.311	11.61524806
696.635	11.61501195
696.96	11.61477511
697.284	11.614539
697.608	11.6143029
697.932	11.61406679
698.256	11.61383068
698.58	11.61359457
698.904	11.61335846
699.228	11.61005045
699.552	11.60674244
699.875	11.60344463
700.199	11.60013662
700.523	11.59682861
700.846	11.5935308
701.17	11.59022279
701.493	11.58692499
701.817	11.58361697
702.14	11.58031917
702.463	11.57702137
702.787	11.57371335
703.11	11.57041555
703.433	11.56711775
703.756	11.56381994
704.079	11.55923172
704.402	11.5546435
704.725	11.55005527
705.048	11.54546705
705.371	11.54087882
705.694	11.5362906
706.017	11.53170237
706.34	11.52711415
706.662	11.52254013
706.985	11.5179519
707.308	11.51336368
707.63	11.50878966
707.953	11.50420144
708.275	11.49962742
708.597	11.4950534
708.92	11.4917538
709.242	11.48846441
709.564	11.48517503
709.886	11.48188565
710.208	11.47859626
710.53	11.47530688
710.852	11.47201749
711.174	11.46872811
711.496	11.46543873
711.818	11.46214934
712.14	11.45885996
712.462	11.45557057
712.783	11.45229141
713.105	11.44900202
713.427	11.44571264
713.748	11.43619612
714.07	11.42664995
714.391	11.41713343
714.713	11.40758726
715.034	11.39807075
715.355	11.38855423
715.676	11.37903771
715.998	11.36949154
716.319	11.35997502
716.64	11.3504585
716.961	11.34094198
717.282	11.33142546
717.603	11.32190894
717.924	11.31239242
718.244	11.30290555
718.565	11.26631651
718.886	11.22972746
719.207	11.19313842
719.527	11.15666336
719.848	11.12007432
720.168	11.08359927
720.489	11.04701022
720.809	11.01053517
721.129	10.97406011
721.45	10.93747107
721.77	10.90099601
722.09	10.86452095
722.41	10.8280459
722.73	10.79157084
723.05	10.75509578
723.37	10.70877289
723.69	10.66245
724.01	10.61612712
724.33	10.56980423
724.65	10.52348134
724.97	10.47715845
725.289	10.43098032
725.609	10.38465743
725.928	10.3384793
726.248	10.29215641
726.567	10.24597828
726.887	10.19965539
727.206	10.15347726
727.525	10.10729913
727.845	10.06097624
728.164	9.994400096
728.483	9.927823949
728.802	9.861247801
729.121	9.794671653
729.44	9.728095505
729.759	9.661519358
730.078	9.59494321
730.397	9.528367062
730.716	9.461790914
731.034	9.395423469
731.353	9.328847322
731.672	9.262271174
731.99	9.195903729
732.309	9.129327581
732.627	9.062960136
732.946	8.995649367
733.264	8.928549603
733.582	8.861449839
733.901	8.79413907
734.219	8.727039306
734.537	8.659939542
734.855	8.592839779
735.173	8.525740015
735.491	8.458640251
735.809	8.391540488
736.127	8.324440724
736.445	8.25734096
736.763	8.190241196
737.08	8.123352438
737.398	8.056252675
737.716	7.986339188
738.033	7.916645554
738.351	7.846732067
738.668	7.777038434
738.986	7.707124947
739.303	7.637431314
739.62	7.567737681
739.938	7.497824194
740.255	7.428130561
740.572	7.358436927
740.889	7.288743294
741.206	7.219049661
741.523	7.149356028
741.84	7.079662394
742.157	7.009968761
742.474	6.937022403
742.791	6.864076045
743.107	6.791359801
743.424	6.718413443
743.741	6.645467085
744.057	6.572750841
744.374	6.499804483
744.69	6.427088239
745.007	6.354141881
745.323	6.281425637
745.639	6.208709394
745.956	6.135763035
746.272	6.063046792
746.588	5.990330548
746.904	5.917614305
747.22	5.842338525
747.536	5.767062746
747.852	5.691786966
748.168	5.616511187
748.484	5.541235407
748.8	5.465959628
749.115	5.390922062
749.431	5.315646283
749.747	5.240370503
