# Supplementary material for: Ecological drivers of ultraviolet colour evolution in snakes
Source: Nat Commun. 2024 Jun 18;15:5213. doi: 10.1038/s41467-024-49506-4 (PMC11189474; doi:10.1038/s41467-024-49506-4)
Supplement: Supplementary file 8 — Source Data [file 41467_2024_49506_MOESM8_ESM.zip › source_data_files/source_data_FigS3/RAB3482_dorsalblack_Reflection_15-06-02-564.txt_smoothed.csv]

wavelength	value
250.201	1.634058413
250.581	1.633853552
250.96	1.633649232
251.34	1.633444372
251.719	1.633240051
252.099	1.633035191
252.478	1.63283087
252.858	1.63262601
253.237	1.632421689
253.616	1.632217368
253.996	1.632012508
254.375	1.631808187
254.754	1.631603866
255.133	1.631399545
255.513	1.631117422
255.892	1.630836042
256.271	1.630554662
256.65	1.630273281
257.029	1.629991901
257.408	1.629710521
257.787	1.62942914
258.166	1.62914776
258.544	1.628867122
258.923	1.628585742
259.302	1.628304361
259.681	1.628022981
260.06	1.627741601
260.438	1.62743849
260.817	1.627134578
261.195	1.626831468
261.574	1.626527556
261.953	1.626223644
262.331	1.625920534
262.71	1.625616621
263.088	1.625313511
263.466	1.625010401
263.845	1.624706489
264.223	1.624403378
264.601	1.624100268
264.98	1.623796356
265.358	1.623498786
265.736	1.623201215
266.114	1.622903644
266.492	1.622606074
266.87	1.622308503
267.248	1.622010933
267.626	1.621713362
268.004	1.621415792
268.382	1.621118221
268.76	1.62082065
269.138	1.62052308
269.515	1.620226297
269.893	1.619928726
270.271	1.61961122
270.649	1.619293713
271.026	1.618977046
271.404	1.61865954
271.781	1.618342873
272.159	1.618025367
272.536	1.6177087
272.914	1.617391194
273.291	1.617074527
273.669	1.616757021
274.046	1.616440354
274.423	1.616123688
274.801	1.615806181
275.178	1.615440922
275.555	1.615075664
275.932	1.614710405
276.309	1.614345146
276.686	1.613979888
277.063	1.613614629
277.44	1.61324937
277.817	1.612884111
278.194	1.612518853
278.571	1.612153594
278.948	1.611788335
279.325	1.611423077
279.702	1.611057818
280.078	1.611621629
280.455	1.61218694
280.832	1.612752251
281.208	1.613316062
281.585	1.613881373
281.962	1.614446684
282.338	1.615010495
282.715	1.615575806
283.091	1.616139617
283.467	1.616703429
283.844	1.61726874
284.22	1.617832551
284.596	1.618396362
284.973	1.620116058
285.349	1.621831192
285.725	1.623546326
286.101	1.62526146
286.477	1.626976594
286.853	1.628691728
287.229	1.630406862
287.605	1.632121996
287.981	1.63383713
288.357	1.635552264
288.733	1.637267397
289.109	1.638982531
289.485	1.640697665
289.86	1.642924585
290.236	1.645157444
290.612	1.647390302
290.988	1.64962316
291.363	1.65185008
291.739	1.654082939
292.114	1.656309859
292.49	1.658542717
292.865	1.660769637
293.241	1.663002495
293.616	1.665229415
293.991	1.667456335
294.367	1.669689194
294.742	1.672325711
295.117	1.674962229
295.492	1.677598746
295.868	1.680242294
296.243	1.682878812
296.618	1.685515329
296.993	1.688151847
297.368	1.690788365
297.743	1.693424882
298.118	1.6960614
298.493	1.698697917
298.867	1.701327404
299.242	1.703963922
299.617	1.707626827
299.992	1.711289732
300.366	1.71494287
300.741	1.718605776
301.116	1.722268681
301.49	1.725921819
301.865	1.729584724
302.239	1.733237862
302.614	1.736900768
302.988	1.740553905
303.363	1.744216811
303.737	1.747869948
304.111	1.751523086
304.486	1.755768681
304.86	1.760002954
305.234	1.764237227
305.608	1.7684715
305.982	1.772705773
306.356	1.776940046
306.73	1.781174319
307.104	1.785408592
307.478	1.789642865
307.852	1.793877138
308.226	1.798111412
308.6	1.802345685
308.974	1.806579958
309.348	1.810225642
309.721	1.813861578
310.095	1.817507263
310.469	1.821152947
310.842	1.824788883
311.216	1.828434568
311.59	1.832080252
311.963	1.835716188
312.337	1.839361873
312.71	1.842997809
313.083	1.846633745
313.457	1.85027943
313.83	1.853915366
314.203	1.856881996
314.577	1.859856578
314.95	1.862823208
315.323	1.865789837
315.696	1.868756466
316.069	1.871723096
316.442	1.874689725
316.815	1.877656355
317.188	1.880622984
317.561	1.883589613
317.934	1.886556243
318.307	1.889522872
318.68	1.892489501
319.052	1.894506536
319.425	1.896528994
319.798	1.898551451
320.171	1.900573908
320.543	1.902590943
320.916	1.904613401
321.288	1.906630436
321.661	1.908652893
322.033	1.910669928
322.406	1.912692386
322.778	1.914709421
323.15	1.916726456
323.523	1.918748913
323.895	1.919578884
324.267	1.920408855
324.639	1.921238826
325.012	1.922071028
325.384	1.922900999
325.756	1.92373097
326.128	1.924560942
326.5	1.925390913
326.872	1.926220884
327.244	1.927050855
327.616	1.927880826
327.987	1.928708566
328.359	1.929538537
328.731	1.929079828
329.103	1.92862112
329.474	1.928163645
329.846	1.927704936
330.218	1.927246228
330.589	1.926788753
330.961	1.926330044
331.332	1.925872569
331.704	1.92541386
332.075	1.924956385
332.447	1.924497677
332.818	1.924040202
333.189	1.923582726
333.56	1.922124484
333.932	1.920662312
334.303	1.91920407
334.674	1.917745828
335.045	1.916287586
335.416	1.914829344
335.787	1.913371103
336.158	1.911912861
336.529	1.910454619
336.9	1.908996377
337.271	1.907538135
337.642	1.906079893
338.012	1.904625582
338.383	1.902370356
338.754	1.900115131
339.125	1.897859905
339.495	1.895610758
339.866	1.893355533
340.236	1.891106386
340.607	1.88885116
340.977	1.886602013
341.348	1.884346788
341.718	1.882097641
342.089	1.879842415
342.459	1.877593268
342.829	1.875344121
343.199	1.872316453
343.57	1.869280601
343.94	1.866252933
344.31	1.863225264
344.68	1.860197596
345.05	1.857169927
345.42	1.854142259
345.79	1.85111459
346.16	1.848086922
346.53	1.845059253
346.9	1.842031585
347.269	1.839012099
347.639	1.835984431
348.009	1.832604243
348.379	1.829224056
348.748	1.825853004
349.118	1.822472816
349.487	1.819101764
349.857	1.815721577
350.226	1.812350525
350.596	1.808970338
350.965	1.805599286
351.335	1.802219098
351.704	1.798848046
352.073	1.795476995
352.442	1.792105943
352.812	1.788777147
353.181	1.785457348
353.55	1.782137549
353.919	1.77881775
354.288	1.775497951
354.657	1.772178152
355.026	1.768858353
355.395	1.765538554
355.764	1.762218755
356.133	1.758898956
356.501	1.755588154
356.87	1.752268355
357.239	1.748948556
357.608	1.746275575
357.976	1.743609837
358.345	1.740936856
358.713	1.738271119
359.082	1.735598138
359.45	1.7329324
359.819	1.730259419
360.187	1.727593682
360.556	1.724920701
360.924	1.722254963
361.292	1.719589226
361.661	1.716916245
362.029	1.714250507
362.397	1.712111146
362.765	1.709971785
363.133	1.707832424
363.501	1.705693063
363.869	1.703553702
364.237	1.701414341
364.605	1.69927498
364.973	1.697135619
365.341	1.694996258
365.709	1.692856897
366.076	1.690723349
366.444	1.688583988
366.812	1.686444627
367.179	1.684411524
367.547	1.682372882
367.915	1.68033424
368.282	1.678301138
368.65	1.676262496
369.017	1.674229393
369.384	1.672196291
369.752	1.670157649
370.119	1.668124546
370.486	1.666091444
370.854	1.664052802
371.221	1.662019699
371.588	1.659986597
371.955	1.658280271
372.322	1.656573946
372.689	1.65486762
373.056	1.653161294
373.423	1.651454969
373.79	1.649748643
374.157	1.648042317
374.524	1.646335991
374.891	1.644629666
375.257	1.642927989
375.624	1.641221664
375.991	1.639515338
376.357	1.637813662
376.724	1.636521328
377.091	1.635228995
377.457	1.633940183
377.824	1.632647849
378.19	1.631359037
378.556	1.630070225
378.923	1.628777891
379.289	1.627489079
379.655	1.626200267
380.022	1.624907933
380.388	1.623619121
380.754	1.622330309
381.12	1.621041497
381.486	1.619763567
381.852	1.618485638
382.218	1.617207709
382.584	1.61592978
382.95	1.61465185
383.316	1.613373921
383.682	1.612095992
384.047	1.610821554
384.413	1.609543625
384.779	1.608265696
385.145	1.606987766
385.51	1.605713329
385.876	1.604435399
386.241	1.602633109
386.607	1.600825881
386.972	1.599023591
387.338	1.597216363
387.703	1.595414072
388.068	1.593611782
388.434	1.591804554
388.799	1.590002264
389.164	1.588199973
389.529	1.586397683
389.894	1.584595393
390.26	1.582788165
390.625	1.580985874
390.99	1.578858584
391.355	1.576731293
391.72	1.574604003
392.084	1.57248254
392.449	1.57035525
392.814	1.56822796
393.179	1.566100669
393.544	1.563973379
393.908	1.561851916
394.273	1.559724626
394.637	1.557603163
395.002	1.555475873
395.366	1.553354411
395.731	1.551640911
396.095	1.549932106
396.46	1.548218607
396.824	1.546509802
397.188	1.544800997
397.553	1.543087497
397.917	1.541378692
398.281	1.539669887
398.645	1.537961082
399.009	1.536252277
399.373	1.534543472
399.737	1.532834667
400.101	1.531125862
400.465	1.530509695
400.829	1.529893528
401.193	1.529277361
401.557	1.528661194
401.921	1.528045027
402.284	1.527430553
402.648	1.526814386
403.012	1.526198219
403.375	1.525583745
403.739	1.524967578
404.102	1.524353103
404.466	1.523736936
404.829	1.523122462
405.193	1.523193109
405.556	1.523263562
405.92	1.523334209
406.283	1.523404662
406.646	1.523475115
407.009	1.523545568
407.372	1.523616021
407.735	1.523686474
408.099	1.523757122
408.462	1.523827575
408.825	1.523898028
409.187	1.523968286
409.55	1.524038739
409.913	1.523765899
410.276	1.52349306
410.639	1.52322022
411.002	1.52294738
411.364	1.522675291
411.727	1.522402451
412.09	1.522129611
412.452	1.521857523
412.815	1.521584683
413.177	1.521312595
413.54	1.521039755
413.902	1.520767666
414.264	1.520495578
414.627	1.519736153
414.989	1.518978821
415.351	1.518221488
415.713	1.517464156
416.076	1.516704731
416.438	1.515947398
416.8	1.515190066
417.162	1.514432733
417.524	1.513675401
417.886	1.512918068
418.248	1.512160736
418.609	1.511405495
418.971	1.510648162
419.333	1.510197796
419.695	1.50974743
420.056	1.509298308
420.418	1.508847941
420.78	1.508397575
421.141	1.507948453
421.503	1.507498087
421.864	1.507048965
422.226	1.506598598
422.587	1.506149476
422.949	1.50569911
423.31	1.505249988
423.671	1.504800866
424.032	1.504947994
424.394	1.505095529
424.755	1.505242658
425.116	1.505389786
425.477	1.505536914
425.838	1.505684042
426.199	1.50583117
426.56	1.505978298
426.921	1.506125426
427.282	1.506272555
427.642	1.506419275
428.003	1.506566403
428.364	1.506713532
428.725	1.506454292
429.085	1.506195771
429.446	1.505936531
429.806	1.50567801
430.167	1.50541877
430.527	1.505160249
430.888	1.504901009
431.248	1.504642488
431.608	1.504383966
431.969	1.504124727
432.329	1.503866205
432.689	1.503607684
433.049	1.503349162
433.41	1.501542521
433.77	1.499740884
434.13	1.497939247
434.49	1.49613761
434.85	1.494335973
435.21	1.492534336
435.57	1.490732699
435.929	1.488936066
436.289	1.487134429
436.649	1.485332792
437.009	1.483531155
437.368	1.481734523
437.728	1.479932885
438.088	1.477243497
438.447	1.47456158
438.807	1.471872192
439.166	1.469190275
439.525	1.466508357
439.885	1.463818969
440.244	1.461137052
440.603	1.458455134
440.963	1.455765746
441.322	1.453083829
441.681	1.450401911
442.04	1.447719994
442.399	1.445038076
442.758	1.442548703
443.117	1.440059329
443.476	1.437569955
443.835	1.435080582
444.194	1.432591208
444.553	1.430101835
444.912	1.427612461
445.27	1.425130022
445.629	1.422640648
445.988	1.420151274
446.346	1.417668835
446.705	1.415179461
447.063	1.412697022
447.422	1.410032759
447.78	1.407375917
448.139	1.404711654
448.497	1.402054812
448.855	1.39939797
449.214	1.396733707
449.572	1.394076865
449.93	1.391420023
450.288	1.388763181
450.646	1.38610634
451.004	1.383449498
451.362	1.380792656
451.72	1.378135814
452.078	1.374166739
452.436	1.370197664
452.794	1.366228589
453.152	1.362259514
453.509	1.358301526
453.867	1.354332451
454.225	1.350363376
454.582	1.346405388
454.94	1.342436312
455.297	1.338478324
455.655	1.334509249
456.012	1.330551261
456.37	1.326582186
456.727	1.321491512
457.084	1.316400838
457.442	1.311295905
457.799	1.306205231
458.156	1.301114557
458.513	1.296023883
458.87	1.29093321
459.227	1.285842536
459.585	1.280737602
459.941	1.275661188
460.298	1.270570514
460.655	1.265479841
461.012	1.260389167
461.369	1.255218633
461.726	1.250048098
462.082	1.244892047
462.439	1.239721513
462.796	1.234550979
463.152	1.229394928
463.509	1.224224394
463.865	1.219068343
464.222	1.213897809
464.578	1.208741758
464.935	1.203571224
465.291	1.198415173
465.647	1.193259122
466.003	1.188103071
466.36	1.184187575
466.716	1.180283048
467.072	1.17637852
467.428	1.172473993
467.784	1.168569465
468.14	1.164664938
468.496	1.16076041
468.852	1.156855882
469.208	1.152951355
469.563	1.149057795
469.919	1.145153268
470.275	1.14124874
470.631	1.137344212
470.986	1.133450653
471.342	1.132522233
471.697	1.131596421
472.053	1.130668001
472.408	1.129742189
472.764	1.128813769
473.119	1.127887957
473.474	1.126962145
473.83	1.126033725
474.185	1.125107913
474.54	1.124182101
474.895	1.123256289
475.25	1.122330477
475.605	1.121404665
475.96	1.120478853
476.315	1.118966599
476.67	1.117454345
477.025	1.115942091
477.38	1.114429837
477.735	1.112917583
478.09	1.111405329
478.444	1.109897335
478.799	1.108385081
479.154	1.106872827
479.508	1.105364833
479.863	1.103852579
480.217	1.102344585
480.572	1.100832331
480.926	1.099324337
481.281	1.095904302
481.635	1.092493902
481.989	1.089083501
482.343	1.085673101
482.698	1.082253066
483.052	1.078842666
483.406	1.075432265
483.76	1.072021864
484.114	1.068611464
484.468	1.065201063
484.822	1.061790663
485.176	1.058380262
485.53	1.054969861
485.883	1.051569095
486.237	1.048330188
486.591	1.045091282
486.944	1.041861525
487.298	1.038622618
487.652	1.035383712
488.005	1.032153955
488.359	1.028915048
488.712	1.025685291
489.065	1.022455534
489.419	1.019216628
489.772	1.015986871
490.125	1.012757114
490.479	1.009518208
490.832	1.006288451
491.185	1.003757001
491.538	1.001225551
491.891	0.998694102
492.244	0.996162652
492.597	0.993631202
492.95	0.991099753
493.303	0.988568303
493.656	0.986036853
494.008	0.983512575
494.361	0.980981125
494.714	0.978449676
495.066	0.975925397
495.419	0.973393948
495.772	0.970862498
496.124	0.966645593
496.477	0.962416708
496.829	0.958199802
497.181	0.953982897
497.534	0.949754012
497.886	0.945537107
498.238	0.941320202
498.59	0.937103297
498.943	0.932874412
499.295	0.928657506
499.647	0.924440601
499.999	0.920223696
500.351	0.916006791
500.703	0.911789885
501.055	0.906037982
501.407	0.900286078
501.758	0.894550515
502.11	0.888798611
502.462	0.883046707
502.813	0.877311144
503.165	0.87155924
503.517	0.865807337
503.868	0.860071773
504.22	0.85431987
504.571	0.848584306
504.923	0.842832403
505.274	0.83709684
505.625	0.831361276
505.976	0.828769711
506.328	0.826170762
506.679	0.823579196
507.03	0.82098763
507.381	0.818396065
507.732	0.815804499
508.083	0.813212933
508.434	0.810621368
508.785	0.808029802
509.136	0.805438237
509.487	0.802846671
509.837	0.800262489
510.188	0.797670923
510.539	0.795079357
510.89	0.796300074
511.24	0.797517312
511.591	0.798738029
511.941	0.799955268
512.292	0.801175984
512.642	0.802393223
512.992	0.803610461
513.343	0.804831178
513.693	0.806048416
514.043	0.807265655
514.393	0.808482894
514.744	0.80970361
515.094	0.810920849
515.444	0.812138087
515.794	0.814920447
516.144	0.817702806
516.494	0.820485165
516.844	0.823267524
517.193	0.826041934
517.543	0.828824293
517.893	0.831606653
518.243	0.834389012
518.592	0.837163421
518.942	0.839945781
519.291	0.84272019
519.641	0.84550255
519.99	0.848276959
520.34	0.851059318
520.689	0.852562689
521.039	0.854070367
521.388	0.855573738
521.737	0.857077109
522.086	0.858580479
522.436	0.860088158
522.785	0.861591528
523.134	0.863094899
523.483	0.864598269
523.832	0.86610164
524.181	0.867605011
524.53	0.869108381
524.878	0.870607444
525.227	0.872110815
525.576	0.870101626
525.925	0.868092437
526.273	0.866089005
526.622	0.864079817
526.97	0.862076385
527.319	0.860067196
527.667	0.858063764
528.016	0.856054575
528.364	0.854051143
528.713	0.852041954
529.061	0.850038523
529.409	0.848035091
529.757	0.846031659
530.106	0.84402247
530.454	0.838319567
530.802	0.832616665
531.15	0.826913762
531.498	0.82121086
531.846	0.815507957
532.194	0.809805054
532.541	0.804118539
532.889	0.798415637
533.237	0.792712734
533.585	0.787009831
533.932	0.781323316
534.28	0.775620414
534.627	0.769933899
534.975	0.764230996
535.322	0.75582207
535.67	0.747388912
536.017	0.738979986
536.365	0.730546827
536.712	0.722137902
537.059	0.713728976
537.406	0.70532005
537.754	0.696886891
538.101	0.688477966
538.448	0.68006904
538.795	0.671660115
539.142	0.663251189
539.489	0.654842263
539.836	0.646433338
540.182	0.634497584
540.529	0.622527334
540.876	0.610557084
541.223	0.598586834
541.569	0.586651081
541.916	0.574680831
542.262	0.562745077
542.609	0.550774827
542.955	0.538839073
543.302	0.526868823
543.648	0.51493307
543.995	0.50296282
544.341	0.491027066
544.687	0.479091313
545.033	0.464110734
545.379	0.449130155
545.726	0.434106279
546.072	0.4191257
546.418	0.404145121
546.764	0.389164542
547.109	0.374227259
547.455	0.35924668
547.801	0.344266101
548.147	0.329285522
548.493	0.314304943
548.838	0.299367661
549.184	0.284387082
549.53	0.269406503
549.875	0.256874832
550.221	0.244306838
550.566	0.231775167
550.912	0.219207173
551.257	0.206675502
551.602	0.194143831
551.948	0.181575837
552.293	0.169044166
552.638	0.156512496
552.983	0.143980825
553.328	0.131449155
553.673	0.118917484
554.018	0.106385813
554.363	0.093854143
554.708	0.085316292
555.053	0.076778442
555.398	0.068240592
555.743	0.059702741
556.087	0.051189638
556.432	0.042651788
556.777	0.034113937
557.121	0.025600834
557.466	0.017062984
557.81	0.008549881
558.155	1.20E-05
558.499	-0.008501072
558.843	-0.017014175
559.188	-0.025552026
559.532	-0.031517028
559.876	-0.03748203
560.22	-0.043447033
560.564	-0.049412035
560.908	-0.055377038
561.252	-0.06134204
561.596	-0.067307042
561.94	-0.073272045
562.284	-0.079237047
562.628	-0.08520205
562.972	-0.091167052
563.316	-0.097132054
563.659	-0.103079717
564.003	-0.109044719
564.347	-0.11429502
564.69	-0.119530058
565.034	-0.124780359
565.377	-0.130015397
565.721	-0.135265698
566.064	-0.140500736
566.407	-0.145735775
566.751	-0.150986075
567.094	-0.156221114
567.437	-0.161456152
567.78	-0.16669119
568.123	-0.171926229
568.466	-0.177161267
568.809	-0.182396305
569.152	-0.186551198
569.495	-0.19070609
569.838	-0.194860983
570.181	-0.199015875
570.524	-0.203170768
570.866	-0.207313547
571.209	-0.211468439
571.552	-0.215623332
571.894	-0.219766111
572.237	-0.223921004
572.579	-0.228063783
572.922	-0.232218675
573.264	-0.236361455
573.606	-0.240504234
573.949	-0.243513724
574.291	-0.24651444
574.633	-0.249515156
574.975	-0.252515872
575.317	-0.255516588
575.659	-0.258517304
576.001	-0.26151802
576.343	-0.264518736
576.685	-0.267519452
577.027	-0.270520168
577.369	-0.273520884
577.711	-0.2765216
578.053	-0.279522317
578.394	-0.282514259
578.736	-0.285513581
579.078	-0.288512903
579.419	-0.291503455
579.761	-0.294502777
580.102	-0.297493329
580.443	-0.300483881
580.785	-0.303483203
581.126	-0.306473755
581.467	-0.309464307
581.809	-0.31246363
582.15	-0.315454182
582.491	-0.318444734
582.832	-0.321435286
583.173	-0.324425838
583.514	-0.328294331
583.855	-0.332162824
584.196	-0.336031317
584.537	-0.339899811
584.877	-0.343756959
585.218	-0.347625452
585.559	-0.351493945
585.899	-0.355351094
586.24	-0.359219587
586.581	-0.36308808
586.921	-0.366945229
587.262	-0.370813722
587.602	-0.374670871
587.942	-0.378528019
588.283	-0.38208435
588.623	-0.385630252
588.963	-0.389176154
589.303	-0.392722056
589.644	-0.396278387
589.984	-0.399824289
590.324	-0.403370191
590.664	-0.406916092
591.004	-0.410461994
591.343	-0.413997467
591.683	-0.417543369
592.023	-0.421089271
592.363	-0.424635173
592.703	-0.428181075
593.042	-0.431570372
593.382	-0.434969666
593.721	-0.438358963
594.061	-0.441758258
594.4	-0.445147555
594.74	-0.44854685
595.079	-0.451936147
595.418	-0.455325444
595.758	-0.458724739
596.097	-0.462114036
596.436	-0.465503333
596.775	-0.46889263
597.114	-0.472281927
597.453	-0.475671224
597.792	-0.480671583
598.131	-0.485671942
598.47	-0.490672302
598.809	-0.495672661
599.148	-0.500673021
599.487	-0.50567338
599.825	-0.510658989
600.164	-0.515659348
600.503	-0.520659708
600.841	-0.525645317
601.18	-0.530645676
601.518	-0.535631285
601.856	-0.540616895
602.195	-0.545617254
602.533	-0.553410898
602.871	-0.561204543
603.21	-0.569021245
603.548	-0.57681489
603.886	-0.584608534
604.224	-0.592402178
604.562	-0.600195823
604.9	-0.607989467
605.238	-0.615783111
605.576	-0.623576756
605.914	-0.6313704
606.252	-0.639164044
606.589	-0.646934631
606.927	-0.654728275
607.265	-0.663340645
607.602	-0.671927536
607.94	-0.680539906
608.277	-0.689126796
608.615	-0.697739167
608.952	-0.706326057
609.289	-0.714912947
609.627	-0.723525318
609.964	-0.732112208
610.301	-0.740699098
610.638	-0.749285988
610.976	-0.757898359
611.313	-0.766485249
611.65	-0.775072139
611.987	-0.783111879
612.324	-0.791151618
612.66	-0.799167501
612.997	-0.807207241
613.334	-0.815246981
613.671	-0.823286721
614.007	-0.831302604
614.344	-0.839342344
614.681	-0.847382084
615.017	-0.855397967
615.354	-0.863437706
615.69	-0.871453589
616.027	-0.879493329
616.363	-0.887509212
616.699	-0.896108357
617.035	-0.904707502
617.372	-0.91333224
617.708	-0.921931385
618.044	-0.93053053
618.38	-0.939129676
618.716	-0.947728821
619.052	-0.956327966
619.388	-0.964927111
619.724	-0.973526256
620.06	-0.982125401
620.395	-0.990698954
620.731	-0.999298099
621.067	-1.007897244
621.402	-1.017933117
621.738	-1.027998947
622.073	-1.03803482
622.409	-1.04810065
622.744	-1.058136523
623.08	-1.068202354
623.415	-1.078238226
623.75	-1.088274099
624.086	-1.09833993
624.421	-1.108375802
624.756	-1.118411675
625.091	-1.128447548
625.426	-1.13848342
625.761	-1.148519293
626.096	-1.158135375
626.431	-1.167751457
626.766	-1.177367539
627.1	-1.186954916
627.435	-1.196570998
627.77	-1.20618708
628.105	-1.215803161
628.439	-1.225390539
628.774	-1.23500662
629.108	-1.244593998
629.443	-1.254210079
629.777	-1.263797457
630.111	-1.273384834
630.446	-1.283000916
630.78	-1.290490211
631.114	-1.297979506
631.448	-1.305468801
631.783	-1.31298052
632.117	-1.320469815
632.451	-1.32795911
632.785	-1.335448405
633.118	-1.342915278
633.452	-1.350404573
633.786	-1.357893868
634.12	-1.365383163
634.454	-1.372872459
634.787	-1.380339331
635.121	-1.387828626
635.455	-1.394607002
635.788	-1.401365083
636.122	-1.408143459
636.455	-1.41490154
636.788	-1.421659621
637.122	-1.428437996
637.455	-1.435196077
637.788	-1.441954158
638.121	-1.44871224
638.454	-1.455470321
638.788	-1.462248696
639.121	-1.469006777
639.454	-1.475764858
639.787	-1.482522939
640.119	-1.489943648
640.452	-1.497386708
640.785	-1.504829768
641.118	-1.512272829
641.45	-1.519693537
641.783	-1.527136597
642.116	-1.534579658
642.448	-1.542000366
642.781	-1.549443427
643.113	-1.556864135
643.446	-1.564307195
643.778	-1.571727904
644.11	-1.579148613
644.442	-1.586569321
644.775	-1.594012381
645.107	-1.602202115
645.439	-1.610391848
645.771	-1.618581581
646.103	-1.626771315
646.435	-1.634961048
646.767	-1.643150781
647.099	-1.651340514
647.431	-1.659530248
647.762	-1.667695313
648.094	-1.675885046
648.426	-1.684074779
648.757	-1.692239845
649.089	-1.700429578
649.42	-1.708594643
649.752	-1.716784377
650.083	-1.724321091
650.415	-1.731880574
650.746	-1.739417288
651.077	-1.746954002
651.408	-1.754490716
651.739	-1.76202743
652.071	-1.769586913
652.402	-1.777123627
652.733	-1.784660341
653.064	-1.792197055
653.395	-1.799733768
653.725	-1.807247713
654.056	-1.814784427
654.387	-1.82232114
654.718	-1.829857854
655.048	-1.837235732
655.379	-1.844635967
655.71	-1.852036202
656.04	-1.859414079
656.371	-1.866814314
656.701	-1.874192192
657.031	-1.881570069
657.362	-1.888970304
657.692	-1.896348182
658.022	-1.903726059
658.352	-1.911103937
658.682	-1.918481814
659.012	-1.925859692
659.342	-1.93323757
659.672	-1.940615447
660.002	-1.947820108
660.332	-1.955024768
660.662	-1.962229429
660.992	-1.969434089
661.322	-1.97663875
661.651	-1.983821578
661.981	-1.991026239
662.31	-1.998209067
662.64	-2.005413727
662.969	-2.012596555
663.299	-2.019801216
663.628	-2.026984044
663.958	-2.034188705
664.287	-2.041371533
664.616	-2.048554361
664.945	-2.054249846
665.274	-2.05994533
665.603	-2.065640815
665.932	-2.0713363
666.261	-2.077031784
666.59	-2.082727269
666.919	-2.088422753
667.248	-2.094118238
667.577	-2.099813722
667.905	-2.105491896
668.234	-2.11118738
668.563	-2.116882865
668.891	-2.122561038
669.22	-2.128256522
669.548	-2.133934695
669.877	-2.137304772
670.205	-2.140664605
670.533	-2.144024439
670.862	-2.147394515
671.19	-2.150754349
671.518	-2.154114182
671.846	-2.157474015
672.174	-2.160833848
672.502	-2.164193682
672.83	-2.167553515
673.158	-2.170913348
673.486	-2.174273182
673.814	-2.177633015
674.142	-2.180992848
674.469	-2.184342438
674.797	-2.185640972
675.125	-2.186939505
675.452	-2.18823408
675.78	-2.189532614
676.107	-2.190827188
676.435	-2.192125722
676.762	-2.193420297
677.089	-2.194714871
677.417	-2.196013405
677.744	-2.19730798
678.071	-2.198602554
678.398	-2.199897129
678.725	-2.201191704
679.052	-2.202486278
679.379	-2.203780853
679.706	-2.204251528
680.033	-2.204722202
680.36	-2.205192877
680.686	-2.205662112
681.013	-2.206132787
681.34	-2.206603462
681.666	-2.207072697
681.993	-2.207543372
682.319	-2.208012607
682.646	-2.208483282
682.972	-2.208952517
683.299	-2.209423192
683.625	-2.209892427
683.951	-2.210361663
684.277	-2.210830898
684.604	-2.218220187
684.93	-2.225586878
685.256	-2.23295357
685.582	-2.240320261
685.908	-2.247686953
686.234	-2.255053644
686.559	-2.262397739
686.885	-2.26976443
687.211	-2.277131122
687.537	-2.284497813
687.862	-2.291841907
688.188	-2.299208599
688.513	-2.306552693
688.839	-2.313919385
689.164	-2.321263479
689.49	-2.340101421
689.815	-2.358881579
690.14	-2.377661736
690.466	-2.396499678
690.791	-2.415279836
691.116	-2.434059993
691.441	-2.45284015
691.766	-2.471620307
692.091	-2.490400465
692.416	-2.509180622
692.741	-2.527960779
693.066	-2.546740936
693.39	-2.565463308
693.715	-2.584243466
694.04	-2.603023623
694.364	-2.626162518
694.689	-2.649372829
695.014	-2.672583141
695.338	-2.695722036
695.662	-2.718860931
695.987	-2.742071242
696.311	-2.765210137
696.635	-2.788349032
696.96	-2.811559343
697.284	-2.834698238
697.608	-2.857837133
697.932	-2.880976028
698.256	-2.904114923
698.58	-2.927253818
698.904	-2.950392713
699.228	-2.977248302
699.552	-3.00410389
699.875	-3.03087659
700.199	-3.057732179
700.523	-3.084587767
700.846	-3.111360468
701.17	-3.138216056
701.493	-3.164988756
701.817	-3.191844345
702.14	-3.218617045
702.463	-3.245389746
702.787	-3.272245334
703.11	-3.299018035
703.433	-3.325790735
703.756	-3.352563436
704.079	-3.38330127
704.402	-3.414039104
704.725	-3.444776937
705.048	-3.475514771
705.371	-3.506252605
705.694	-3.536990439
706.017	-3.567728272
706.34	-3.598466106
706.662	-3.629108776
706.985	-3.65984661
707.308	-3.690584444
707.63	-3.721227114
707.953	-3.751964948
708.275	-3.782607618
708.597	-3.813250288
708.92	-3.845168365
709.242	-3.876987625
709.564	-3.908806885
709.886	-3.940626144
710.208	-3.972445404
710.53	-4.004264664
710.852	-4.036083924
711.174	-4.067903183
711.496	-4.099722443
711.818	-4.131541703
712.14	-4.163360962
712.462	-4.195180222
712.783	-4.226900664
713.105	-4.258719924
713.427	-4.290539184
713.748	-4.328345163
714.07	-4.366268919
714.391	-4.404074898
714.713	-4.441998654
715.034	-4.479804633
715.355	-4.517610613
715.676	-4.555416593
715.998	-4.593340348
716.319	-4.631146328
716.64	-4.668952308
716.961	-4.706758287
717.282	-4.744564267
717.603	-4.782370247
717.924	-4.820176226
718.244	-4.85786443
718.565	-4.931325195
718.886	-5.00478596
719.207	-5.078246725
719.527	-5.15147864
719.848	-5.224939405
720.168	-5.29817132
720.489	-5.371632085
720.809	-5.444864
721.129	-5.518095915
721.45	-5.59155668
721.77	-5.664788595
722.09	-5.73802051
722.41	-5.811252426
722.73	-5.884484341
723.05	-5.957716256
723.37	-6.03055265
723.69	-6.103389044
724.01	-6.176225438
724.33	-6.249061832
724.65	-6.321898226
724.97	-6.39473462
725.289	-6.467343401
725.609	-6.540179795
725.928	-6.612788575
726.248	-6.685624969
726.567	-6.758233749
726.887	-6.831070143
727.206	-6.903678924
727.525	-6.976287704
727.845	-7.049124098
728.164	-7.132165694
728.483	-7.21520729
728.802	-7.298248886
729.121	-7.381290482
729.44	-7.464332078
729.759	-7.547373674
730.078	-7.63041527
730.397	-7.713456866
730.716	-7.796498462
731.034	-7.879279739
731.353	-7.962321335
731.672	-8.045362931
731.99	-8.128144208
732.309	-8.211185804
732.627	-8.293967082
732.946	-8.376905415
733.264	-8.459583753
733.582	-8.542262092
733.901	-8.625200425
734.219	-8.707878763
734.537	-8.790557101
734.855	-8.87323544
735.173	-8.955913778
735.491	-9.038592116
735.809	-9.121270455
736.127	-9.203948793
736.445	-9.286627131
736.763	-9.36930547
737.08	-9.451723813
737.398	-9.534402152
737.716	-9.618038835
738.033	-9.701412509
738.351	-9.785049192
738.668	-9.868422867
738.986	-9.95205955
739.303	-10.03543322
739.62	-10.1188069
739.938	-10.20244358
740.255	-10.28581726
740.572	-10.36919093
740.889	-10.45256461
741.206	-10.53593828
741.523	-10.61931195
741.84	-10.70268563
742.157	-10.7860593
742.474	-10.87094085
742.791	-10.9558224
743.107	-11.04043619
743.424	-11.12531774
743.741	-11.21019929
744.057	-11.29481307
744.374	-11.37969462
744.69	-11.4643084
745.007	-11.54918995
745.323	-11.63380374
745.639	-11.71841752
745.956	-11.80329907
746.272	-11.88791286
746.588	-11.97252664
746.904	-12.05714042
747.22	-12.14312832
747.536	-12.22911622
747.852	-12.31510411
748.168	-12.40109201
748.484	-12.4870799
748.8	-12.5730678
749.115	-12.65878358
749.431	-12.74477148
749.747	-12.83075938
