# Supplementary material for: Ecological drivers of ultraviolet colour evolution in snakes
Source: Nat Commun. 2024 Jun 18;15:5213. doi: 10.1038/s41467-024-49506-4 (PMC11189474; doi:10.1038/s41467-024-49506-4)
Supplement: Supplementary file 8 — Source Data [file 41467_2024_49506_MOESM8_ESM.zip › source_data_files/source_data_FigS3/RAB3408_dorsalblack_Reflection_14-33-19-008.txt_smoothed.csv]

wavelength	value
250.201	0.291615586
250.581	0.288162302
250.96	0.284718105
251.34	0.28126482
251.719	0.277820623
252.099	0.274367339
252.478	0.270923142
252.858	0.267469857
253.237	0.26402566
253.616	0.260581463
253.996	0.257128179
254.375	0.253683982
254.754	0.250239785
255.133	0.246795588
255.513	0.243613458
255.892	0.240439701
256.271	0.237265945
256.65	0.234092189
257.029	0.230918433
257.408	0.227744677
257.787	0.22457092
258.166	0.221397164
258.544	0.218231782
258.923	0.215058026
259.302	0.21188427
259.681	0.208710513
260.06	0.205536757
260.438	0.202587201
260.817	0.199629842
261.195	0.196680286
261.574	0.193722928
261.953	0.190765569
262.331	0.187816013
262.71	0.184858654
263.088	0.181909098
263.466	0.178959542
263.845	0.176002183
264.223	0.173052627
264.601	0.170103071
264.98	0.167145712
265.358	0.164442677
265.736	0.161739642
266.114	0.159036606
266.492	0.156333571
266.87	0.153630536
267.248	0.150927501
267.626	0.148224465
268.004	0.14552143
268.382	0.142818395
268.76	0.14011536
269.138	0.137412324
269.515	0.13471644
269.893	0.132013405
270.271	0.129729453
270.649	0.1274455
271.026	0.125167591
271.404	0.122883638
271.781	0.120605729
272.159	0.118321776
272.536	0.116043867
272.914	0.113759914
273.291	0.111482005
273.669	0.109198052
274.046	0.106920143
274.423	0.104642233
274.801	0.102358281
275.178	0.102608006
275.555	0.102857731
275.932	0.103107456
276.309	0.103357181
276.686	0.103606906
277.063	0.103856631
277.44	0.104106356
277.817	0.104356081
278.194	0.104605806
278.571	0.104855531
278.948	0.105105256
279.325	0.105354981
279.702	0.105604706
280.078	0.108417281
280.455	0.111237336
280.832	0.114057391
281.208	0.116869966
281.585	0.119690022
281.962	0.122510077
282.338	0.125322652
282.715	0.128142707
283.091	0.130955282
283.467	0.133767857
283.844	0.136587912
284.22	0.139400487
284.596	0.142213062
284.973	0.147929991
285.349	0.153631756
285.725	0.15933352
286.101	0.165035285
286.477	0.170737049
286.853	0.176438814
287.229	0.182140579
287.605	0.187842343
287.981	0.193544108
288.357	0.199245873
288.733	0.204947637
289.109	0.210649402
289.485	0.216351167
289.86	0.225879045
290.236	0.23543233
290.612	0.244985616
290.988	0.254538901
291.363	0.264066779
291.739	0.273620064
292.114	0.283147942
292.49	0.292701228
292.865	0.302229106
293.241	0.311782391
293.616	0.321310269
293.991	0.330838147
294.367	0.340391432
294.742	0.353535943
295.117	0.366680454
295.492	0.379824964
295.868	0.393004527
296.243	0.406149037
296.618	0.419293548
296.993	0.432438059
297.368	0.445582569
297.743	0.45872708
298.118	0.471871591
298.493	0.485016101
298.867	0.49812556
299.242	0.51127007
299.617	0.526017962
299.992	0.540765853
300.366	0.555474417
300.741	0.570222308
301.116	0.5849702
301.49	0.599678763
301.865	0.614426655
302.239	0.629135219
302.614	0.64388311
302.988	0.658591674
303.363	0.673339565
303.737	0.688048129
304.111	0.702756693
304.486	0.717804151
304.86	0.732811482
305.234	0.747818813
305.608	0.762826145
305.982	0.777833476
306.356	0.792840808
306.73	0.807848139
307.104	0.822855471
307.478	0.837862802
307.852	0.852870133
308.226	0.867877465
308.6	0.882884796
308.974	0.897892128
309.348	0.913454057
309.721	0.928974376
310.095	0.944536305
310.469	0.960098234
310.842	0.975618553
311.216	0.991180482
311.59	1.006742411
311.963	1.02226273
312.337	1.037824659
312.71	1.053344978
313.083	1.068865297
313.457	1.084427226
313.83	1.099947546
314.203	1.11562042
314.577	1.131335313
314.95	1.147008187
315.323	1.162681061
315.696	1.178353935
316.069	1.194026809
316.442	1.209699684
316.815	1.225372558
317.188	1.241045432
317.561	1.256718306
317.934	1.272391181
318.307	1.288064055
318.68	1.303736929
319.052	1.317648045
319.425	1.331596556
319.798	1.345545067
320.171	1.359493578
320.543	1.373404694
320.916	1.387353205
321.288	1.401264321
321.661	1.415212832
322.033	1.429123947
322.406	1.443072459
322.778	1.456983574
323.15	1.47089469
323.523	1.484843201
323.895	1.49591332
324.267	1.506983438
324.639	1.518053557
325.012	1.529153434
325.384	1.540223552
325.756	1.551293671
326.128	1.56236379
326.5	1.573433908
326.872	1.584504027
327.244	1.595574145
327.616	1.606644264
327.987	1.617684624
328.359	1.628754743
328.731	1.63728112
329.103	1.645807498
329.474	1.654310955
329.846	1.662837333
330.218	1.671363711
330.589	1.679867168
330.961	1.688393545
331.332	1.696897003
331.704	1.70542338
332.075	1.713926838
332.447	1.722453215
332.818	1.730956673
333.189	1.73946013
333.56	1.744526337
333.932	1.749606199
334.303	1.754672406
334.674	1.759738612
335.045	1.764804819
335.416	1.769871026
335.787	1.774937233
336.158	1.780003439
336.529	1.785069646
336.9	1.790135853
337.271	1.79520206
337.642	1.800268266
338.012	1.805320818
338.383	1.806193949
338.754	1.807067081
339.125	1.807940213
339.495	1.808810991
339.866	1.809684122
340.236	1.810554901
340.607	1.811428032
340.977	1.81229881
341.348	1.813171942
341.718	1.81404272
342.089	1.814915852
342.459	1.81578663
342.829	1.816657408
343.199	1.813514674
343.57	1.810363445
343.94	1.80722071
344.31	1.804077976
344.68	1.800935241
345.05	1.797792507
345.42	1.794649772
345.79	1.791507037
346.16	1.788364303
346.53	1.785221568
346.9	1.782078834
347.269	1.778944593
347.639	1.775801858
348.009	1.770073625
348.379	1.764345392
348.748	1.75863264
349.118	1.752904407
349.487	1.747191655
349.857	1.741463422
350.226	1.73575067
350.596	1.730022437
350.965	1.724309685
351.335	1.718581452
351.704	1.7128687
352.073	1.707155949
352.442	1.701443197
352.812	1.694472547
353.181	1.687520736
353.55	1.680568926
353.919	1.673617115
354.288	1.666665305
354.657	1.659713495
355.026	1.652761684
355.395	1.645809874
355.764	1.638858063
356.133	1.631906253
356.501	1.624973282
356.87	1.618021471
357.239	1.611069661
357.608	1.603701092
357.976	1.596352491
358.345	1.588983922
358.713	1.581635322
359.082	1.574266752
359.45	1.566918152
359.819	1.559549583
360.187	1.552200982
360.556	1.544832413
360.924	1.537483813
361.292	1.530135212
361.661	1.522766643
362.029	1.515418043
362.397	1.508039715
362.765	1.500661388
363.133	1.49328306
363.501	1.485904733
363.869	1.478526405
364.237	1.471148078
364.605	1.46376975
364.973	1.456391422
365.341	1.449013095
365.709	1.441634767
366.076	1.43427649
366.444	1.426898162
366.812	1.419519835
367.179	1.412650569
367.547	1.405762586
367.915	1.398874603
368.282	1.392005337
368.65	1.385117354
369.017	1.378248089
369.384	1.371378823
369.752	1.36449084
370.119	1.357621575
370.486	1.350752309
370.854	1.343864326
371.221	1.33699506
371.588	1.330125795
371.955	1.325256283
372.322	1.320386771
372.689	1.315517259
373.056	1.310647747
373.423	1.305778235
373.79	1.300908723
374.157	1.296039211
374.524	1.291169699
374.891	1.286300187
375.257	1.281443943
375.624	1.276574431
375.991	1.271704919
376.357	1.266848676
376.724	1.263959668
377.091	1.261070661
377.457	1.258189525
377.824	1.255300518
378.19	1.252419383
378.556	1.249538247
378.923	1.24664924
379.289	1.243768104
379.655	1.240886969
380.022	1.237997961
380.388	1.235116826
380.754	1.232235691
381.12	1.229354555
381.486	1.226588302
381.852	1.22382205
382.218	1.221055797
382.584	1.218289545
382.95	1.215523292
383.316	1.21275704
383.682	1.209990787
384.047	1.207232093
384.413	1.20446584
384.779	1.201699587
385.145	1.198933335
385.51	1.19617464
385.876	1.193408388
386.241	1.190146239
386.607	1.186875154
386.972	1.183613005
387.338	1.180341919
387.703	1.177079771
388.068	1.173817622
388.434	1.170546537
388.799	1.167284388
389.164	1.16402224
389.529	1.160760091
389.894	1.157497943
390.26	1.154226857
390.625	1.150964709
390.99	1.147602532
391.355	1.144240356
391.72	1.14087818
392.084	1.137525215
392.449	1.134163039
392.814	1.130800863
393.179	1.127438687
393.544	1.12407651
393.908	1.120723546
394.273	1.11736137
394.637	1.114008405
395.002	1.110646229
395.366	1.107293264
395.731	1.103561221
396.095	1.099839403
396.46	1.09610736
396.824	1.092385542
397.188	1.088663724
397.553	1.084931681
397.917	1.081209863
398.281	1.077488045
398.645	1.073766227
399.009	1.070044409
399.373	1.066322591
399.737	1.062600773
400.101	1.058878955
400.465	1.053678631
400.829	1.048478306
401.193	1.043277981
401.557	1.038077656
401.921	1.032877331
402.284	1.027691292
402.648	1.022490967
403.012	1.017290642
403.375	1.012104604
403.739	1.006904279
404.102	1.001718241
404.466	0.996517916
404.829	0.991331878
405.193	0.983808101
405.556	0.976304995
405.92	0.968781218
406.283	0.961278112
406.646	0.953775005
407.009	0.946271899
407.372	0.938768792
407.735	0.931265686
408.099	0.923741909
408.462	0.916238803
408.825	0.908735696
409.187	0.901253259
409.55	0.893750153
409.913	0.883425103
410.276	0.873100053
410.639	0.862775003
411.002	0.852449954
411.364	0.842153347
411.727	0.831828298
412.09	0.821503248
412.452	0.811206642
412.815	0.800881592
413.177	0.790584986
413.54	0.780259936
413.902	0.76996333
414.264	0.759666723
414.627	0.746702372
414.989	0.733773736
415.351	0.720845099
415.713	0.707916463
416.076	0.694952112
416.438	0.682023475
416.8	0.669094838
417.162	0.656166202
417.524	0.643237565
417.886	0.630308929
418.248	0.617380292
418.609	0.60448737
418.971	0.591558733
419.333	0.577417506
419.695	0.563276278
420.056	0.549174114
420.418	0.535032886
420.78	0.520891659
421.141	0.506789495
421.503	0.492648267
421.864	0.478546104
422.226	0.464404876
422.587	0.450302712
422.949	0.436161485
423.31	0.422059321
423.671	0.407957157
424.032	0.392896716
424.394	0.377794556
424.755	0.362734114
425.116	0.347673673
425.477	0.332613232
425.838	0.31755279
426.199	0.302492349
426.56	0.287431908
426.921	0.272371466
427.282	0.257311025
427.642	0.242292302
428.003	0.227231861
428.364	0.212171419
428.725	0.196478775
429.085	0.180829601
429.446	0.165136957
429.806	0.149487783
430.167	0.133795139
430.527	0.118145964
430.888	0.10245332
431.248	0.086804146
431.608	0.071154972
431.969	0.055462328
432.329	0.039813154
432.689	0.024163979
433.049	0.008514805
433.41	-0.00630276
433.77	-0.021079279
434.13	-0.035855798
434.49	-0.050632318
434.85	-0.065408837
435.21	-0.080185356
435.57	-0.094961876
435.929	-0.109697349
436.289	-0.124473868
436.649	-0.139250387
437.009	-0.154026907
437.368	-0.16876238
437.728	-0.183538899
438.088	-0.196083544
438.447	-0.208593341
438.807	-0.221137985
439.166	-0.233647783
439.525	-0.246157581
439.885	-0.258702225
440.244	-0.271212023
440.603	-0.283721821
440.963	-0.296266465
441.322	-0.308776263
441.681	-0.321286061
442.04	-0.333795859
442.399	-0.346305657
442.758	-0.355902516
443.117	-0.365499375
443.476	-0.375096234
443.835	-0.384693093
444.194	-0.394289953
444.553	-0.403886812
444.912	-0.413483671
445.27	-0.423053798
445.629	-0.432650657
445.988	-0.442247516
446.346	-0.451817643
446.705	-0.461414503
447.063	-0.47098463
447.422	-0.477975733
447.78	-0.484947363
448.139	-0.491938467
448.497	-0.498910097
448.855	-0.505881727
449.214	-0.512872831
449.572	-0.519844461
449.93	-0.52681609
450.288	-0.53378772
450.646	-0.54075935
451.004	-0.54773098
451.362	-0.55470261
451.72	-0.56167424
452.078	-0.566845951
452.436	-0.572017662
452.794	-0.577189372
453.152	-0.582361083
453.509	-0.587518348
453.867	-0.592690058
454.225	-0.597861769
454.582	-0.603019034
454.94	-0.608190744
455.297	-0.613348009
455.655	-0.61851972
456.012	-0.623676984
456.37	-0.628848695
456.727	-0.632766533
457.084	-0.636684371
457.442	-0.640613184
457.799	-0.644531022
458.156	-0.64844886
458.513	-0.652366698
458.87	-0.656284536
459.227	-0.660202374
459.585	-0.664131186
459.941	-0.66803805
460.298	-0.671955888
460.655	-0.675873726
461.012	-0.679791564
461.369	-0.682103714
461.726	-0.684415863
462.082	-0.686721536
462.439	-0.689033685
462.796	-0.691345835
463.152	-0.693651507
463.509	-0.695963657
463.865	-0.698269329
464.222	-0.700581479
464.578	-0.702887152
464.935	-0.705199301
465.291	-0.707504974
465.647	-0.709810646
466.003	-0.712116319
466.36	-0.713231398
466.716	-0.714343354
467.072	-0.71545531
467.428	-0.716567266
467.784	-0.717679222
468.14	-0.718791178
468.496	-0.719903134
468.852	-0.721015089
469.208	-0.722127045
469.563	-0.723235878
469.919	-0.724347833
470.275	-0.725459789
470.631	-0.726571745
470.986	-0.727680577
471.342	-0.728888758
471.697	-0.730093544
472.053	-0.731301724
472.408	-0.732506511
472.764	-0.733714691
473.119	-0.734919478
473.474	-0.736124264
473.83	-0.737332444
474.185	-0.738537231
474.54	-0.739742017
474.895	-0.740946804
475.25	-0.74215159
475.605	-0.743356377
475.96	-0.744561163
476.315	-0.746210046
476.67	-0.74785893
477.025	-0.749507813
477.38	-0.751156697
477.735	-0.75280558
478.09	-0.754454463
478.444	-0.756098702
478.799	-0.757747585
479.154	-0.759396469
479.508	-0.761040707
479.863	-0.762689591
480.217	-0.764333829
480.572	-0.765982713
480.926	-0.767626951
481.281	-0.769202218
481.635	-0.770773046
481.989	-0.772343875
482.343	-0.773914704
482.698	-0.77548997
483.052	-0.777060799
483.406	-0.778631628
483.76	-0.780202457
484.114	-0.781773286
484.468	-0.783344114
484.822	-0.784914943
485.176	-0.786485772
485.53	-0.788056601
485.883	-0.789622992
486.237	-0.791375697
486.591	-0.793128401
486.944	-0.794876154
487.298	-0.796628858
487.652	-0.798381562
488.005	-0.800129315
488.359	-0.801882019
488.712	-0.803629773
489.065	-0.805377526
489.419	-0.80713023
489.772	-0.808877983
490.125	-0.810625736
490.479	-0.81237844
490.832	-0.814126193
491.185	-0.816582003
491.538	-0.819037813
491.891	-0.821493623
492.244	-0.823949433
492.597	-0.826405243
492.95	-0.828861053
493.303	-0.831316863
493.656	-0.833772673
494.008	-0.836221526
494.361	-0.838677336
494.714	-0.841133146
495.066	-0.843581999
495.419	-0.846037809
495.772	-0.848493619
496.124	-0.851077012
496.477	-0.853667743
496.829	-0.856251136
497.181	-0.858834528
497.534	-0.86142526
497.886	-0.864008652
498.238	-0.866592045
498.59	-0.869175437
498.943	-0.871766169
499.295	-0.874349561
499.647	-0.876932954
499.999	-0.879516346
500.351	-0.882099739
500.703	-0.884683131
501.055	-0.886822836
501.407	-0.888962541
501.758	-0.891096167
502.11	-0.893235872
502.462	-0.895375576
502.813	-0.897509203
503.165	-0.899648907
503.517	-0.901788612
503.868	-0.903922238
504.22	-0.906061943
504.571	-0.908195569
504.923	-0.910335274
505.274	-0.9124689
505.625	-0.914602526
505.976	-0.91488949
506.328	-0.915177272
506.679	-0.915464236
507.03	-0.915751201
507.381	-0.916038165
507.732	-0.916325129
508.083	-0.916612094
508.434	-0.916899058
508.785	-0.917186022
509.136	-0.917472987
509.487	-0.917759951
509.837	-0.918046098
510.188	-0.918333062
510.539	-0.918620026
510.89	-0.915338247
511.24	-0.912065817
511.591	-0.908784037
511.941	-0.905511608
512.292	-0.902229828
512.642	-0.898957398
512.992	-0.895684968
513.343	-0.892403189
513.693	-0.889130759
514.043	-0.885858329
514.393	-0.8825859
514.744	-0.87930412
515.094	-0.87603169
515.444	-0.87275926
515.794	-0.865784003
516.144	-0.858808745
516.494	-0.851833487
516.844	-0.844858229
517.193	-0.8379029
517.543	-0.830927643
517.893	-0.823952385
518.243	-0.816977127
518.592	-0.810021798
518.942	-0.80304654
519.291	-0.796091212
519.641	-0.789115954
519.99	-0.782160625
520.34	-0.775185367
520.689	-0.764929126
521.039	-0.754643498
521.388	-0.744387256
521.737	-0.734131015
522.086	-0.723874774
522.436	-0.713589145
522.785	-0.703332904
523.134	-0.693076663
523.483	-0.682820422
523.832	-0.672564181
524.181	-0.662307939
524.53	-0.652051698
524.878	-0.641824845
525.227	-0.631568603
525.576	-0.617603924
525.925	-0.603639245
526.273	-0.58971458
526.622	-0.575749901
526.97	-0.561825235
527.319	-0.547860556
527.667	-0.533935891
528.016	-0.519971212
528.364	-0.506046546
528.713	-0.492081867
529.061	-0.478157202
529.409	-0.464232536
529.757	-0.45030787
530.106	-0.436343191
530.454	-0.414576038
530.802	-0.392808884
531.15	-0.37104173
531.498	-0.349274576
531.846	-0.327507423
532.194	-0.305740269
532.541	-0.284035664
532.889	-0.262268511
533.237	-0.240501357
533.585	-0.218734203
533.932	-0.197029599
534.28	-0.175262445
534.627	-0.153557841
534.975	-0.131790687
535.322	-0.091554192
535.67	-0.051201742
536.017	-0.010965248
536.365	0.029387202
536.712	0.069623697
537.059	0.109860192
537.406	0.150096686
537.754	0.190449136
538.101	0.230685631
538.448	0.270922126
538.795	0.31115862
539.142	0.351395115
539.489	0.391631609
539.836	0.431868104
540.182	0.497699758
540.529	0.563721677
540.876	0.629743595
541.223	0.695765514
541.569	0.761597168
541.916	0.827619087
542.262	0.89345074
542.609	0.959472659
542.955	1.025304313
543.302	1.091326232
543.648	1.157157885
543.995	1.223179804
544.341	1.289011458
544.687	1.354843112
545.033	1.440228865
545.379	1.525614619
545.726	1.611247152
546.072	1.696632905
546.418	1.782018658
546.764	1.867404412
547.109	1.952543386
547.455	2.037929139
547.801	2.123314892
548.147	2.208700646
548.493	2.294086399
548.838	2.379225373
549.184	2.464611126
549.53	2.54999688
549.875	2.649933685
550.221	2.750160163
550.566	2.850096968
550.912	2.950323446
551.257	3.050260251
551.602	3.150197057
551.948	3.250423534
552.293	3.35036034
552.638	3.450297146
552.983	3.550233951
553.328	3.650170757
553.673	3.750107562
554.018	3.850044368
554.363	3.949981174
554.708	4.065831856
555.053	4.181682538
555.398	4.29753322
555.743	4.413383903
556.087	4.528898786
556.432	4.644749468
556.777	4.76060015
557.121	4.876115033
557.466	4.991965715
557.81	5.107480599
558.155	5.223331281
558.499	5.338846164
558.843	5.454361047
559.188	5.570211729
559.532	5.712664531
559.876	5.855117333
560.22	5.997570135
560.564	6.140022937
560.908	6.282475738
561.252	6.42492854
561.596	6.567381342
561.94	6.709834144
562.284	6.852286946
562.628	6.994739748
562.972	7.137192549
563.316	7.279645351
563.659	7.421684046
564.003	7.564136848
564.347	7.730682914
564.69	7.896744835
565.034	8.063290901
565.377	8.229352822
565.721	8.395898888
566.064	8.561960809
566.407	8.72802273
566.751	8.894568796
567.094	9.060630717
567.437	9.226692638
567.78	9.392754559
568.123	9.55881648
568.466	9.7248784
568.809	9.890940321
569.152	10.05935557
569.495	10.22777082
569.838	10.39618607
570.181	10.56460132
570.524	10.73301657
570.866	10.90094081
571.209	11.06935606
571.552	11.23777131
571.894	11.40569556
572.237	11.57411081
572.579	11.74203505
572.922	11.9104503
573.264	12.07837454
573.606	12.24629879
573.949	12.407206
574.291	12.5676441
574.633	12.7280822
574.975	12.8885203
575.317	13.0489584
575.659	13.2093965
576.001	13.3698346
576.343	13.5302727
576.685	13.69071081
577.027	13.85114891
577.369	14.01158701
577.711	14.17202511
578.053	14.33246321
578.394	14.49243219
578.736	14.64139973
579.078	14.79036728
579.419	14.93889924
579.761	15.08786679
580.102	15.23639875
580.443	15.38493072
580.785	15.53389826
581.126	15.68243023
581.467	15.83096219
581.809	15.97992974
582.15	16.1284617
582.491	16.27699367
582.832	16.42552564
583.173	16.5740576
583.514	16.70899174
583.855	16.84392587
584.196	16.97886
584.537	17.11379413
584.877	17.24833256
585.218	17.3832667
585.559	17.51820083
585.899	17.65273926
586.24	17.78767339
586.581	17.92260752
586.921	18.05714595
587.262	18.19208009
587.602	18.32661852
587.942	18.46115695
588.283	18.58151594
588.623	18.70152197
588.963	18.82152801
589.303	18.94153404
589.644	19.06189303
589.984	19.18189906
590.324	19.3019051
590.664	19.42191113
591.004	19.54191716
591.343	19.66157024
591.683	19.78157627
592.023	19.9015823
592.363	20.02158834
592.703	20.14159437
593.042	20.24491267
593.382	20.34853575
593.721	20.45185405
594.061	20.55547713
594.4	20.65879543
594.74	20.76241851
595.079	20.86573681
595.418	20.96905512
595.758	21.07267819
596.097	21.1759965
596.436	21.2793148
596.775	21.3826331
597.114	21.48595141
597.453	21.58926971
597.792	21.67804962
598.131	21.76682954
598.47	21.85560945
598.809	21.94438937
599.148	22.03316928
599.487	22.1219492
599.825	22.21046722
600.164	22.29924714
600.503	22.38802705
600.841	22.47654508
601.18	22.56532499
601.518	22.65384302
601.856	22.74236104
602.195	22.83114096
602.533	22.91117714
602.871	22.99121331
603.21	23.07148629
603.548	23.15152247
603.886	23.23155864
604.224	23.31159482
604.562	23.391631
604.9	23.47166718
605.238	23.55170336
605.576	23.63173954
605.914	23.71177572
606.252	23.7918119
606.589	23.87161128
606.927	23.95164746
607.265	24.02613401
607.602	24.10040019
607.94	24.17488674
608.277	24.24915292
608.615	24.32363947
608.952	24.39790565
609.289	24.47217182
609.627	24.54665837
609.964	24.62092455
610.301	24.69519073
610.638	24.76945691
610.976	24.84394346
611.313	24.91820963
611.65	24.99247581
611.987	25.06324323
612.324	25.13401065
612.66	25.20456807
612.997	25.27533549
613.334	25.34610291
613.671	25.41687033
614.007	25.48742776
614.344	25.55819517
614.681	25.62896259
615.017	25.69952002
615.354	25.77028744
615.69	25.84084486
616.027	25.91161228
616.363	25.98216971
616.699	26.0522496
617.035	26.1223295
617.372	26.19261796
617.708	26.26269786
618.044	26.33277775
618.38	26.40285764
618.716	26.47293754
619.052	26.54301743
619.388	26.61309733
619.724	26.68317722
620.06	26.75325711
620.395	26.82312844
620.731	26.89320833
621.067	26.96328823
621.402	27.03557373
621.738	27.10807501
622.073	27.18036052
622.409	27.2528618
622.744	27.32514731
623.08	27.39764859
623.415	27.46993409
623.75	27.5422196
624.086	27.61472088
624.421	27.68700639
624.756	27.75929189
625.091	27.8315774
625.426	27.9038629
625.761	27.97614841
626.096	28.04896651
626.431	28.12178462
626.766	28.19460273
627.1	28.26720347
627.435	28.34002157
627.77	28.41283968
628.105	28.48565779
628.439	28.55825853
628.774	28.63107663
629.108	28.70367737
629.443	28.77649548
629.777	28.84909622
630.111	28.92169696
630.446	28.99451507
630.78	29.06298416
631.114	29.13145325
631.448	29.19992234
631.783	29.26859643
632.117	29.33706552
632.451	29.40553461
632.785	29.4740037
633.118	29.54226779
633.452	29.61073688
633.786	29.67920597
634.12	29.74767506
634.454	29.81614415
634.787	29.88440824
635.121	29.95287733
635.455	30.01755284
635.788	30.08203471
636.122	30.14671022
636.455	30.21119209
636.788	30.27567396
637.122	30.34034947
637.455	30.40483134
637.788	30.46931321
638.121	30.53379508
638.454	30.59827695
638.788	30.66295246
639.121	30.72743433
639.454	30.7919162
639.787	30.85639807
640.119	30.91737696
640.452	30.97853953
640.785	31.03970209
641.118	31.10086466
641.45	31.16184355
641.783	31.22300612
642.116	31.28416868
642.448	31.34514758
642.781	31.40631014
643.113	31.46728904
643.446	31.5284516
643.778	31.5894305
644.11	31.65040939
644.442	31.71138829
644.775	31.77255085
645.107	31.8298416
645.439	31.88713235
645.771	31.9444231
646.103	32.00171385
646.435	32.0590046
646.767	32.11629535
647.099	32.1735861
647.431	32.23087685
647.762	32.28799504
648.094	32.34528579
648.426	32.40257653
648.757	32.45969472
649.089	32.51698547
649.42	32.57410366
649.752	32.63139441
650.083	32.68495565
650.415	32.73867871
650.746	32.79223996
651.077	32.8458012
651.408	32.89936245
651.739	32.95292369
652.071	33.00664675
652.402	33.060208
652.733	33.11376924
653.064	33.16733049
653.395	33.22089173
653.725	33.27429116
654.056	33.3278524
654.387	33.38141365
654.718	33.43497489
655.048	33.48504941
655.379	33.53527566
655.71	33.58550192
656.04	33.63557643
656.371	33.68580269
656.701	33.7358772
657.031	33.78595172
657.362	33.83617798
657.692	33.88625249
658.022	33.93632701
658.352	33.98640152
658.682	34.03647604
659.012	34.08655055
659.342	34.13662507
659.672	34.18669958
660.002	34.2323198
660.332	34.27794002
660.662	34.32356024
660.992	34.36918046
661.322	34.41480068
661.651	34.46028266
661.981	34.50590288
662.31	34.55138486
662.64	34.59700508
662.969	34.64248705
663.299	34.68810727
663.628	34.73358925
663.958	34.77920947
664.287	34.82469145
664.616	34.87017343
664.945	34.912659
665.274	34.95514457
665.603	34.99763014
665.932	35.04011571
666.261	35.08260128
666.59	35.12508685
666.919	35.16757242
667.248	35.21005799
667.577	35.25254356
667.905	35.2949
668.234	35.33738557
668.563	35.37987114
668.891	35.42222758
669.22	35.46471315
669.548	35.50706958
669.877	35.54660659
670.205	35.58602342
670.533	35.62544025
670.862	35.66497726
671.19	35.70439409
671.518	35.74381092
671.846	35.78322775
672.174	35.82264458
672.502	35.86206141
672.83	35.90147824
673.158	35.94089508
673.486	35.98031191
673.814	36.01972874
674.142	36.05914557
674.469	36.09844223
674.797	36.13463131
675.125	36.17082039
675.452	36.20689914
675.78	36.24308822
676.107	36.27916696
676.435	36.31535604
676.762	36.35143479
677.089	36.38751354
677.417	36.42370262
677.744	36.45978137
678.071	36.49586011
678.398	36.53193886
678.725	36.56801761
679.052	36.60409635
679.379	36.6401751
679.706	36.67117142
680.033	36.70216774
680.36	36.73316406
680.686	36.76406559
681.013	36.79506191
681.34	36.82605823
681.666	36.85695976
681.993	36.88795607
682.319	36.9188576
682.646	36.94985392
682.972	36.98075545
683.299	37.01175177
683.625	37.0426533
683.951	37.07355483
684.277	37.10445636
684.604	37.13441036
684.93	37.16427276
685.256	37.19413515
685.582	37.22399755
685.908	37.25385995
686.234	37.28372235
686.559	37.31349314
686.885	37.34335554
687.211	37.37321794
687.537	37.40308034
687.862	37.43285113
688.188	37.46271353
688.513	37.49248432
688.839	37.52234672
689.164	37.55211752
689.49	37.58246592
689.815	37.61272123
690.14	37.64297654
690.466	37.67332495
690.791	37.70358026
691.116	37.73383557
691.441	37.76409088
691.766	37.79434619
692.091	37.8246015
692.416	37.85485681
692.741	37.88511212
693.066	37.91536743
693.39	37.94552965
693.715	37.97578496
694.04	38.00604027
694.364	38.03505039
694.689	38.06415005
695.014	38.09324971
695.338	38.12225983
695.662	38.15126995
695.987	38.18036961
696.311	38.20937973
696.635	38.23838985
696.96	38.26748951
697.284	38.29649963
697.608	38.32550975
697.932	38.35451987
698.256	38.38352999
698.58	38.41254011
698.904	38.44155023
699.228	38.4674197
699.552	38.49328917
699.875	38.51907879
700.199	38.54494826
700.523	38.57081773
700.846	38.59660736
701.17	38.62247683
701.493	38.64826645
701.817	38.67413592
702.14	38.69992555
702.463	38.72571518
702.787	38.75158465
703.11	38.77737427
703.433	38.8031639
703.756	38.82895352
704.079	38.85457288
704.402	38.88019223
704.725	38.90581158
705.048	38.93143094
705.371	38.95705029
705.694	38.98266964
706.017	39.008289
706.34	39.03390835
706.662	39.05944839
706.985	39.08506774
707.308	39.1106871
707.63	39.13622713
707.953	39.16184649
708.275	39.18738652
708.597	39.21292656
708.92	39.24007846
709.242	39.2671463
709.564	39.29421414
709.886	39.32128198
710.208	39.34834982
710.53	39.37541766
710.852	39.4024855
711.174	39.42955334
711.496	39.45662117
711.818	39.48368901
712.14	39.51075685
712.462	39.53782469
712.783	39.56480847
713.105	39.59187631
713.427	39.61894415
713.748	39.64944302
714.07	39.6800369
714.391	39.71053577
714.713	39.74112965
715.034	39.77162851
715.355	39.80212738
715.676	39.83262625
715.998	39.86322013
716.319	39.893719
716.64	39.92421787
716.961	39.95471674
717.282	39.9852156
717.603	40.01571447
717.924	40.04621334
718.244	40.0766172
718.565	40.11082854
718.886	40.14503988
719.207	40.17925123
719.527	40.213356
719.848	40.24756734
720.168	40.28167211
720.489	40.31588345
720.809	40.34998822
721.129	40.38409298
721.45	40.41830433
721.77	40.4524091
722.09	40.48651386
722.41	40.52061863
722.73	40.5547234
723.05	40.58882816
723.37	40.62799077
723.69	40.66715338
724.01	40.70631599
724.33	40.74547859
724.65	40.7846412
724.97	40.82380381
725.289	40.86284403
725.609	40.90200664
725.928	40.94104687
726.248	40.98020947
726.567	41.0192497
726.887	41.05841231
727.206	41.09745253
727.525	41.13649276
727.845	41.17565536
728.164	41.21910263
728.483	41.26254991
728.802	41.30599718
729.121	41.34944445
729.44	41.39289172
729.759	41.43633899
730.078	41.47978626
730.397	41.52323354
730.716	41.56668081
731.034	41.60999188
731.353	41.65343915
731.672	41.69688642
731.99	41.7401975
732.309	41.78364477
732.627	41.82695584
732.946	41.87030827
733.264	41.91352481
733.582	41.95674134
733.901	42.00009377
734.219	42.0433103
734.537	42.08652683
734.855	42.12974337
735.173	42.1729599
735.491	42.21617643
735.809	42.25939296
736.127	42.30260949
736.445	42.34582603
736.763	42.38904256
737.08	42.43212319
737.398	42.47533972
737.716	42.51917451
738.033	42.56287146
738.351	42.60670625
738.668	42.65040319
738.986	42.69423798
739.303	42.73793493
739.62	42.78163187
739.938	42.82546666
740.255	42.86916361
740.572	42.91286055
740.889	42.9565575
741.206	43.00025444
741.523	43.04395139
741.84	43.08764833
742.157	43.13134528
742.474	43.17563259
742.791	43.2199199
743.107	43.26406751
743.424	43.30835482
743.741	43.35264213
744.057	43.39678973
744.374	43.44107704
744.69	43.48522465
745.007	43.52951196
745.323	43.57365956
745.639	43.61780716
745.956	43.66209448
746.272	43.70624208
746.588	43.75038968
746.904	43.79453729
747.22	43.8389791
747.536	43.88342091
747.852	43.92786272
748.168	43.97230453
748.484	44.01674634
748.8	44.06118815
749.115	44.10548933
749.431	44.14993114
749.747	44.19437295
