# Supplementary material for: Ecological drivers of ultraviolet colour evolution in snakes
Source: Nat Commun. 2024 Jun 18;15:5213. doi: 10.1038/s41467-024-49506-4 (PMC11189474; doi:10.1038/s41467-024-49506-4)
Supplement: Supplementary file 8 — Source Data [file 41467_2024_49506_MOESM8_ESM.zip › source_data_files/source_data_FigS3/RAB3482_ventralwhite_Reflection_15-04-52-767.txt_smoothed.csv]

wavelength	value
250.201	0.728918451
250.581	0.725659466
250.96	0.722409056
251.34	0.719150071
251.719	0.715899661
252.099	0.712640675
252.478	0.709390266
252.858	0.70613128
253.237	0.702880871
253.616	0.699630461
253.996	0.696371476
254.375	0.693121066
254.754	0.689870657
255.133	0.686620247
255.513	0.683562876
255.892	0.68051355
256.271	0.677464224
256.65	0.674414898
257.029	0.671365572
257.408	0.668316247
257.787	0.665266921
258.166	0.662217595
258.544	0.659176315
258.923	0.656126989
259.302	0.653077663
259.681	0.650028337
260.06	0.646979011
260.438	0.644090827
260.817	0.641195002
261.195	0.638306818
261.574	0.635410993
261.953	0.632515169
262.331	0.629626984
262.71	0.62673116
263.088	0.623842975
263.466	0.620954791
263.845	0.618058966
264.223	0.615170782
264.601	0.612282598
264.98	0.609386773
265.358	0.606612787
265.736	0.6038388
266.114	0.601064814
266.492	0.598290827
266.87	0.595516841
267.248	0.592742854
267.626	0.589968867
268.004	0.587194881
268.382	0.584420894
268.76	0.581646908
269.138	0.578872921
269.515	0.576106273
269.893	0.573332287
270.271	0.570654142
270.649	0.567975997
271.026	0.565304936
271.404	0.562626791
271.781	0.559955731
272.159	0.557277586
272.536	0.554606526
272.914	0.551928381
273.291	0.54925732
273.669	0.546579175
274.046	0.543908115
274.423	0.541237055
274.801	0.53855891
275.178	0.537466735
275.555	0.536374559
275.932	0.535282384
276.309	0.534190209
276.686	0.533098033
277.063	0.532005858
277.44	0.530913683
277.817	0.529821507
278.194	0.528729332
278.571	0.527637157
278.948	0.526544981
279.325	0.525452806
279.702	0.52436063
280.078	0.526790049
280.455	0.529225929
280.832	0.531661809
281.208	0.534091228
281.585	0.536527108
281.962	0.538962988
282.338	0.541392407
282.715	0.543828287
283.091	0.546257706
283.467	0.548687125
283.844	0.551123005
284.22	0.553552424
284.596	0.555981843
284.973	0.561622176
285.349	0.567247547
285.725	0.572872919
286.101	0.578498291
286.477	0.584123663
286.853	0.589749034
287.229	0.595374406
287.605	0.600999778
287.981	0.60662515
288.357	0.612250521
288.733	0.617875893
289.109	0.623501265
289.485	0.629126637
289.86	0.637978439
290.236	0.646853846
290.612	0.655729254
290.988	0.664604661
291.363	0.673456464
291.739	0.682331871
292.114	0.691183673
292.49	0.700059081
292.865	0.708910883
293.241	0.717786291
293.616	0.726638093
293.991	0.735489896
294.367	0.744365303
294.742	0.756678727
295.117	0.768992151
295.492	0.781305576
295.868	0.793651835
296.243	0.80596526
296.618	0.818278684
296.993	0.830592108
297.368	0.842905532
297.743	0.855218956
298.118	0.86753238
298.493	0.879845805
298.867	0.892126393
299.242	0.904439817
299.617	0.922118669
299.992	0.93979752
300.366	0.957429228
300.741	0.975108079
301.116	0.992786931
301.49	1.010418639
301.865	1.02809749
302.239	1.045729198
302.614	1.06340805
302.988	1.081039757
303.363	1.098718609
303.737	1.116350317
304.111	1.133982025
304.486	1.160893015
304.86	1.187732242
305.234	1.214571469
305.608	1.241410697
305.982	1.268249924
306.356	1.295089152
306.73	1.321928379
307.104	1.348767606
307.478	1.375606834
307.852	1.402446061
308.226	1.429285288
308.6	1.456124516
308.974	1.482963743
309.348	1.529536118
309.721	1.575983969
310.095	1.622556344
310.469	1.669128719
310.842	1.715576569
311.216	1.762148944
311.59	1.80872132
311.963	1.85516917
312.337	1.901741545
312.71	1.948189395
313.083	1.994637245
313.457	2.04120962
313.83	2.087657471
314.203	2.162900973
314.577	2.2383462
314.95	2.313589703
315.323	2.388833205
315.696	2.464076707
316.069	2.539320209
316.442	2.614563712
316.815	2.689807214
317.188	2.765050716
317.561	2.840294219
317.934	2.915537721
318.307	2.990781223
318.68	3.066024725
319.052	3.168404589
319.425	3.271059667
319.798	3.373714745
320.171	3.476369823
320.543	3.578749686
320.916	3.681404764
321.288	3.783784627
321.661	3.886439705
322.033	3.988819569
322.406	4.091474647
322.778	4.19385451
323.15	4.296234373
323.523	4.398889451
323.895	4.523750802
324.267	4.648612152
324.639	4.773473503
325.012	4.898670502
325.384	5.023531853
325.756	5.148393203
326.128	5.273254553
326.5	5.398115904
326.872	5.522977254
327.244	5.647838605
327.616	5.772699955
327.987	5.897225657
328.359	6.022087008
328.731	6.162813889
329.103	6.30354077
329.474	6.443889354
329.846	6.584616235
330.218	6.725343117
330.589	6.8656917
330.961	7.006418581
331.332	7.146767165
331.704	7.287494046
332.075	7.427842629
332.447	7.568569511
332.818	7.708918094
333.189	7.849266677
333.56	7.996990414
333.932	8.145112328
334.303	8.292836064
334.674	8.440559801
335.045	8.588283537
335.416	8.736007274
335.787	8.88373101
336.158	9.031454747
336.529	9.179178483
336.9	9.32690222
337.271	9.474625956
337.642	9.622349693
338.012	9.769675252
338.383	9.914413811
338.754	10.05915237
339.125	10.20389093
339.495	10.34823936
339.866	10.49297792
340.236	10.63732634
340.607	10.7820649
340.977	10.92641333
341.348	11.07115189
341.718	11.21550032
342.089	11.36023888
342.459	11.50458731
342.829	11.64893573
343.199	11.77727859
343.57	11.90596832
343.94	12.03431118
344.31	12.16265404
344.68	12.29099689
345.05	12.41933975
345.42	12.54768261
345.79	12.67602547
346.16	12.80436832
346.53	12.93271118
346.9	13.06105404
347.269	13.18905002
347.639	13.31739288
348.009	13.42331674
348.379	13.5292406
348.748	13.63487818
349.118	13.74080205
349.487	13.84643963
349.857	13.95236349
350.226	14.05800107
350.596	14.16392493
350.965	14.26956251
351.335	14.37548637
351.704	14.48112395
352.073	14.58676153
352.442	14.69239911
352.812	14.77487974
353.181	14.85713745
353.55	14.93939517
353.919	15.02165288
354.288	15.10391059
354.657	15.1861683
355.026	15.26842601
355.395	15.35068372
355.764	15.43294143
356.133	15.51519915
356.501	15.59723394
356.87	15.67949165
357.239	15.76174936
357.608	15.82359097
357.976	15.88526499
358.345	15.94710661
358.713	16.00878063
359.082	16.07062224
359.45	16.13229626
359.819	16.19413788
360.187	16.2558119
360.556	16.31765351
360.924	16.37932753
361.292	16.44100155
361.661	16.50284317
362.029	16.56451719
362.397	16.61287484
362.765	16.66123249
363.133	16.70959014
363.501	16.75794779
363.869	16.80630544
364.237	16.85466309
364.605	16.90302074
364.973	16.95137839
365.341	16.99973604
365.709	17.04809369
366.076	17.09631994
366.444	17.14467759
366.812	17.19303524
367.179	17.23249113
367.547	17.27205454
367.915	17.31161794
368.282	17.35107384
368.65	17.39063724
369.017	17.43009314
369.384	17.46954903
369.752	17.50911244
370.119	17.54856833
370.486	17.58802423
370.854	17.62758763
371.221	17.66704353
371.588	17.70649942
371.955	17.73996764
372.322	17.77343586
372.689	17.80690407
373.056	17.84037229
373.423	17.87384051
373.79	17.90730872
374.157	17.94077694
374.524	17.97424516
374.891	18.00771338
375.257	18.0410904
375.624	18.07455862
375.991	18.10802683
376.357	18.14140385
376.724	18.16907606
377.091	18.19674827
377.457	18.22434508
377.824	18.25201729
378.19	18.27961409
378.556	18.3072109
378.923	18.33488311
379.289	18.36247992
379.655	18.39007672
380.022	18.41774893
380.388	18.44534574
380.754	18.47294254
381.12	18.50053935
381.486	18.52088481
381.852	18.54123026
382.218	18.56157571
382.584	18.58192117
382.95	18.60226662
383.316	18.62261207
383.682	18.64295753
384.047	18.66324739
384.413	18.68359285
384.779	18.7039383
385.145	18.72428376
385.51	18.74457362
385.876	18.76491907
386.241	18.77816223
386.607	18.79144167
386.972	18.80468483
387.338	18.81796427
387.703	18.83120742
388.068	18.84445058
388.434	18.85773002
388.799	18.87097317
389.164	18.88421633
389.529	18.89745949
389.894	18.91070264
390.26	18.92398208
390.625	18.93722524
390.99	18.94515513
391.355	18.95308501
391.72	18.9610149
392.084	18.96892306
392.449	18.97685295
392.814	18.98478283
393.179	18.99271272
393.544	19.00064261
393.908	19.00855077
394.273	19.01648065
394.637	19.02438881
395.002	19.0323187
395.366	19.04022686
395.731	19.04744165
396.095	19.05463668
396.46	19.06185147
396.824	19.0690465
397.188	19.07624152
397.553	19.08345631
397.917	19.09065134
398.281	19.09784636
398.645	19.10504139
399.009	19.11223641
399.373	19.11943144
399.737	19.12662646
400.101	19.13382149
400.465	19.14763262
400.829	19.16144374
401.193	19.17525487
401.557	19.189066
401.921	19.20287712
402.284	19.21665031
402.648	19.23046143
403.012	19.24427256
403.375	19.25804574
403.739	19.27185687
404.102	19.28563005
404.466	19.29944118
404.829	19.31321436
405.193	19.3368458
405.556	19.3604123
405.92	19.38404374
406.283	19.40761025
406.646	19.43117675
407.009	19.45474326
407.372	19.47830977
407.735	19.50187628
408.099	19.52550771
408.462	19.54907422
408.825	19.57264073
409.187	19.59614232
409.55	19.61970883
409.913	19.64768779
410.276	19.67566675
410.639	19.70364572
411.002	19.73162468
411.364	19.75952656
411.727	19.78750553
412.09	19.81548449
412.452	19.84338637
412.815	19.87136534
413.177	19.89926722
413.54	19.92724618
413.902	19.95514807
414.264	19.98304995
414.627	20.01424371
414.989	20.04535154
415.351	20.07645937
415.713	20.10756719
416.076	20.13876095
416.438	20.16986878
416.8	20.20097661
417.162	20.23208443
417.524	20.26319226
417.886	20.29430009
418.248	20.32540792
418.609	20.35642981
418.971	20.38753764
419.333	20.4291118
419.695	20.47068596
420.056	20.51214528
420.418	20.55371945
420.78	20.59529361
421.141	20.63675293
421.503	20.6783271
421.864	20.71978641
422.226	20.76136058
422.587	20.8028199
422.949	20.84439406
423.31	20.88585338
423.671	20.9273127
424.032	20.97954577
424.394	21.03192353
424.755	21.08415661
425.116	21.13638968
425.477	21.18862275
425.838	21.24085582
426.199	21.2930889
426.56	21.34532197
426.921	21.39755504
427.282	21.44978811
427.642	21.5018765
428.003	21.55410957
428.364	21.60634264
428.725	21.65871162
429.085	21.71093553
429.446	21.76330451
429.806	21.81552842
430.167	21.8678974
430.527	21.92012131
430.888	21.97249028
431.248	22.0247142
431.608	22.07693811
431.969	22.12930708
432.329	22.181531
432.689	22.23375491
433.049	22.28597882
433.41	22.32744182
433.77	22.36878996
434.13	22.4101381
434.49	22.45148625
434.85	22.49283439
435.21	22.53418253
435.57	22.57553068
435.929	22.61676396
436.289	22.65811211
436.649	22.69946025
437.009	22.74080839
437.368	22.78204168
437.728	22.82338982
438.088	22.85709287
438.447	22.89070229
438.807	22.92440534
439.166	22.95801476
439.525	22.99162419
439.885	23.02532723
440.244	23.05893665
440.603	23.09254608
440.963	23.12624912
441.322	23.15985855
441.681	23.19346797
442.04	23.22707739
442.399	23.26068682
442.758	23.29378822
443.117	23.32688963
443.476	23.35999103
443.835	23.39309244
444.194	23.42619384
444.553	23.45929524
444.912	23.49239665
445.27	23.52540585
445.629	23.55850725
445.988	23.59160866
446.346	23.62461785
446.705	23.65771926
447.063	23.69072846
447.422	23.72186671
447.78	23.75291822
448.139	23.78405646
448.497	23.81510798
448.855	23.84615949
449.214	23.87729774
449.572	23.90834925
449.93	23.93940076
450.288	23.97045227
450.646	24.00150378
451.004	24.03255529
451.362	24.0636068
451.72	24.09465832
452.078	24.11567241
452.436	24.1366865
452.794	24.1577006
453.152	24.17871469
453.509	24.19967009
453.867	24.22068418
454.225	24.24169828
454.582	24.26265367
454.94	24.28366777
455.297	24.30462316
455.655	24.32563726
456.012	24.34659265
456.37	24.36760675
456.727	24.38123272
457.084	24.3948587
457.442	24.40852285
457.799	24.42214883
458.156	24.43577481
458.513	24.44940079
458.87	24.46302676
459.227	24.47665274
459.585	24.49031689
459.941	24.5039047
460.298	24.51753068
460.655	24.53115666
461.012	24.54478264
461.369	24.58251631
461.726	24.62024997
462.082	24.65787795
462.439	24.69561162
462.796	24.73334528
463.152	24.77097326
463.509	24.80870693
463.865	24.8463349
464.222	24.88406857
464.578	24.92169654
464.935	24.95943021
465.291	24.99705818
465.647	25.03468615
466.003	25.07231412
466.36	25.14709932
466.716	25.22167504
467.072	25.29625076
467.428	25.37082647
467.784	25.44540219
468.14	25.51997791
468.496	25.59455362
468.852	25.66912934
469.208	25.74370506
469.563	25.81807129
469.919	25.89264701
470.275	25.96722272
470.631	26.04179844
470.986	26.11616467
471.342	26.25202665
471.697	26.38750698
472.053	26.52336895
472.408	26.65884929
472.764	26.79471126
473.119	26.9301916
473.474	27.06567193
473.83	27.20153391
474.185	27.33701424
474.54	27.47249458
474.895	27.60797492
475.25	27.74345525
475.605	27.87893559
475.96	28.01441593
476.315	28.13593457
476.67	28.25745322
477.025	28.37897187
477.38	28.50049052
477.735	28.62200917
478.09	28.74352782
478.444	28.86470416
478.799	28.98622281
479.154	29.10774146
479.508	29.2289178
479.863	29.35043645
480.217	29.47161279
480.572	29.59313144
480.926	29.71430778
481.281	29.82471416
481.635	29.93480954
481.989	30.04490491
482.343	30.15500029
482.698	30.26540667
483.052	30.37550205
483.406	30.48559742
483.76	30.5956928
484.114	30.70578817
484.468	30.81588355
484.822	30.92597892
485.176	31.0360743
485.53	31.14616968
485.883	31.25595405
486.237	31.36437487
486.591	31.4727957
486.944	31.58091026
487.298	31.68933108
487.652	31.79775191
488.005	31.90586647
488.359	32.01428729
488.712	32.12240185
489.065	32.2305164
489.419	32.33893723
489.772	32.44705178
490.125	32.55516634
490.479	32.66358716
490.832	32.77170172
491.185	32.85495366
491.538	32.93820561
491.891	33.02145756
492.244	33.1047095
492.597	33.18796145
492.95	33.27121339
493.303	33.35446534
493.656	33.43771729
494.008	33.52073339
494.361	33.60398534
494.714	33.68723728
495.066	33.77025339
495.419	33.85350534
495.772	33.93675728
496.124	33.94791395
496.477	33.95910231
496.829	33.97025898
497.181	33.98141564
497.534	33.992604
497.886	34.00376067
498.238	34.01491733
498.59	34.026074
498.943	34.03726236
499.295	34.04841903
499.647	34.05957569
499.999	34.07073236
500.351	34.08188903
500.703	34.09304569
501.055	34.09867648
501.407	34.10430727
501.758	34.10992206
502.11	34.11555285
502.462	34.12118363
502.813	34.12679842
503.165	34.13242921
503.517	34.13806
503.868	34.14367479
504.22	34.14930558
504.571	34.15492037
504.923	34.16055116
505.274	34.16616595
505.625	34.17178074
505.976	34.19787497
506.328	34.22404354
506.679	34.25013777
507.03	34.276232
507.381	34.30232623
507.732	34.32842046
508.083	34.35451469
508.434	34.38060892
508.785	34.40670315
509.136	34.43279738
509.487	34.45889161
509.837	34.4849115
510.188	34.51100573
510.539	34.53709996
510.89	34.59411257
511.24	34.65096276
511.591	34.70797537
511.941	34.76482555
512.292	34.82183816
512.642	34.87868835
512.992	34.93553853
513.343	34.99255114
513.693	35.04940133
514.043	35.10625151
514.393	35.16310169
514.744	35.22011431
515.094	35.27696449
515.444	35.33381467
515.794	35.44121199
516.144	35.54860931
516.494	35.65600662
516.844	35.76340394
517.193	35.87049441
517.543	35.97789172
517.893	36.08528904
518.243	36.19268636
518.592	36.29977682
518.942	36.40717414
519.291	36.51426461
519.641	36.62166192
519.99	36.72875239
520.34	36.83614971
520.689	36.90359023
521.039	36.971224
521.388	37.03866453
521.737	37.10610505
522.086	37.17354558
522.436	37.24117935
522.785	37.30861987
523.134	37.3760604
523.483	37.44350093
523.832	37.51094145
524.181	37.57838198
524.53	37.64582251
524.878	37.71306979
525.227	37.78051032
525.576	37.81140592
525.925	37.84230151
526.273	37.87310858
526.622	37.90400417
526.97	37.93481124
527.319	37.96570684
527.667	37.99651391
528.016	38.0274095
528.364	38.05821657
528.713	38.08911217
529.061	38.11991924
529.409	38.1507263
529.757	38.18153337
530.106	38.21242897
530.454	38.26544219
530.802	38.31845541
531.15	38.37146863
531.498	38.42448186
531.846	38.47749508
532.194	38.5305083
532.541	38.58336919
532.889	38.63638241
533.237	38.68939563
533.585	38.74240885
533.932	38.79526974
534.28	38.84828296
534.627	38.90114385
534.975	38.95415707
535.322	38.97358586
535.67	38.99307064
536.017	39.01249942
536.365	39.0319842
536.712	39.05141299
537.059	39.07084178
537.406	39.09027057
537.754	39.10975535
538.101	39.12918413
538.448	39.14861292
538.795	39.16804171
539.142	39.1874705
539.489	39.20689929
539.836	39.22632808
540.182	39.1625423
540.529	39.09857218
540.876	39.03460206
541.223	38.97063194
541.569	38.90684617
541.916	38.84287604
542.262	38.77909027
542.609	38.71512015
542.955	38.65133438
543.302	38.58736426
543.648	38.52357848
543.995	38.45960836
544.341	38.39582259
544.687	38.33203682
545.033	38.17677349
545.379	38.02151016
545.726	37.8657981
546.072	37.71053477
546.418	37.55527144
546.764	37.40000811
547.109	37.24519352
547.455	37.08993019
547.801	36.93466686
548.147	36.77940353
548.493	36.6241402
548.838	36.46932561
549.184	36.31406228
549.53	36.15879895
549.875	36.01401713
550.221	35.86881566
550.566	35.72403384
550.912	35.57883237
551.257	35.43405055
551.602	35.28926874
551.948	35.14406726
552.293	34.99928545
552.638	34.85450363
552.983	34.70972181
553.328	34.56494
553.673	34.42015818
554.018	34.27537636
554.363	34.13059455
554.708	33.99360978
555.053	33.85662501
555.398	33.71964024
555.743	33.58265547
556.087	33.44606776
556.432	33.30908299
556.777	33.17209822
557.121	33.03551051
557.466	32.89852575
557.81	32.76193803
558.155	32.62495327
558.499	32.48836555
558.843	32.35177784
559.188	32.21479307
559.532	32.06992011
559.876	31.92504714
560.22	31.78017418
560.564	31.63530121
560.908	31.49042825
561.252	31.34555528
561.596	31.20068232
561.94	31.05580935
562.284	30.91093639
562.628	30.76606342
562.972	30.62119046
563.316	30.47631749
563.659	30.33186567
564.003	30.1869927
564.347	30.05038002
564.69	29.91416447
565.034	29.77755179
565.377	29.64133623
565.721	29.50472355
566.064	29.368508
566.407	29.23229245
566.751	29.09567976
567.094	28.95946421
567.437	28.82324866
567.78	28.68703311
568.123	28.55081755
568.466	28.414602
568.809	28.27838645
569.152	28.2154674
569.495	28.15254836
569.838	28.08962932
570.181	28.02671027
570.524	27.96379123
570.866	27.90105562
571.209	27.83813658
571.552	27.77521754
571.894	27.71248193
572.237	27.64956289
572.579	27.58682728
572.922	27.52390824
573.264	27.46117263
573.606	27.39843703
573.949	27.35547653
574.291	27.31264129
574.633	27.26980604
574.975	27.2269708
575.317	27.18413555
575.659	27.1413003
576.001	27.09846506
576.343	27.05562981
576.685	27.01279457
577.027	26.96995932
577.369	26.92712407
577.711	26.88428883
578.053	26.84145358
578.394	26.79874359
578.736	26.76842183
579.078	26.73810008
579.419	26.70786698
579.761	26.67754523
580.102	26.64731213
580.443	26.61707904
580.785	26.58675728
581.126	26.55652419
581.467	26.52629109
581.809	26.49596934
582.15	26.46573624
582.491	26.43550315
582.832	26.40527005
583.173	26.37503696
583.514	26.35134573
583.855	26.32765451
584.196	26.30396328
584.537	26.28027206
584.877	26.25665031
585.218	26.23295909
585.559	26.20926787
585.899	26.18564612
586.24	26.16195489
586.581	26.13826367
586.921	26.11464192
587.262	26.0909507
587.602	26.06732895
587.942	26.0437072
588.283	26.03109606
588.623	26.0185219
588.963	26.00594774
589.303	25.99337358
589.644	25.98076244
589.984	25.96818828
590.324	25.95561412
590.664	25.94303996
591.004	25.9304658
591.343	25.91792863
591.683	25.90535447
592.023	25.89278031
592.363	25.88020615
592.703	25.86763199
593.042	25.86504124
593.382	25.86244286
593.721	25.85985211
594.061	25.85725372
594.4	25.85466298
594.74	25.85206459
595.079	25.84947385
595.418	25.8468831
595.758	25.84428472
596.097	25.84169397
596.436	25.83910323
596.775	25.83651248
597.114	25.83392174
597.453	25.83133099
597.792	25.82954578
598.131	25.82776056
598.47	25.82597535
598.809	25.82419013
599.148	25.82240492
599.487	25.8206197
599.825	25.81883975
600.164	25.81705454
600.503	25.81526932
600.841	25.81348937
601.18	25.81170416
601.518	25.80992421
601.856	25.80814426
602.195	25.80635904
602.533	25.79807599
602.871	25.78979295
603.21	25.78148539
603.548	25.77320235
603.886	25.7649193
604.224	25.75663625
604.562	25.74835321
604.9	25.74007016
605.238	25.73178711
605.576	25.72350407
605.914	25.71522102
606.252	25.70693797
606.589	25.69867943
606.927	25.69039639
607.265	25.67913489
607.602	25.66790671
607.94	25.65664521
608.277	25.64541703
608.615	25.63415553
608.952	25.62292735
609.289	25.61169918
609.627	25.60043768
609.964	25.5892095
610.301	25.57798132
610.638	25.56675314
610.976	25.55549164
611.313	25.54426346
611.65	25.53303528
611.987	25.52140012
612.324	25.50976495
612.66	25.4981643
612.997	25.48652914
613.334	25.47489397
613.671	25.4632588
614.007	25.45165816
614.344	25.44002299
614.681	25.42838782
615.017	25.41678718
615.354	25.40515201
615.69	25.39355137
616.027	25.3819162
616.363	25.37031556
616.699	25.358115
617.035	25.34591444
617.372	25.33367758
617.708	25.32147702
618.044	25.30927647
618.38	25.29707591
618.716	25.28487535
619.052	25.2726748
619.388	25.26047424
619.724	25.24827369
620.06	25.23607313
620.395	25.22390889
620.731	25.21170833
621.067	25.19950777
621.402	25.18573352
621.738	25.17191815
622.073	25.1581439
622.409	25.14432853
622.744	25.13055428
623.08	25.11673891
623.415	25.10296466
623.75	25.0891904
624.086	25.07537503
624.421	25.06160078
624.756	25.04782653
625.091	25.03405228
625.426	25.02027802
625.761	25.00650377
626.096	24.99555275
626.431	24.98460173
626.766	24.9736507
627.1	24.96273237
627.435	24.95178135
627.77	24.94083032
628.105	24.9298793
628.439	24.91896097
628.774	24.90800995
629.108	24.89709161
629.443	24.88614059
629.777	24.87522226
630.111	24.86430392
630.446	24.8533529
630.78	24.84701115
631.114	24.84066939
631.448	24.83432764
631.783	24.8279669
632.117	24.82162515
632.451	24.81528339
632.785	24.80894164
633.118	24.80261887
633.452	24.79627712
633.786	24.78993537
634.12	24.78359361
634.454	24.77725186
634.787	24.7709291
635.121	24.76458734
635.455	24.75947058
635.788	24.75436914
636.122	24.74925238
636.455	24.74415094
636.788	24.7390495
637.122	24.73393275
637.455	24.72883131
637.788	24.72372987
638.121	24.71862843
638.454	24.71352699
638.788	24.70841023
639.121	24.70330879
639.454	24.69820735
639.787	24.69310591
640.119	24.68833649
640.452	24.68355271
640.785	24.67876893
641.118	24.67398514
641.45	24.66921572
641.783	24.66443194
642.116	24.65964816
642.448	24.65487874
642.781	24.65009496
643.113	24.64532554
643.446	24.64054176
643.778	24.63577234
644.11	24.63100292
644.442	24.6262335
644.775	24.62144972
645.107	24.61710043
645.439	24.61275114
645.771	24.60840184
646.103	24.60405255
646.435	24.59970326
646.767	24.59535397
647.099	24.59100467
647.431	24.58665538
647.762	24.58231919
648.094	24.5779699
648.426	24.5736206
648.757	24.56928441
649.089	24.56493512
649.42	24.56059893
649.752	24.55624964
650.083	24.55360641
650.415	24.55095519
650.746	24.54831196
651.077	24.54566873
651.408	24.5430255
651.739	24.54038227
652.071	24.53773105
652.402	24.53508782
652.733	24.53244459
653.064	24.52980136
653.395	24.52715813
653.725	24.52452289
654.056	24.52187966
654.387	24.51923643
654.718	24.5165932
655.048	24.51347308
655.379	24.5103435
655.71	24.50721393
656.04	24.50409381
656.371	24.50096423
656.701	24.49784411
657.031	24.49472399
657.362	24.49159441
657.692	24.48847429
658.022	24.48535417
658.352	24.48223405
658.682	24.47911393
659.012	24.47599381
659.342	24.47287369
659.672	24.46975357
660.002	24.46663771
660.332	24.46352185
660.662	24.460406
660.992	24.45729014
661.322	24.45417428
661.651	24.45106787
661.981	24.44795201
662.31	24.44484559
662.64	24.44172974
662.969	24.43862332
663.299	24.43550746
663.628	24.43240105
663.958	24.42928519
664.287	24.42617878
664.616	24.42307236
664.945	24.42282417
665.274	24.42257598
665.603	24.42232779
665.932	24.4220796
666.261	24.42183142
666.59	24.42158323
666.919	24.42133504
667.248	24.42108685
667.577	24.42083866
667.905	24.42059122
668.234	24.42034304
668.563	24.42009485
668.891	24.41984741
669.22	24.41959922
669.548	24.41935179
669.877	24.4243531
670.205	24.42933921
670.533	24.43432532
670.862	24.43932663
671.19	24.44431274
671.518	24.44929885
671.846	24.45428495
672.174	24.45927106
672.502	24.46425717
672.83	24.46924328
673.158	24.47422939
673.486	24.4792155
673.814	24.48420161
674.142	24.48918772
674.469	24.49415862
674.797	24.50236393
675.125	24.51056924
675.452	24.51874954
675.78	24.52695485
676.107	24.53513514
676.435	24.54334045
676.762	24.55152074
677.089	24.55970103
677.417	24.56790634
677.744	24.57608664
678.071	24.58426693
678.398	24.59244722
678.725	24.60062751
679.052	24.60880781
679.379	24.6169881
679.706	24.62881696
680.033	24.64064581
680.36	24.65247467
680.686	24.66426735
681.013	24.67609621
681.34	24.68792507
681.666	24.69971775
681.993	24.71154661
682.319	24.72333929
682.646	24.73516815
682.972	24.74696083
683.299	24.75878968
683.625	24.77058237
683.951	24.78237505
684.277	24.79416773
684.604	24.80255438
684.93	24.81091538
685.256	24.81927638
685.582	24.82763738
685.908	24.83599837
686.234	24.84435937
686.559	24.85269473
686.885	24.86105572
687.211	24.86941672
687.537	24.87777772
687.862	24.88611307
688.188	24.89447407
688.513	24.90280943
688.839	24.91117042
689.164	24.91950578
689.49	24.91773172
689.815	24.9159631
690.14	24.91419449
690.466	24.91242043
690.791	24.91065182
691.116	24.9088832
691.441	24.90711459
691.766	24.90534597
692.091	24.90357736
692.416	24.90180874
692.741	24.90004013
693.066	24.89827152
693.39	24.89650834
693.715	24.89473973
694.04	24.89297111
694.364	24.88298291
694.689	24.87296388
695.014	24.86294485
695.338	24.85295664
695.662	24.84296844
695.987	24.83294941
696.311	24.82296121
696.635	24.812973
696.96	24.80295397
697.284	24.79296577
697.608	24.78297757
697.932	24.77298936
698.256	24.76300116
698.58	24.75301296
698.904	24.74302475
699.228	24.73198722
699.552	24.7209497
699.875	24.70994624
700.199	24.69890871
700.523	24.68787118
700.846	24.67686772
701.17	24.66583019
701.493	24.65482673
701.817	24.6437892
702.14	24.63278574
702.463	24.62178228
702.787	24.61074475
703.11	24.59974129
703.433	24.58873783
703.756	24.57773437
704.079	24.5659283
704.402	24.55412223
704.725	24.54231617
705.048	24.5305101
705.371	24.51870403
705.694	24.50689797
706.017	24.4950919
706.34	24.48328583
706.662	24.47151632
706.985	24.45971025
707.308	24.44790419
707.63	24.43613467
707.953	24.42432861
708.275	24.41255909
708.597	24.40078958
708.92	24.38974692
709.242	24.37873844
709.564	24.36772997
709.886	24.3567215
710.208	24.34571303
710.53	24.33470456
710.852	24.32369609
711.174	24.31268762
711.496	24.30167915
711.818	24.29067067
712.14	24.2796622
712.462	24.26865373
712.783	24.25767945
713.105	24.24667098
713.427	24.23566251
713.748	24.22248861
714.07	24.20927368
714.391	24.19609979
714.713	24.18288486
715.034	24.16971097
715.355	24.15653707
715.676	24.14336318
715.998	24.13014825
716.319	24.11697436
716.64	24.10380047
716.961	24.09062657
717.282	24.07745268
717.603	24.06427879
717.924	24.0511049
718.244	24.03797205
718.565	24.00792403
718.886	23.97787601
719.207	23.947828
719.527	23.91787359
719.848	23.88782557
720.168	23.85787116
720.489	23.82782315
720.809	23.79786874
721.129	23.76791433
721.45	23.73786631
721.77	23.7079119
722.09	23.67795749
722.41	23.64800308
722.73	23.61804867
723.05	23.58809426
723.37	23.53232078
723.69	23.4765473
724.01	23.42077382
724.33	23.36500034
724.65	23.30922686
724.97	23.25345338
725.289	23.19785419
725.609	23.14208071
725.928	23.08648152
726.248	23.03070804
726.567	22.97510885
726.887	22.91933537
727.206	22.86373618
727.525	22.80813699
727.845	22.75236351
728.164	22.66253786
728.483	22.57271222
728.802	22.48288658
729.121	22.39306093
729.44	22.30323529
729.759	22.21340965
730.078	22.123584
730.397	22.03375836
730.716	21.94393272
731.034	21.85438866
731.353	21.76456302
731.672	21.67473737
731.99	21.58519331
732.309	21.49536767
732.627	21.40582361
732.946	21.31475504
733.264	21.22397195
733.582	21.13318886
733.901	21.04212029
734.219	20.9513372
734.537	20.8605541
734.855	20.76977101
735.173	20.67898792
735.491	20.58820483
735.809	20.49742174
736.127	20.40663865
736.445	20.31585556
736.763	20.22507247
737.08	20.13457486
737.398	20.04379177
737.716	19.94956446
738.033	19.85563347
738.351	19.76140617
738.668	19.66747517
738.986	19.57324787
739.303	19.47931688
739.62	19.38538588
739.938	19.29115858
740.255	19.19722759
740.572	19.1032966
740.889	19.0093656
741.206	18.91543461
741.523	18.82150362
741.84	18.72757263
742.157	18.63364164
742.474	18.53555775
742.791	18.43747386
743.107	18.33969939
743.424	18.2416155
743.741	18.14353162
744.057	18.04575714
744.374	17.94767326
744.69	17.84989879
745.007	17.7518149
745.323	17.65404043
745.639	17.55626595
745.956	17.45818207
746.272	17.36040759
746.588	17.26263312
746.904	17.16485865
747.22	17.06379593
747.536	16.96273321
747.852	16.86167049
748.168	16.76060777
748.484	16.65954505
748.8	16.55848233
749.115	16.45773943
749.431	16.35667671
749.747	16.25561399
