# Supplementary material for: Ecological drivers of ultraviolet colour evolution in snakes
Source: Nat Commun. 2024 Jun 18;15:5213. doi: 10.1038/s41467-024-49506-4 (PMC11189474; doi:10.1038/s41467-024-49506-4)
Supplement: Supplementary file 8 — Source Data [file 41467_2024_49506_MOESM8_ESM.zip › source_data_files/source_data_FigS3/RAB3482_dorsalwhite_Reflection_15-05-40-269.txt_smoothed.csv]

wavelength	value
250.201	3.150524502
250.581	3.144023819
250.96	3.137540242
251.34	3.131039559
251.719	3.124555983
252.099	3.1180553
252.478	3.111571724
252.858	3.10507104
253.237	3.098587464
253.616	3.092103888
253.996	3.085603205
254.375	3.079119629
254.754	3.072636052
255.133	3.066152476
255.513	3.06020543
255.892	3.054274034
256.271	3.048342638
256.65	3.042411242
257.029	3.036479846
257.408	3.03054845
257.787	3.024617054
258.166	3.018685658
258.544	3.012769912
258.923	3.006838516
259.302	3.00090712
259.681	2.994975724
260.06	2.989044328
260.438	2.98350381
260.817	2.977948635
261.195	2.972408118
261.574	2.966852943
261.953	2.961297767
262.331	2.95575725
262.71	2.950202075
263.088	2.944661557
263.466	2.939121039
263.845	2.933565864
264.223	2.928025347
264.601	2.922484829
264.98	2.916929654
265.358	2.911632056
265.736	2.906334457
266.114	2.901036859
266.492	2.895739261
266.87	2.890441663
267.248	2.885144065
267.626	2.879846466
268.004	2.874548868
268.382	2.86925127
268.76	2.863953672
269.138	2.858656073
269.515	2.85337249
269.893	2.848074892
270.271	2.843123757
270.649	2.838172623
271.026	2.833234587
271.404	2.828283453
271.781	2.823345417
272.159	2.818394282
272.536	2.813456246
272.914	2.808505112
273.291	2.803567076
273.669	2.798615942
274.046	2.793677905
274.423	2.788739869
274.801	2.783788735
275.178	2.783583449
275.555	2.783378163
275.932	2.783172876
276.309	2.78296759
276.686	2.782762304
277.063	2.782557018
277.44	2.782351732
277.817	2.782146445
278.194	2.781941159
278.571	2.781735873
278.948	2.781530587
279.325	2.781325301
279.702	2.781120015
280.078	2.788983052
280.455	2.796867001
280.832	2.804750951
281.208	2.812613988
281.585	2.820497938
281.962	2.828381888
282.338	2.836244925
282.715	2.844128875
283.091	2.851991912
283.467	2.859854949
283.844	2.867738899
284.22	2.875601936
284.596	2.883464974
284.973	2.89802169
285.349	2.912539794
285.725	2.927057898
286.101	2.941576003
286.477	2.956094107
286.853	2.970612211
287.229	2.985130315
287.605	2.99964842
287.981	3.014166524
288.357	3.028684628
288.733	3.043202733
289.109	3.057720837
289.485	3.072238941
289.86	3.092052027
290.236	3.111917948
290.612	3.131783869
290.988	3.15164979
291.363	3.171462876
291.739	3.191328797
292.114	3.211141883
292.49	3.231007803
292.865	3.250820889
293.241	3.27068681
293.616	3.290499896
293.991	3.310312982
294.367	3.330178903
294.742	3.355280046
295.117	3.380381189
295.492	3.405482331
295.868	3.43065041
296.243	3.455751553
296.618	3.480852696
296.993	3.505953838
297.368	3.531054981
297.743	3.556156124
298.118	3.581257266
298.493	3.606358409
298.867	3.631392615
299.242	3.656493758
299.617	3.688521953
299.992	3.720550149
300.366	3.752492936
300.741	3.784521131
301.116	3.816549326
301.49	3.848492113
301.865	3.880520308
302.239	3.912463095
302.614	3.94449129
302.988	3.976434077
303.363	4.008462273
303.737	4.040405059
304.111	4.072347846
304.486	4.14059112
304.86	4.208652412
305.234	4.276713704
305.608	4.344774996
305.982	4.412836287
306.356	4.480897579
306.73	4.548958871
307.104	4.617020163
307.478	4.685081455
307.852	4.753142747
308.226	4.821204038
308.6	4.88926533
308.974	4.957326622
309.348	5.166645039
309.721	5.375403782
310.095	5.584722199
310.469	5.794040617
310.842	6.002799359
311.216	6.212117777
311.59	6.421436194
311.963	6.630194937
312.337	6.839513354
312.71	7.048272097
313.083	7.257030839
313.457	7.466349256
313.83	7.675107999
314.203	7.945514533
314.577	8.216646017
314.95	8.487052551
315.323	8.757459085
315.696	9.027865619
316.069	9.298272153
316.442	9.568678686
316.815	9.83908522
317.188	10.10949175
317.561	10.37989829
317.934	10.65030482
318.307	10.92071136
318.68	11.19111789
319.052	11.47720124
319.425	11.76405363
319.798	12.05090602
320.171	12.33775841
320.543	12.62384176
320.916	12.91069415
321.288	13.1967775
321.661	13.48362989
322.033	13.76971324
322.406	14.05656563
322.778	14.34264898
323.15	14.62873233
323.523	14.91558472
323.895	15.21833005
324.267	15.52107538
324.639	15.8238207
325.012	16.12737986
325.384	16.43012519
325.756	16.73287052
326.128	17.03561584
326.5	17.33836117
326.872	17.6411065
327.244	17.94385182
327.616	18.24659715
327.987	18.54852865
328.359	18.85127397
328.731	19.170557
329.103	19.48984003
329.474	19.80826477
329.846	20.1275478
330.218	20.44683083
330.589	20.76525557
330.961	21.0845386
331.332	21.40296335
331.704	21.72224638
332.075	22.04067112
332.447	22.35995415
332.818	22.67837889
333.189	22.99680363
333.56	23.34615667
333.932	23.69645135
334.303	24.04580439
334.674	24.39515743
335.045	24.74451046
335.416	25.0938635
335.787	25.44321653
336.158	25.79256957
336.529	26.14192261
336.9	26.49127564
337.271	26.84062868
337.642	27.18998171
338.012	27.5383931
338.383	27.84013365
338.754	28.1418742
339.125	28.44361475
339.495	28.74454198
339.866	29.04628253
340.236	29.34720977
340.607	29.64895032
340.977	29.94987755
341.348	30.2516181
341.718	30.55254534
342.089	30.85428589
342.459	31.15521312
342.829	31.45614036
343.199	31.69804687
343.57	31.94060719
343.94	32.18251371
344.31	32.42442023
344.68	32.66632675
345.05	32.90823327
345.42	33.15013979
345.79	33.39204631
346.16	33.63395283
346.53	33.87585934
346.9	34.11776586
347.269	34.35901858
347.639	34.6009251
348.009	34.80327212
348.379	35.00561914
348.748	35.20741928
349.118	35.4097663
349.487	35.61156644
349.857	35.81391346
350.226	36.0157136
350.596	36.21806062
350.965	36.41986076
351.335	36.62220778
351.704	36.82400792
352.073	37.02580806
352.442	37.22760819
352.812	37.37144025
353.181	37.51488357
353.55	37.65832689
353.919	37.80177021
354.288	37.94521353
354.657	38.08865685
355.026	38.23210017
355.395	38.37554349
355.764	38.51898681
356.133	38.66243013
356.501	38.80548471
356.87	38.94892803
357.239	39.09237135
357.608	39.17723788
357.976	39.26187441
358.345	39.34674094
358.713	39.43137748
359.082	39.516244
359.45	39.60088054
359.819	39.68574706
360.187	39.7703836
360.556	39.85525012
360.924	39.93988666
361.292	40.02452319
361.661	40.10938972
362.029	40.19402625
362.397	40.25338203
362.765	40.31273782
363.133	40.3720936
363.501	40.43144938
363.869	40.49080516
364.237	40.55016094
364.605	40.60951672
364.973	40.6688725
365.341	40.72822828
365.709	40.78758406
366.076	40.84677855
366.444	40.90613433
366.812	40.96549011
367.179	41.01098581
367.547	41.05660548
367.915	41.10222515
368.282	41.14772085
368.65	41.19334052
369.017	41.23883622
369.384	41.28433192
369.752	41.32995159
370.119	41.37544729
370.486	41.42094299
370.854	41.46656266
371.221	41.51205837
371.588	41.55755407
371.955	41.59347645
372.322	41.62939883
372.689	41.66532121
373.056	41.7012436
373.423	41.73716598
373.79	41.77308836
374.157	41.80901074
374.524	41.84493312
374.891	41.88085551
375.257	41.91668001
375.624	41.95260239
375.991	41.98852477
376.357	42.02434927
376.724	42.05016136
377.091	42.07597344
377.457	42.10171519
377.824	42.12752727
378.19	42.15326903
378.556	42.17901078
378.923	42.20482286
379.289	42.23056461
379.655	42.25630636
380.022	42.28211845
380.388	42.3078602
380.754	42.33360195
381.12	42.3593437
381.486	42.37337484
381.852	42.38740599
382.218	42.40143713
382.584	42.41546828
382.95	42.42949943
383.316	42.44353057
383.682	42.45756172
384.047	42.47155452
384.413	42.48558567
384.779	42.49961682
385.145	42.51364796
385.51	42.52764077
385.876	42.54167191
386.241	42.54367522
386.607	42.54568402
386.972	42.54768732
387.338	42.54969612
387.703	42.55169943
388.068	42.55370273
388.434	42.55571153
388.799	42.55771484
389.164	42.55971814
389.529	42.56172145
389.894	42.56372476
390.26	42.56573355
390.625	42.56773686
390.99	42.55998384
391.355	42.55223083
391.72	42.54447781
392.084	42.53674604
392.449	42.52899302
392.814	42.52124001
393.179	42.51348699
393.544	42.50573398
393.908	42.4980022
394.273	42.49024919
394.637	42.48251741
395.002	42.4747644
395.366	42.46703262
395.731	42.45603771
396.095	42.44507293
396.46	42.43407802
396.824	42.42311323
397.188	42.41214844
397.553	42.40115354
397.917	42.39018875
398.281	42.37922396
398.645	42.36825918
399.009	42.35729439
399.373	42.34632961
399.737	42.33536482
400.101	42.32440003
400.465	42.31577989
400.829	42.30715975
401.193	42.29853962
401.557	42.28991948
401.921	42.28129934
402.284	42.27270288
402.648	42.26408274
403.012	42.2554626
403.375	42.24686614
403.739	42.238246
404.102	42.22964955
404.466	42.22102941
404.829	42.21243295
405.193	42.21796323
405.556	42.22347831
405.92	42.22900859
406.283	42.23452367
406.646	42.24003876
407.009	42.24555385
407.372	42.25106893
407.735	42.25658402
408.099	42.26211429
408.462	42.26762938
408.825	42.27314446
409.187	42.27864436
409.55	42.28415944
409.913	42.30855116
410.276	42.33294288
410.639	42.3573346
411.002	42.38172631
411.364	42.40605084
411.727	42.43044256
412.09	42.45483427
412.452	42.4791588
412.815	42.50355052
413.177	42.52787504
413.54	42.55226676
413.902	42.57659128
414.264	42.6009158
414.627	42.63637002
414.989	42.67172657
415.351	42.70708313
415.713	42.74243968
416.076	42.7778939
416.438	42.81325045
416.8	42.848607
417.162	42.88396355
417.524	42.9193201
417.886	42.95467665
418.248	42.9900332
418.609	43.02529208
418.971	43.06064863
419.333	43.11197756
419.695	43.16330648
420.056	43.21449361
420.418	43.26582254
420.78	43.31715146
421.141	43.36833859
421.503	43.41966752
421.864	43.47085465
422.226	43.52218357
422.587	43.5733707
422.949	43.62469963
423.31	43.67588676
423.671	43.72707389
424.032	43.79374177
424.394	43.86059432
424.755	43.9272622
425.116	43.99393008
425.477	44.06059796
425.838	44.12726583
426.199	44.19393371
426.56	44.26060159
426.921	44.32726947
427.282	44.39393734
427.642	44.46042055
428.003	44.52708842
428.364	44.5937563
428.725	44.66157737
429.085	44.72921057
429.446	44.79703164
429.806	44.86466484
430.167	44.9324859
430.527	45.0001191
430.888	45.06794017
431.248	45.13557337
431.608	45.20320657
431.969	45.27102764
432.329	45.33866083
432.689	45.40629403
433.049	45.47392723
433.41	45.52799731
433.77	45.58191761
434.13	45.63583791
434.49	45.68975821
434.85	45.74367851
435.21	45.79759882
435.57	45.85151912
435.929	45.90528964
436.289	45.95920994
436.649	46.01313024
437.009	46.06705054
437.368	46.12082106
437.728	46.17474136
438.088	46.21750399
438.447	46.26014784
438.807	46.30291047
439.166	46.34555431
439.525	46.38819816
439.885	46.43096079
440.244	46.47360463
440.603	46.51624847
440.963	46.5590111
441.322	46.60165495
441.681	46.64429879
442.04	46.68694264
442.399	46.72958648
442.758	46.76722742
443.117	46.80486837
443.476	46.84250931
443.835	46.88015025
444.194	46.9177912
444.553	46.95543214
444.912	46.99307308
445.27	47.03060918
445.629	47.06825012
445.988	47.10589106
446.346	47.14342716
446.705	47.1810681
447.063	47.2186042
447.422	47.251459
447.78	47.2842223
448.139	47.31707711
448.497	47.3498404
448.855	47.38260369
449.214	47.4154585
449.572	47.44822179
449.93	47.48098508
450.288	47.51374837
450.646	47.54651166
451.004	47.57927495
451.362	47.61203824
451.72	47.64480154
452.078	47.66460048
452.436	47.68439943
452.794	47.70419838
453.152	47.72399733
453.509	47.74374098
453.867	47.76353993
454.225	47.78333887
454.582	47.80308252
454.94	47.82288147
455.297	47.84262511
455.655	47.86242406
456.012	47.88216771
456.37	47.90196666
456.727	47.91673459
457.084	47.93150252
457.442	47.94631181
457.799	47.96107974
458.156	47.97584767
458.513	47.9906156
458.87	48.00538353
459.227	48.02015146
459.585	48.03496076
459.941	48.04968733
460.298	48.06445526
460.655	48.07922319
461.012	48.09399112
461.369	48.13377703
461.726	48.17356294
462.082	48.2132374
462.439	48.25302331
462.796	48.29280922
463.152	48.33248368
463.509	48.37226959
463.865	48.41194406
464.222	48.45172997
464.578	48.49140443
464.935	48.53119034
465.291	48.57086481
465.647	48.61053927
466.003	48.65021374
466.36	48.71753609
466.716	48.78466986
467.072	48.85180363
467.428	48.9189374
467.784	48.98607117
468.14	49.05320494
468.496	49.12033871
468.852	49.18747248
469.208	49.25460625
469.563	49.32155145
469.919	49.38868522
470.275	49.45581899
470.631	49.52295276
470.986	49.58989795
471.342	49.71892928
471.697	49.84759815
472.053	49.97662947
472.408	50.10529834
472.764	50.23432966
473.119	50.36299854
473.474	50.49166741
473.83	50.62069873
474.185	50.74936761
474.54	50.87803648
474.895	51.00670535
475.25	51.13537423
475.605	51.2640431
475.96	51.39271197
476.315	51.58356586
476.67	51.77441975
477.025	51.96527365
477.38	52.15612754
477.735	52.34698143
478.09	52.53783532
478.444	52.72815159
478.799	52.91900548
479.154	53.10985937
479.508	53.30017565
479.863	53.49102954
480.217	53.68134581
480.572	53.8721997
480.926	54.06251597
481.281	54.23919112
481.635	54.41536859
481.989	54.59154605
482.343	54.76772352
482.698	54.94439867
483.052	55.12057614
483.406	55.2967536
483.76	55.47293107
484.114	55.64910854
484.468	55.82528601
484.822	56.00146348
485.176	56.17764095
485.53	56.35381841
485.883	56.52949821
486.237	56.67060063
486.591	56.81170305
486.944	56.95240688
487.298	57.0935093
487.652	57.23461173
488.005	57.37531556
488.359	57.51641798
488.712	57.65712181
489.065	57.79782564
489.419	57.93892806
489.772	58.07963189
490.125	58.22033572
490.479	58.36143814
490.832	58.50214197
491.185	58.62221854
491.538	58.7422951
491.891	58.86237167
492.244	58.98244823
492.597	59.1025248
492.95	59.22260137
493.303	59.34267793
493.656	59.4627545
494.008	59.58249091
494.361	59.70256747
494.714	59.82264404
495.066	59.94238045
495.419	60.06245701
495.772	60.18253358
496.124	60.30351824
496.477	60.42484661
496.829	60.54583127
497.181	60.66681593
497.534	60.7881443
497.886	60.90912896
498.238	61.03011362
498.59	61.15109829
498.943	61.27242665
499.295	61.39341132
499.647	61.51439598
499.999	61.63538064
500.351	61.7563653
500.703	61.87734996
501.055	61.92182338
501.407	61.9662968
501.758	62.01064388
502.11	62.0551173
502.462	62.09959072
502.813	62.14393779
503.165	62.18841121
503.517	62.23288463
503.868	62.27723171
504.22	62.32170513
504.571	62.3660522
504.923	62.41052562
505.274	62.4548727
505.625	62.49921977
505.976	62.53285286
506.328	62.56658176
506.679	62.60021485
507.03	62.63384793
507.381	62.66748102
507.732	62.7011141
508.083	62.73474718
508.434	62.76838027
508.785	62.80201335
509.136	62.83564644
509.487	62.86927952
509.837	62.90281678
510.188	62.93644987
510.539	62.97008295
510.89	63.02545868
511.24	63.08067664
511.591	63.13605237
511.941	63.19127033
512.292	63.24664605
512.642	63.30186401
512.992	63.35708198
513.343	63.4124577
513.693	63.46767566
514.043	63.52289362
514.393	63.57811159
514.744	63.63348731
515.094	63.68870527
515.444	63.74392323
515.794	63.85887797
516.144	63.97383271
516.494	64.08878745
516.844	64.20374218
517.193	64.31836848
517.543	64.43332322
517.893	64.54827795
518.243	64.66323269
518.592	64.77785899
518.942	64.89281372
519.291	65.00744002
519.641	65.12239476
519.99	65.23702105
520.34	65.35197579
520.689	65.42197443
521.039	65.49217364
521.388	65.56217229
521.737	65.63217093
522.086	65.70216957
522.436	65.77236879
522.785	65.84236743
523.134	65.91236607
523.483	65.98236472
523.832	66.05236336
524.181	66.122362
524.53	66.19236064
524.878	66.26215872
525.227	66.33215736
525.576	66.38332645
525.925	66.43449554
526.273	66.48551801
526.622	66.5366871
526.97	66.58770957
527.319	66.63887866
527.667	66.68990113
528.016	66.74107022
528.364	66.79209269
528.713	66.84326178
529.061	66.89428425
529.409	66.94530672
529.757	66.99632919
530.106	67.04749828
530.454	67.11807088
530.802	67.18864348
531.15	67.25921609
531.498	67.32978869
531.846	67.40036129
532.194	67.47093389
532.541	67.5413037
532.889	67.6118763
533.237	67.6824489
533.585	67.75302151
533.932	67.82339131
534.28	67.89396392
534.627	67.96433372
534.975	68.03490632
535.322	68.07177117
535.67	68.10874226
536.017	68.14560711
536.365	68.1825782
536.712	68.21944305
537.059	68.25630789
537.406	68.29317274
537.754	68.33014383
538.101	68.36700868
538.448	68.40387353
538.795	68.44073838
539.142	68.47760323
539.489	68.51446807
539.836	68.55133292
540.182	68.52152221
540.529	68.49162533
540.876	68.46172846
541.223	68.43183158
541.569	68.40202087
541.916	68.37212399
542.262	68.34231328
542.609	68.3124164
542.955	68.28260569
543.302	68.25270881
543.648	68.2228981
543.995	68.19300122
544.341	68.16319051
544.687	68.13337979
545.033	67.89971067
545.379	67.66604155
545.726	67.43169709
546.072	67.19802797
546.418	66.96435886
546.764	66.73068974
547.109	66.49769597
547.455	66.26402685
547.801	66.03035773
548.147	65.79668861
548.493	65.56301949
548.838	65.33002572
549.184	65.0963566
549.53	64.86268748
549.875	64.63214547
550.221	64.40093521
550.566	64.1703932
550.912	63.93918294
551.257	63.70864093
551.602	63.47809891
551.948	63.24688865
552.293	63.01634664
552.638	62.78580462
552.983	62.5552626
553.328	62.32472059
553.673	62.09417857
554.018	61.86363655
554.363	61.63309454
554.708	61.41028506
555.053	61.18747559
555.398	60.96466611
555.743	60.74185664
556.087	60.51969299
556.432	60.29688351
556.777	60.07407404
557.121	59.85191039
557.466	59.62910091
557.81	59.40693726
558.155	59.18412779
558.499	58.96196414
558.843	58.73980049
559.188	58.51699101
559.532	58.26711728
559.876	58.01724355
560.22	57.76736981
560.564	57.51749608
560.908	57.26762235
561.252	57.01774861
561.596	56.76787488
561.94	56.51800115
562.284	56.26812741
562.628	56.01825368
562.972	55.76837994
563.316	55.51850621
563.659	55.26935886
564.003	55.01948512
564.347	54.78906657
564.69	54.55931785
565.034	54.3288993
565.377	54.09915057
565.721	53.86873202
566.064	53.6389833
566.407	53.40923457
566.751	53.17881602
567.094	52.9490673
567.437	52.71931857
567.78	52.48956984
568.123	52.25982112
568.466	52.03007239
568.809	51.80032366
569.152	51.68572546
569.495	51.57112726
569.838	51.45652906
570.181	51.34193086
570.524	51.22733266
570.866	51.11306857
571.209	50.99847037
571.552	50.88387217
571.894	50.76960807
572.237	50.65500987
572.579	50.54074578
572.922	50.42614758
573.264	50.31188348
573.606	50.19761939
573.949	50.11704134
574.291	50.03669821
574.633	49.95635508
574.975	49.87601195
575.317	49.79566882
575.659	49.71532569
576.001	49.63498255
576.343	49.55463942
576.685	49.47429629
577.027	49.39395316
577.369	49.31361003
577.711	49.2332669
578.053	49.15292377
578.394	49.07281556
578.736	49.01565444
579.078	48.95849331
579.419	48.90149933
579.761	48.8443382
580.102	48.78734421
580.443	48.73035022
580.785	48.6731891
581.126	48.61619511
581.467	48.55920112
581.809	48.50204
582.15	48.44504601
582.491	48.38805202
582.832	48.33105803
583.173	48.27406405
583.514	48.23082529
583.855	48.18758653
584.196	48.14434776
584.537	48.101109
584.877	48.05799704
585.218	48.01475828
585.559	47.97151952
585.899	47.92840756
586.24	47.8851688
586.581	47.84193004
586.921	47.79881808
587.262	47.75557932
587.602	47.71246736
587.942	47.6693554
588.283	47.6475756
588.623	47.62585967
588.963	47.60414375
589.303	47.58242782
589.644	47.56064803
589.984	47.5389321
590.324	47.51721617
590.664	47.49550025
591.004	47.47378432
591.343	47.45213226
591.683	47.43041634
592.023	47.40870041
592.363	47.38698449
592.703	47.36526856
593.042	47.36053611
593.382	47.35578969
593.721	47.35105724
594.061	47.34631083
594.4	47.34157837
594.74	47.33683196
595.079	47.33209951
595.418	47.32736706
595.758	47.32262064
596.097	47.31788819
596.436	47.31315574
596.775	47.30842328
597.114	47.30369083
597.453	47.29895838
597.792	47.29542063
598.131	47.29188289
598.47	47.28834515
598.809	47.28480741
599.148	47.28126967
599.487	47.27773192
599.825	47.27420462
600.164	47.27066688
600.503	47.26712913
600.841	47.26360183
601.18	47.26006409
601.518	47.25653678
601.856	47.25300947
602.195	47.24947173
602.533	47.23617428
602.871	47.22287683
603.21	47.20954004
603.548	47.19624259
603.886	47.18294514
604.224	47.16964769
604.562	47.15635024
604.9	47.14305279
605.238	47.12975534
605.576	47.11645789
605.914	47.10316044
606.252	47.08986299
606.589	47.07660488
606.927	47.06330743
607.265	47.04446118
607.602	47.02567068
607.94	47.00682443
608.277	46.98803393
608.615	46.96918768
608.952	46.95039718
609.289	46.93160669
609.627	46.91276043
609.964	46.89396994
610.301	46.87517944
610.638	46.85638895
610.976	46.83754269
611.313	46.8187522
611.65	46.7999617
611.987	46.77866233
612.324	46.75736296
612.66	46.73612679
612.997	46.71482743
613.334	46.69352806
613.671	46.67222869
614.007	46.65099252
614.344	46.62969315
614.681	46.60839378
615.017	46.58715761
615.354	46.56585824
615.69	46.54462208
616.027	46.52332271
616.363	46.50208654
616.699	46.47859864
617.035	46.45511074
617.372	46.43155294
617.708	46.40806504
618.044	46.38457714
618.38	46.36108924
618.716	46.33760134
619.052	46.31411344
619.388	46.29062554
619.724	46.26713764
620.06	46.24364975
620.395	46.22023175
620.731	46.19674385
621.067	46.17325595
621.402	46.14667617
621.738	46.12001703
622.073	46.09343725
622.409	46.06677812
622.744	46.04019833
623.08	46.0135392
623.415	45.98695941
623.75	45.96037962
624.086	45.93372049
624.421	45.9071407
624.756	45.88056091
625.091	45.85398113
625.426	45.82740134
625.761	45.80082155
626.096	45.77827903
626.431	45.75573651
626.766	45.73319399
627.1	45.71071875
627.435	45.68817623
627.77	45.66563371
628.105	45.64309119
628.439	45.62061596
628.774	45.59807344
629.108	45.57559821
629.443	45.55305568
629.777	45.53058045
630.111	45.50810522
630.446	45.4855627
630.78	45.47047203
631.114	45.45538136
631.448	45.44029068
631.783	45.42515483
632.117	45.41006416
632.451	45.39497348
632.785	45.37988281
633.118	45.36483732
633.452	45.34974665
633.786	45.33465598
634.12	45.3195653
634.454	45.30447463
634.787	45.28942914
635.121	45.27433847
635.455	45.26133124
635.788	45.24836296
636.122	45.23535574
636.455	45.22238746
636.788	45.20941918
637.122	45.19641196
637.455	45.18344368
637.788	45.1704754
638.121	45.15750712
638.454	45.14453884
638.788	45.13153162
639.121	45.11856334
639.454	45.10559506
639.787	45.09262678
640.119	45.07960199
640.452	45.06653797
640.785	45.05347395
641.118	45.04040993
641.45	45.02738514
641.783	45.01432112
642.116	45.0012571
642.448	44.98823232
642.781	44.9751683
643.113	44.96214351
643.446	44.94907949
643.778	44.9360547
644.11	44.92302991
644.442	44.91000513
644.775	44.89694111
645.107	44.88434042
645.439	44.87173973
645.771	44.85913904
646.103	44.84653835
646.435	44.83393767
646.767	44.82133698
647.099	44.80873629
647.431	44.7961356
647.762	44.78357287
648.094	44.77097218
648.426	44.75837149
648.757	44.74580876
649.089	44.73320807
649.42	44.72064534
649.752	44.70804465
650.083	44.69803886
650.415	44.68800284
650.746	44.67799705
651.077	44.66799126
651.408	44.65798547
651.739	44.64797969
652.071	44.63794367
652.402	44.62793788
652.733	44.61793209
653.064	44.6079263
653.395	44.59792051
653.725	44.58794495
654.056	44.57793916
654.387	44.56793337
654.718	44.55792758
655.048	44.54806173
655.379	44.53816597
655.71	44.52827022
656.04	44.51840436
656.371	44.5085086
656.701	44.49864274
657.031	44.48877689
657.362	44.47888113
657.692	44.46901527
658.022	44.45914941
658.352	44.44928356
658.682	44.4394177
659.012	44.42955184
659.342	44.41968598
659.672	44.40982012
660.002	44.39969692
660.332	44.38957372
660.662	44.37945053
660.992	44.36932733
661.322	44.35920413
661.651	44.34911161
661.981	44.33898841
662.31	44.32889589
662.64	44.31877269
662.969	44.30868017
663.299	44.29855697
663.628	44.28846444
663.958	44.27834125
664.287	44.26824872
664.616	44.2581562
664.945	44.25111526
665.274	44.24407432
665.603	44.23703337
665.932	44.22999243
666.261	44.22295149
666.59	44.21591054
666.919	44.2088696
667.248	44.20182866
667.577	44.19478772
667.905	44.18776817
668.234	44.18072723
668.563	44.17368629
668.891	44.16666675
669.22	44.1596258
669.548	44.15260626
669.877	44.15014145
670.205	44.14768414
670.533	44.14522682
670.862	44.14276202
671.19	44.1403047
671.518	44.13784738
671.846	44.13539007
672.174	44.13293275
672.502	44.13047544
672.83	44.12801812
673.158	44.12556081
673.486	44.12310349
673.814	44.12064618
674.142	44.11818886
674.469	44.11573904
674.797	44.11483886
675.125	44.11393867
675.452	44.11304124
675.78	44.11214106
676.107	44.11124362
676.435	44.11034344
676.762	44.109446
677.089	44.10854856
677.417	44.10764838
677.744	44.10675094
678.071	44.10585351
678.398	44.10495607
678.725	44.10405863
679.052	44.1031612
679.379	44.10226376
679.706	44.10490621
680.033	44.10754866
680.36	44.11019112
680.686	44.11282549
681.013	44.11546794
681.34	44.11811039
681.666	44.12074476
681.993	44.12338722
682.319	44.12602159
682.646	44.12866404
682.972	44.13129841
683.299	44.13394086
683.625	44.13657524
683.951	44.13920961
684.277	44.14184398
684.604	44.13927509
684.93	44.13671406
685.256	44.13415302
685.582	44.13159199
685.908	44.12903096
686.234	44.12646992
686.559	44.12391674
686.885	44.12135571
687.211	44.11879468
687.537	44.11623364
687.862	44.11368047
688.188	44.11111943
688.513	44.10856626
688.839	44.10600522
689.164	44.10345204
689.49	44.08725341
689.815	44.07110446
690.14	44.05495551
690.466	44.03875687
690.791	44.02260793
691.116	44.00645898
691.441	43.99031003
691.766	43.97416108
692.091	43.95801213
692.416	43.94186318
692.741	43.92571424
693.066	43.90956529
693.39	43.89346603
693.715	43.87731708
694.04	43.86116813
694.364	43.83523928
694.689	43.80923041
695.014	43.78322153
695.338	43.75729268
695.662	43.73136383
695.987	43.70535495
696.311	43.6794261
696.635	43.65349725
696.96	43.62748837
697.284	43.60155952
697.608	43.57563067
697.932	43.54970182
698.256	43.52377297
698.58	43.49784412
698.904	43.47191527
699.228	43.44773169
699.552	43.42354811
699.875	43.39943917
700.199	43.37525558
700.523	43.351072
700.846	43.32696306
701.17	43.30277948
701.493	43.27867054
701.817	43.25448696
702.14	43.23037802
702.463	43.20626907
702.787	43.18208549
703.11	43.15797655
703.433	43.13386761
703.756	43.10975867
704.079	43.08775479
704.402	43.06575091
704.725	43.04374703
705.048	43.02174315
705.371	42.99973927
705.694	42.97773539
706.017	42.95573151
706.34	42.93372763
706.662	42.91179188
706.985	42.889788
707.308	42.86778412
707.63	42.84584836
707.953	42.82384449
708.275	42.80190873
708.597	42.77997297
708.92	42.75872306
709.242	42.73753893
709.564	42.71635481
709.886	42.69517068
710.208	42.67398655
710.53	42.65280243
710.852	42.6316183
711.174	42.61043418
711.496	42.58925005
711.818	42.56806592
712.14	42.5468818
712.462	42.52569767
712.783	42.50457933
713.105	42.48339521
713.427	42.46221108
713.748	42.43674556
714.07	42.41120071
714.391	42.38573519
714.713	42.36019033
715.034	42.33472481
715.355	42.30925929
715.676	42.28379377
715.998	42.25824892
716.319	42.2327834
716.64	42.20731788
716.961	42.18185235
717.282	42.15638683
717.603	42.13092131
717.924	42.10545579
718.244	42.0800696
718.565	42.03739724
718.886	41.99472488
719.207	41.95205252
719.527	41.90951309
719.848	41.86684073
720.168	41.8243013
720.489	41.78162894
720.809	41.73908952
721.129	41.69655009
721.45	41.65387773
721.77	41.6113383
722.09	41.56879888
722.41	41.52625945
722.73	41.48372003
723.05	41.4411806
723.37	41.36727699
723.69	41.29337338
724.01	41.21946977
724.33	41.14556616
724.65	41.07166255
724.97	40.99775894
725.289	40.92408628
725.609	40.85018267
725.928	40.77651
726.248	40.70260639
726.567	40.62893373
726.887	40.55503012
727.206	40.48135746
727.525	40.4076848
727.845	40.33378119
728.164	40.21743857
728.483	40.10109596
728.802	39.98475334
729.121	39.86841073
729.44	39.75206811
729.759	39.63572549
730.078	39.51938288
730.397	39.40304026
730.716	39.28669765
731.034	39.17071974
731.353	39.05437713
731.672	38.93803451
731.99	38.82205661
732.309	38.70571399
732.627	38.58973609
732.946	38.47112786
733.264	38.35289145
733.582	38.23465503
733.901	38.11604681
734.219	37.9978104
734.537	37.87957398
734.855	37.76133757
735.173	37.64310116
735.491	37.52486475
735.809	37.40662833
736.127	37.28839192
736.445	37.17015551
736.763	37.0519191
737.08	36.9340545
737.398	36.81581808
737.716	36.69310841
738.033	36.57078462
738.351	36.44807495
738.668	36.32575116
738.986	36.20304149
739.303	36.0807177
739.62	35.95839391
739.938	35.83568424
740.255	35.71336046
740.572	35.59103667
740.889	35.46871288
741.206	35.34638909
741.523	35.2240653
741.84	35.10174151
742.157	34.97941772
742.474	34.85210558
742.791	34.72479345
743.107	34.59788293
743.424	34.47057079
743.741	34.34325866
744.057	34.21634814
744.374	34.089036
744.69	33.96212548
745.007	33.83481335
745.323	33.70790283
745.639	33.58099231
745.956	33.45368017
746.272	33.32676965
746.588	33.19985914
746.904	33.07294862
747.22	32.94224266
747.536	32.8115367
747.852	32.68083074
748.168	32.55012478
748.484	32.41941882
748.8	32.28871286
749.115	32.15842053
749.431	32.02771457
749.747	31.89700861
