# Supplementary material for: Ecological drivers of ultraviolet colour evolution in snakes
Source: Nat Commun. 2024 Jun 18;15:5213. doi: 10.1038/s41467-024-49506-4 (PMC11189474; doi:10.1038/s41467-024-49506-4)
Supplement: Supplementary file 8 — Source Data [file 41467_2024_49506_MOESM8_ESM.zip › source_data_files/source_data_FigS3/RAB3409_ventralwhite_Reflection_14-40-41-187.txt_smoothed.csv]

wavelength	value
250.201	-0.750457806
250.581	-0.752793259
250.96	-0.755122566
251.34	-0.75745802
251.719	-0.759787327
252.099	-0.76212278
252.478	-0.764452088
252.858	-0.766787541
253.237	-0.769116848
253.616	-0.771446156
253.996	-0.773781609
254.375	-0.776110916
254.754	-0.778440224
255.133	-0.780769531
255.513	-0.782880603
255.892	-0.78498612
256.271	-0.787091637
256.65	-0.789197154
257.029	-0.791302671
257.408	-0.793408188
257.787	-0.795513705
258.166	-0.797619222
258.544	-0.799719183
258.923	-0.8018247
259.302	-0.803930217
259.681	-0.806035734
260.06	-0.808141251
260.438	-0.810195615
260.817	-0.812255415
261.195	-0.814309779
261.574	-0.816369578
261.953	-0.818429377
262.331	-0.820483741
262.71	-0.82254354
263.088	-0.824597905
263.466	-0.826652269
263.845	-0.828712068
264.223	-0.830766432
264.601	-0.832820797
264.98	-0.834880596
265.358	-0.836974095
265.736	-0.839067595
266.114	-0.841161095
266.492	-0.843254594
266.87	-0.845348094
267.248	-0.847441594
267.626	-0.849535093
268.004	-0.851628593
268.382	-0.853722093
268.76	-0.855815592
269.138	-0.857909092
269.515	-0.859997053
269.893	-0.862090553
270.271	-0.863985472
270.649	-0.865880391
271.026	-0.867770296
271.404	-0.869665215
271.781	-0.871555121
272.159	-0.87345004
272.536	-0.875339946
272.914	-0.877234864
273.291	-0.87912477
273.669	-0.881019689
274.046	-0.882909595
274.423	-0.884799501
274.801	-0.88669442
275.178	-0.886180789
275.555	-0.885667158
275.932	-0.885153527
276.309	-0.884639896
276.686	-0.884126265
277.063	-0.883612634
277.44	-0.883099003
277.817	-0.882585372
278.194	-0.882071741
278.571	-0.88155811
278.948	-0.881044479
279.325	-0.880530848
279.702	-0.880017217
280.078	-0.871039192
280.455	-0.86203729
280.832	-0.853035388
281.208	-0.844057364
281.585	-0.835055462
281.962	-0.82605356
282.338	-0.817075535
282.715	-0.808073633
283.091	-0.799095609
283.467	-0.790117584
283.844	-0.781115682
284.22	-0.772137658
284.596	-0.763159634
284.973	-0.734814671
285.349	-0.706544895
285.725	-0.678275118
286.101	-0.650005342
286.477	-0.621735565
286.853	-0.593465788
287.229	-0.565196012
287.605	-0.536926235
287.981	-0.508656459
288.357	-0.480386682
288.733	-0.452116905
289.109	-0.423847129
289.485	-0.395577352
289.86	-0.344315165
290.236	-0.292916278
290.612	-0.241517392
290.988	-0.190118505
291.363	-0.138856318
291.739	-0.087457431
292.114	-0.036195244
292.49	0.015203643
292.865	0.06646583
293.241	0.117864717
293.616	0.169126904
293.991	0.220389092
294.367	0.271787978
294.742	0.344141542
295.117	0.416495107
295.492	0.488848671
295.868	0.561395178
296.243	0.633748742
296.618	0.706102307
296.993	0.778455871
297.368	0.850809435
297.743	0.923162999
298.118	0.995516564
298.493	1.067870128
298.867	1.140030749
299.242	1.212384314
299.617	1.302151354
299.992	1.391918395
300.366	1.481446057
300.741	1.571213097
301.116	1.660980138
301.49	1.7505078
301.865	1.84027484
302.239	1.929802502
302.614	2.019569543
302.988	2.109097205
303.363	2.198864245
303.737	2.288391907
304.111	2.377919569
304.486	2.481713919
304.86	2.585231485
305.234	2.688749051
305.608	2.792266617
305.982	2.895784182
306.356	2.999301748
306.73	3.102819314
307.104	3.20633688
307.478	3.309854445
307.852	3.413372011
308.226	3.516889577
308.6	3.620407142
308.974	3.723924708
309.348	3.839248354
309.721	3.954263647
310.095	4.069587292
310.469	4.184910938
310.842	4.299926231
311.216	4.415249877
311.59	4.530573522
311.963	4.645588815
312.337	4.760912461
312.71	4.875927754
313.083	4.990943048
313.457	5.106266693
313.83	5.221281986
314.203	5.3400521
314.577	5.459140632
314.95	5.577910746
315.323	5.696680859
315.696	5.815450973
316.069	5.934221087
316.442	6.0529912
316.815	6.171761314
317.188	6.290531427
317.561	6.409301541
317.934	6.528071655
318.307	6.646841768
318.68	6.765611882
319.052	6.879439138
319.425	6.993572381
319.798	7.107705624
320.171	7.221838867
320.543	7.335666123
320.916	7.449799366
321.288	7.563626622
321.661	7.677759865
322.033	7.79158712
322.406	7.905720364
322.778	8.019547619
323.15	8.133374875
323.523	8.247508118
323.895	8.356063709
324.267	8.4646193
324.639	8.573174891
325.012	8.682022298
325.384	8.790577889
325.756	8.89913348
326.128	9.007689071
326.5	9.116244662
326.872	9.224800253
327.244	9.333355844
327.616	9.441911434
327.987	9.550175209
328.359	9.6587308
328.731	9.766966278
329.103	9.875201755
329.474	9.983146277
329.846	10.09138175
330.218	10.19961723
330.589	10.30756175
330.961	10.41579723
331.332	10.52374175
331.704	10.63197723
332.075	10.73992175
332.447	10.84815723
332.818	10.95610175
333.189	11.06404627
333.56	11.17618502
333.932	11.28862602
334.303	11.40076476
334.674	11.51290351
335.045	11.62504225
335.416	11.73718099
335.787	11.84931974
336.158	11.96145848
336.529	12.07359722
336.9	12.18573597
337.271	12.29787471
337.642	12.41001345
338.012	12.52184993
338.383	12.6398539
338.754	12.75785786
339.125	12.87586182
339.495	12.99354772
339.866	13.11155168
340.236	13.22923757
340.607	13.34724153
340.977	13.46492743
341.348	13.58293139
341.718	13.70061728
342.089	13.81862125
342.459	13.93630714
342.829	14.05399303
343.199	14.1772912
343.57	14.3009226
343.94	14.42422076
344.31	14.54751892
344.68	14.67081709
345.05	14.79411525
345.42	14.91741342
345.79	15.04071158
346.16	15.16400974
346.53	15.28730791
346.9	15.41060607
347.269	15.533571
347.639	15.65686916
348.009	15.7823487
348.379	15.90782824
348.748	16.03296865
349.118	16.1584482
349.487	16.2835886
349.857	16.40906815
350.226	16.53420856
350.596	16.6596881
350.965	16.78482851
351.335	16.91030805
351.704	17.03544846
352.073	17.16058887
352.442	17.28572928
352.812	17.40806876
353.181	17.53007759
353.55	17.65208642
353.919	17.77409525
354.288	17.89610409
354.657	18.01811292
355.026	18.14012175
355.395	18.26213059
355.764	18.38413942
356.133	18.50614825
356.501	18.62782644
356.87	18.74983527
357.239	18.8718441
357.608	18.98314764
357.976	19.09414955
358.345	19.2054531
358.713	19.316455
359.082	19.42775855
359.45	19.53876045
359.819	19.650064
360.187	19.7610659
360.556	19.87236945
360.924	19.98337135
361.292	20.09437326
361.661	20.2056768
362.029	20.31667871
362.397	20.40940531
362.765	20.50213192
363.133	20.59485852
363.501	20.68758512
363.869	20.78031172
364.237	20.87303833
364.605	20.96576493
364.973	21.05849153
365.341	21.15121813
365.709	21.24394474
366.076	21.33641937
366.444	21.42914597
366.812	21.52187257
367.179	21.59389886
367.547	21.66612141
367.915	21.73834396
368.282	21.81037025
368.65	21.8825928
369.017	21.9546191
369.384	22.02664539
369.752	22.09886794
370.119	22.17089423
370.486	22.24292052
370.854	22.31514307
371.221	22.38716936
371.588	22.45919566
371.955	22.51313929
372.322	22.56708292
372.689	22.62102655
373.056	22.67497019
373.423	22.72891382
373.79	22.78285745
374.157	22.83680108
374.524	22.89074471
374.891	22.94468835
375.257	22.99848499
375.624	23.05242862
375.991	23.10637226
376.357	23.1601689
376.724	23.19591125
377.091	23.2316536
377.457	23.26729856
377.824	23.30304091
378.19	23.33868587
378.556	23.37433083
378.923	23.41007319
379.289	23.44571815
379.655	23.48136311
380.022	23.51710546
380.388	23.55275042
380.754	23.58839538
381.12	23.62404034
381.486	23.63939627
381.852	23.65475221
382.218	23.67010814
382.584	23.68546408
382.95	23.70082002
383.316	23.71617595
383.682	23.73153189
384.047	23.74684587
384.413	23.7622018
384.779	23.77755774
385.145	23.79291368
385.51	23.80822766
385.876	23.82358359
386.241	23.82208882
386.607	23.82058995
386.972	23.81909518
387.338	23.81759632
387.703	23.81610155
388.068	23.81460677
388.434	23.81310791
388.799	23.81161314
389.164	23.81011837
389.529	23.80862359
389.894	23.80712882
390.26	23.80562996
390.625	23.80413518
390.99	23.79045961
391.355	23.77678403
391.72	23.76310845
392.084	23.74947034
392.449	23.73579477
392.814	23.72211919
393.179	23.70844361
393.544	23.69476803
393.908	23.68112992
394.273	23.66745435
394.637	23.65381624
395.002	23.64014066
395.366	23.62650255
395.731	23.60332984
396.095	23.58022062
396.46	23.55704791
396.824	23.53393869
397.188	23.51082947
397.553	23.48765677
397.917	23.46454755
398.281	23.44143833
398.645	23.41832911
399.009	23.39521989
399.373	23.37211067
399.737	23.34900145
400.101	23.32589223
400.465	23.29643354
400.829	23.26697485
401.193	23.23751616
401.557	23.20805747
401.921	23.17859878
402.284	23.14922102
402.648	23.11976233
403.012	23.09030364
403.375	23.06092588
403.739	23.03146719
404.102	23.00208944
404.466	22.97263075
404.829	22.94325299
405.193	22.91690957
405.556	22.89063853
405.92	22.86429511
406.283	22.83802407
406.646	22.81175303
407.009	22.78548199
407.372	22.75921094
407.735	22.7329399
408.099	22.70659649
408.462	22.68032544
408.825	22.6540544
409.187	22.62785573
409.55	22.60158469
409.913	22.59020068
410.276	22.57881667
410.639	22.56743266
411.002	22.55604865
411.364	22.544696
411.727	22.53331199
412.09	22.52192798
412.452	22.51057533
412.815	22.49919132
413.177	22.48783867
413.54	22.47645466
413.902	22.46510201
414.264	22.45374936
414.627	22.46108615
414.989	22.46840274
415.351	22.47571932
415.713	22.4830359
416.076	22.49037269
416.438	22.49768927
416.8	22.50500586
417.162	22.51232244
417.524	22.51963902
417.886	22.5269556
418.248	22.53427218
418.609	22.54156855
418.971	22.54888513
419.333	22.57568231
419.695	22.60247949
420.056	22.62920265
420.418	22.65599982
420.78	22.682797
421.141	22.70952016
421.503	22.73631734
421.864	22.76304049
422.226	22.78983767
422.587	22.81656082
422.949	22.843358
423.31	22.87008115
423.671	22.89680431
424.032	22.94251895
424.394	22.98836022
424.755	23.03407486
425.116	23.07978951
425.477	23.12550415
425.838	23.17121879
426.199	23.21693343
426.56	23.26264807
426.921	23.30836271
427.282	23.35407735
427.642	23.39966536
428.003	23.44538
428.364	23.49109464
428.725	23.55841069
429.085	23.62554026
429.446	23.6928563
429.806	23.75998587
430.167	23.82730192
430.527	23.89443149
430.888	23.96174753
431.248	24.0288771
431.608	24.09600668
431.969	24.16332272
432.329	24.23045229
432.689	24.29758186
433.049	24.36471143
433.41	24.45332839
433.77	24.54169988
434.13	24.63007136
434.49	24.71844284
434.85	24.80681432
435.21	24.8951858
435.57	24.98355729
435.929	25.07168329
436.289	25.16005477
436.649	25.24842625
437.009	25.33679774
437.368	25.42492374
437.728	25.51329522
438.088	25.60784352
438.447	25.70212919
438.807	25.79667749
439.166	25.89096316
439.525	25.98524882
439.885	26.07979712
440.244	26.17408279
440.603	26.26836845
440.963	26.36291675
441.322	26.45720242
441.681	26.55148808
442.04	26.64577375
442.399	26.74005941
442.758	26.82728983
443.117	26.91452025
443.476	27.00175066
443.835	27.08898108
444.194	27.17621149
444.553	27.26344191
444.912	27.35067232
445.27	27.43765976
445.629	27.52489017
445.988	27.61212059
446.346	27.69910802
446.705	27.78633844
447.063	27.87332587
447.422	27.94977207
447.78	28.02600532
448.139	28.10245152
448.497	28.17868477
448.855	28.25491803
449.214	28.33136423
449.572	28.40759748
449.93	28.48383074
450.288	28.56006399
450.646	28.63629725
451.004	28.7125305
451.362	28.78876376
451.72	28.86499701
452.078	28.92860693
452.436	28.99221685
452.794	29.05582677
453.152	29.11943669
453.509	29.18286893
453.867	29.24647885
454.225	29.31008877
454.582	29.37352101
454.94	29.43713093
455.297	29.50056317
455.655	29.56417308
456.012	29.62760532
456.37	29.69121524
456.727	29.74106022
457.084	29.79090521
457.442	29.84088981
457.799	29.89073479
458.156	29.94057977
458.513	29.99042475
458.87	30.04026974
459.227	30.09011472
459.585	30.14009932
459.941	30.18980468
460.298	30.23964966
460.655	30.28949464
461.012	30.33933963
461.369	30.37832598
461.726	30.41731233
462.082	30.45618948
462.439	30.49517583
462.796	30.53416219
463.152	30.57303934
463.509	30.61202569
463.865	30.65090284
464.222	30.68988919
464.578	30.72876634
464.935	30.76775269
465.291	30.80662984
465.647	30.84550699
466.003	30.88438413
466.36	30.91559607
466.716	30.94672058
467.072	30.97784509
467.428	31.00896959
467.784	31.0400941
468.14	31.07121861
468.496	31.10234312
468.852	31.13346763
469.208	31.16459213
469.563	31.19562921
469.919	31.22675372
470.275	31.25787823
470.631	31.28900274
470.986	31.32003982
471.342	31.3434548
471.697	31.36680401
472.053	31.39021899
472.408	31.4135682
472.764	31.43698319
473.119	31.4603324
473.474	31.48368161
473.83	31.50709659
474.185	31.5304458
474.54	31.55379501
474.895	31.57714422
475.25	31.60049343
475.605	31.62384265
475.96	31.64719186
476.315	31.66173777
476.67	31.67628368
477.025	31.69082959
477.38	31.7053755
477.735	31.71992141
478.09	31.73446732
478.444	31.74897225
478.799	31.76351816
479.154	31.77806407
479.508	31.79256901
479.863	31.80711492
480.217	31.82161986
480.572	31.83616577
480.926	31.8506707
481.281	31.85928999
481.635	31.867885
481.989	31.87648001
482.343	31.88507502
482.698	31.89369431
483.052	31.90228931
483.406	31.91088432
483.76	31.91947933
484.114	31.92807434
484.468	31.93666935
484.822	31.94526436
485.176	31.95385937
485.53	31.96245438
485.883	31.97102511
486.237	31.97452711
486.591	31.97802911
486.944	31.98152123
487.298	31.98502323
487.652	31.98852523
488.005	31.99201735
488.359	31.99551935
488.712	31.99901146
489.065	32.00250357
489.419	32.00600558
489.772	32.00949769
490.125	32.0129898
490.479	32.01649181
490.832	32.01998392
491.185	32.02021026
491.538	32.02043661
491.891	32.02066295
492.244	32.0208893
492.597	32.02111564
492.95	32.02134199
493.303	32.02156833
493.656	32.02179468
494.008	32.02202038
494.361	32.02224673
494.714	32.02247307
495.066	32.02269878
495.419	32.02292512
495.772	32.02315147
496.124	32.01670497
496.477	32.01024017
496.829	32.00379368
497.181	31.99734719
497.534	31.99088238
497.886	31.98443589
498.238	31.9779894
498.59	31.9715429
498.943	31.9650781
499.295	31.95863161
499.647	31.95218512
499.999	31.94573862
500.351	31.93929213
500.703	31.93284564
501.055	31.90982126
501.407	31.88679687
501.758	31.86383789
502.11	31.84081351
502.462	31.81778912
502.813	31.79483015
503.165	31.77180576
503.517	31.74878138
503.868	31.7258224
504.22	31.70279801
504.571	31.67983904
504.923	31.65681465
505.274	31.63385568
505.625	31.6108967
505.976	31.58000185
506.328	31.54901897
506.679	31.51812412
507.03	31.48722927
507.381	31.45633441
507.732	31.42543956
508.083	31.39454471
508.434	31.36364985
508.785	31.332755
509.136	31.30186014
509.487	31.27096529
509.837	31.24015846
510.188	31.2092636
510.539	31.17836875
510.89	31.14633752
511.24	31.11439754
511.591	31.08236631
511.941	31.05042633
512.292	31.0183951
512.642	30.98645513
512.992	30.95451515
513.343	30.92248392
513.693	30.89054394
514.043	30.85860397
514.393	30.82666399
514.744	30.79463276
515.094	30.76269279
515.444	30.73075281
515.794	30.6991902
516.144	30.66762759
516.494	30.63606497
516.844	30.60450236
517.193	30.57302993
517.543	30.54146732
517.893	30.5099047
518.243	30.47834209
518.592	30.44686966
518.942	30.41530705
519.291	30.38383461
519.641	30.352272
519.99	30.32079957
520.34	30.28923695
520.689	30.25786897
521.039	30.22641111
521.388	30.19504313
521.737	30.16367514
522.086	30.13230716
522.436	30.1008493
522.785	30.06948131
523.134	30.03811333
523.483	30.00674535
523.832	29.97537736
524.181	29.94400938
524.53	29.9126414
524.878	29.88136329
525.227	29.84999531
525.576	29.81765197
525.925	29.78530862
526.273	29.75305795
526.622	29.72071461
526.97	29.68846394
527.319	29.6561206
527.667	29.62386993
528.016	29.59152659
528.364	29.55927592
528.713	29.52693257
529.061	29.4946819
529.409	29.46243123
529.757	29.43018057
530.106	29.39783722
530.454	29.36664498
530.802	29.33545273
531.15	29.30426048
531.498	29.27306824
531.846	29.24187599
532.194	29.21068374
532.541	29.17958113
532.889	29.14838888
533.237	29.11719664
533.585	29.08600439
533.932	29.05490178
534.28	29.02370953
534.627	28.99260692
534.975	28.96141467
535.322	28.93539769
535.67	28.90930573
536.017	28.88328874
536.365	28.85719678
536.712	28.8311798
537.059	28.80516282
537.406	28.77914583
537.754	28.75305387
538.101	28.72703689
538.448	28.70101991
538.795	28.67500292
539.142	28.64898594
539.489	28.62296896
539.836	28.59695197
540.182	28.57452253
540.529	28.55202825
540.876	28.52953398
541.223	28.5070397
541.569	28.48461026
541.916	28.46211598
542.262	28.43968653
542.609	28.41719226
542.955	28.39476281
543.302	28.37226854
543.648	28.34983909
543.995	28.32734481
544.341	28.30491536
544.687	28.28248592
545.033	28.26202335
545.379	28.24156078
545.726	28.22103908
546.072	28.20057651
546.418	28.18011394
546.764	28.15965138
547.109	28.13924795
547.455	28.11878538
547.801	28.09832282
548.147	28.07786025
548.493	28.05739768
548.838	28.03699426
549.184	28.01653169
549.53	27.99606913
549.875	27.97716206
550.221	27.95820019
550.566	27.93929313
550.912	27.92033126
551.257	27.9014242
551.602	27.88251713
551.948	27.86355526
552.293	27.8446482
552.638	27.82574113
552.983	27.80683407
553.328	27.787927
553.673	27.76901994
554.018	27.75011287
554.363	27.73120581
554.708	27.71594506
555.053	27.70068431
555.398	27.68542356
555.743	27.67016282
556.087	27.6549463
556.432	27.63968555
556.777	27.62442481
557.121	27.60920829
557.466	27.59394754
557.81	27.57873103
558.155	27.56347028
558.499	27.54825377
558.843	27.53303726
559.188	27.51777651
559.532	27.50719156
559.876	27.49660661
560.22	27.48602167
560.564	27.47543672
560.908	27.46485177
561.252	27.45426683
561.596	27.44368188
561.94	27.43309693
562.284	27.42251199
562.628	27.41192704
562.972	27.40134209
563.316	27.39075715
563.659	27.38020297
564.003	27.36961802
564.347	27.36295547
564.69	27.35631229
565.034	27.34964974
565.377	27.34300656
565.721	27.33634401
566.064	27.32970083
566.407	27.32305765
566.751	27.3163951
567.094	27.30975192
567.437	27.30310874
567.78	27.29646556
568.123	27.28982238
568.466	27.28317919
568.809	27.27653601
569.152	27.27074745
569.495	27.26495889
569.838	27.25917032
570.181	27.25338176
570.524	27.24759319
570.866	27.2418215
571.209	27.23603294
571.552	27.23024438
571.894	27.22447269
572.237	27.21868412
572.579	27.21291244
572.922	27.20712387
573.264	27.20135218
573.606	27.1955805
573.949	27.19074842
574.291	27.18593043
574.633	27.18111244
574.975	27.17629445
575.317	27.17147646
575.659	27.16665847
576.001	27.16184048
576.343	27.15702249
576.685	27.1522045
577.027	27.14738652
577.369	27.14256853
577.711	27.13775054
578.053	27.13293255
578.394	27.12812865
578.736	27.12694447
579.078	27.1257603
579.419	27.12457959
579.761	27.12339542
580.102	27.12221471
580.443	27.121034
580.785	27.11984983
581.126	27.11866912
581.467	27.11748841
581.809	27.11630424
582.15	27.11512353
582.491	27.11394282
582.832	27.11276211
583.173	27.1115814
583.514	27.11310347
583.855	27.11462553
584.196	27.11614759
584.537	27.11766966
584.877	27.11918726
585.218	27.12070932
585.559	27.12223138
585.899	27.12374898
586.24	27.12527105
586.581	27.12679311
586.921	27.12831071
587.262	27.12983277
587.602	27.13135037
587.942	27.13286797
588.283	27.13154521
588.623	27.13022633
588.963	27.12890745
589.303	27.12758857
589.644	27.12626582
589.984	27.12494694
590.324	27.12362806
590.664	27.12230918
591.004	27.1209903
591.343	27.1196753
591.683	27.11835642
592.023	27.11703754
592.363	27.11571866
592.703	27.11439978
593.042	27.10617128
593.382	27.09791851
593.721	27.08969001
594.061	27.08143724
594.4	27.07320874
594.74	27.06495597
595.079	27.05672747
595.418	27.04849897
595.758	27.0402462
596.097	27.0320177
596.436	27.0237892
596.775	27.01556071
597.114	27.00733221
597.453	26.99910371
597.792	26.99004666
598.131	26.98098961
598.47	26.97193256
598.809	26.9628755
599.148	26.95381845
599.487	26.9447614
599.825	26.93573107
600.164	26.92667402
600.503	26.91761696
600.841	26.90858663
601.18	26.89952958
601.518	26.89049924
601.856	26.88146891
602.195	26.87241186
602.533	26.86789533
602.871	26.8633788
603.21	26.85884891
603.548	26.85433239
603.886	26.84981586
604.224	26.84529933
604.562	26.8407828
604.9	26.83626627
605.238	26.83174975
605.576	26.82723322
605.914	26.82271669
606.252	26.81820016
606.589	26.813697
606.927	26.80918047
607.265	26.80558746
607.602	26.80200507
607.94	26.79841206
608.277	26.79482967
608.615	26.79123666
608.952	26.78765427
609.289	26.78407189
609.627	26.78047887
609.964	26.77689649
610.301	26.7733141
610.638	26.76973172
610.976	26.7661387
611.313	26.76255632
611.65	26.75897393
611.987	26.75521469
612.324	26.75145546
612.66	26.74770737
612.997	26.74394814
613.334	26.7401889
613.671	26.73642966
614.007	26.73268158
614.344	26.72892234
614.681	26.7251631
615.017	26.72141502
615.354	26.71765579
615.69	26.7139077
616.027	26.71014847
616.363	26.70640038
616.699	26.70632226
617.035	26.70624414
617.372	26.70616578
617.708	26.70608766
618.044	26.70600954
618.38	26.70593142
618.716	26.7058533
619.052	26.70577518
619.388	26.70569705
619.724	26.70561893
620.06	26.70554081
620.395	26.70546292
620.731	26.7053848
621.067	26.70530668
621.402	26.713284
621.738	26.72128514
622.073	26.72926246
622.409	26.7372636
622.744	26.74524092
623.08	26.75324206
623.415	26.76121938
623.75	26.76919671
624.086	26.77719785
624.421	26.78517517
624.756	26.79315249
625.091	26.80112982
625.426	26.80910714
625.761	26.81708447
626.096	26.82726662
626.431	26.83744877
626.766	26.84763093
627.1	26.85778268
627.435	26.86796484
627.77	26.87814699
628.105	26.88832914
628.439	26.8984809
628.774	26.90866306
629.108	26.91881482
629.443	26.92899697
629.777	26.93914873
630.111	26.94930049
630.446	26.95948264
630.78	26.9630464
631.114	26.96661017
631.448	26.97017393
631.783	26.97374837
632.117	26.97731213
632.451	26.98087589
632.785	26.98443966
633.118	26.98799275
633.452	26.99155651
633.786	26.99512028
634.12	26.99868404
634.454	27.00224781
634.787	27.0058009
635.121	27.00936466
635.455	27.00635212
635.788	27.0033486
636.122	27.00033606
636.455	26.99733254
636.788	26.99432902
637.122	26.99131648
637.455	26.98831296
637.788	26.98530943
638.121	26.98230591
638.454	26.97930239
638.788	26.97628985
639.121	26.97328633
639.454	26.97028281
639.787	26.96727929
640.119	26.9616451
640.452	26.95599395
640.785	26.95034279
641.118	26.94469164
641.45	26.93905745
641.783	26.9334063
642.116	26.92775514
642.448	26.92212096
642.781	26.9164698
643.113	26.91083562
643.446	26.90518446
643.778	26.89955028
644.11	26.89391609
644.442	26.88828191
644.775	26.88263075
645.107	26.87859712
645.439	26.87456349
645.771	26.87052986
646.103	26.86649622
646.435	26.86246259
646.767	26.85842896
647.099	26.85439532
647.431	26.85036169
647.762	26.84634021
648.094	26.84230658
648.426	26.83827294
648.757	26.83425146
649.089	26.83021783
649.42	26.82619634
649.752	26.82216271
650.083	26.81914121
650.415	26.81611057
650.746	26.81308907
651.077	26.81006756
651.408	26.80704606
651.739	26.80402456
652.071	26.80099392
652.402	26.79797242
652.733	26.79495091
653.064	26.79192941
653.395	26.7889079
653.725	26.78589553
654.056	26.78287402
654.387	26.77985252
654.718	26.77683101
655.048	26.77392038
655.379	26.77100093
655.71	26.76808148
656.04	26.76517085
656.371	26.7622514
656.701	26.75934077
657.031	26.75643014
657.362	26.75351069
657.692	26.75060006
658.022	26.74768943
658.352	26.7447788
658.682	26.74186818
659.012	26.73895755
659.342	26.73604692
659.672	26.73313629
660.002	26.72993332
660.332	26.72673035
660.662	26.72352738
660.992	26.72032442
661.322	26.71712145
661.651	26.71392819
661.981	26.71072522
662.31	26.70753196
662.64	26.70432899
662.969	26.70113573
663.299	26.69793276
663.628	26.6947395
663.958	26.69153653
664.287	26.68834327
664.616	26.68515001
664.945	26.68319675
665.274	26.68124349
665.603	26.67929023
665.932	26.67733696
666.261	26.6753837
666.59	26.67343044
666.919	26.67147718
667.248	26.66952392
667.577	26.66757066
667.905	26.66562334
668.234	26.66367007
668.563	26.66171681
668.891	26.65976949
669.22	26.65781623
669.548	26.6558689
669.877	26.65282599
670.205	26.64979232
670.533	26.64675866
670.862	26.64371574
671.19	26.64068208
671.518	26.63764841
671.846	26.63461475
672.174	26.63158108
672.502	26.62854742
672.83	26.62551375
673.158	26.62248009
673.486	26.61944642
673.814	26.61641276
674.142	26.61337909
674.469	26.61035468
674.797	26.60236156
675.125	26.59436845
675.452	26.58639971
675.78	26.5784066
676.107	26.57043785
676.435	26.56244474
676.762	26.554476
677.089	26.54650726
677.417	26.53851414
677.744	26.5305454
678.071	26.52257666
678.398	26.51460792
678.725	26.50663917
679.052	26.49867043
679.379	26.49070169
679.706	26.47569804
680.033	26.46069439
680.36	26.44569075
680.686	26.43073298
681.013	26.41572933
681.34	26.40072569
681.666	26.38576792
681.993	26.37076428
682.319	26.35580651
682.646	26.34080286
682.972	26.3258451
683.299	26.31084145
683.625	26.29588369
683.951	26.28092592
684.277	26.26596816
684.604	26.25133648
684.93	26.23674954
685.256	26.2221626
685.582	26.20757566
685.908	26.19298872
686.234	26.17840178
686.559	26.16385959
686.885	26.14927265
687.211	26.13468571
687.537	26.12009877
687.862	26.10555658
688.188	26.09096964
688.513	26.07642745
688.839	26.06184051
689.164	26.04729831
689.49	26.03391262
689.815	26.02056799
690.14	26.00722335
690.466	25.99383766
690.791	25.98049303
691.116	25.96714839
691.441	25.95380376
691.766	25.94045913
692.091	25.92711449
692.416	25.91376986
692.741	25.90042523
693.066	25.88708059
693.39	25.87377702
693.715	25.86043239
694.04	25.84708775
694.364	25.83398472
694.689	25.82084124
695.014	25.80769776
695.338	25.79459472
695.662	25.78149168
695.987	25.7683482
696.311	25.75524517
696.635	25.74214213
696.96	25.72899865
697.284	25.71589561
697.608	25.70279257
697.932	25.68968954
698.256	25.6765865
698.58	25.66348346
698.904	25.65038042
699.228	25.63267389
699.552	25.61496736
699.875	25.59731547
700.199	25.57960894
700.523	25.56190241
700.846	25.54425052
701.17	25.52654399
701.493	25.50889211
701.817	25.49118557
702.14	25.47353369
702.463	25.4558818
702.787	25.43817527
703.11	25.42052339
703.433	25.4028715
703.756	25.38521962
704.079	25.36578565
704.402	25.34635168
704.725	25.32691771
705.048	25.30748374
705.371	25.28804977
705.694	25.26861581
706.017	25.24918184
706.34	25.22974787
706.662	25.21037406
706.985	25.1909401
707.308	25.17150613
707.63	25.15213232
707.953	25.13269836
708.275	25.11332455
708.597	25.09395075
708.92	25.0733738
709.242	25.05286055
709.564	25.0323473
709.886	25.01183406
710.208	24.99132081
710.53	24.97080756
710.852	24.95029431
711.174	24.92978107
711.496	24.90926782
711.818	24.88875457
712.14	24.86824132
712.462	24.84772808
712.783	24.82727853
713.105	24.80676529
713.427	24.78625204
713.748	24.76647692
714.07	24.74664019
714.391	24.72686506
714.713	24.70702834
715.034	24.68725321
715.355	24.66747809
715.676	24.64770297
715.998	24.62786624
716.319	24.60809111
716.64	24.58831599
716.961	24.56854087
717.282	24.54876574
717.603	24.52899062
717.924	24.5092155
718.244	24.48950198
718.565	24.47406579
718.886	24.4586296
719.207	24.44319341
719.527	24.42780531
719.848	24.41236912
720.168	24.39698102
720.489	24.38154483
720.809	24.36615673
721.129	24.35076863
721.45	24.33533245
721.77	24.31994435
722.09	24.30455625
722.41	24.28916814
722.73	24.27378004
723.05	24.25839194
723.37	24.25106348
723.69	24.24373501
724.01	24.23640655
724.33	24.22907808
724.65	24.22174961
724.97	24.21442115
725.289	24.20711558
725.609	24.19978712
725.928	24.19248155
726.248	24.18515309
726.567	24.17784752
726.887	24.17051906
727.206	24.16321349
727.525	24.15590793
727.845	24.14857946
728.164	24.1474363
728.483	24.14629314
728.802	24.14514998
729.121	24.14400682
729.44	24.14286366
729.759	24.1417205
730.078	24.14057733
730.397	24.13943417
730.716	24.13829101
731.034	24.13715143
731.353	24.13600827
731.672	24.13486511
731.99	24.13372554
732.309	24.13258237
732.627	24.1314428
732.946	24.12985024
733.264	24.12826267
733.582	24.1266751
733.901	24.12508253
734.219	24.12349496
734.537	24.12190739
734.855	24.12031982
735.173	24.11873225
735.491	24.11714468
735.809	24.11555711
736.127	24.11396954
736.445	24.11238197
736.763	24.1107944
737.08	24.10921183
737.398	24.10762426
737.716	24.10688223
738.033	24.10614254
738.351	24.10540052
738.668	24.10466083
738.986	24.10391881
739.303	24.10317912
739.62	24.10243943
739.938	24.10169741
740.255	24.10095772
740.572	24.10021803
740.889	24.09947834
741.206	24.09873865
741.523	24.09799896
741.84	24.09725927
742.157	24.09651958
742.474	24.09670139
742.791	24.09688321
743.107	24.09706446
743.424	24.09724627
743.741	24.09742809
744.057	24.09760933
744.374	24.09779115
744.69	24.0979724
745.007	24.09815421
745.323	24.09833546
745.639	24.0985167
745.956	24.09869852
746.272	24.09887976
746.588	24.099061
746.904	24.09924225
747.22	24.09997933
747.536	24.10071641
747.852	24.10145349
748.168	24.10219057
748.484	24.10292765
748.8	24.10366473
749.115	24.10439948
749.431	24.10513656
749.747	24.10587364
