# Supplementary material for: Ecological drivers of ultraviolet colour evolution in snakes
Source: Nat Commun. 2024 Jun 18;15:5213. doi: 10.1038/s41467-024-49506-4 (PMC11189474; doi:10.1038/s41467-024-49506-4)
Supplement: Supplementary file 8 — Source Data [file 41467_2024_49506_MOESM8_ESM.zip › source_data_files/source_data_FigS3/RAB3409_dorsalred_Reflection_14-41-00-397.txt_smoothed.csv]

wavelength	value
250.201	-0.637790799
250.581	-0.642677959
250.96	-0.647552259
251.34	-0.652439419
251.719	-0.657313719
252.099	-0.66220088
252.478	-0.667075179
252.858	-0.67196234
253.237	-0.676836639
253.616	-0.681710939
253.996	-0.686598099
254.375	-0.691472399
254.754	-0.696346698
255.133	-0.701220998
255.513	-0.706077125
255.892	-0.710920472
256.271	-0.71576382
256.65	-0.720607168
257.029	-0.725450515
257.408	-0.730293863
257.787	-0.735137211
258.166	-0.739980558
258.544	-0.744811127
258.923	-0.749654474
259.302	-0.754497822
259.681	-0.75934117
260.06	-0.764184517
260.438	-0.768983712
260.817	-0.773795603
261.195	-0.778594798
261.574	-0.783406688
261.953	-0.788218579
262.331	-0.793017774
262.71	-0.797829665
263.088	-0.802628859
263.466	-0.807428054
263.845	-0.812239945
264.223	-0.81703914
264.601	-0.821838334
264.98	-0.826650225
265.358	-0.831350816
265.736	-0.836051408
266.114	-0.840751999
266.492	-0.845452591
266.87	-0.850153182
267.248	-0.854853773
267.626	-0.859554365
268.004	-0.864254956
268.382	-0.868955547
268.76	-0.873656139
269.138	-0.87835673
269.515	-0.883044886
269.893	-0.887745478
270.271	-0.892279759
270.649	-0.89681404
271.026	-0.901336326
271.404	-0.905870608
271.781	-0.910392894
272.159	-0.914927175
272.536	-0.919449461
272.914	-0.923983742
273.291	-0.928506028
273.669	-0.93304031
274.046	-0.937562596
274.423	-0.942084881
274.801	-0.946619163
275.178	-0.950318411
275.555	-0.95401766
275.932	-0.957716908
276.309	-0.961416157
276.686	-0.965115405
277.063	-0.968814653
277.44	-0.972513902
277.817	-0.97621315
278.194	-0.979912399
278.571	-0.983611647
278.948	-0.987310896
279.325	-0.991010144
279.702	-0.994709393
280.078	-0.996669291
280.455	-0.998634402
280.832	-1.000599512
281.208	-1.002559411
281.585	-1.004524521
281.962	-1.006489632
282.338	-1.00844953
282.715	-1.010414641
283.091	-1.012374539
283.467	-1.014334438
283.844	-1.016299548
284.22	-1.018259447
284.596	-1.020219345
284.973	-1.020063155
285.349	-1.019907379
285.725	-1.019751604
286.101	-1.019595828
286.477	-1.019440053
286.853	-1.019284277
287.229	-1.019128502
287.605	-1.018972726
287.981	-1.018816951
288.357	-1.018661175
288.733	-1.0185054
289.109	-1.018349624
289.485	-1.018193849
289.86	-1.014250843
290.236	-1.010297324
290.612	-1.006343804
290.988	-1.002390284
291.363	-0.998447279
291.739	-0.994493759
292.114	-0.990550754
292.49	-0.986597234
292.865	-0.982654229
293.241	-0.978700709
293.616	-0.974757704
293.991	-0.970814699
294.367	-0.966861179
294.742	-0.958743122
295.117	-0.950625065
295.492	-0.942507008
295.868	-0.934367302
296.243	-0.926249245
296.618	-0.918131188
296.993	-0.910013131
297.368	-0.901895074
297.743	-0.893777017
298.118	-0.88565896
298.493	-0.877540903
298.867	-0.869444494
299.242	-0.861326437
299.617	-0.849618115
299.992	-0.837909793
300.366	-0.826232694
300.741	-0.814524372
301.116	-0.802816051
301.49	-0.791138951
301.865	-0.77943063
302.239	-0.76775353
302.614	-0.756045209
302.988	-0.744368109
303.363	-0.732659787
303.737	-0.720982688
304.111	-0.709305589
304.486	-0.694321905
304.86	-0.679378178
305.234	-0.664434451
305.608	-0.649490724
305.982	-0.634546997
306.356	-0.61960327
306.73	-0.604659543
307.104	-0.589715816
307.478	-0.574772089
307.852	-0.559828362
308.226	-0.544884635
308.6	-0.529940908
308.974	-0.514997181
309.348	-0.497403042
309.721	-0.479855947
310.095	-0.462261808
310.469	-0.444667669
310.842	-0.427120574
311.216	-0.409526435
311.59	-0.391932296
311.963	-0.374385201
312.337	-0.356791062
312.71	-0.339243967
313.083	-0.321696871
313.457	-0.304102733
313.83	-0.286555637
314.203	-0.267684421
314.577	-0.248762611
314.95	-0.229891394
315.323	-0.211020178
315.696	-0.192148961
316.069	-0.173277744
316.442	-0.154406528
316.815	-0.135535311
317.188	-0.116664095
317.561	-0.097792878
317.934	-0.078921661
318.307	-0.060050445
318.68	-0.041179228
319.052	-0.023501708
319.425	-0.005776668
319.798	0.011948373
320.171	0.029673413
320.543	0.047350933
320.916	0.065075973
321.288	0.082753494
321.661	0.100478534
322.033	0.118156054
322.406	0.135881094
322.778	0.153558615
323.15	0.171236135
323.523	0.188961175
323.895	0.203830017
324.267	0.21869886
324.639	0.233567702
325.012	0.248476514
325.384	0.263345356
325.756	0.278214199
326.128	0.293083041
326.5	0.307951883
326.872	0.322820726
327.244	0.337689568
327.616	0.35255841
327.987	0.367387282
328.359	0.382256125
328.731	0.393617634
329.103	0.404979143
329.474	0.416310111
329.846	0.42767162
330.218	0.439033129
330.589	0.450364097
330.961	0.461725606
331.332	0.473056574
331.704	0.484418083
332.075	0.49574905
332.447	0.50711056
332.818	0.518441527
333.189	0.529772495
333.56	0.536707927
333.932	0.543662053
334.303	0.550597485
334.674	0.557532917
335.045	0.564468349
335.416	0.571403781
335.787	0.578339213
336.158	0.585274645
336.529	0.592210077
336.9	0.599145509
337.271	0.606080941
337.642	0.613016373
338.012	0.619933111
338.383	0.622525051
338.754	0.625116991
339.125	0.627708932
339.495	0.630293885
339.866	0.632885826
340.236	0.63547078
340.607	0.63806272
340.977	0.640647674
341.348	0.643239614
341.718	0.645824568
342.089	0.648416508
342.459	0.651001462
342.829	0.653586416
343.199	0.653018273
343.57	0.652448595
343.94	0.651880452
344.31	0.65131231
344.68	0.650744167
345.05	0.650176024
345.42	0.649607882
345.79	0.649039739
346.16	0.648471596
346.53	0.647903453
346.9	0.647335311
347.269	0.646768704
347.639	0.646200561
348.009	0.645201099
348.379	0.644201636
348.748	0.643204875
349.118	0.642205413
349.487	0.641208652
349.857	0.640209189
350.226	0.639212428
350.596	0.638212966
350.965	0.637216204
351.335	0.636216742
351.704	0.635219981
352.073	0.63422322
352.442	0.633226459
352.812	0.633870133
353.181	0.634512068
353.55	0.635154003
353.919	0.635795938
354.288	0.636437873
354.657	0.637079808
355.026	0.637721743
355.395	0.638363678
355.764	0.639005613
356.133	0.639647548
356.501	0.640287743
356.87	0.640929678
357.239	0.641571613
357.608	0.644901093
357.976	0.64822155
358.345	0.65155103
358.713	0.654871487
359.082	0.658200967
359.45	0.661521424
359.819	0.664850904
360.187	0.668171361
360.556	0.671500842
360.924	0.674821299
361.292	0.678141756
361.661	0.681471236
362.029	0.684791693
362.397	0.689953345
362.765	0.695114996
363.133	0.700276648
363.501	0.7054383
363.869	0.710599951
364.237	0.715761603
364.605	0.720923255
364.973	0.726084906
365.341	0.731246558
365.709	0.73640821
366.076	0.741555835
366.444	0.746717487
366.812	0.751879139
367.179	0.757624513
367.547	0.763385542
367.915	0.769146571
368.282	0.774891945
368.65	0.780652974
369.017	0.786398348
369.384	0.792143722
369.752	0.797904751
370.119	0.803650125
370.486	0.809395499
370.854	0.815156528
371.221	0.820901902
371.588	0.826647276
371.955	0.832975666
372.322	0.839304056
372.689	0.845632446
373.056	0.851960836
373.423	0.858289226
373.79	0.864617617
374.157	0.870946007
374.524	0.877274397
374.891	0.883602787
375.257	0.889913934
375.624	0.896242324
375.991	0.902570714
376.357	0.908881861
376.724	0.91457495
377.091	0.920268039
377.457	0.925945616
377.824	0.931638705
378.19	0.937316282
378.556	0.942993858
378.923	0.948686948
379.289	0.954364524
379.655	0.960042101
380.022	0.96573519
380.388	0.971412767
380.754	0.977090344
381.12	0.98276792
381.486	0.98494315
381.852	0.987118379
382.218	0.989293609
382.584	0.991468838
382.95	0.993644068
383.316	0.995819297
383.682	0.997994527
384.047	1.000163813
384.413	1.002339043
384.779	1.004514272
385.145	1.006689502
385.51	1.008858788
385.876	1.011034018
386.241	1.008471892
386.607	1.005902747
386.972	1.003340622
387.338	1.000771477
387.703	0.998209351
388.068	0.995647226
388.434	0.993078081
388.799	0.990515955
389.164	0.98795383
389.529	0.985391704
389.894	0.982829579
390.26	0.980260434
390.625	0.977698309
390.99	0.971263694
391.355	0.964829079
391.72	0.958394464
392.084	0.951977478
392.449	0.945542863
392.814	0.939108248
393.179	0.932673633
393.544	0.926239018
393.908	0.919822032
394.273	0.913387417
394.637	0.906970431
395.002	0.900535816
395.366	0.89411883
395.731	0.884260094
396.095	0.874428369
396.46	0.864569633
396.824	0.854737907
397.188	0.844906182
397.553	0.835047446
397.917	0.82521572
398.281	0.815383995
398.645	0.805552269
399.009	0.795720543
399.373	0.785888818
399.737	0.776057092
400.101	0.766225367
400.465	0.753024482
400.829	0.739823598
401.193	0.726622713
401.557	0.713421829
401.921	0.700220944
402.284	0.687056326
402.648	0.673855441
403.012	0.660654557
403.375	0.647489938
403.739	0.634289054
404.102	0.621124436
404.466	0.607923551
404.829	0.594758933
405.193	0.578654866
405.556	0.562595042
405.92	0.546490975
406.283	0.530431151
406.646	0.514371326
407.009	0.498311502
407.372	0.482251677
407.735	0.466191853
408.099	0.450087786
408.462	0.434027962
408.825	0.417968137
409.187	0.401952555
409.55	0.38589273
409.913	0.367507281
410.276	0.349121832
410.639	0.330736383
411.002	0.312350934
411.364	0.294016133
411.727	0.275630684
412.09	0.257245235
412.452	0.238910434
412.815	0.220524985
413.177	0.202190185
413.54	0.183804735
413.902	0.165469935
414.264	0.147135134
414.627	0.12764538
414.989	0.108209316
415.351	0.088773252
415.713	0.069337188
416.076	0.049847434
416.438	0.03041137
416.8	0.010975306
417.162	-0.008460758
417.524	-0.027896822
417.886	-0.047332885
418.248	-0.066768949
418.609	-0.086151322
418.971	-0.105587386
419.333	-0.124378072
419.695	-0.143168758
420.056	-0.161907536
420.418	-0.180698222
420.78	-0.199488907
421.141	-0.218227685
421.503	-0.237018371
421.864	-0.255757149
422.226	-0.274547835
422.587	-0.293286613
422.949	-0.312077299
423.31	-0.330816077
423.671	-0.349554855
424.032	-0.366962285
424.394	-0.384417936
424.755	-0.401825366
425.116	-0.419232797
425.477	-0.436640228
425.838	-0.454047658
426.199	-0.471455089
426.56	-0.488862519
426.921	-0.50626995
427.282	-0.523677381
427.642	-0.541036591
428.003	-0.558444022
428.364	-0.575851452
428.725	-0.591216641
429.085	-0.606539266
429.446	-0.621904455
429.806	-0.637227081
430.167	-0.652592269
430.527	-0.667914895
430.888	-0.683280083
431.248	-0.698602709
431.608	-0.713925335
431.969	-0.729290523
432.329	-0.744613149
432.689	-0.759935775
433.049	-0.7752584
433.41	-0.786958376
433.77	-0.798625941
434.13	-0.810293507
434.49	-0.821961072
434.85	-0.833628638
435.21	-0.845296203
435.57	-0.856963769
435.929	-0.868598924
436.289	-0.88026649
436.649	-0.891934055
437.009	-0.903601621
437.368	-0.915236776
437.728	-0.926904342
438.088	-0.934641221
438.447	-0.942356609
438.807	-0.950093488
439.166	-0.957808876
439.525	-0.965524264
439.885	-0.973261143
440.244	-0.980976531
440.603	-0.988691919
440.963	-0.996428798
441.322	-1.004144186
441.681	-1.011859574
442.04	-1.019574962
442.399	-1.027290349
442.758	-1.031844632
443.117	-1.036398914
443.476	-1.040953197
443.835	-1.045507479
444.194	-1.050061761
444.553	-1.054616044
444.912	-1.059170326
445.27	-1.063711923
445.629	-1.068266205
445.988	-1.072820487
446.346	-1.077362084
446.705	-1.081916366
447.063	-1.086457963
447.422	-1.088007469
447.78	-1.08955266
448.139	-1.091102167
448.497	-1.092647357
448.855	-1.094192548
449.214	-1.095742055
449.572	-1.097287245
449.93	-1.098832436
450.288	-1.100377626
450.646	-1.101922817
451.004	-1.103468008
451.362	-1.105013198
451.72	-1.106558389
452.078	-1.105635557
452.436	-1.104712725
452.794	-1.103789893
453.152	-1.102867061
453.509	-1.101946807
453.867	-1.101023975
454.225	-1.100101143
454.582	-1.099180889
454.94	-1.098258057
455.297	-1.097337803
455.655	-1.096414971
456.012	-1.095494717
456.37	-1.094571885
456.727	-1.092009358
457.084	-1.089446832
457.442	-1.086877128
457.799	-1.084314601
458.156	-1.081752075
458.513	-1.079189549
458.87	-1.076627022
459.227	-1.074064496
459.585	-1.071494792
459.941	-1.068939443
460.298	-1.066376917
460.655	-1.063814391
461.012	-1.061251864
461.369	-1.058824555
461.726	-1.056397245
462.082	-1.053976735
462.439	-1.051549425
462.796	-1.049122116
463.152	-1.046701605
463.509	-1.044274296
463.865	-1.041853785
464.222	-1.039426476
464.578	-1.037005965
464.935	-1.034578656
465.291	-1.032158146
465.647	-1.029737635
466.003	-1.027317125
466.36	-1.027024964
466.716	-1.026733622
467.072	-1.02644228
467.428	-1.026150938
467.784	-1.025859596
468.14	-1.025568254
468.496	-1.025276912
468.852	-1.02498557
469.208	-1.024694227
469.563	-1.024403704
469.919	-1.024112362
470.275	-1.02382102
470.631	-1.023529677
470.986	-1.023239154
471.342	-1.024372955
471.697	-1.025503572
472.053	-1.026637373
472.408	-1.02776799
472.764	-1.028901791
473.119	-1.030032408
473.474	-1.031163025
473.83	-1.032296826
474.185	-1.033427443
474.54	-1.034558059
474.895	-1.035688676
475.25	-1.036819293
475.605	-1.037949909
475.96	-1.039080526
476.315	-1.039691369
476.67	-1.040302213
477.025	-1.040913056
477.38	-1.041523899
477.735	-1.042134742
478.09	-1.042745586
478.444	-1.043354708
478.799	-1.043965552
479.154	-1.044576395
479.508	-1.045185518
479.863	-1.045796361
480.217	-1.046405484
480.572	-1.047016327
480.926	-1.04762545
481.281	-1.047224191
481.635	-1.046824063
481.989	-1.046423934
482.343	-1.046023806
482.698	-1.045622548
483.052	-1.045222419
483.406	-1.044822291
483.76	-1.044422163
484.114	-1.044022034
484.468	-1.043621906
484.822	-1.043221778
485.176	-1.04282165
485.53	-1.042421521
485.883	-1.042022523
486.237	-1.041749613
486.591	-1.041476704
486.944	-1.041204565
487.298	-1.040931655
487.652	-1.040658745
488.005	-1.040386606
488.359	-1.040113696
488.712	-1.039841558
489.065	-1.039569419
489.419	-1.039296509
489.772	-1.03902437
490.125	-1.038752231
490.479	-1.038479321
490.832	-1.038207182
491.185	-1.038015366
491.538	-1.037823549
491.891	-1.037631733
492.244	-1.037439916
492.597	-1.037248099
492.95	-1.037056283
493.303	-1.036864466
493.656	-1.036672649
494.008	-1.036481376
494.361	-1.03628956
494.714	-1.036097743
495.066	-1.03590647
495.419	-1.035714653
495.772	-1.035522837
496.124	-1.034127954
496.477	-1.032729108
496.829	-1.031334225
497.181	-1.029939342
497.534	-1.028540497
497.886	-1.027145614
498.238	-1.025750731
498.59	-1.024355848
498.943	-1.022957002
499.295	-1.02156212
499.647	-1.020167237
499.999	-1.018772354
500.351	-1.017377471
500.703	-1.015982588
501.055	-1.013840008
501.407	-1.011697428
501.758	-1.009560936
502.11	-1.007418356
502.462	-1.005275776
502.813	-1.003139283
503.165	-1.000996703
503.517	-0.998854124
503.868	-0.996717631
504.22	-0.994575051
504.571	-0.992438558
504.923	-0.990295978
505.274	-0.988159485
505.625	-0.986022992
505.976	-0.986187998
506.328	-0.986353474
506.679	-0.98651848
507.03	-0.986683485
507.381	-0.986848491
507.732	-0.987013497
508.083	-0.987178502
508.434	-0.987343508
508.785	-0.987508513
509.136	-0.987673519
509.487	-0.987838525
509.837	-0.98800306
510.188	-0.988168066
510.539	-0.988333072
510.89	-0.991103445
511.24	-0.993865926
511.591	-0.9966363
511.941	-0.999398781
512.292	-1.002169154
512.642	-1.004931635
512.992	-1.007694116
513.343	-1.010464489
513.693	-1.01322697
514.043	-1.015989451
514.393	-1.018751932
514.744	-1.021522306
515.094	-1.024284786
515.444	-1.027047267
515.794	-1.0300518
516.144	-1.033056333
516.494	-1.036060866
516.844	-1.039065399
517.193	-1.042061347
517.543	-1.04506588
517.893	-1.048070413
518.243	-1.051074945
518.592	-1.054070894
518.942	-1.057075427
519.291	-1.060071375
519.641	-1.063075908
519.99	-1.066071856
520.34	-1.069076389
520.689	-1.071263514
521.039	-1.073456906
521.388	-1.07564403
521.737	-1.077831155
522.086	-1.08001828
522.436	-1.082211672
522.785	-1.084398796
523.134	-1.086585921
523.483	-1.088773046
523.832	-1.090960171
524.181	-1.093147295
524.53	-1.09533442
524.878	-1.097515278
525.227	-1.099702403
525.576	-1.100136976
525.925	-1.100571549
526.273	-1.101004877
526.622	-1.10143945
526.97	-1.101872778
527.319	-1.102307351
527.667	-1.102740679
528.016	-1.103175252
528.364	-1.10360858
528.713	-1.104043153
529.061	-1.104476481
529.409	-1.104909809
529.757	-1.105343137
530.106	-1.10577771
530.454	-1.098511106
530.802	-1.091244501
531.15	-1.083977897
531.498	-1.076711293
531.846	-1.069444688
532.194	-1.062178084
532.541	-1.05493236
532.889	-1.047665756
533.237	-1.040399151
533.585	-1.033132547
533.932	-1.025886823
534.28	-1.018620219
534.627	-1.011374496
534.975	-1.004107891
535.322	-0.980937468
535.67	-0.957700271
536.017	-0.934529847
536.365	-0.91129265
536.712	-0.888122227
537.059	-0.864951804
537.406	-0.84178138
537.754	-0.818544183
538.101	-0.79537376
538.448	-0.772203337
538.795	-0.749032913
539.142	-0.72586249
539.489	-0.702692066
539.836	-0.679521643
540.182	-0.637918339
540.529	-0.596194794
540.876	-0.554471249
541.223	-0.512747705
541.569	-0.471144401
541.916	-0.429420856
542.262	-0.387817552
542.609	-0.346094007
542.955	-0.304490703
543.302	-0.262767158
543.648	-0.221163854
543.995	-0.17944031
544.341	-0.137837006
544.687	-0.096233702
545.033	-0.036275262
545.379	0.023683178
545.726	0.083814907
546.072	0.143773347
546.418	0.203731787
546.764	0.263690226
547.109	0.323475375
547.455	0.383433815
547.801	0.443392255
548.147	0.503350694
548.493	0.563309134
548.838	0.623094283
549.184	0.683052723
549.53	0.743011162
549.875	0.820858045
550.221	0.898930571
550.566	0.976777454
550.912	1.05484998
551.257	1.132696862
551.602	1.210543745
551.948	1.288616271
552.293	1.366463154
552.638	1.444310037
552.983	1.522156919
553.328	1.600003802
553.673	1.677850685
554.018	1.755697568
554.363	1.833544451
554.708	1.934452519
555.053	2.035360587
555.398	2.136268655
555.743	2.237176724
556.087	2.337792305
556.432	2.438700373
556.777	2.539608441
557.121	2.640224022
557.466	2.741132091
557.81	2.841747672
558.155	2.94265574
558.499	3.043271321
558.843	3.143886902
559.188	3.24479497
559.532	3.374890971
559.876	3.504986971
560.22	3.635082972
560.564	3.765178972
560.908	3.895274972
561.252	4.025370973
561.596	4.155466973
561.94	4.285562974
562.284	4.415658974
562.628	4.545754975
562.972	4.675850975
563.316	4.805946976
563.659	4.93566479
564.003	5.06576079
564.347	5.217881238
564.69	5.369559475
565.034	5.521679922
565.377	5.673358159
565.721	5.825478607
566.064	5.977156844
566.407	6.128835081
566.751	6.280955529
567.094	6.432633766
567.437	6.584312003
567.78	6.73599024
568.123	6.887668477
568.466	7.039346714
568.809	7.191024951
569.152	7.350193304
569.495	7.509361657
569.838	7.66853001
570.181	7.827698364
570.524	7.986866717
570.866	8.145571023
571.209	8.304739376
571.552	8.463907729
571.894	8.622612035
572.237	8.781780388
572.579	8.940484694
572.922	9.099653047
573.264	9.258357353
573.606	9.417061659
573.949	9.568366576
574.291	9.71923037
574.633	9.870094165
574.975	10.02095796
575.317	10.17182175
575.659	10.32268555
576.001	10.47354934
576.343	10.62441314
576.685	10.77527693
577.027	10.92614073
577.369	11.07700452
577.711	11.22786832
578.053	11.37873211
578.394	11.52915479
578.736	11.67198731
579.078	11.81481983
579.419	11.95723472
579.761	12.10006724
580.102	12.24248212
580.443	12.38489701
580.785	12.52772953
581.126	12.67014442
581.467	12.8125593
581.809	12.95539182
582.15	13.09780671
582.491	13.24022159
582.832	13.38263648
583.173	13.52505136
583.514	13.65645755
583.855	13.78786373
584.196	13.91926992
584.537	14.05067611
584.877	14.18169694
585.218	14.31310313
585.559	14.44450931
585.899	14.57553014
586.24	14.70693633
586.581	14.83834252
586.921	14.96936335
587.262	15.10076954
587.602	15.23179037
587.942	15.3628112
588.283	15.48276002
588.623	15.60235708
588.963	15.72195414
589.303	15.8415512
589.644	15.96150002
589.984	16.08109708
590.324	16.20069415
590.664	16.32029121
591.004	16.43988827
591.343	16.55913358
591.683	16.67873064
592.023	16.7983277
592.363	16.91792476
592.703	17.03752182
593.042	17.13617391
593.382	17.235117
593.721	17.33376908
594.061	17.43271217
594.4	17.53136425
594.74	17.63030734
595.079	17.72895943
595.418	17.82761151
595.758	17.9265546
596.097	18.02520668
596.436	18.12385877
596.775	18.22251085
597.114	18.32116293
597.453	18.41981501
597.792	18.49565564
598.131	18.57149626
598.47	18.64733688
598.809	18.72317751
599.148	18.79901813
599.487	18.87485875
599.825	18.95047566
600.164	19.02631628
600.503	19.10215691
600.841	19.17777381
601.18	19.25361443
601.518	19.32923134
601.856	19.40484824
602.195	19.48068887
602.533	19.54968983
602.871	19.6186908
603.21	19.68789591
603.548	19.75689687
603.886	19.82589784
604.224	19.89489881
604.562	19.96389977
604.9	20.03290074
605.238	20.1019017
605.576	20.17090267
605.914	20.23990363
606.252	20.3089046
606.589	20.37770142
606.927	20.44670239
607.265	20.50885314
607.602	20.57082001
607.94	20.63297076
608.277	20.69493763
608.615	20.75708838
608.952	20.81905525
609.289	20.88102212
609.627	20.94317287
609.964	21.00513975
610.301	21.06710662
610.638	21.12907349
610.976	21.19122424
611.313	21.25319111
611.65	21.31515798
611.987	21.36720162
612.324	21.41924526
612.66	21.47113447
612.997	21.52317811
613.334	21.57522175
613.671	21.62726539
614.007	21.6791546
614.344	21.73119824
614.681	21.78324188
615.017	21.83513108
615.354	21.88717472
615.69	21.93906393
616.027	21.99110757
616.363	22.04299678
616.699	22.09050843
617.035	22.13802008
617.372	22.18567314
617.708	22.2331848
618.044	22.28069645
618.38	22.3282081
618.716	22.37571976
619.052	22.42323141
619.388	22.47074306
619.724	22.51825472
620.06	22.56576637
620.395	22.61313662
620.731	22.66064827
621.067	22.70815993
621.402	22.75549196
621.738	22.80296528
622.073	22.85029731
622.409	22.89777063
622.744	22.94510267
623.08	22.99257599
623.415	23.03990802
623.75	23.08724005
624.086	23.13471337
624.421	23.18204541
624.756	23.22937744
625.091	23.27670947
625.426	23.3240415
625.761	23.37137353
626.096	23.4140241
626.431	23.45667466
626.766	23.49932523
627.1	23.54184848
627.435	23.58449904
627.77	23.6271496
628.105	23.66980017
628.439	23.71232342
628.774	23.75497398
629.108	23.79749723
629.443	23.8401478
629.777	23.88267104
630.111	23.92519429
630.446	23.96784486
630.78	24.00161627
631.114	24.03538769
631.448	24.0691591
631.783	24.10303163
632.117	24.13680304
632.451	24.17057445
632.785	24.20434587
633.118	24.23801617
633.452	24.27178758
633.786	24.305559
634.12	24.33933041
634.454	24.37310183
634.787	24.40677213
635.121	24.44054354
635.455	24.46916968
635.788	24.49771012
636.122	24.52633626
636.455	24.55487669
636.788	24.58341713
637.122	24.61204327
637.455	24.6405837
637.788	24.66912414
638.121	24.69766457
638.454	24.72620501
638.788	24.75483115
639.121	24.78337158
639.454	24.81191202
639.787	24.84045245
640.119	24.86902203
640.452	24.89767765
640.785	24.92633328
641.118	24.9549889
641.45	24.98355848
641.783	25.0122141
642.116	25.04086973
642.448	25.0694393
642.781	25.09809493
643.113	25.1266645
643.446	25.15532013
643.778	25.1838897
644.11	25.21245928
644.442	25.24102885
644.775	25.26968448
645.107	25.30014936
645.439	25.33061424
645.771	25.36107912
646.103	25.39154401
646.435	25.42200889
646.767	25.45247377
647.099	25.48293865
647.431	25.51340354
647.762	25.54377666
648.094	25.57424154
648.426	25.60470642
648.757	25.63507954
649.089	25.66554442
649.42	25.69591755
649.752	25.72638243
650.083	25.75406399
650.415	25.78182918
650.746	25.80951074
651.077	25.8371923
651.408	25.86487386
651.739	25.89255542
652.071	25.92032061
652.402	25.94800217
652.733	25.97568373
653.064	26.00336529
653.395	26.03104685
653.725	26.05864478
654.056	26.08632635
654.387	26.11400791
654.718	26.14168947
655.048	26.16589591
655.379	26.19017571
655.71	26.21445551
656.04	26.23866195
656.371	26.26294175
656.701	26.28714819
657.031	26.31135464
657.362	26.33563444
657.692	26.35984088
658.022	26.38404733
658.352	26.40825377
658.682	26.43246022
659.012	26.45666666
659.342	26.48087311
659.672	26.50507955
660.002	26.5278509
660.332	26.55062225
660.662	26.5733936
660.992	26.59616495
661.322	26.61893631
661.651	26.64163865
661.981	26.66441
662.31	26.68711235
662.64	26.7098837
662.969	26.73258605
663.299	26.7553574
663.628	26.77805975
663.958	26.8008311
664.287	26.82353344
664.616	26.84623579
664.945	26.86665498
665.274	26.88707417
665.603	26.90749336
665.932	26.92791255
666.261	26.94833174
666.59	26.96875093
666.919	26.98917012
667.248	27.00958931
667.577	27.0300085
667.905	27.05036563
668.234	27.07078482
668.563	27.09120401
668.891	27.11156114
669.22	27.13198033
669.548	27.15233745
669.877	27.16429452
670.205	27.17621524
670.533	27.18813596
670.862	27.20009302
671.19	27.21201374
671.518	27.22393446
671.846	27.23585518
672.174	27.2477759
672.502	27.25969662
672.83	27.27161734
673.158	27.28353806
673.486	27.29545878
673.814	27.3073795
674.142	27.31930022
674.469	27.33118459
674.797	27.33394752
675.125	27.33671045
675.452	27.33946496
675.78	27.34222788
676.107	27.34498239
676.435	27.34774532
676.762	27.35049982
677.089	27.35325433
677.417	27.35601726
677.744	27.35877176
678.071	27.36152627
678.398	27.36428077
678.725	27.36703528
679.052	27.36978978
679.379	27.37254429
679.706	27.37170802
680.033	27.37087175
680.36	27.37003548
680.686	27.36920176
681.013	27.36836549
681.34	27.36752922
681.666	27.36669551
681.993	27.36585923
682.319	27.36502552
682.646	27.36418925
682.972	27.36335554
683.299	27.36251926
683.625	27.36168555
683.951	27.36085184
684.277	27.36001812
684.604	27.36567882
684.93	27.37132221
685.256	27.37696559
685.582	27.38260898
685.908	27.38825237
686.234	27.39389575
686.559	27.39952183
686.885	27.40516521
687.211	27.4108086
687.537	27.41645198
687.862	27.42207806
688.188	27.42772145
688.513	27.43334752
688.839	27.43899091
689.164	27.44461698
689.49	27.46281358
689.815	27.48095435
690.14	27.49909512
690.466	27.51729172
690.791	27.53543249
691.116	27.55357327
691.441	27.57171404
691.766	27.58985482
692.091	27.60799559
692.416	27.62613637
692.741	27.64427714
693.066	27.66241792
693.39	27.68050287
693.715	27.69864365
694.04	27.71678442
694.364	27.74533326
694.689	27.77397021
695.014	27.80260716
695.338	27.83115599
695.662	27.85970483
695.987	27.88834178
696.311	27.91689061
696.635	27.94543945
696.96	27.9740764
697.284	28.00262523
697.608	28.03117407
697.932	28.0597229
698.256	28.08827174
698.58	28.11682057
698.904	28.14536941
699.228	28.17965191
699.552	28.21393442
699.875	28.24811112
700.199	28.28239362
700.523	28.31667613
700.846	28.35085283
701.17	28.38513533
701.493	28.41931203
701.817	28.45359454
702.14	28.48777123
702.463	28.52194793
702.787	28.55623043
703.11	28.59040713
703.433	28.62458383
703.756	28.65876052
704.079	28.69362278
704.402	28.72848503
704.725	28.76334729
705.048	28.79820955
705.371	28.8330718
705.694	28.86793406
706.017	28.90279631
706.34	28.93765857
706.662	28.97241289
706.985	29.00727515
707.308	29.0421374
707.63	29.07689173
707.953	29.11175398
708.275	29.1465083
708.597	29.18126263
708.92	29.21631615
709.242	29.25126115
709.564	29.28620614
709.886	29.32115114
710.208	29.35609614
710.53	29.39104114
710.852	29.42598613
711.174	29.46093113
711.496	29.49587613
711.818	29.53082113
712.14	29.56576613
712.462	29.60071112
712.783	29.6355476
713.105	29.67049259
713.427	29.70543759
713.748	29.74700404
714.07	29.78869997
714.391	29.83026642
714.713	29.87196235
715.034	29.9135288
715.355	29.95509525
715.676	29.99666169
715.998	30.03835763
716.319	30.07992407
716.64	30.12149052
716.961	30.16305696
717.282	30.20462341
717.603	30.24618985
717.924	30.2877563
718.244	30.32919326
718.565	30.40607786
718.886	30.48296247
719.207	30.55984708
719.527	30.63649218
719.848	30.71337679
720.168	30.79002188
720.489	30.86690649
720.809	30.94355158
721.129	31.02019667
721.45	31.09708128
721.77	31.17372638
722.09	31.25037147
722.41	31.32701656
722.73	31.40366166
723.05	31.48030675
723.37	31.56296719
723.69	31.64562763
724.01	31.72828808
724.33	31.81094852
724.65	31.89360896
724.97	31.9762694
725.289	32.05867153
725.609	32.14133197
725.928	32.2237341
726.248	32.30639454
726.567	32.38879667
726.887	32.47145712
727.206	32.55385924
727.525	32.63626137
727.845	32.71892181
728.164	32.82164882
728.483	32.92437583
728.802	33.02710284
729.121	33.12982984
729.44	33.23255685
729.759	33.33528386
730.078	33.43801086
730.397	33.54073787
730.716	33.64346488
731.034	33.74586986
731.353	33.84859686
731.672	33.95132387
731.99	34.05372885
732.309	34.15645586
732.627	34.25886084
732.946	34.36271023
733.264	34.46623408
733.582	34.56975793
733.901	34.67360732
734.219	34.77713117
734.537	34.88065502
734.855	34.98417887
735.173	35.08770271
735.491	35.19122656
735.809	35.29475041
736.127	35.39827426
736.445	35.50179811
736.763	35.60532195
737.08	35.70852026
737.398	35.8120441
737.716	35.91829082
738.033	36.02420342
738.351	36.13045013
738.668	36.23636274
738.986	36.34260945
739.303	36.44852206
739.62	36.55443466
739.938	36.66068137
740.255	36.76659398
740.572	36.87250658
740.889	36.97841919
741.206	37.08433179
741.523	37.19024439
741.84	37.296157
742.157	37.4020696
742.474	37.51124953
742.791	37.62042945
743.107	37.72926496
743.424	37.83844489
743.741	37.94762481
744.057	38.05646032
744.374	38.16564025
744.69	38.27447576
745.007	38.38365568
745.323	38.49249119
745.639	38.6013267
745.956	38.71050662
746.272	38.81934213
746.588	38.92817764
746.904	39.03701315
747.22	39.14844468
747.536	39.2598762
747.852	39.37130773
748.168	39.48273925
748.484	39.59417078
748.8	39.70560231
749.115	39.8166812
749.431	39.92811273
749.747	40.03954425
