# Supplementary material for: Ecological drivers of ultraviolet colour evolution in snakes
Source: Nat Commun. 2024 Jun 18;15:5213. doi: 10.1038/s41467-024-49506-4 (PMC11189474; doi:10.1038/s41467-024-49506-4)
Supplement: Supplementary file 8 — Source Data [file 41467_2024_49506_MOESM8_ESM.zip › source_data_files/source_data_FigS3/RAB3408_ventralwhite_Reflection_14-32-29-731.txt_smoothed.csv]

wavelength	value
250.201	0.599818143
250.581	0.591725662
250.96	0.583654478
251.34	0.575561997
251.719	0.567490812
252.099	0.559398332
252.478	0.551327147
252.858	0.543234666
253.237	0.535163482
253.616	0.527092297
253.996	0.518999817
254.375	0.510928632
254.754	0.502857447
255.133	0.494786263
255.513	0.487155762
255.892	0.479545341
256.271	0.47193492
256.65	0.464324499
257.029	0.456714078
257.408	0.449103657
257.787	0.441493236
258.166	0.433882816
258.544	0.426292475
258.923	0.418682054
259.302	0.411071633
259.681	0.403461212
260.06	0.395850792
260.438	0.388492315
260.817	0.381114371
261.195	0.373755894
261.574	0.36637795
261.953	0.359000006
262.331	0.351641529
262.71	0.344263585
263.088	0.336905108
263.466	0.329546631
263.845	0.322168687
264.223	0.31481021
264.601	0.307451733
264.98	0.300073789
265.358	0.292697882
265.736	0.285321975
266.114	0.277946068
266.492	0.270570161
266.87	0.263194253
267.248	0.255818346
267.626	0.248442439
268.004	0.241066532
268.382	0.233690625
268.76	0.226314718
269.138	0.21893881
269.515	0.211582416
269.893	0.204206509
270.271	0.197167148
270.649	0.190127786
271.026	0.183107047
271.404	0.176067686
271.781	0.169046947
272.159	0.162007586
272.536	0.154986847
272.914	0.147947486
273.291	0.140926747
273.669	0.133887385
274.046	0.126866647
274.423	0.119845908
274.801	0.112806546
275.178	0.111934788
275.555	0.11106303
275.932	0.110191272
276.309	0.109319514
276.686	0.108447755
277.063	0.107575997
277.44	0.106704239
277.817	0.105832481
278.194	0.104960723
278.571	0.104088964
278.948	0.103217206
279.325	0.102345448
279.702	0.10147369
280.078	0.147654256
280.455	0.193957642
280.832	0.240261028
281.208	0.286441594
281.585	0.33274498
281.962	0.379048366
282.338	0.425228932
282.715	0.471532318
283.091	0.517712884
283.467	0.563893449
283.844	0.610196836
284.22	0.656377401
284.596	0.702557967
284.973	0.838472995
285.349	0.974027506
285.725	1.109582017
286.101	1.245136527
286.477	1.380691038
286.853	1.516245549
287.229	1.65180006
287.605	1.787354571
287.981	1.922909082
288.357	2.058463592
288.733	2.194018103
289.109	2.329572614
289.485	2.465127125
289.86	2.626454915
290.236	2.788212913
290.612	2.94997091
290.988	3.111728908
291.363	3.273056698
291.739	3.434814696
292.114	3.596142486
292.49	3.757900484
292.865	3.919228274
293.241	4.080986272
293.616	4.242314062
293.991	4.403641852
294.367	4.56539985
294.742	4.741830411
295.117	4.918260972
295.492	5.094691534
295.868	5.271592576
296.243	5.448023137
296.618	5.624453699
296.993	5.80088426
297.368	5.977314821
297.743	6.153745382
298.118	6.330175944
298.493	6.506606505
298.867	6.682566585
299.242	6.858997146
299.617	7.0500631
299.992	7.241129054
300.366	7.431685499
300.741	7.622751453
301.116	7.813817407
301.49	8.004373851
301.865	8.195439805
302.239	8.38599625
302.614	8.577062204
302.988	8.767618649
303.363	8.958684603
303.737	9.149241048
304.111	9.339797493
304.486	9.554387491
304.86	9.768405249
305.234	9.982423008
305.608	10.19644077
305.982	10.41045852
306.356	10.62447628
306.73	10.83849404
307.104	11.0525118
307.478	11.26652956
307.852	11.48054732
308.226	11.69456507
308.6	11.90858283
308.974	12.12260059
309.348	12.36098433
309.721	12.59873068
310.095	12.83711443
310.469	13.07549817
310.842	13.31324452
311.216	13.55162826
311.59	13.790012
311.963	14.02775835
312.337	14.26614209
312.71	14.50388845
313.083	14.7416348
313.457	14.98001854
313.83	15.21776489
314.203	15.43689691
314.577	15.65661641
314.95	15.87574843
315.323	16.09488045
315.696	16.31401247
316.069	16.53314449
316.442	16.7522765
316.815	16.97140852
317.188	17.19054054
317.561	17.40967256
317.934	17.62880458
318.307	17.84793659
318.68	18.06706861
319.052	18.26389684
319.425	18.46125417
319.798	18.6586115
320.171	18.85596884
320.543	19.05279706
320.916	19.2501544
321.288	19.44698262
321.661	19.64433995
322.033	19.84116818
322.406	20.03852551
322.778	20.23535374
323.15	20.43218196
323.523	20.62953929
323.895	20.80810532
324.267	20.98667134
324.639	21.16523737
325.012	21.34428341
325.384	21.52284943
325.756	21.70141545
326.128	21.87998148
326.5	22.0585475
326.872	22.23711352
327.244	22.41567955
327.616	22.59424557
327.987	22.77233158
328.359	22.9508976
328.731	23.10889226
329.103	23.26688691
329.474	23.42445685
329.846	23.58245151
330.218	23.74044616
330.589	23.8980161
330.961	24.05601075
331.332	24.21358069
331.704	24.37157535
332.075	24.52914528
332.447	24.68713994
332.818	24.84470988
333.189	25.00227981
333.56	25.14942533
333.932	25.29696747
334.303	25.44411298
334.674	25.5912585
335.045	25.73840402
335.416	25.88554953
335.787	26.03269505
336.158	26.17984057
336.529	26.32698609
336.9	26.4741316
337.271	26.62127712
337.642	26.76842264
338.012	26.91517154
338.383	27.06020757
338.754	27.20524361
339.125	27.35027965
339.495	27.49492475
339.866	27.63996079
340.236	27.78460589
340.607	27.92964193
340.977	28.07428703
341.348	28.21932307
341.718	28.36396817
342.089	28.50900421
342.459	28.65364931
342.829	28.79829442
343.199	28.93894339
343.57	29.0799725
343.94	29.22062148
344.31	29.36127046
344.68	29.50191943
345.05	29.64256841
345.42	29.78321738
345.79	29.92386636
346.16	30.06451534
346.53	30.20516431
346.9	30.34581329
347.269	30.48608213
347.639	30.62673111
348.009	30.75913012
348.379	30.89152914
348.748	31.02357031
349.118	31.15596933
349.487	31.2880105
349.857	31.42040951
350.226	31.55245069
350.596	31.6848497
350.965	31.81689088
351.335	31.94928989
351.704	32.08133107
352.073	32.21337225
352.442	32.34541343
352.812	32.46627197
353.181	32.58680387
353.55	32.70733577
353.919	32.82786767
354.288	32.94839957
354.657	33.06893147
355.026	33.18946336
355.395	33.30999526
355.764	33.43052716
356.133	33.55105906
356.501	33.67126432
356.87	33.79179622
357.239	33.91232811
357.608	34.01879497
357.976	34.1249733
358.345	34.23144015
358.713	34.33761848
359.082	34.44408533
359.45	34.55026366
359.819	34.65673051
360.187	34.76290884
360.556	34.8693757
360.924	34.97555402
361.292	35.08173235
361.661	35.1881992
362.029	35.29437753
362.397	35.38208763
362.765	35.46979772
363.133	35.55750782
363.501	35.64521792
363.869	35.73292801
364.237	35.82063811
364.605	35.9083482
364.973	35.9960583
365.341	36.0837684
365.709	36.17147849
366.076	36.25895025
366.444	36.34666034
366.812	36.43437044
367.179	36.50014047
367.547	36.56608972
367.915	36.63203897
368.282	36.697809
368.65	36.76375825
369.017	36.82952829
369.384	36.89529832
369.752	36.96124757
370.119	37.02701761
370.486	37.09278765
370.854	37.15873689
371.221	37.22450693
371.588	37.29027697
371.955	37.33727801
372.322	37.38427906
372.689	37.4312801
373.056	37.47828115
373.423	37.5252822
373.79	37.57228324
374.157	37.61928429
374.524	37.66628534
374.891	37.71328638
375.257	37.76015936
375.624	37.80716041
375.991	37.85416146
376.357	37.90103443
376.724	37.93090569
377.091	37.96077694
377.457	37.99056681
377.824	38.02043806
378.19	38.05022792
378.556	38.08001779
378.923	38.10988904
379.289	38.13967891
379.655	38.16946877
380.022	38.19934002
380.388	38.22912989
380.754	38.25891975
381.12	38.28870961
381.486	38.3031574
381.852	38.3176052
382.218	38.33205299
382.584	38.34650079
382.95	38.36094858
383.316	38.37539638
383.682	38.38984417
384.047	38.40425249
384.413	38.41870029
384.779	38.43314808
385.145	38.44759588
385.51	38.4620042
385.876	38.47645199
386.241	38.47986167
386.607	38.48328068
386.972	38.48669035
387.338	38.49010937
387.703	38.49351904
388.068	38.49692872
388.434	38.50034773
388.799	38.5037574
389.164	38.50716708
389.529	38.51057675
389.894	38.51398642
390.26	38.51740544
390.625	38.52081511
390.99	38.51685325
391.355	38.5128914
391.72	38.50892954
392.084	38.50497853
392.449	38.50101668
392.814	38.49705482
393.179	38.49309296
393.544	38.4891311
393.908	38.4851801
394.273	38.48121824
394.637	38.47726723
395.002	38.47330537
395.366	38.46935437
395.731	38.46160772
396.095	38.4538823
396.46	38.44613565
396.824	38.43841023
397.188	38.43068481
397.553	38.42293816
397.917	38.41521274
398.281	38.40748731
398.645	38.39976189
399.009	38.39203647
399.373	38.38431104
399.737	38.37658562
400.101	38.3688602
400.465	38.36393198
400.829	38.35900376
401.193	38.35407554
401.557	38.34914732
401.921	38.3442191
402.284	38.33930442
402.648	38.3343762
403.012	38.32944798
403.375	38.3245333
403.739	38.31960508
404.102	38.3146904
404.466	38.30976218
404.829	38.3048475
405.193	38.31093272
405.556	38.31700122
405.92	38.32308644
406.283	38.32915494
406.646	38.33522344
407.009	38.34129193
407.372	38.34736043
407.735	38.35342893
408.099	38.35951415
408.462	38.36558265
408.825	38.37165115
409.187	38.37770293
409.55	38.38377143
409.913	38.4034041
410.276	38.42303677
410.639	38.44266945
411.002	38.46230212
411.364	38.48188071
411.727	38.50151338
412.09	38.52114605
412.452	38.54072464
412.815	38.56035732
413.177	38.5799359
413.54	38.59956858
413.902	38.61914717
414.264	38.63872575
414.627	38.67517577
414.989	38.71152537
415.351	38.74787497
415.713	38.78422457
416.076	38.82067458
416.438	38.85702418
416.8	38.89337378
417.162	38.92972338
417.524	38.96607298
417.886	39.00242258
418.248	39.03877219
418.609	39.07502137
418.971	39.11137097
419.333	39.16814497
419.695	39.22491897
420.056	39.28153614
420.418	39.33831014
420.78	39.39508414
421.141	39.45170131
421.503	39.50847531
421.864	39.56509248
422.226	39.62186648
422.587	39.67848365
422.949	39.73525765
423.31	39.79187481
423.671	39.84849198
424.032	39.9249789
424.394	40.00167769
424.755	40.07816461
425.116	40.15465153
425.477	40.23113845
425.838	40.30762537
426.199	40.38411228
426.56	40.4605992
426.921	40.53708612
427.282	40.61357304
427.642	40.68984808
428.003	40.766335
428.364	40.84282192
428.725	40.93761975
429.085	41.03215498
429.446	41.1269528
429.806	41.22148803
430.167	41.31628586
430.527	41.41082109
430.888	41.50561892
431.248	41.60015415
431.608	41.69468938
431.969	41.78948721
432.329	41.88402244
432.689	41.97855767
433.049	42.0730929
433.41	42.1761828
433.77	42.27898713
434.13	42.38179146
434.49	42.4845958
434.85	42.58740013
435.21	42.69020446
435.57	42.7930088
435.929	42.89552756
436.289	42.9983319
436.649	43.10113623
437.009	43.20394056
437.368	43.30645933
437.728	43.40926366
438.088	43.5087459
438.447	43.6079518
438.807	43.70743404
439.166	43.80663994
439.525	43.90584584
439.885	44.00532808
440.244	44.10453398
440.603	44.20373989
440.963	44.30322213
441.322	44.40242803
441.681	44.50163393
442.04	44.60083983
442.399	44.70004573
442.758	44.7903431
443.117	44.88064048
443.476	44.97093785
443.835	45.06123522
444.194	45.1515326
444.553	45.24182997
444.912	45.33212735
445.27	45.4221732
445.629	45.51247057
445.988	45.60276795
446.346	45.6928138
446.705	45.78311117
447.063	45.87315702
447.422	45.95061402
447.78	46.02785526
448.139	46.10531225
448.497	46.18255349
448.855	46.25979473
449.214	46.33725173
449.572	46.41449297
449.93	46.49173421
450.288	46.56897545
450.646	46.64621669
451.004	46.72345793
451.362	46.80069917
451.72	46.87794041
452.078	46.9371235
452.436	46.99630659
452.794	47.05548969
453.152	47.11467278
453.509	47.17369056
453.867	47.23287365
454.225	47.29205674
454.582	47.35107452
454.94	47.41025761
455.297	47.46927539
455.655	47.52845848
456.012	47.58747626
456.37	47.64665935
456.727	47.68611916
457.084	47.72557896
457.442	47.7651493
457.799	47.8046091
458.156	47.8440689
458.513	47.88352871
458.87	47.92298851
459.227	47.96244832
459.585	48.00201865
459.941	48.04136793
460.298	48.08082773
460.655	48.12028753
461.012	48.15974734
461.369	48.18346347
461.726	48.2071796
462.082	48.2308293
462.439	48.25454543
462.796	48.27826156
463.152	48.30191126
463.509	48.32562739
463.865	48.34927708
464.222	48.37299321
464.578	48.39664291
464.935	48.42035904
465.291	48.44400874
465.647	48.46765844
466.003	48.49130814
466.36	48.50439741
466.716	48.51745001
467.072	48.53050262
467.428	48.54355522
467.784	48.55660783
468.14	48.56966043
468.496	48.58271304
468.852	48.59576564
469.208	48.60881824
469.563	48.62183418
469.919	48.63488679
470.275	48.64793939
470.631	48.660992
470.986	48.67400794
471.342	48.68512602
471.697	48.69621288
472.053	48.70733097
472.408	48.71841783
472.764	48.72953591
473.119	48.74062277
473.474	48.75170963
473.83	48.76282772
474.185	48.77391457
474.54	48.78500143
474.895	48.79608829
475.25	48.80717514
475.605	48.818262
475.96	48.82934886
476.315	48.83853752
476.67	48.84772618
477.025	48.85691485
477.38	48.86610351
477.735	48.87529217
478.09	48.88448083
478.444	48.89364361
478.799	48.90283227
479.154	48.91202094
479.508	48.92118372
479.863	48.93037238
480.217	48.93953516
480.572	48.94872382
480.926	48.9578866
481.281	48.95704799
481.635	48.95621174
481.989	48.95537549
482.343	48.95453925
482.698	48.95370064
483.052	48.95286439
483.406	48.95202814
483.76	48.95119189
484.114	48.95035565
484.468	48.9495194
484.822	48.94868315
485.176	48.9478469
485.53	48.94701066
485.883	48.94617677
486.237	48.94021586
486.591	48.93425494
486.944	48.92831086
487.298	48.92234995
487.652	48.91638903
488.005	48.91044496
488.359	48.90448404
488.712	48.89853997
489.065	48.89259589
489.419	48.88663498
489.772	48.8806909
490.125	48.87474682
490.479	48.86878591
490.832	48.86284183
491.185	48.8592382
491.538	48.85563458
491.891	48.85203095
492.244	48.84842732
492.597	48.8448237
492.95	48.84122007
493.303	48.83761644
493.656	48.83401281
494.008	48.83041939
494.361	48.82681577
494.714	48.82321214
495.066	48.81961872
495.419	48.81601509
495.772	48.81241147
496.124	48.80546859
496.477	48.79850598
496.829	48.7915631
497.181	48.78462022
497.534	48.77765761
497.886	48.77071473
498.238	48.76377185
498.59	48.75682897
498.943	48.74986636
499.295	48.74292348
499.647	48.7359806
499.999	48.72903772
500.351	48.72209484
500.703	48.71515196
501.055	48.68547491
501.407	48.65579786
501.758	48.62620511
502.11	48.59652806
502.462	48.56685101
502.813	48.53725827
503.165	48.50758122
503.517	48.47790417
503.868	48.44831143
504.22	48.41863438
504.571	48.38904164
504.923	48.35936459
505.274	48.32977185
505.625	48.30017911
505.976	48.26646087
506.328	48.23264657
506.679	48.19892833
507.03	48.16521009
507.381	48.13149185
507.732	48.09777362
508.083	48.06405538
508.434	48.03033714
508.785	47.9966189
509.136	47.96290066
509.487	47.92918242
509.837	47.89556025
510.188	47.86184201
510.539	47.82812377
510.89	47.80218416
511.24	47.77631844
511.591	47.75037882
511.941	47.72451311
512.292	47.69857349
512.642	47.67270778
512.992	47.64684206
513.343	47.62090244
513.693	47.59503673
514.043	47.56917101
514.393	47.5433053
514.744	47.51736568
515.094	47.49149997
515.444	47.46563425
515.794	47.44486249
516.144	47.42409073
516.494	47.40331897
516.844	47.38254721
517.193	47.3618348
517.543	47.34106304
517.893	47.32029128
518.243	47.29951952
518.592	47.27880711
518.942	47.25803535
519.291	47.23732293
519.641	47.21655117
519.99	47.19583876
520.34	47.175067
520.689	47.15186821
521.039	47.12860294
521.388	47.10540415
521.737	47.08220536
522.086	47.05900657
522.436	47.0357413
522.785	47.01254251
523.134	46.98934372
523.483	46.96614493
523.832	46.94294614
524.181	46.91974735
524.53	46.89654855
524.878	46.87341623
525.227	46.85021744
525.576	46.81634579
525.925	46.78247413
526.273	46.74869953
526.622	46.71482787
526.97	46.68105327
527.319	46.64718161
527.667	46.61340701
528.016	46.57953535
528.364	46.54576075
528.713	46.5118891
529.061	46.47811449
529.409	46.44433989
529.757	46.41056529
530.106	46.37669363
530.454	46.33417939
530.802	46.29166514
531.15	46.2491509
531.498	46.20663665
531.846	46.16412241
532.194	46.12160816
532.541	46.07921608
532.889	46.03670184
533.237	45.99418759
533.585	45.95167335
533.932	45.90928127
534.28	45.86676703
534.627	45.82437495
534.975	45.7818607
535.322	45.73722006
535.67	45.69245076
536.017	45.64781012
536.365	45.60304082
536.712	45.55840018
537.059	45.51375953
537.406	45.46911888
537.754	45.42434959
538.101	45.37970894
538.448	45.33506829
538.795	45.29042765
539.142	45.245787
539.489	45.20114635
539.836	45.15650571
540.182	45.10662035
540.529	45.05659081
540.876	45.00656127
541.223	44.95653173
541.569	44.90664637
541.916	44.85661684
542.262	44.80673148
542.609	44.75670194
542.955	44.70681658
543.302	44.65678704
543.648	44.60690168
543.995	44.55687214
544.341	44.50698678
544.687	44.45710142
545.033	44.40019627
545.379	44.34329111
545.726	44.28622149
546.072	44.22931634
546.418	44.17241119
546.764	44.11550603
547.109	44.05876534
547.455	44.00186019
547.801	43.94495504
548.147	43.88804988
548.493	43.83114473
548.838	43.77440404
549.184	43.71749888
549.53	43.66059373
549.875	43.61142642
550.221	43.56211659
550.566	43.51294928
550.912	43.46363945
551.257	43.41447214
551.602	43.36530482
551.948	43.315995
552.293	43.26682768
552.638	43.21766037
552.983	43.16849306
553.328	43.11932575
553.673	43.07015843
554.018	43.02099112
554.363	42.97182381
554.708	42.93718308
555.053	42.90254234
555.398	42.86790161
555.743	42.83326088
556.087	42.79872055
556.432	42.76407982
556.777	42.72943909
557.121	42.69489876
557.466	42.66025803
557.81	42.62571771
558.155	42.59107697
558.499	42.55653665
558.843	42.52199632
559.188	42.48735559
559.532	42.46277684
559.876	42.43819808
560.22	42.41361933
560.564	42.38904058
560.908	42.36446183
561.252	42.33988307
561.596	42.31530432
561.94	42.29072557
562.284	42.26614681
562.628	42.24156806
562.972	42.21698931
563.316	42.19241055
563.659	42.16790325
564.003	42.1433245
564.347	42.11993834
564.69	42.09662016
565.034	42.073234
565.377	42.04991582
565.721	42.02652966
566.064	42.00321148
566.407	41.97989331
566.751	41.95650714
567.094	41.93318897
567.437	41.90987079
567.78	41.88655261
568.123	41.86323443
568.466	41.83991626
568.809	41.81659808
569.152	41.79522884
569.495	41.77385959
569.838	41.75249035
570.181	41.73112111
570.524	41.70975187
570.866	41.68844493
571.209	41.66707569
571.552	41.64570645
571.894	41.62439951
572.237	41.60303026
572.579	41.58172332
572.922	41.56035408
573.264	41.53904714
573.606	41.5177402
573.949	41.49998742
574.291	41.4822864
574.633	41.46458538
574.975	41.44688436
575.317	41.42918334
575.659	41.41148231
576.001	41.39378129
576.343	41.37608027
576.685	41.35837925
577.027	41.34067823
577.369	41.32297721
577.711	41.30527619
578.053	41.28757516
578.394	41.2699259
578.736	41.25363661
579.078	41.23734731
579.419	41.22110564
579.761	41.20481635
580.102	41.18857468
580.443	41.17233302
580.785	41.15604372
581.126	41.13980206
581.467	41.12356039
581.809	41.1072711
582.15	41.09102943
582.491	41.07478777
582.832	41.0585461
583.173	41.04230443
583.514	41.0243641
583.855	41.00642376
584.196	40.98848343
584.537	40.97054309
584.877	40.95265537
585.218	40.93471503
585.559	40.9167747
585.899	40.89888697
586.24	40.88094664
586.581	40.8630063
586.921	40.84511858
587.262	40.82717824
587.602	40.80929052
587.942	40.79140279
588.283	40.77177204
588.623	40.75219886
588.963	40.73262568
589.303	40.7130525
589.644	40.69342175
589.984	40.67384857
590.324	40.65427539
590.664	40.63470221
591.004	40.61512903
591.343	40.59561342
591.683	40.57604024
592.023	40.55646706
592.363	40.53689388
592.703	40.5173207
593.042	40.49478966
593.382	40.47219216
593.721	40.44966112
594.061	40.42706362
594.4	40.40453258
594.74	40.38193508
595.079	40.35940404
595.418	40.336873
595.758	40.3142755
596.097	40.29174446
596.436	40.26921342
596.775	40.24668238
597.114	40.22415134
597.453	40.2016203
597.792	40.17855344
598.131	40.15548658
598.47	40.13241971
598.809	40.10935285
599.148	40.08628599
599.487	40.06321912
599.825	40.0402203
600.164	40.01715344
600.503	39.99408658
600.841	39.97108776
601.18	39.9480209
601.518	39.92502208
601.856	39.90202326
602.195	39.87895639
602.533	39.85618744
602.871	39.83341849
603.21	39.81058218
603.548	39.78781323
603.886	39.76504428
604.224	39.74227533
604.562	39.71950637
604.9	39.69673742
605.238	39.67396847
605.576	39.65119952
605.914	39.62843057
606.252	39.60566162
606.589	39.58296003
606.927	39.56019108
607.265	39.53817814
607.602	39.51623033
607.94	39.49421738
608.277	39.47226957
608.615	39.45025663
608.952	39.42830881
609.289	39.40636099
609.627	39.38434805
609.964	39.36240024
610.301	39.34045242
610.638	39.3185046
610.976	39.29649166
611.313	39.27454385
611.65	39.25259603
611.987	39.23366996
612.324	39.21474389
612.66	39.19587398
612.997	39.17694791
613.334	39.15802184
613.671	39.13909578
614.007	39.12022587
614.344	39.1012998
614.681	39.08237373
615.017	39.06350382
615.354	39.04457775
615.69	39.02570784
616.027	39.00678177
616.363	38.98791186
616.699	38.97463024
617.035	38.96134862
617.372	38.94802747
617.708	38.93474585
618.044	38.92146423
618.38	38.90818261
618.716	38.89490099
619.052	38.88161937
619.388	38.86833775
619.724	38.85505613
620.06	38.84177451
620.395	38.82853242
620.731	38.81525079
621.067	38.80196917
621.402	38.7945488
621.738	38.78710628
622.073	38.77968591
622.409	38.77224339
622.744	38.76482301
623.08	38.75738049
623.415	38.74996012
623.75	38.74253975
624.086	38.73509723
624.421	38.72767686
624.756	38.72025648
625.091	38.71283611
625.426	38.70541574
625.761	38.69799537
626.096	38.69325657
626.431	38.68851777
626.766	38.68377897
627.1	38.67905432
627.435	38.67431552
627.77	38.66957672
628.105	38.66483793
628.439	38.66011327
628.774	38.65537448
629.108	38.65064982
629.443	38.64591102
629.777	38.64118637
630.111	38.63646172
630.446	38.63172292
630.78	38.62353023
631.114	38.61533754
631.448	38.60714485
631.783	38.59892763
632.117	38.59073494
632.451	38.58254225
632.785	38.57434956
633.118	38.56618139
633.452	38.5579887
633.786	38.54979601
634.12	38.54160332
634.454	38.53341063
634.787	38.52524247
635.121	38.51704978
635.455	38.50412254
635.788	38.49123401
636.122	38.47830677
636.455	38.46541824
636.788	38.45252971
637.122	38.43960247
637.455	38.42671394
637.788	38.41382541
638.121	38.40093688
638.454	38.38804835
638.788	38.37512111
639.121	38.36223258
639.454	38.34934405
639.787	38.33645551
640.119	38.3213545
640.452	38.306208
640.785	38.2910615
641.118	38.275915
641.45	38.26081398
641.783	38.24566748
642.116	38.23052098
642.448	38.21541996
642.781	38.20027346
643.113	38.18517245
643.446	38.17002595
643.778	38.15492493
644.11	38.13982392
644.442	38.1247229
644.775	38.1095764
645.107	38.09347157
645.439	38.07736674
645.771	38.06126192
646.103	38.04515709
646.435	38.02905226
646.767	38.01294743
647.099	37.99684261
647.431	37.98073778
647.762	37.96468146
648.094	37.94857663
648.426	37.93247181
648.757	37.91641549
649.089	37.90031066
649.42	37.88425434
649.752	37.86814951
650.083	37.85262958
650.415	37.83706275
650.746	37.82154282
651.077	37.80602289
651.408	37.79050295
651.739	37.77498302
652.071	37.75941619
652.402	37.74389626
652.733	37.72837632
653.064	37.71285639
653.395	37.69733645
653.725	37.68186341
654.056	37.66634347
654.387	37.65082354
654.718	37.6353036
655.048	37.6196531
655.379	37.60395517
655.71	37.58825724
656.04	37.57260674
656.371	37.55690881
656.701	37.54125831
657.031	37.5256078
657.362	37.50990987
657.692	37.49425937
658.022	37.47860887
658.352	37.46295836
658.682	37.44730786
659.012	37.43165736
659.342	37.41600685
659.672	37.40035635
660.002	37.38350569
660.332	37.36665503
660.662	37.34980437
660.992	37.33295371
661.322	37.31610305
661.651	37.29930345
661.981	37.28245279
662.31	37.26565319
662.64	37.24880253
662.969	37.23200293
663.299	37.21515227
663.628	37.19835267
663.958	37.18150201
664.287	37.16470241
664.616	37.14790282
664.945	37.13109276
665.274	37.1142827
665.603	37.09747264
665.932	37.08066258
666.261	37.06385252
666.59	37.04704247
666.919	37.03023241
667.248	37.01342235
667.577	36.99661229
667.905	36.97985333
668.234	36.96304327
668.563	36.94623321
668.891	36.92947424
669.22	36.91266419
669.548	36.89590522
669.877	36.87981726
670.205	36.86377819
670.533	36.84773912
670.862	36.83165116
671.19	36.81561209
671.518	36.79957303
671.846	36.78353396
672.174	36.7674949
672.502	36.75145583
672.83	36.73541676
673.158	36.7193777
673.486	36.70333863
673.814	36.68729957
674.142	36.6712605
674.469	36.65527034
674.797	36.6390434
675.125	36.62281646
675.452	36.606639
675.78	36.59041206
676.107	36.5742346
676.435	36.55800766
676.762	36.5418302
677.089	36.52565273
677.417	36.5094258
677.744	36.49324833
678.071	36.47707087
678.398	36.46089341
678.725	36.44471594
679.052	36.42853848
679.379	36.41236101
679.706	36.39607925
680.033	36.37979748
680.36	36.36351572
680.686	36.34728375
681.013	36.33100198
681.34	36.31472022
681.666	36.29848824
681.993	36.28220648
682.319	36.26597451
682.646	36.24969274
682.972	36.23346077
683.299	36.217179
683.625	36.20094703
683.951	36.18471506
684.277	36.16848308
684.604	36.15457532
684.93	36.1407101
685.256	36.12684487
685.582	36.11297964
685.908	36.09911441
686.234	36.08524918
686.559	36.07142649
686.885	36.05756126
687.211	36.04369603
687.537	36.0298308
687.862	36.01600811
688.188	36.00214288
688.513	35.98832018
688.839	35.97445495
689.164	35.96063226
689.49	35.94312845
689.815	35.92567834
690.14	35.90822823
690.466	35.89072443
690.791	35.87327432
691.116	35.85582421
691.441	35.8383741
691.766	35.82092399
692.091	35.80347388
692.416	35.78602377
692.741	35.76857366
693.066	35.75112355
693.39	35.73372713
693.715	35.71627702
694.04	35.69882691
694.364	35.67603199
694.689	35.65316671
695.014	35.63030144
695.338	35.60750652
695.662	35.5847116
695.987	35.56184633
696.311	35.53905141
696.635	35.51625649
696.96	35.49339121
697.284	35.47059629
697.608	35.44780137
697.932	35.42500645
698.256	35.40221153
698.58	35.37941661
698.904	35.35662169
699.228	35.33120774
699.552	35.3057938
699.875	35.28045828
700.199	35.25504434
700.523	35.22963039
700.846	35.20429488
701.17	35.17888093
701.493	35.15354542
701.817	35.12813147
702.14	35.10279596
702.463	35.07746044
702.787	35.0520465
703.11	35.02671098
703.433	35.00137547
703.756	34.97603996
704.079	34.94900629
704.402	34.92197263
704.725	34.89493896
705.048	34.86790529
705.371	34.84087162
705.694	34.81383795
706.017	34.78680428
706.34	34.75977062
706.662	34.73282064
706.985	34.70578698
707.308	34.67875331
707.63	34.65180333
707.953	34.62476967
708.275	34.59781969
708.597	34.57086972
708.92	34.54135065
709.242	34.51192298
709.564	34.4824953
709.886	34.45306763
710.208	34.42363995
710.53	34.39421227
710.852	34.3647846
711.174	34.33535692
711.496	34.30592924
711.818	34.27650157
712.14	34.24707389
712.462	34.21764622
712.783	34.18830993
713.105	34.15888225
713.427	34.12945458
713.748	34.09739657
714.07	34.0652387
714.391	34.03318069
714.713	34.00102281
715.034	33.96896481
715.355	33.9369068
715.676	33.90484879
715.998	33.87269092
716.319	33.84063291
716.64	33.8085749
716.961	33.77651689
717.282	33.74445889
717.603	33.71240088
717.924	33.68034287
718.244	33.64838474
718.565	33.61582393
718.886	33.58326313
719.207	33.55070233
719.527	33.51824296
719.848	33.48568216
720.168	33.45322279
720.489	33.42066199
720.809	33.38820262
721.129	33.35574325
721.45	33.32318245
721.77	33.29072308
722.09	33.25826371
722.41	33.22580434
722.73	33.19334498
723.05	33.16088561
723.37	33.12712524
723.69	33.09336487
724.01	33.05960451
724.33	33.02584414
724.65	32.99208377
724.97	32.9583234
725.289	32.92466854
725.609	32.89090817
725.928	32.8572533
726.248	32.82349294
726.567	32.78983807
726.887	32.7560777
727.206	32.72242284
727.525	32.68876797
727.845	32.6550076
728.164	32.61493855
728.483	32.57486951
728.802	32.53480046
729.121	32.49473141
729.44	32.45466236
729.759	32.41459331
730.078	32.37452427
730.397	32.33445522
730.716	32.29438617
731.034	32.25444273
731.353	32.21437368
731.672	32.17430463
731.99	32.13436119
732.309	32.09429214
732.627	32.0543487
732.946	32.0142796
733.264	31.97433611
733.582	31.93439261
733.901	31.89432351
734.219	31.85438002
734.537	31.81443652
734.855	31.77449303
735.173	31.73454953
735.491	31.69460604
735.809	31.65466255
736.127	31.61471905
736.445	31.57477556
736.763	31.53483206
737.08	31.49501418
737.398	31.45507068
737.716	31.41485143
738.033	31.37475865
738.351	31.33453939
738.668	31.29444661
738.986	31.25422736
739.303	31.21413458
739.62	31.1740418
739.938	31.13382254
740.255	31.09372976
740.572	31.05363698
740.889	31.0135442
741.206	30.97345142
741.523	30.93335864
741.84	30.89326586
742.157	30.85317308
742.474	30.81263865
742.791	30.77210422
743.107	30.73169766
743.424	30.69116323
743.741	30.6506288
744.057	30.61022224
744.374	30.56968781
744.69	30.52928125
745.007	30.48874682
745.323	30.44834026
745.639	30.4079337
745.956	30.36739927
746.272	30.32699271
746.588	30.28658614
746.904	30.24617958
747.22	30.20538034
747.536	30.16458111
747.852	30.12378187
748.168	30.08298263
748.484	30.04218339
748.8	30.00138415
749.115	29.96071402
749.431	29.91991478
749.747	29.87911554
