# Supplementary material for: Ecological drivers of ultraviolet colour evolution in snakes
Source: Nat Commun. 2024 Jun 18;15:5213. doi: 10.1038/s41467-024-49506-4 (PMC11189474; doi:10.1038/s41467-024-49506-4)
Supplement: Supplementary file 8 — Source Data [file 41467_2024_49506_MOESM8_ESM.zip › source_data_files/source_data_FigS3/RAB3409_dorsalblack_Reflection_14-41-16-188.txt_smoothed.csv]

wavelength	value
250.201	0.722259929
250.581	0.713923623
250.96	0.705609255
251.34	0.697272949
251.719	0.688958581
252.099	0.680622276
252.478	0.672307908
252.858	0.663971602
253.237	0.655657234
253.616	0.647342866
253.996	0.63900656
254.375	0.630692192
254.754	0.622377824
255.133	0.614063456
255.513	0.605848757
255.892	0.597655675
256.271	0.589462594
256.65	0.581269512
257.029	0.573076431
257.408	0.564883349
257.787	0.556690268
258.166	0.548497186
258.544	0.540325723
258.923	0.532132641
259.302	0.52393956
259.681	0.515746478
260.06	0.507553397
260.438	0.499409511
260.817	0.491244081
261.195	0.483100196
261.574	0.474934766
261.953	0.466769336
262.331	0.45862545
262.71	0.45046002
263.088	0.442316135
263.466	0.434172249
263.845	0.426006819
264.223	0.417862934
264.601	0.409719048
264.98	0.401553618
265.358	0.393353764
265.736	0.385153909
266.114	0.376954055
266.492	0.3687542
266.87	0.360554345
267.248	0.352354491
267.626	0.344154636
268.004	0.335954782
268.382	0.327754927
268.76	0.319555073
269.138	0.311355218
269.515	0.303177056
269.893	0.294977201
270.271	0.286666612
270.649	0.278356023
271.026	0.270067419
271.404	0.261756829
271.781	0.253468226
272.159	0.245157636
272.536	0.236869033
272.914	0.228558443
273.291	0.220269839
273.669	0.21195925
274.046	0.203670646
274.423	0.195382042
274.801	0.187071453
275.178	0.178968479
275.555	0.170865506
275.932	0.162762532
276.309	0.154659559
276.686	0.146556585
277.063	0.138453611
277.44	0.130350638
277.817	0.122247664
278.194	0.114144691
278.571	0.106041717
278.948	0.097938743
279.325	0.08983577
279.702	0.081732796
280.078	0.073310908
280.455	0.064866621
280.832	0.056422334
281.208	0.048000446
281.585	0.039556159
281.962	0.031111873
282.338	0.022689984
282.715	0.014245698
283.091	0.005823809
283.467	-0.002598079
283.844	-0.011042366
284.22	-0.019464254
284.596	-0.027886142
284.973	-0.036385064
285.349	-0.044861442
285.725	-0.053337821
286.101	-0.061814199
286.477	-0.070290577
286.853	-0.078766956
287.229	-0.087243334
287.605	-0.095719713
287.981	-0.104196091
288.357	-0.112672469
288.733	-0.121148848
289.109	-0.129625226
289.485	-0.138101605
289.86	-0.145521924
290.236	-0.15296203
290.612	-0.160402136
290.988	-0.167842243
291.363	-0.175262562
291.739	-0.182702668
292.114	-0.190122987
292.49	-0.197563094
292.865	-0.204983413
293.241	-0.212423519
293.616	-0.219843838
293.991	-0.227264157
294.367	-0.234704263
294.742	-0.241790154
295.117	-0.248876044
295.492	-0.255961934
295.868	-0.263066721
296.243	-0.270152611
296.618	-0.277238501
296.993	-0.284324392
297.368	-0.291410282
297.743	-0.298496172
298.118	-0.305582063
298.493	-0.312667953
298.867	-0.319734948
299.242	-0.326820838
299.617	-0.33441435
299.992	-0.342007862
300.366	-0.349581125
300.741	-0.357174637
301.116	-0.364768149
301.49	-0.372341412
301.865	-0.379934924
302.239	-0.387508187
302.614	-0.395101699
302.988	-0.402674961
303.363	-0.410268474
303.737	-0.417841736
304.111	-0.425414999
304.486	-0.433271521
304.86	-0.441107092
305.234	-0.448942664
305.608	-0.456778235
305.982	-0.464613806
306.356	-0.472449378
306.73	-0.480284949
307.104	-0.48812052
307.478	-0.495956092
307.852	-0.503791663
308.226	-0.511627234
308.6	-0.519462806
308.974	-0.527298377
309.348	-0.534863672
309.721	-0.54240874
310.095	-0.549974035
310.469	-0.557539331
310.842	-0.565084398
311.216	-0.572649694
311.59	-0.580214989
311.963	-0.587760057
312.337	-0.595325352
312.71	-0.60287042
313.083	-0.610415487
313.457	-0.617980783
313.83	-0.62552585
314.203	-0.631794206
314.577	-0.638079368
314.95	-0.644347724
315.323	-0.65061608
315.696	-0.656884436
316.069	-0.663152792
316.442	-0.669421148
316.815	-0.675689504
317.188	-0.681957861
317.561	-0.688226217
317.934	-0.694494573
318.307	-0.700762929
318.68	-0.707031285
319.052	-0.712511496
319.425	-0.718006438
319.798	-0.723501381
320.171	-0.728996323
320.543	-0.734476534
320.916	-0.739971476
321.288	-0.745451687
321.661	-0.75094663
322.033	-0.75642684
322.406	-0.761921783
322.778	-0.767401994
323.15	-0.772882205
323.523	-0.778377147
323.895	-0.784510313
324.267	-0.79064348
324.639	-0.796776646
325.012	-0.802926299
325.384	-0.809059465
325.756	-0.815192632
326.128	-0.821325798
326.5	-0.827458964
326.872	-0.833592131
327.244	-0.839725297
327.616	-0.845858463
327.987	-0.851975142
328.359	-0.858108309
328.731	-0.86446392
329.103	-0.870819531
329.474	-0.877158057
329.846	-0.883513668
330.218	-0.889869279
330.589	-0.896207805
330.961	-0.902563416
331.332	-0.908901942
331.704	-0.915257553
332.075	-0.921596079
332.447	-0.92795169
332.818	-0.934290216
333.189	-0.940628742
333.56	-0.946054297
333.932	-0.951494476
334.303	-0.956920031
334.674	-0.962345585
335.045	-0.96777114
335.416	-0.973196695
335.787	-0.978622249
336.158	-0.984047804
336.529	-0.989473359
336.9	-0.994898914
337.271	-1.000324468
337.642	-1.005750023
338.012	-1.011160954
338.383	-1.016022293
338.754	-1.020883632
339.125	-1.025744971
339.495	-1.030593207
339.866	-1.035454546
340.236	-1.040302782
340.607	-1.045164121
340.977	-1.050012357
341.348	-1.054873697
341.718	-1.059721932
342.089	-1.064583272
342.459	-1.069431508
342.829	-1.074279743
343.199	-1.079829554
343.57	-1.085394363
343.94	-1.090944174
344.31	-1.096493984
344.68	-1.102043794
345.05	-1.107593604
345.42	-1.113143415
345.79	-1.118693225
346.16	-1.124243035
346.53	-1.129792845
346.9	-1.135342656
347.269	-1.140877466
347.639	-1.146427277
348.009	-1.153435186
348.379	-1.160443096
348.748	-1.167432066
349.118	-1.174439976
349.487	-1.181428945
349.857	-1.188436855
350.226	-1.195425825
350.596	-1.202433735
350.965	-1.209422704
351.335	-1.216430614
351.704	-1.223419584
352.073	-1.230408553
352.442	-1.237397523
352.812	-1.245362378
353.181	-1.253305706
353.55	-1.261249035
353.919	-1.269192363
354.288	-1.277135692
354.657	-1.28507902
355.026	-1.293022348
355.395	-1.300965677
355.764	-1.308909005
356.133	-1.316852334
356.501	-1.324774135
356.87	-1.332717464
357.239	-1.340660792
357.608	-1.348253387
357.976	-1.355825405
358.345	-1.363418
358.713	-1.370990019
359.082	-1.378582613
359.45	-1.386154632
359.819	-1.393747227
360.187	-1.401319245
360.556	-1.40891184
360.924	-1.416483859
361.292	-1.424055877
361.661	-1.431648472
362.029	-1.43922049
362.397	-1.445754182
362.765	-1.452287874
363.133	-1.458821566
363.501	-1.465355258
363.869	-1.47188895
364.237	-1.478422642
364.605	-1.484956334
364.973	-1.491490026
365.341	-1.498023717
365.709	-1.504557409
366.076	-1.511073347
366.444	-1.517607039
366.812	-1.52414073
367.179	-1.530345294
367.547	-1.536566763
367.915	-1.542788233
368.282	-1.548992796
368.65	-1.555214266
369.017	-1.561418829
369.384	-1.567623392
369.752	-1.573844862
370.119	-1.580049425
370.486	-1.586253989
370.854	-1.592475458
371.221	-1.598680022
371.588	-1.604884585
371.955	-1.610401035
372.322	-1.615917486
372.689	-1.621433936
373.056	-1.626950386
373.423	-1.632466837
373.79	-1.637983287
374.157	-1.643499737
374.524	-1.649016187
374.891	-1.654532638
375.257	-1.660034057
375.624	-1.665550507
375.991	-1.671066958
376.357	-1.676568377
376.724	-1.681854343
377.091	-1.68714031
377.457	-1.692411874
377.824	-1.697697841
378.19	-1.702969404
378.556	-1.708240968
378.923	-1.713526935
379.289	-1.718798498
379.655	-1.724070062
380.022	-1.729356029
380.388	-1.734627593
380.754	-1.739899156
381.12	-1.74517072
381.486	-1.75188992
381.852	-1.758609121
382.218	-1.765328322
382.584	-1.772047522
382.95	-1.778766723
383.316	-1.785485924
383.682	-1.792205124
384.047	-1.798905967
384.413	-1.805625167
384.779	-1.812344368
385.145	-1.819063569
385.51	-1.825764411
385.876	-1.832483611
386.241	-1.841008646
386.607	-1.849557037
386.972	-1.858082071
387.338	-1.866630462
387.703	-1.875155496
388.068	-1.883680531
388.434	-1.892228922
388.799	-1.900753956
389.164	-1.909278991
389.529	-1.917804025
389.894	-1.92632906
390.26	-1.93487745
390.625	-1.943402485
390.99	-1.952112916
391.355	-1.960823348
391.72	-1.969533779
392.084	-1.978220347
392.449	-1.986930778
392.814	-1.995641209
393.179	-2.004351641
393.544	-2.013062072
393.908	-2.02174864
394.273	-2.030459071
394.637	-2.039145638
395.002	-2.04785607
395.366	-2.056542637
395.731	-2.063343593
396.095	-2.070125916
396.46	-2.076926872
396.824	-2.083709195
397.188	-2.090491518
397.553	-2.097292474
397.917	-2.104074797
398.281	-2.11085712
398.645	-2.117639443
399.009	-2.124421766
399.373	-2.131204089
399.737	-2.137986412
400.101	-2.144768735
400.465	-2.149039787
400.829	-2.15331084
401.193	-2.157581892
401.557	-2.161852944
401.921	-2.166123996
402.284	-2.170383315
402.648	-2.174654367
403.012	-2.17892542
403.375	-2.183184738
403.739	-2.18745579
404.102	-2.191715109
404.466	-2.195986161
404.829	-2.20024548
405.193	-2.202385256
405.556	-2.204519154
405.92	-2.20665893
406.283	-2.208792827
406.646	-2.210926725
407.009	-2.213060622
407.372	-2.21519452
407.735	-2.217328418
408.099	-2.219468194
408.462	-2.221602091
408.825	-2.223735989
409.187	-2.225864008
409.55	-2.227997905
409.913	-2.228984553
410.276	-2.229971201
410.639	-2.230957849
411.002	-2.231944497
411.364	-2.232928427
411.727	-2.233915074
412.09	-2.234901722
412.452	-2.235885652
412.815	-2.2368723
413.177	-2.23785623
413.54	-2.238842877
413.902	-2.239826807
414.264	-2.240810737
414.627	-2.240889102
414.989	-2.240967251
415.351	-2.2410454
415.713	-2.241123549
416.076	-2.241201914
416.438	-2.241280064
416.8	-2.241358213
417.162	-2.241436362
417.524	-2.241514511
417.886	-2.24159266
418.248	-2.241670809
418.609	-2.241748743
418.971	-2.241826892
419.333	-2.241464615
419.695	-2.241102339
420.056	-2.240741063
420.418	-2.240378786
420.78	-2.24001651
421.141	-2.239655234
421.503	-2.239292957
421.864	-2.238931681
422.226	-2.238569405
422.587	-2.238208129
422.949	-2.237845852
423.31	-2.237484576
423.671	-2.2371233
424.032	-2.238384314
424.394	-2.23964882
424.755	-2.240909833
425.116	-2.242170847
425.477	-2.24343186
425.838	-2.244692873
426.199	-2.245953887
426.56	-2.2472149
426.921	-2.248475913
427.282	-2.249736926
427.642	-2.250994447
428.003	-2.25225546
428.364	-2.253516473
428.725	-2.257683635
429.085	-2.261839254
429.446	-2.266006416
429.806	-2.270162035
430.167	-2.274329197
430.527	-2.278484815
430.888	-2.282651977
431.248	-2.286807596
431.608	-2.290963215
431.969	-2.295130377
432.329	-2.299285995
432.689	-2.303441614
433.049	-2.307597232
433.41	-2.31432916
433.77	-2.32104244
434.13	-2.32775572
434.49	-2.334469
434.85	-2.341182279
435.21	-2.347895559
435.57	-2.354608839
435.929	-2.361303471
436.289	-2.36801675
436.649	-2.37473003
437.009	-2.38144331
437.368	-2.388137942
437.728	-2.394851222
438.088	-2.401662249
438.447	-2.408454357
438.807	-2.415265384
439.166	-2.422057492
439.525	-2.4288496
439.885	-2.435660627
440.244	-2.442452735
440.603	-2.449244843
440.963	-2.456055871
441.322	-2.462847978
441.681	-2.469640086
442.04	-2.476432194
442.399	-2.483224302
442.758	-2.487657264
443.117	-2.492090226
443.476	-2.496523188
443.835	-2.500956151
444.194	-2.505389113
444.553	-2.509822075
444.912	-2.514255037
445.27	-2.518675651
445.629	-2.523108613
445.988	-2.527541575
446.346	-2.531962189
446.705	-2.536395152
447.063	-2.540815766
447.422	-2.543137071
447.78	-2.545451911
448.139	-2.547773217
448.497	-2.550088057
448.855	-2.552402897
449.214	-2.554724203
449.572	-2.557039042
449.93	-2.559353882
450.288	-2.561668722
450.646	-2.563983562
451.004	-2.566298402
451.362	-2.568613241
451.72	-2.570928081
452.078	-2.57333404
452.436	-2.575739998
452.794	-2.578145957
453.152	-2.580551915
453.509	-2.582951154
453.867	-2.585357112
454.225	-2.587763071
454.582	-2.590162309
454.94	-2.592568267
455.297	-2.594967505
455.655	-2.597373464
456.012	-2.599772702
456.37	-2.60217866
456.727	-2.605343031
457.084	-2.608507401
457.442	-2.611680635
457.799	-2.614845006
458.156	-2.618009376
458.513	-2.621173746
458.87	-2.624338116
459.227	-2.627502487
459.585	-2.630675721
459.941	-2.633831227
460.298	-2.636995598
460.655	-2.640159968
461.012	-2.643324338
461.369	-2.645260131
461.726	-2.647195925
462.082	-2.649126295
462.439	-2.651062088
462.796	-2.652997881
463.152	-2.654928252
463.509	-2.656864045
463.865	-2.658794416
464.222	-2.660730209
464.578	-2.66266058
464.935	-2.664596373
465.291	-2.666526743
465.647	-2.668457114
466.003	-2.670387485
466.36	-2.670041772
466.716	-2.669697028
467.072	-2.669352283
467.428	-2.669007539
467.784	-2.668662795
468.14	-2.66831805
468.496	-2.667973306
468.852	-2.667628562
469.208	-2.667283817
469.563	-2.666940042
469.919	-2.666595297
470.275	-2.666250553
470.631	-2.665905809
470.986	-2.665562033
471.342	-2.664802946
471.697	-2.664045992
472.053	-2.663286906
472.408	-2.662529952
472.764	-2.661770866
473.119	-2.661013912
473.474	-2.660256958
473.83	-2.659497872
474.185	-2.658740918
474.54	-2.657983964
474.895	-2.65722701
475.25	-2.656470056
475.605	-2.655713102
475.96	-2.654956148
476.315	-2.655738205
476.67	-2.656520262
477.025	-2.657302318
477.38	-2.658084375
477.735	-2.658866431
478.09	-2.659648488
478.444	-2.660428342
478.799	-2.661210398
479.154	-2.661992455
479.508	-2.662772308
479.863	-2.663554365
480.217	-2.664334219
480.572	-2.665116275
480.926	-2.665896129
481.281	-2.667663838
481.635	-2.669426567
481.989	-2.671189297
482.343	-2.672952026
482.698	-2.674719735
483.052	-2.676482465
483.406	-2.678245195
483.76	-2.680007924
484.114	-2.681770654
484.468	-2.683533383
484.822	-2.685296113
485.176	-2.687058842
485.53	-2.688821572
485.883	-2.690579322
486.237	-2.692922526
486.591	-2.695265731
486.944	-2.697602316
487.298	-2.699945521
487.652	-2.702288725
488.005	-2.70462531
488.359	-2.706968515
488.712	-2.7093051
489.065	-2.711641685
489.419	-2.713984889
489.772	-2.716321475
490.125	-2.71865806
490.479	-2.721001264
490.832	-2.72333785
491.185	-2.726741062
491.538	-2.730144275
491.891	-2.733547488
492.244	-2.736950701
492.597	-2.740353914
492.95	-2.743757127
493.303	-2.74716034
493.656	-2.750563553
494.008	-2.753957125
494.361	-2.757360338
494.714	-2.760763551
495.066	-2.764157123
495.419	-2.767560336
495.772	-2.770963549
496.124	-2.775967083
496.477	-2.780984832
496.829	-2.785988366
497.181	-2.790991901
497.534	-2.796009649
497.886	-2.801013184
498.238	-2.806016718
498.59	-2.811020252
498.943	-2.816038001
499.295	-2.821041535
499.647	-2.826045069
499.999	-2.831048604
500.351	-2.836052138
500.703	-2.841055672
501.055	-2.84687663
501.407	-2.852697587
501.758	-2.858502008
502.11	-2.864322966
502.462	-2.870143923
502.813	-2.875948344
503.165	-2.881769302
503.517	-2.887590259
503.868	-2.89339468
504.22	-2.899215638
504.571	-2.905020058
504.923	-2.910841016
505.274	-2.916645437
505.625	-2.922449858
505.976	-2.926561589
506.328	-2.930685034
506.679	-2.934796765
507.03	-2.938908496
507.381	-2.943020227
507.732	-2.947131958
508.083	-2.951243689
508.434	-2.95535542
508.785	-2.959467151
509.136	-2.963578882
509.487	-2.967690613
509.837	-2.971790629
510.188	-2.97590236
510.539	-2.980014091
510.89	-2.98050162
511.24	-2.980987759
511.591	-2.981475288
511.941	-2.981961427
512.292	-2.982448956
512.642	-2.982935095
512.992	-2.983421235
513.343	-2.983908763
513.693	-2.984394903
514.043	-2.984881042
514.393	-2.985367182
514.744	-2.98585471
515.094	-2.98634085
515.444	-2.986826989
515.794	-2.984994175
516.144	-2.983161361
516.494	-2.981328547
516.844	-2.979495733
517.193	-2.977668156
517.543	-2.975835342
517.893	-2.974002528
518.243	-2.972169714
518.592	-2.970342136
518.942	-2.968509322
519.291	-2.966681745
519.641	-2.964848931
519.99	-2.963021354
520.34	-2.96118854
520.689	-2.960127677
521.039	-2.959063776
521.388	-2.958002913
521.737	-2.956942051
522.086	-2.955881189
522.436	-2.954817287
522.785	-2.953756425
523.134	-2.952695563
523.483	-2.951634701
523.832	-2.950573839
524.181	-2.949512977
524.53	-2.948452115
524.878	-2.947394292
525.227	-2.94633343
525.576	-2.949269116
525.925	-2.952204803
526.273	-2.955132077
526.622	-2.958067764
526.97	-2.960995038
527.319	-2.963930724
527.667	-2.966857999
528.016	-2.969793685
528.364	-2.97272096
528.713	-2.975656646
529.061	-2.978583921
529.409	-2.981511195
529.757	-2.98443847
530.106	-2.987374156
530.454	-2.995031832
530.802	-3.002689507
531.15	-3.010347183
531.498	-3.018004858
531.846	-3.025662534
532.194	-3.033320209
532.541	-3.04095588
532.889	-3.048613555
533.237	-3.056271231
533.585	-3.063928906
533.932	-3.071564577
534.28	-3.079222252
534.627	-3.086857923
534.975	-3.094515599
535.322	-3.105021137
535.67	-3.11555695
536.017	-3.126062488
536.365	-3.136598301
536.712	-3.147103839
537.059	-3.157609377
537.406	-3.168114915
537.754	-3.178650728
538.101	-3.189156266
538.448	-3.199661804
538.795	-3.210167342
539.142	-3.22067288
539.489	-3.231178418
539.836	-3.241683956
540.182	-3.253353281
540.529	-3.265056333
540.876	-3.276759384
541.223	-3.288462436
541.569	-3.300131761
541.916	-3.311834813
542.262	-3.323504138
542.609	-3.33520719
542.955	-3.346876515
543.302	-3.358579567
543.648	-3.370248892
543.995	-3.381951944
544.341	-3.393621269
544.687	-3.405290595
545.033	-3.415976105
545.379	-3.426661616
545.726	-3.437378009
546.072	-3.44806352
546.418	-3.45874903
546.764	-3.469434541
547.109	-3.480089168
547.455	-3.490774679
547.801	-3.501460189
548.147	-3.5121457
548.493	-3.522831211
548.838	-3.533485838
549.184	-3.544171349
549.53	-3.554856859
549.875	-3.561038619
550.221	-3.567238297
550.566	-3.573420057
550.912	-3.579619735
551.257	-3.585801494
551.602	-3.591983254
551.948	-3.598182932
552.293	-3.604364692
552.638	-3.610546452
552.983	-3.616728211
553.328	-3.622909971
553.673	-3.629091731
554.018	-3.635273491
554.363	-3.64145525
554.708	-3.641981731
555.053	-3.642508211
555.398	-3.643034691
555.743	-3.643561171
556.087	-3.644086126
556.432	-3.644612606
556.777	-3.645139086
557.121	-3.64566404
557.466	-3.646190521
557.81	-3.646715475
558.155	-3.647241955
558.499	-3.64776691
558.843	-3.648291864
559.188	-3.648818344
559.532	-3.646524201
559.876	-3.644230057
560.22	-3.641935914
560.564	-3.639641771
560.908	-3.637347628
561.252	-3.635053484
561.596	-3.632759341
561.94	-3.630465198
562.284	-3.628171054
562.628	-3.625876911
562.972	-3.623582768
563.316	-3.621288624
563.659	-3.61900115
564.003	-3.616707007
564.347	-3.614608211
564.69	-3.612515517
565.034	-3.610416722
565.377	-3.608324027
565.721	-3.606225232
566.064	-3.604132538
566.407	-3.602039843
566.751	-3.599941048
567.094	-3.597848354
567.437	-3.595755659
567.78	-3.593662965
568.123	-3.591570271
568.466	-3.589477577
568.809	-3.587384882
569.152	-3.585460764
569.495	-3.583536646
569.838	-3.581612528
570.181	-3.57968841
570.524	-3.577764292
570.866	-3.575845784
571.209	-3.573921666
571.552	-3.571997548
571.894	-3.57007904
572.237	-3.568154922
572.579	-3.566236413
572.922	-3.564312295
573.264	-3.562393787
573.606	-3.560475279
573.949	-3.558110487
574.291	-3.55575259
574.633	-3.553394693
574.975	-3.551036796
575.317	-3.548678899
575.659	-3.546321002
576.001	-3.543963105
576.343	-3.541605208
576.685	-3.539247311
577.027	-3.536889414
577.369	-3.534531517
577.711	-3.53217362
578.053	-3.529815723
578.394	-3.52746472
578.736	-3.527217095
579.078	-3.526969469
579.419	-3.526722567
579.761	-3.526474942
580.102	-3.52622804
580.443	-3.525981139
580.785	-3.525733513
581.126	-3.525486612
581.467	-3.52523971
581.809	-3.524992084
582.15	-3.524745183
582.491	-3.524498281
582.832	-3.52425138
583.173	-3.524004478
583.514	-3.525989957
583.855	-3.527975436
584.196	-3.529960915
584.537	-3.531946394
584.877	-3.53392605
585.218	-3.535911529
585.559	-3.537897008
585.899	-3.539876664
586.24	-3.541862143
586.581	-3.543847622
586.921	-3.545827278
587.262	-3.547812757
587.602	-3.549792414
587.942	-3.55177207
588.283	-3.553127231
588.623	-3.554478419
588.963	-3.555829606
589.303	-3.557180793
589.644	-3.558535955
589.984	-3.559887142
590.324	-3.561238329
590.664	-3.562589516
591.004	-3.563940704
591.343	-3.565287917
591.683	-3.566639104
592.023	-3.567990291
592.363	-3.569341479
592.703	-3.570692666
593.042	-3.572422226
593.382	-3.574156888
593.721	-3.575886448
594.061	-3.577621111
594.4	-3.579350671
594.74	-3.581085333
595.079	-3.582814893
595.418	-3.584544453
595.758	-3.586279115
596.097	-3.588008676
596.436	-3.589738236
596.775	-3.591467796
597.114	-3.593197356
597.453	-3.594926916
597.792	-3.601418819
598.131	-3.607910721
598.47	-3.614402624
598.809	-3.620894526
599.148	-3.627386429
599.487	-3.633878331
599.825	-3.640351083
600.164	-3.646842986
600.503	-3.653334888
600.841	-3.659807641
601.18	-3.666299543
601.518	-3.672772296
601.856	-3.679245048
602.195	-3.68573695
602.533	-3.694430715
602.871	-3.703124479
603.21	-3.711843964
603.548	-3.720537728
603.886	-3.729231493
604.224	-3.737925257
604.562	-3.746619021
604.9	-3.755312785
605.238	-3.764006549
605.576	-3.772700314
605.914	-3.781394078
606.252	-3.790087842
606.589	-3.798755885
606.927	-3.807449649
607.265	-3.813932869
607.602	-3.820396907
607.94	-3.826880127
608.277	-3.833344165
608.615	-3.839827385
608.952	-3.846291424
609.289	-3.852755462
609.627	-3.859238682
609.964	-3.86570272
610.301	-3.872166759
610.638	-3.878630797
610.976	-3.885114017
611.313	-3.891578055
611.65	-3.898042094
611.987	-3.902648652
612.324	-3.90725521
612.66	-3.911848099
612.997	-3.916454657
613.334	-3.921061216
613.671	-3.925667774
614.007	-3.930260663
614.344	-3.934867221
614.681	-3.93947378
615.017	-3.944066669
615.354	-3.948673227
615.69	-3.953266116
616.027	-3.957872674
616.363	-3.962465563
616.699	-3.966733031
617.035	-3.971000498
617.372	-3.975280666
617.708	-3.979548134
618.044	-3.983815601
618.38	-3.988083069
618.716	-3.992350536
619.052	-3.996618004
619.388	-4.000885471
619.724	-4.005152939
620.06	-4.009420407
620.395	-4.013675173
620.731	-4.017942641
621.067	-4.022210108
621.402	-4.02458393
621.738	-4.026964837
622.073	-4.029338659
622.409	-4.031719566
622.744	-4.034093388
623.08	-4.036474296
623.415	-4.038848117
623.75	-4.041221939
624.086	-4.043602846
624.421	-4.045976668
624.756	-4.048350489
625.091	-4.050724311
625.426	-4.053098132
625.761	-4.055471954
626.096	-4.052475563
626.431	-4.049479173
626.766	-4.046482782
627.1	-4.043495336
627.435	-4.040498945
627.77	-4.037502555
628.105	-4.034506164
628.439	-4.031518718
628.774	-4.028522328
629.108	-4.025534882
629.443	-4.022538491
629.777	-4.019551045
630.111	-4.016563599
630.446	-4.013567208
630.78	-4.008847696
631.114	-4.004128184
631.448	-3.999408672
631.783	-3.99467503
632.117	-3.989955518
632.451	-3.985236006
632.785	-3.980516494
633.118	-3.975811112
633.452	-3.9710916
633.786	-3.966372088
634.12	-3.961652576
634.454	-3.956933064
634.787	-3.952227682
635.121	-3.94750817
635.455	-3.943642566
635.788	-3.939788536
636.122	-3.935922933
636.455	-3.932068903
636.788	-3.928214873
637.122	-3.92434927
637.455	-3.92049524
637.788	-3.91664121
638.121	-3.91278718
638.454	-3.90893315
638.788	-3.905067546
639.121	-3.901213517
639.454	-3.897359487
639.787	-3.893505457
640.119	-3.889571083
640.452	-3.885624858
640.785	-3.881678634
641.118	-3.87773241
641.45	-3.873798036
641.783	-3.869851811
642.116	-3.865905587
642.448	-3.861971213
642.781	-3.858024988
643.113	-3.854090615
643.446	-3.85014439
643.778	-3.846210016
644.11	-3.842275642
644.442	-3.838341268
644.775	-3.834395044
645.107	-3.829767771
645.439	-3.825140498
645.771	-3.820513225
646.103	-3.815885952
646.435	-3.811258679
646.767	-3.806631406
647.099	-3.802004133
647.431	-3.79737686
647.762	-3.792763524
648.094	-3.788136251
648.426	-3.783508978
648.757	-3.778895643
649.089	-3.77426837
649.42	-3.769655034
649.752	-3.765027761
650.083	-3.759289557
650.415	-3.753534016
650.746	-3.747795812
651.077	-3.742057608
651.408	-3.736319403
651.739	-3.730581199
652.071	-3.724825659
652.402	-3.719087454
652.733	-3.71334925
653.064	-3.707611045
653.395	-3.701872841
653.725	-3.696151973
654.056	-3.690413768
654.387	-3.684675564
654.718	-3.67893736
655.048	-3.673262405
655.379	-3.667570254
655.71	-3.661878103
656.04	-3.656203149
656.371	-3.650510998
656.701	-3.644836044
657.031	-3.63916109
657.362	-3.633468939
657.692	-3.627793985
658.022	-3.622119031
658.352	-3.616444077
658.682	-3.610769122
659.012	-3.605094168
659.342	-3.599419214
659.672	-3.59374426
660.002	-3.588208487
660.332	-3.582672714
660.662	-3.577136941
660.992	-3.571601167
661.322	-3.566065394
661.651	-3.560546396
661.981	-3.555010623
662.31	-3.549491625
662.64	-3.543955852
662.969	-3.538436854
663.299	-3.532901081
663.628	-3.527382083
663.958	-3.521846309
664.287	-3.516327311
664.616	-3.510808313
664.945	-3.504253425
665.274	-3.497698537
665.603	-3.491143649
665.932	-3.484588761
666.261	-3.478033872
666.59	-3.471478984
666.919	-3.464924096
667.248	-3.458369208
667.577	-3.45181432
667.905	-3.445279355
668.234	-3.438724467
668.563	-3.432169579
668.891	-3.425634614
669.22	-3.419079726
669.548	-3.412544761
669.877	-3.40517268
670.205	-3.397823007
670.533	-3.390473334
670.862	-3.383101253
671.19	-3.375751579
671.518	-3.368401906
671.846	-3.361052232
672.174	-3.353702559
672.502	-3.346352885
672.83	-3.339003212
673.158	-3.331653538
673.486	-3.324303865
673.814	-3.316954192
674.142	-3.309604518
674.469	-3.302277252
674.797	-3.293998385
675.125	-3.285719518
675.452	-3.277465891
675.78	-3.269187024
676.107	-3.260933397
676.435	-3.25265453
676.762	-3.244400903
677.089	-3.236147277
677.417	-3.227868409
677.744	-3.219614783
678.071	-3.211361156
678.398	-3.203107529
678.725	-3.194853903
679.052	-3.186600276
679.379	-3.178346649
679.706	-3.168108287
680.033	-3.157869925
680.36	-3.147631563
680.686	-3.137424511
681.013	-3.127186149
681.34	-3.116947787
681.666	-3.106740734
681.993	-3.096502372
682.319	-3.08629532
682.646	-3.076056958
682.972	-3.065849906
683.299	-3.055611544
683.625	-3.045404492
683.951	-3.03519744
684.277	-3.024990388
684.604	-3.017820623
684.93	-3.010672784
685.256	-3.003524945
685.582	-2.996377106
685.908	-2.989229267
686.234	-2.982081428
686.559	-2.974955515
686.885	-2.967807676
687.211	-2.960659837
687.537	-2.953511998
687.862	-2.946386085
688.188	-2.939238246
688.513	-2.932112333
688.839	-2.924964494
689.164	-2.917838581
689.49	-2.918203533
689.815	-2.918567367
690.14	-2.9189312
690.466	-2.919296152
690.791	-2.919659986
691.116	-2.920023819
691.441	-2.920387652
691.766	-2.920751485
692.091	-2.921115318
692.416	-2.921479152
692.741	-2.921842985
693.066	-2.922206818
693.39	-2.922569532
693.715	-2.922933365
694.04	-2.923297198
694.364	-2.929588529
694.689	-2.935899278
695.014	-2.942210026
695.338	-2.948501357
695.662	-2.954792688
695.987	-2.961103437
696.311	-2.967394768
696.635	-2.973686099
696.96	-2.979996847
697.284	-2.986288178
697.608	-2.992579509
697.932	-2.99887084
698.256	-3.005162171
698.58	-3.011453502
698.904	-3.017744833
699.228	-3.024721752
699.552	-3.031698672
699.875	-3.038654057
700.199	-3.045630977
700.523	-3.052607896
700.846	-3.059563281
701.17	-3.066540201
701.493	-3.073495586
701.817	-3.080472506
702.14	-3.087427891
702.463	-3.094383277
702.787	-3.101360196
703.11	-3.108315582
703.433	-3.115270967
703.756	-3.122226353
704.079	-3.129717073
704.402	-3.137207793
704.725	-3.144698513
705.048	-3.152189234
705.371	-3.159679954
705.694	-3.167170674
706.017	-3.174661394
706.34	-3.182152114
706.662	-3.189619644
706.985	-3.197110364
707.308	-3.204601084
707.63	-3.212068613
707.953	-3.219559333
708.275	-3.227026862
708.597	-3.234494392
708.92	-3.243152433
709.242	-3.25178367
709.564	-3.260414907
709.886	-3.269046143
710.208	-3.27767738
710.53	-3.286308616
710.852	-3.294939853
711.174	-3.30357109
711.496	-3.312202326
711.818	-3.320833563
712.14	-3.3294648
712.462	-3.338096036
712.783	-3.346700468
713.105	-3.355331704
713.427	-3.363962941
713.748	-3.379085721
714.07	-3.394255612
714.391	-3.409378392
714.713	-3.424548284
715.034	-3.439671064
715.355	-3.454793844
715.676	-3.469916624
715.998	-3.485086515
716.319	-3.500209295
716.64	-3.515332075
716.961	-3.530454855
717.282	-3.545577635
717.603	-3.560700415
717.924	-3.575823195
718.244	-3.590898863
718.565	-3.616555081
718.886	-3.642211299
719.207	-3.667867517
719.527	-3.693443809
719.848	-3.719100027
720.168	-3.744676318
720.489	-3.770332536
720.809	-3.795908828
721.129	-3.82148512
721.45	-3.847141338
721.77	-3.87271763
722.09	-3.898293922
722.41	-3.923870214
722.73	-3.949446505
723.05	-3.975022797
723.37	-4.008608576
723.69	-4.042194355
724.01	-4.075780134
724.33	-4.109365913
724.65	-4.142951692
724.97	-4.176537471
725.289	-4.210018295
725.609	-4.243604074
725.928	-4.277084897
726.248	-4.310670676
726.567	-4.3441515
726.887	-4.377737279
727.206	-4.411218102
727.525	-4.444698926
727.845	-4.478284705
728.164	-4.52433196
728.483	-4.570379216
728.802	-4.616426471
729.121	-4.662473727
729.44	-4.708520982
729.759	-4.754568238
730.078	-4.800615493
730.397	-4.846662748
730.716	-4.892710004
731.034	-4.938612911
731.353	-4.984660166
731.672	-5.030707422
731.99	-5.076610328
732.309	-5.122657584
732.627	-5.16856049
732.946	-5.214983337
733.264	-5.261260657
733.582	-5.307537977
733.901	-5.353960824
734.219	-5.400238144
734.537	-5.446515464
734.855	-5.492792784
735.173	-5.539070105
735.491	-5.585347425
735.809	-5.631624745
736.127	-5.677902065
736.445	-5.724179386
736.763	-5.770456706
737.08	-5.8165885
737.398	-5.86286582
737.716	-5.911087105
738.033	-5.959156751
738.351	-6.007378036
738.668	-6.055447682
738.986	-6.103668968
739.303	-6.151738614
739.62	-6.19980826
739.938	-6.248029545
740.255	-6.296099191
740.572	-6.344168837
740.889	-6.392238483
741.206	-6.440308129
741.523	-6.488377774
741.84	-6.53644742
742.157	-6.584517066
742.474	-6.634545378
742.791	-6.684573689
743.107	-6.734444183
743.424	-6.784472494
743.741	-6.834500806
744.057	-6.884371299
744.374	-6.93439961
744.69	-6.984270104
745.007	-7.034298415
745.323	-7.084168909
745.639	-7.134039402
745.956	-7.184067714
746.272	-7.233938207
746.588	-7.2838087
746.904	-7.333679194
747.22	-7.384768947
747.536	-7.4358587
747.852	-7.486948453
748.168	-7.538038206
748.484	-7.589127959
748.8	-7.640217712
749.115	-7.691145788
749.431	-7.742235541
749.747	-7.793325294
