# Supplementary material for: Ecological drivers of ultraviolet colour evolution in snakes
Source: Nat Commun. 2024 Jun 18;15:5213. doi: 10.1038/s41467-024-49506-4 (PMC11189474; doi:10.1038/s41467-024-49506-4)
Supplement: Supplementary file 8 — Source Data [file 41467_2024_49506_MOESM8_ESM.zip › source_data_files/source_data_FigS3/RAB3269_ventralyellow_Reflection_14-12-15-436.txt_smoothed.csv]

wavelength	value
250.201	0.444244312
250.581	0.442632416
250.96	0.441024762
251.34	0.439412865
251.719	0.437805211
252.099	0.436193315
252.478	0.434585661
252.858	0.432973764
253.237	0.43136611
253.616	0.429758456
253.996	0.42814656
254.375	0.426538905
254.754	0.424931251
255.133	0.423323596
255.513	0.421545871
255.892	0.419772824
256.271	0.417999777
256.65	0.41622673
257.029	0.414453684
257.408	0.412680637
257.787	0.41090759
258.166	0.409134543
258.544	0.407366174
258.923	0.405593127
259.302	0.40382008
259.681	0.402047033
260.06	0.400273986
260.438	0.398201799
260.817	0.39612413
261.195	0.394051943
261.574	0.391974274
261.953	0.389896605
262.331	0.387824418
262.71	0.385746749
263.088	0.383674563
263.466	0.381602376
263.845	0.379524707
264.223	0.37745252
264.601	0.375380333
264.98	0.373302664
265.358	0.370988347
265.736	0.36867403
266.114	0.366359712
266.492	0.364045395
266.87	0.361731078
267.248	0.359416761
267.626	0.357102444
268.004	0.354788127
268.382	0.35247381
268.76	0.350159493
269.138	0.347845176
269.515	0.345536981
269.893	0.343222664
270.271	0.340982548
270.649	0.338742431
271.026	0.336508241
271.404	0.334268124
271.781	0.332033934
272.159	0.329793817
272.536	0.327559627
272.914	0.32531951
273.291	0.32308532
273.669	0.320845203
274.046	0.318611013
274.423	0.316376823
274.801	0.314136706
275.178	0.31110144
275.555	0.308066174
275.932	0.305030908
276.309	0.301995642
276.686	0.298960377
277.063	0.295925111
277.44	0.292889845
277.817	0.289854579
278.194	0.286819313
278.571	0.283784047
278.948	0.280748781
279.325	0.277713515
279.702	0.274678249
280.078	0.269059026
280.455	0.263424858
280.832	0.25779069
281.208	0.252171467
281.585	0.246537299
281.962	0.240903131
282.338	0.235283908
282.715	0.22964974
283.091	0.224030517
283.467	0.218411294
283.844	0.212777126
284.22	0.207157903
284.596	0.20153868
284.973	0.193856246
285.349	0.18619419
285.725	0.178532134
286.101	0.170870078
286.477	0.163208023
286.853	0.155545967
287.229	0.147883911
287.605	0.140221855
287.981	0.132559799
288.357	0.124897743
288.733	0.117235688
289.109	0.109573632
289.485	0.101911576
289.86	0.093461506
290.236	0.084988903
290.612	0.076516299
290.988	0.068043696
291.363	0.059593626
291.739	0.051121023
292.114	0.042670953
292.49	0.03419835
292.865	0.02574828
293.241	0.017275677
293.616	0.008825607
293.991	0.000375537
294.367	-0.008097066
294.742	-0.017612956
295.117	-0.027128846
295.492	-0.036644735
295.868	-0.046186001
296.243	-0.05570189
296.618	-0.06521778
296.993	-0.07473367
297.368	-0.084249559
297.743	-0.093765449
298.118	-0.103281339
298.493	-0.112797228
298.867	-0.122287742
299.242	-0.131803632
299.617	-0.143426805
299.992	-0.155049978
300.366	-0.166642156
300.741	-0.17826533
301.116	-0.189888503
301.49	-0.201480681
301.865	-0.213103854
302.239	-0.224696032
302.614	-0.236319206
302.988	-0.247911384
303.363	-0.259534557
303.737	-0.271126735
304.111	-0.282718913
304.486	-0.29884422
304.86	-0.314926526
305.234	-0.331008831
305.608	-0.347091137
305.982	-0.363173443
306.356	-0.379255749
306.73	-0.395338055
307.104	-0.411420361
307.478	-0.427502667
307.852	-0.443584973
308.226	-0.459667278
308.6	-0.475749584
308.974	-0.49183189
309.348	-0.513114225
309.721	-0.534339655
310.095	-0.555621989
310.469	-0.576904324
310.842	-0.598129754
311.216	-0.619412088
311.59	-0.640694423
311.963	-0.661919852
312.337	-0.683202187
312.71	-0.704427617
313.083	-0.725653047
313.457	-0.746935381
313.83	-0.768160811
314.203	-0.790974077
314.577	-0.813848504
314.95	-0.836661769
315.323	-0.859475035
315.696	-0.8822883
316.069	-0.905101566
316.442	-0.927914831
316.815	-0.950728097
317.188	-0.973541362
317.561	-0.996354628
317.934	-1.019167894
318.307	-1.041981159
318.68	-1.064794425
319.052	-1.086372482
319.425	-1.108008545
319.798	-1.129644608
320.171	-1.151280672
320.543	-1.172858729
320.916	-1.194494792
321.288	-1.21607285
321.661	-1.237708913
322.033	-1.259286971
322.406	-1.280923034
322.778	-1.302501091
323.15	-1.324079149
323.523	-1.345715212
323.895	-1.362075342
324.267	-1.378435472
324.639	-1.394795602
325.012	-1.411199711
325.384	-1.427559841
325.756	-1.443919971
326.128	-1.460280101
326.5	-1.476640231
326.872	-1.493000362
327.244	-1.509360492
327.616	-1.525720622
327.987	-1.542036773
328.359	-1.558396903
328.731	-1.567838319
329.103	-1.577279736
329.474	-1.586695772
329.846	-1.596137189
330.218	-1.605578606
330.589	-1.614994642
330.961	-1.624436059
331.332	-1.633852095
331.704	-1.643293511
332.075	-1.652709548
332.447	-1.662150964
332.818	-1.671567001
333.189	-1.680983037
333.56	-1.681184346
333.932	-1.681386198
334.303	-1.681587507
334.674	-1.681788816
335.045	-1.681990125
335.416	-1.682191434
335.787	-1.682392743
336.158	-1.682594052
336.529	-1.682795361
336.9	-1.68299667
337.271	-1.683197979
337.642	-1.683399288
338.012	-1.683600055
338.383	-1.672642915
338.754	-1.661685775
339.125	-1.650728636
339.495	-1.63980103
339.866	-1.62884389
340.236	-1.617916285
340.607	-1.606959145
340.977	-1.596031539
341.348	-1.585074399
341.718	-1.574146794
342.089	-1.563189654
342.459	-1.552262048
342.829	-1.541334443
343.199	-1.524237985
343.57	-1.507095321
343.94	-1.489998863
344.31	-1.472902406
344.68	-1.455805948
345.05	-1.438709491
345.42	-1.421613033
345.79	-1.404516576
346.16	-1.387420118
346.53	-1.370323661
346.9	-1.353227203
347.269	-1.336176952
347.639	-1.319080495
348.009	-1.301261624
348.379	-1.283442753
348.748	-1.265672042
349.118	-1.247853171
349.487	-1.23008246
349.857	-1.212263589
350.226	-1.194492878
350.596	-1.176674007
350.965	-1.158903296
351.335	-1.141084425
351.704	-1.123313714
352.073	-1.105543002
352.442	-1.087772291
352.812	-1.070833525
353.181	-1.05394054
353.55	-1.037047554
353.919	-1.020154569
354.288	-1.003261584
354.657	-0.986368598
355.026	-0.969475613
355.395	-0.952582627
355.764	-0.935689642
356.133	-0.918796657
356.501	-0.901949452
356.87	-0.885056466
357.239	-0.868163481
357.608	-0.851351719
357.976	-0.834585518
358.345	-0.817773757
358.713	-0.801007556
359.082	-0.784195795
359.45	-0.767429594
359.819	-0.750617833
360.187	-0.733851632
360.556	-0.71703987
360.924	-0.700273669
361.292	-0.683507469
361.661	-0.666695707
362.029	-0.649929506
362.397	-0.633309382
362.765	-0.616689258
363.133	-0.600069134
363.501	-0.583449009
363.869	-0.566828885
364.237	-0.550208761
364.605	-0.533588637
364.973	-0.516968512
365.341	-0.500348388
365.709	-0.483728264
366.076	-0.467153303
366.444	-0.450533179
366.812	-0.433913055
367.179	-0.418198145
367.547	-0.402440415
367.915	-0.386682686
368.282	-0.370967776
368.65	-0.355210047
369.017	-0.339495137
369.384	-0.323780227
369.752	-0.308022498
370.119	-0.292307588
370.486	-0.276592678
370.854	-0.260834949
371.221	-0.245120039
371.588	-0.22940513
371.955	-0.212794811
372.322	-0.196184492
372.689	-0.179574173
373.056	-0.162963854
373.423	-0.146353535
373.79	-0.129743217
374.157	-0.113132898
374.524	-0.096522579
374.891	-0.07991226
375.257	-0.063347201
375.624	-0.046736882
375.991	-0.030126563
376.357	-0.013561504
376.724	0.001004354
377.091	0.015570211
377.457	0.03009638
377.824	0.044662238
378.19	0.059188407
378.556	0.073714576
378.923	0.088280433
379.289	0.102806602
379.655	0.117332771
380.022	0.131898629
380.388	0.146424798
380.754	0.160950966
381.12	0.175477135
381.486	0.180692295
381.852	0.185907455
382.218	0.191122614
382.584	0.196337774
382.95	0.201552934
383.316	0.206768094
383.682	0.211983253
384.047	0.217184164
384.413	0.222399324
384.779	0.227614483
385.145	0.232829643
385.51	0.238030554
385.876	0.243245713
386.241	0.233308115
386.607	0.223343291
386.972	0.213405693
387.338	0.203440868
387.703	0.19350327
388.068	0.183565672
388.434	0.173600847
388.799	0.163663249
389.164	0.153725651
389.529	0.143788053
389.894	0.133850455
390.26	0.12388563
390.625	0.113948032
390.99	0.093499329
391.355	0.073050626
391.72	0.052601923
392.084	0.032209243
392.449	0.01176054
392.814	-0.008688163
393.179	-0.029136866
393.544	-0.049585569
393.908	-0.069978248
394.273	-0.090426952
394.637	-0.110819631
395.002	-0.131268334
395.366	-0.151661013
395.731	-0.172022125
396.095	-0.192327452
396.46	-0.212688564
396.824	-0.232993891
397.188	-0.253299219
397.553	-0.273660331
397.917	-0.293965658
398.281	-0.314270986
398.645	-0.334576313
399.009	-0.354881641
399.373	-0.375186968
399.737	-0.395492296
400.101	-0.415797624
400.465	-0.432414202
400.829	-0.44903078
401.193	-0.465647359
401.557	-0.482263937
401.921	-0.498880515
402.284	-0.515451444
402.648	-0.532068022
403.012	-0.5486846
403.375	-0.565255528
403.739	-0.581872107
404.102	-0.598443035
404.466	-0.615059613
404.829	-0.631630542
405.193	-0.645246354
405.556	-0.65882476
405.92	-0.672440572
406.283	-0.686018978
406.646	-0.699597384
407.009	-0.71317579
407.372	-0.726754196
407.735	-0.740332602
408.099	-0.753948414
408.462	-0.767526821
408.825	-0.781105227
409.187	-0.794646227
409.55	-0.808224633
409.913	-0.818625616
410.276	-0.8290266
410.639	-0.839427584
411.002	-0.849828567
411.364	-0.860200898
411.727	-0.870601882
412.09	-0.881002866
412.452	-0.891375197
412.815	-0.90177618
413.177	-0.912148511
413.54	-0.922549495
413.902	-0.932921826
414.264	-0.943294157
414.627	-0.947638902
414.989	-0.951971677
415.351	-0.956304453
415.713	-0.960637229
416.076	-0.964981974
416.438	-0.96931475
416.8	-0.973647526
417.162	-0.977980302
417.524	-0.982313078
417.886	-0.986645853
418.248	-0.990978629
418.609	-0.995299436
418.971	-0.999632212
419.333	-1.001466148
419.695	-1.003300084
420.056	-1.005128954
420.418	-1.00696289
420.78	-1.008796826
421.141	-1.010625696
421.503	-1.012459632
421.864	-1.014288501
422.226	-1.016122437
422.587	-1.017951307
422.949	-1.019785243
423.31	-1.021614113
423.671	-1.023442983
424.032	-1.028988965
424.394	-1.034550311
424.755	-1.040096293
425.116	-1.045642275
425.477	-1.051188258
425.838	-1.05673424
426.199	-1.062280223
426.56	-1.067826205
426.921	-1.073372187
427.282	-1.07891817
427.642	-1.084448789
428.003	-1.089994772
428.364	-1.095540754
428.725	-1.109051435
429.085	-1.122524691
429.446	-1.136035372
429.806	-1.149508628
430.167	-1.163019309
430.527	-1.176492564
430.888	-1.190003246
431.248	-1.203476501
431.608	-1.216949757
431.969	-1.230460438
432.329	-1.243933693
432.689	-1.257406949
433.049	-1.270880204
433.41	-1.294419371
433.77	-1.317893332
434.13	-1.341367293
434.49	-1.364841254
434.85	-1.388315215
435.21	-1.411789177
435.57	-1.435263138
435.929	-1.458671893
436.289	-1.482145854
436.649	-1.505619815
437.009	-1.529093777
437.368	-1.552502532
437.728	-1.575976493
438.088	-1.598769947
438.447	-1.621500086
438.807	-1.64429354
439.166	-1.667023678
439.525	-1.689753817
439.885	-1.71254727
440.244	-1.735277409
440.603	-1.758007548
440.963	-1.780801001
441.322	-1.80353114
441.681	-1.826261279
442.04	-1.848991417
442.399	-1.871721556
442.758	-1.881569721
443.117	-1.891417887
443.476	-1.901266052
443.835	-1.911114218
444.194	-1.920962383
444.553	-1.930810549
444.912	-1.940658714
445.27	-1.950479448
445.629	-1.960327613
445.988	-1.970175779
446.346	-1.979996512
446.705	-1.989844677
447.063	-1.999665411
447.422	-1.995546629
447.78	-1.991439321
448.139	-1.98732054
448.497	-1.983213231
448.855	-1.979105923
449.214	-1.974987141
449.572	-1.970879833
449.93	-1.966772525
450.288	-1.962665216
450.646	-1.958557908
451.004	-1.954450599
451.362	-1.950343291
451.72	-1.946235983
452.078	-1.9365251
452.436	-1.926814217
452.794	-1.917103335
453.152	-1.907392452
453.509	-1.897708695
453.867	-1.887997812
454.225	-1.87828693
454.582	-1.868603172
454.94	-1.85889229
455.297	-1.849208533
455.655	-1.83949765
456.012	-1.829813893
456.37	-1.82010301
456.727	-1.807991797
457.084	-1.795880584
457.442	-1.783735446
457.799	-1.771624233
458.156	-1.759513019
458.513	-1.747401806
458.87	-1.735290593
459.227	-1.72317938
459.585	-1.711034242
459.941	-1.698956954
460.298	-1.68684574
460.655	-1.674734527
461.012	-1.662623314
461.369	-1.629945043
461.726	-1.597266773
462.082	-1.564680038
462.439	-1.532001767
462.796	-1.499323497
463.152	-1.466736762
463.509	-1.434058491
463.865	-1.401471756
464.222	-1.368793486
464.578	-1.336206751
464.935	-1.30352848
465.291	-1.270941745
465.647	-1.23835501
466.003	-1.205768276
466.36	-1.138608263
466.716	-1.071636374
467.072	-1.004664484
467.428	-0.937692595
467.784	-0.870720706
468.14	-0.803748816
468.496	-0.736776927
468.852	-0.669805038
469.208	-0.602833148
469.563	-0.536049382
469.919	-0.469077493
470.275	-0.402105604
470.631	-0.335133714
470.986	-0.268349948
471.342	-0.18169689
471.697	-0.095287239
472.053	-0.008634181
472.408	0.07777547
472.764	0.164428529
473.119	0.25083818
473.474	0.337247831
473.83	0.423900889
474.185	0.51031054
474.54	0.596720191
474.895	0.683129842
475.25	0.769539493
475.605	0.855949144
475.96	0.942358794
476.315	1.045181283
476.67	1.148003772
477.025	1.250826261
477.38	1.35364875
477.735	1.456471239
478.09	1.559293728
478.444	1.661826576
478.799	1.764649065
479.154	1.867471553
479.508	1.970004401
479.863	2.07282689
480.217	2.175359738
480.572	2.278182227
480.926	2.380715075
481.281	2.525101188
481.635	2.669080579
481.989	2.81305997
482.343	2.957039361
482.698	3.101425474
483.052	3.245404865
483.406	3.389384256
483.76	3.533363647
484.114	3.677343038
484.468	3.821322429
484.822	3.96530182
485.176	4.109281212
485.53	4.253260603
485.883	4.396833272
486.237	4.724911782
486.591	5.052990292
486.944	5.380142027
487.298	5.708220537
487.652	6.036299047
488.005	6.363450781
488.359	6.691529291
488.712	7.018681026
489.065	7.34583276
489.419	7.67391127
489.772	8.001063005
490.125	8.328214739
490.479	8.656293249
490.832	8.983444984
491.185	9.439612188
491.538	9.895779391
491.891	10.3519466
492.244	10.8081138
492.597	11.264281
492.95	11.72044821
493.303	12.17661541
493.656	12.63278261
494.008	13.08765756
494.361	13.54382476
494.714	13.99999197
495.066	14.45486691
495.419	14.91103412
495.772	15.36720132
496.124	15.79736145
496.477	16.22874362
496.829	16.65890375
497.181	17.08906388
497.534	17.52044605
497.886	17.95060618
498.238	18.38076631
498.59	18.81092644
498.943	19.24230861
499.295	19.67246874
499.647	20.10262887
499.999	20.532789
500.351	20.96294913
500.703	21.39310926
501.055	21.82820451
501.407	22.26329976
501.758	22.69715895
502.11	23.1322542
502.462	23.56734945
502.813	24.00120864
503.165	24.43630389
503.517	24.87139915
503.868	25.30525833
504.22	25.74035359
504.571	26.17421277
504.923	26.60930803
505.274	27.04316721
505.625	27.4770264
505.976	27.92266142
506.328	28.36956606
506.679	28.81520109
507.03	29.26083611
507.381	29.70647113
507.732	30.15210616
508.083	30.59774118
508.434	31.0433762
508.785	31.48901123
509.136	31.93464625
509.487	32.38028127
509.837	32.82464668
510.188	33.2702817
510.539	33.71591673
510.89	34.31861975
511.24	34.91960567
511.591	35.52230869
511.941	36.12329461
512.292	36.72599763
512.642	37.32698355
512.992	37.92796947
513.343	38.53067249
513.693	39.13165841
514.043	39.73264433
514.393	40.33363025
514.744	40.93633328
515.094	41.5373192
515.444	42.13830512
515.794	42.61253071
516.144	43.0867563
516.494	43.56098189
516.844	44.03520748
517.193	44.50807814
517.543	44.98230373
517.893	45.45652932
518.243	45.93075491
518.592	46.40362557
518.942	46.87785116
519.291	47.35072182
519.641	47.82494741
519.99	48.29781808
520.34	48.77204367
520.689	49.12877462
521.039	49.48652773
521.388	49.84325868
521.737	50.19998964
522.086	50.55672059
522.436	50.9144737
522.785	51.27120465
523.134	51.62793561
523.483	51.98466656
523.832	52.34139752
524.181	52.69812847
524.53	53.05485942
524.878	53.41056823
525.227	53.76729918
525.576	54.0592366
525.925	54.35117402
526.273	54.64227495
526.622	54.93421237
526.97	55.22531329
527.319	55.51725071
527.667	55.80835163
528.016	56.10028905
528.364	56.39138997
528.713	56.68332739
529.061	56.97442832
529.409	57.26552924
529.757	57.55663016
530.106	57.84856758
530.454	58.16336285
530.802	58.47815811
531.15	58.79295337
531.498	59.10774863
531.846	59.4225439
532.194	59.73733916
532.541	60.05122984
532.889	60.3660251
533.237	60.68082036
533.585	60.99561562
533.932	61.3095063
534.28	61.62430157
534.627	61.93819224
534.975	62.25298751
535.322	62.55600113
535.67	62.85988799
536.017	63.16290162
536.365	63.46678848
536.712	63.76980211
537.059	64.07281573
537.406	64.37582936
537.754	64.67971622
538.101	64.98272985
538.448	65.28574347
538.795	65.5887571
539.142	65.89177072
539.489	66.19478435
539.836	66.49779798
540.182	66.56339404
540.529	66.6291797
540.876	66.69496535
541.223	66.760751
541.569	66.82634707
541.916	66.89213272
542.262	66.95772879
542.609	67.02351445
542.955	67.08911051
543.302	67.15489617
543.648	67.22049224
543.995	67.28627789
544.341	67.35187396
544.687	67.41747003
545.033	67.3568655
545.379	67.29626097
545.726	67.23548128
546.072	67.17487675
546.418	67.11427222
546.764	67.05366769
547.109	66.99323832
547.455	66.93263379
547.801	66.87202926
548.147	66.81142473
548.493	66.7508202
548.838	66.69039082
549.184	66.62978629
549.53	66.56918176
549.875	66.52396107
550.221	66.4786093
550.566	66.43338861
550.912	66.38803684
551.257	66.34281615
551.602	66.29759546
551.948	66.25224369
552.293	66.207023
552.638	66.16180231
552.983	66.11658162
553.328	66.07136092
553.673	66.02614023
554.018	65.98091954
554.363	65.93569885
554.708	65.90963899
555.053	65.88357913
555.398	65.85751927
555.743	65.83145941
556.087	65.80547509
556.432	65.77941523
556.777	65.75335537
557.121	65.72737105
557.466	65.70131119
557.81	65.67532686
558.155	65.649267
558.499	65.62328268
558.843	65.59729836
559.188	65.5712385
559.532	65.54827179
559.876	65.52530509
560.22	65.50233839
560.564	65.47937168
560.908	65.45640498
561.252	65.43343827
561.596	65.41047157
561.94	65.38750487
562.284	65.36453816
562.628	65.34157146
562.972	65.31860475
563.316	65.29563805
563.659	65.27273811
564.003	65.2497714
564.347	65.2244055
564.69	65.19911334
565.034	65.17374744
565.377	65.14845528
565.721	65.12308938
566.064	65.09779721
566.407	65.07250505
566.751	65.04713915
567.094	65.02184699
567.437	64.99655482
567.78	64.97126266
568.123	64.9459705
568.466	64.92067833
568.809	64.89538617
569.152	64.88332453
569.495	64.87126289
569.838	64.85920125
570.181	64.84713961
570.524	64.83507797
570.866	64.8230515
571.209	64.81098986
571.552	64.79892822
571.894	64.78690175
572.237	64.77484011
572.579	64.76281363
572.922	64.750752
573.264	64.73872552
573.606	64.72669905
573.949	64.72706309
574.291	64.72742606
574.633	64.72778904
574.975	64.72815202
575.317	64.728515
575.659	64.72887797
576.001	64.72924095
576.343	64.72960393
576.685	64.72996691
577.027	64.73032988
577.369	64.73069286
577.711	64.73105584
578.053	64.73141881
578.394	64.73178073
578.736	64.72651298
579.078	64.72124523
579.419	64.71599289
579.761	64.71072514
580.102	64.70547279
580.443	64.70022045
580.785	64.6949527
581.126	64.68970035
581.467	64.68444801
581.809	64.67918026
582.15	64.67392791
582.491	64.66867557
582.832	64.66342322
583.173	64.65817088
583.514	64.64418692
583.855	64.63020296
584.196	64.616219
584.537	64.60223504
584.877	64.58829209
585.218	64.57430813
585.559	64.56032417
585.899	64.54638122
586.24	64.53239726
586.581	64.5184133
586.921	64.50447035
587.262	64.49048639
587.602	64.47654344
587.942	64.46260049
588.283	64.45530523
588.623	64.44803137
588.963	64.4407575
589.303	64.43348364
589.644	64.42618838
589.984	64.41891452
590.324	64.41164066
590.664	64.40436679
591.004	64.39709293
591.343	64.38984046
591.683	64.3825666
592.023	64.37529273
592.363	64.36801887
592.703	64.360745
593.042	64.35919236
593.382	64.35763513
593.721	64.35608248
594.061	64.35452525
594.4	64.3529726
594.74	64.35141537
595.079	64.34986272
595.418	64.34831007
595.758	64.34675284
596.097	64.34520019
596.436	64.34364754
596.775	64.34209489
597.114	64.34054224
597.453	64.33898959
597.792	64.32073991
598.131	64.30249023
598.47	64.28424056
598.809	64.26599088
599.148	64.2477412
599.487	64.22949152
599.825	64.21129567
600.164	64.19304599
600.503	64.17479631
600.841	64.15660047
601.18	64.13835079
601.518	64.12015494
601.856	64.1019591
602.195	64.08370942
602.533	64.04188902
602.871	64.00006862
603.21	63.95812449
603.548	63.91630409
603.886	63.87448369
604.224	63.83266329
604.562	63.79084289
604.9	63.74902249
605.238	63.70720209
605.576	63.66538169
605.914	63.62356129
606.252	63.58174089
606.589	63.54004422
606.927	63.49822382
607.265	63.44899579
607.602	63.39991341
607.94	63.35068538
608.277	63.301603
608.615	63.25237497
608.952	63.20329258
609.289	63.1542102
609.627	63.10498217
609.964	63.05589979
610.301	63.00681741
610.638	62.95773502
610.976	62.908507
611.313	62.85942461
611.65	62.81034223
611.987	62.76360111
612.324	62.71686
612.66	62.67025758
612.997	62.62351646
613.334	62.57677535
613.671	62.53003423
614.007	62.48343181
614.344	62.43669069
614.681	62.38994958
615.017	62.34334716
615.354	62.29660604
615.69	62.25000362
616.027	62.20326251
616.363	62.15666009
616.699	62.10569775
617.035	62.0547354
617.372	62.00362139
617.708	61.95265904
618.044	61.9016967
618.38	61.85073435
618.716	61.79977201
619.052	61.74880967
619.388	61.69784732
619.724	61.64688498
620.06	61.59592264
620.395	61.54511197
620.731	61.49414962
621.067	61.44318728
621.402	61.38376924
621.738	61.32417384
622.073	61.2647558
622.409	61.2051604
622.744	61.14574236
623.08	61.08614695
623.415	61.02672892
623.75	60.96731088
624.086	60.90771547
624.421	60.84829744
624.756	60.7888794
625.091	60.72946136
625.426	60.67004332
625.761	60.61062529
626.096	60.55441561
626.431	60.49820594
626.766	60.44199626
627.1	60.38595437
627.435	60.3297447
627.77	60.27353502
628.105	60.21732534
628.439	60.16128346
628.774	60.10507378
629.108	60.0490319
629.443	59.99282222
629.777	59.93678033
630.111	59.88073845
630.446	59.82452877
630.78	59.77813634
631.114	59.7317439
631.448	59.68535147
631.783	59.63882013
632.117	59.5924277
632.451	59.54603526
632.785	59.49964283
633.118	59.4533893
633.452	59.40699686
633.786	59.36060443
634.12	59.31421199
634.454	59.26781956
634.787	59.22156602
635.121	59.17517359
635.455	59.13108966
635.788	59.08713771
636.122	59.04305378
636.455	58.99910184
636.788	58.95514989
637.122	58.91106596
637.455	58.86711402
637.788	58.82316208
638.121	58.77921013
638.454	58.73525819
638.788	58.69117426
639.121	58.64722231
639.454	58.60327037
639.787	58.55931843
640.119	58.51376863
640.452	58.46808163
640.785	58.42239464
641.118	58.37670764
641.45	58.33115784
641.783	58.28547085
642.116	58.23978385
642.448	58.19423405
642.781	58.14854706
643.113	58.10299726
643.446	58.05731026
643.778	58.01176047
644.11	57.96621067
644.442	57.92066087
644.775	57.87497387
645.107	57.82740571
645.439	57.77983754
645.771	57.73226938
646.103	57.68470121
646.435	57.63713305
646.767	57.58956488
647.099	57.54199672
647.431	57.49442855
647.762	57.44700367
648.094	57.3994355
648.426	57.35186733
648.757	57.30444245
649.089	57.25687428
649.42	57.20944939
649.752	57.16188123
650.083	57.11389225
650.415	57.06575828
650.746	57.0177693
651.077	56.96978032
651.408	56.92179134
651.739	56.87380236
652.071	56.82566839
652.402	56.77767941
652.733	56.72969043
653.064	56.68170145
653.395	56.63371247
653.725	56.58586847
654.056	56.53787949
654.387	56.4898905
654.718	56.44190152
655.048	56.39077726
655.379	56.33949808
655.71	56.28821889
656.04	56.23709463
656.371	56.18581544
656.701	56.13469118
657.031	56.08356692
657.362	56.03228773
657.692	55.98116347
658.022	55.93003921
658.352	55.87891495
658.682	55.82779068
659.012	55.77666642
659.342	55.72554216
659.672	55.6744179
660.002	55.62658135
660.332	55.5787448
660.662	55.53090824
660.992	55.48307169
661.322	55.43523514
661.651	55.38754355
661.981	55.339707
662.31	55.29201541
662.64	55.24417886
662.969	55.19648726
663.299	55.14865071
663.628	55.10095912
663.958	55.05312257
664.287	55.00543098
664.616	54.95773939
664.945	54.9189068
665.274	54.88007422
665.603	54.84124163
665.932	54.80240905
666.261	54.76357646
666.59	54.72474388
666.919	54.68591129
667.248	54.64707871
667.577	54.60824612
667.905	54.56953157
668.234	54.53069899
668.563	54.4918664
668.891	54.45315185
669.22	54.41431927
669.548	54.37560471
669.877	54.35050657
670.205	54.32548471
670.533	54.30046284
670.862	54.2753647
671.19	54.25034284
671.518	54.22532097
671.846	54.20029911
672.174	54.17527725
672.502	54.15025539
672.83	54.12523353
673.158	54.10021167
673.486	54.07518981
673.814	54.05016795
674.142	54.02514609
674.469	54.00020051
674.797	53.98152046
675.125	53.9628404
675.452	53.9442173
675.78	53.92553725
676.107	53.90691415
676.435	53.88823409
676.762	53.86961099
677.089	53.85098789
677.417	53.83230783
677.744	53.81368473
678.071	53.79506163
678.398	53.77643853
678.725	53.75781542
679.052	53.73919232
679.379	53.72056922
679.706	53.70612692
680.033	53.69168463
680.36	53.67724233
680.686	53.6628442
681.013	53.64840191
681.34	53.63395961
681.666	53.61956148
681.993	53.60511919
682.319	53.59072106
682.646	53.57627876
682.972	53.56188063
683.299	53.54743834
683.625	53.53304021
683.951	53.51864208
684.277	53.50424395
684.604	53.46867059
684.93	53.43320602
685.256	53.39774145
685.582	53.36227688
685.908	53.32681231
686.234	53.29134773
686.559	53.25599195
686.885	53.22052738
687.211	53.18506281
687.537	53.14959823
687.862	53.11424245
688.188	53.07877788
688.513	53.04342209
688.839	53.00795752
689.164	52.97260174
689.49	52.89971189
689.815	52.82704564
690.14	52.75437939
690.466	52.68148954
690.791	52.60882329
691.116	52.53615704
691.441	52.46349078
691.766	52.39082453
692.091	52.31815827
692.416	52.24549202
692.741	52.17282577
693.066	52.10015951
693.39	52.02771685
693.715	51.95505059
694.04	51.88238434
694.364	51.78634109
694.689	51.69000142
695.014	51.59366174
695.338	51.4976185
695.662	51.40157525
695.987	51.30523558
696.311	51.20919234
696.635	51.11314909
696.96	51.01680942
697.284	50.92076617
697.608	50.82472293
697.932	50.72867968
698.256	50.63263644
698.58	50.53659319
698.904	50.44054995
699.228	50.33500392
699.552	50.22945789
699.875	50.12423762
700.199	50.01869159
700.523	49.91314556
700.846	49.80792529
701.17	49.70237926
701.493	49.59715899
701.817	49.49161296
702.14	49.38639269
702.463	49.28117242
702.787	49.17562639
703.11	49.07040612
703.433	48.96518585
703.756	48.85996558
704.079	48.75028553
704.402	48.64060548
704.725	48.53092543
705.048	48.42124538
705.371	48.31156533
705.694	48.20188528
706.017	48.09220522
706.34	47.98252517
706.662	47.87318469
706.985	47.76350464
707.308	47.65382459
707.63	47.5444841
707.953	47.43480405
708.275	47.32546357
708.597	47.21612309
708.92	47.11118678
709.242	47.00657536
709.564	46.90196394
709.886	46.79735251
710.208	46.69274109
710.53	46.58812967
710.852	46.48351824
711.174	46.37890682
711.496	46.2742954
711.818	46.16968397
712.14	46.06507255
712.462	45.96046113
712.783	45.85617458
713.105	45.75156316
713.427	45.64695174
713.748	45.52698443
714.07	45.40664339
714.391	45.28667607
714.713	45.16633503
715.034	45.04636772
715.355	44.92640041
715.676	44.8064331
715.998	44.68609206
716.319	44.56612474
716.64	44.44615743
716.961	44.32619012
717.282	44.20622281
717.603	44.0862555
717.924	43.96628819
718.244	43.8466946
718.565	43.63380271
718.886	43.42091082
719.207	43.20801893
719.527	42.99579025
719.848	42.78289836
720.168	42.57066969
720.489	42.35777779
720.809	42.14554912
721.129	41.93332044
721.45	41.72042855
721.77	41.50819987
722.09	41.2959712
722.41	41.08374252
722.73	40.87151384
723.05	40.65928516
723.37	40.39221654
723.69	40.12514791
724.01	39.85807929
724.33	39.59101066
724.65	39.32394204
724.97	39.05687341
725.289	38.79063938
725.609	38.52357075
725.928	38.25733672
726.248	37.99026809
726.567	37.72403405
726.887	37.45696543
727.206	37.19073139
727.525	36.92449736
727.845	36.65742873
728.164	36.3379009
728.483	36.01837306
728.802	35.69884523
729.121	35.37931739
729.44	35.05978956
729.759	34.74026173
730.078	34.42073389
730.397	34.10120606
730.716	33.78167822
731.034	33.46315204
731.353	33.14362421
731.672	32.82409637
731.99	32.50557019
732.309	32.18604236
732.627	31.86751618
732.946	31.55549631
733.264	31.24445457
733.582	30.93341282
733.901	30.62139295
734.219	30.31035121
734.537	29.99930946
734.855	29.68826771
735.173	29.37722597
735.491	29.06618422
735.809	28.75514247
736.127	28.44410073
736.445	28.13305898
736.763	27.82201723
737.08	27.51195361
737.398	27.20091186
737.716	26.88598763
738.033	26.57205373
738.351	26.2571295
738.668	25.9431956
738.986	25.62827138
739.303	25.31433748
739.62	25.00040358
739.938	24.68547935
740.255	24.37154545
740.572	24.05761155
740.889	23.74367765
741.206	23.42974375
741.523	23.11580985
741.84	22.80187595
742.157	22.48794205
742.474	22.1656874
742.791	21.84343275
743.107	21.52219468
743.424	21.19994003
743.741	20.87768538
744.057	20.55644731
744.374	20.23419266
744.69	19.91295459
745.007	19.59069994
745.323	19.26946187
745.639	18.9482238
745.956	18.62596915
746.272	18.30473108
746.588	17.98349301
746.904	17.66225494
747.22	17.33366884
747.536	17.00508274
747.852	16.67649664
748.168	16.34791054
748.484	16.01932445
748.8	15.69073835
749.115	15.36319208
749.431	15.03460598
749.747	14.70601988
