# Supplementary material for: Ecological drivers of ultraviolet colour evolution in snakes
Source: Nat Commun. 2024 Jun 18;15:5213. doi: 10.1038/s41467-024-49506-4 (PMC11189474; doi:10.1038/s41467-024-49506-4)
Supplement: Supplementary file 8 — Source Data [file 41467_2024_49506_MOESM8_ESM.zip › source_data_files/source_data_FigS3/RAB3482_ventralbrown_Reflection_15-05-06-759.txt_smoothed.csv]

wavelength	value
250.201	0.379333181
250.581	0.378073203
250.96	0.376816542
251.34	0.375556564
251.719	0.374299902
252.099	0.373039925
252.478	0.371783263
252.858	0.370523285
253.237	0.369266623
253.616	0.368009961
253.996	0.366749984
254.375	0.365493322
254.754	0.36423666
255.133	0.362979998
255.513	0.361801807
255.892	0.360626715
256.271	0.359451624
256.65	0.358276533
257.029	0.357101442
257.408	0.355926351
257.787	0.354751259
258.166	0.353576168
258.544	0.352404178
258.923	0.351229086
259.302	0.350053995
259.681	0.348878904
260.06	0.347703813
260.438	0.346531306
260.817	0.345355698
261.195	0.344183191
261.574	0.343007582
261.953	0.341831974
262.331	0.340659467
262.71	0.339483859
263.088	0.338311352
263.466	0.337138846
263.845	0.335963237
264.223	0.33479073
264.601	0.333618224
264.98	0.332442615
265.358	0.331267074
265.736	0.330091532
266.114	0.32891599
266.492	0.327740448
266.87	0.326564907
267.248	0.325389365
267.626	0.324213823
268.004	0.323038281
268.382	0.32186274
268.76	0.320687198
269.138	0.319511656
269.515	0.318339224
269.893	0.317163683
270.271	0.31614033
270.649	0.315116978
271.026	0.314096333
271.404	0.313072981
271.781	0.312052336
272.159	0.311028983
272.536	0.310008338
272.914	0.308984986
273.291	0.307964341
273.669	0.306940989
274.046	0.305920344
274.423	0.304899699
274.801	0.303876347
275.178	0.303922486
275.555	0.303968626
275.932	0.304014766
276.309	0.304060905
276.686	0.304107045
277.063	0.304153185
277.44	0.304199324
277.817	0.304245464
278.194	0.304291604
278.571	0.304337743
278.948	0.304383883
279.325	0.304430023
279.702	0.304476162
280.078	0.30638913
280.455	0.308307185
280.832	0.31022524
281.208	0.312138207
281.585	0.314056262
281.962	0.315974317
282.338	0.317887285
282.715	0.31980534
283.091	0.321718307
283.467	0.323631275
283.844	0.32554933
284.22	0.327462297
284.596	0.329375265
284.973	0.333436133
285.349	0.33748623
285.725	0.341536326
286.101	0.345586423
286.477	0.349636519
286.853	0.353686616
287.229	0.357736713
287.605	0.361786809
287.981	0.365836906
288.357	0.369887002
288.733	0.373937099
289.109	0.377987195
289.485	0.382037292
289.86	0.388282001
290.236	0.394543363
290.612	0.400804724
290.988	0.407066086
291.363	0.413310795
291.739	0.419572156
292.114	0.425816865
292.49	0.432078227
292.865	0.438322936
293.241	0.444584298
293.616	0.450829007
293.991	0.457073716
294.367	0.463335077
294.742	0.472127076
295.117	0.480919075
295.492	0.489711075
295.868	0.498526519
296.243	0.507318518
296.618	0.516110517
296.993	0.524902516
297.368	0.533694515
297.743	0.542486515
298.118	0.551278514
298.493	0.560070513
298.867	0.568839066
299.242	0.577631066
299.617	0.589943871
299.992	0.602256676
300.366	0.614536647
300.741	0.626849452
301.116	0.639162258
301.49	0.651442229
301.865	0.663755034
302.239	0.676035005
302.614	0.68834781
302.988	0.700627781
303.363	0.712940587
303.737	0.725220558
304.111	0.737500529
304.486	0.755189649
304.86	0.772831599
305.234	0.790473549
305.608	0.808115498
305.982	0.825757448
306.356	0.843399398
306.73	0.861041347
307.104	0.878683297
307.478	0.896325247
307.852	0.913967196
308.226	0.931609146
308.6	0.949251096
308.974	0.966893045
309.348	0.993571206
309.721	1.020178034
310.095	1.046856194
310.469	1.073534355
310.842	1.100141183
311.216	1.126819343
311.59	1.153497504
311.963	1.180104332
312.337	1.206782492
312.71	1.233389321
313.083	1.259996149
313.457	1.286674309
313.83	1.313281138
314.203	1.351616404
314.577	1.390054446
314.95	1.428389713
315.323	1.46672498
315.696	1.505060246
316.069	1.543395513
316.442	1.581730779
316.815	1.620066046
317.188	1.658401312
317.561	1.696736579
317.934	1.735071845
318.307	1.773407112
318.68	1.811742379
319.052	1.861034019
319.425	1.910458163
319.798	1.959882307
320.171	2.009306452
320.543	2.058598092
320.916	2.108022236
321.288	2.157313876
321.661	2.20673802
322.033	2.25602966
322.406	2.305453804
322.778	2.354745444
323.15	2.404037084
323.523	2.453461229
323.895	2.510812527
324.267	2.568163824
324.639	2.625515122
325.012	2.68302059
325.384	2.740371888
325.756	2.797723186
326.128	2.855074484
326.5	2.912425782
326.872	2.969777079
327.244	3.027128377
327.616	3.084479675
327.987	3.141676803
328.359	3.199028101
328.731	3.260657742
329.103	3.322287383
329.474	3.383751354
329.846	3.445380995
330.218	3.507010636
330.589	3.568474607
330.961	3.630104248
331.332	3.691568218
331.704	3.753197859
332.075	3.81466183
332.447	3.876291471
332.818	3.937755441
333.189	3.999219412
333.56	4.061228108
333.932	4.123403943
334.303	4.185412639
334.674	4.247421335
335.045	4.309430031
335.416	4.371438727
335.787	4.433447423
336.158	4.495456119
336.529	4.557464815
336.9	4.619473511
337.271	4.681482207
337.642	4.743490903
338.012	4.80533246
338.383	4.863219979
338.754	4.921107498
339.125	4.978995017
339.495	5.036726505
339.866	5.094614023
340.236	5.152345511
340.607	5.21023303
340.977	5.267964518
341.348	5.325852037
341.718	5.383583525
342.089	5.441471044
342.459	5.499202531
342.829	5.556934019
343.199	5.605432649
343.57	5.654062355
343.94	5.702560984
344.31	5.751059614
344.68	5.799558243
345.05	5.848056872
345.42	5.896555501
345.79	5.94505413
346.16	5.99355276
346.53	6.042051389
346.9	6.090550018
347.269	6.13891757
347.639	6.187416199
348.009	6.224572176
348.379	6.261728152
348.748	6.298783708
349.118	6.335939684
349.487	6.372995239
349.857	6.410151216
350.226	6.447206771
350.596	6.484362748
350.965	6.521418303
351.335	6.55857428
351.704	6.595629835
352.073	6.63268539
352.442	6.669740945
352.812	6.695906957
353.181	6.722002249
353.55	6.748097542
353.919	6.774192835
354.288	6.800288127
354.657	6.82638342
355.026	6.852478712
355.395	6.878574005
355.764	6.904669297
356.133	6.93076459
356.501	6.956789163
356.87	6.982884456
357.239	7.008979749
357.608	7.027118339
357.976	7.045207773
358.345	7.063346363
358.713	7.081435797
359.082	7.099574387
359.45	7.117663821
359.819	7.135802411
360.187	7.153891845
360.556	7.172030435
360.924	7.190119869
361.292	7.208209303
361.661	7.226347893
362.029	7.244437327
362.397	7.257866906
362.765	7.271296486
363.133	7.284726066
363.501	7.298155646
363.869	7.311585225
364.237	7.325014805
364.605	7.338444385
364.973	7.351873964
365.341	7.365303544
365.709	7.378733124
366.076	7.39212621
366.444	7.40555579
366.812	7.418985369
367.179	7.429069846
367.547	7.4391818
367.915	7.449293754
368.282	7.459378231
368.65	7.469490185
369.017	7.479574661
369.384	7.489659138
369.752	7.499771092
370.119	7.509855568
370.486	7.519940045
370.854	7.530051999
371.221	7.540136475
371.588	7.550220952
371.955	7.558421992
372.322	7.566623033
372.689	7.574824074
373.056	7.583025115
373.423	7.591226155
373.79	7.599427196
374.157	7.607628237
374.524	7.615829277
374.891	7.624030318
375.257	7.632209013
375.624	7.640410053
375.991	7.648611094
376.357	7.656789789
376.724	7.663492316
377.091	7.670194843
377.457	7.676879108
377.824	7.683581635
378.19	7.690265899
378.556	7.696950163
378.923	7.703652691
379.289	7.710336955
379.655	7.717021219
380.022	7.723723746
380.388	7.730408011
380.754	7.737092275
381.12	7.743776539
381.486	7.748310692
381.852	7.752844844
382.218	7.757378997
382.584	7.76191315
382.95	7.766447302
383.316	7.770981455
383.682	7.775515607
384.047	7.780037372
384.413	7.784571524
384.779	7.789105677
385.145	7.793639829
385.51	7.798161594
385.876	7.802695746
386.241	7.805309586
386.607	7.807930586
386.972	7.810544426
387.338	7.813165427
387.703	7.815779266
388.068	7.818393106
388.434	7.821014106
388.799	7.823627946
389.164	7.826241785
389.529	7.828855625
389.894	7.831469464
390.26	7.834090465
390.625	7.836704304
390.99	7.838312922
391.355	7.83992154
391.72	7.841530157
392.084	7.843134368
392.449	7.844742985
392.814	7.846351603
393.179	7.847960221
393.544	7.849568838
393.908	7.851173049
394.273	7.852781666
394.637	7.854385877
395.002	7.855994494
395.366	7.857598705
395.731	7.859320362
396.095	7.861037302
396.46	7.862758959
396.824	7.8644759
397.188	7.86619284
397.553	7.867914497
397.917	7.869631437
398.281	7.871348378
398.645	7.873065318
399.009	7.874782258
399.373	7.876499198
399.737	7.878216139
400.101	7.879933079
400.465	7.885030443
400.829	7.890127808
401.193	7.895225172
401.557	7.900322536
401.921	7.9054199
402.284	7.910503261
402.648	7.915600625
403.012	7.920697989
403.375	7.92578135
403.739	7.930878714
404.102	7.935962075
404.466	7.941059439
404.829	7.946142799
405.193	7.954325125
405.556	7.962484973
405.92	7.970667299
406.283	7.978827146
406.646	7.986986993
407.009	7.99514684
407.372	8.003306688
407.735	8.011466535
408.099	8.019648861
408.462	8.027808708
408.825	8.035968555
409.187	8.044105924
409.55	8.052265771
409.913	8.060149965
410.276	8.06803416
410.639	8.075918355
411.002	8.083802549
411.364	8.091665024
411.727	8.099549219
412.09	8.107433414
412.452	8.115295889
412.815	8.123180083
413.177	8.131042558
413.54	8.138926753
413.902	8.146789228
414.264	8.154651703
414.627	8.162209075
414.989	8.169745627
415.351	8.17728218
415.713	8.184818733
416.076	8.192376104
416.438	8.199912657
416.8	8.20744921
417.162	8.214985762
417.524	8.222522315
417.886	8.230058867
418.248	8.23759542
418.609	8.245111153
418.971	8.252647706
419.333	8.263733529
419.695	8.274819353
420.056	8.285874552
420.418	8.296960376
420.78	8.308046199
421.141	8.319101399
421.503	8.330187222
421.864	8.341242422
422.226	8.352328246
422.587	8.363383445
422.949	8.374469269
423.31	8.385524468
423.671	8.396579668
424.032	8.412275296
424.394	8.428014402
424.755	8.443710029
425.116	8.459405657
425.477	8.475101285
425.838	8.490796913
426.199	8.50649254
426.56	8.522188168
426.921	8.537883796
427.282	8.553579423
427.642	8.569231573
428.003	8.584927201
428.364	8.600622828
428.725	8.617284279
429.085	8.633899576
429.446	8.650561027
429.806	8.667176324
430.167	8.683837774
430.527	8.700453072
430.888	8.717114522
431.248	8.733729819
431.608	8.750345116
431.969	8.767006567
432.329	8.783621864
432.689	8.800237161
433.049	8.816852458
433.41	8.830128378
433.77	8.843367522
434.13	8.856606665
434.49	8.869845809
434.85	8.883084953
435.21	8.896324097
435.57	8.909563241
435.929	8.92276561
436.289	8.936004754
436.649	8.949243898
437.009	8.962483041
437.368	8.97568541
437.728	8.988924554
438.088	9.000087274
438.447	9.011218987
438.807	9.022381707
439.166	9.033513419
439.525	9.044645132
439.885	9.055807852
440.244	9.066939564
440.603	9.078071277
440.963	9.089233997
441.322	9.10036571
441.681	9.111497422
442.04	9.122629135
442.399	9.133760847
442.758	9.146208342
443.117	9.158655837
443.476	9.171103332
443.835	9.183550828
444.194	9.195998323
444.553	9.208445818
444.912	9.220893313
445.27	9.233306135
445.629	9.245753631
445.988	9.258201126
446.346	9.270613948
446.705	9.283061443
447.063	9.295474266
447.422	9.308007191
447.78	9.320505206
448.139	9.333038132
448.497	9.345536147
448.855	9.358034162
449.214	9.370567087
449.572	9.383065102
449.93	9.395563117
450.288	9.408061132
450.646	9.420559147
451.004	9.433057162
451.362	9.445555177
451.72	9.458053192
452.078	9.466591311
452.436	9.47512943
452.794	9.483667549
453.152	9.492205668
453.509	9.500719938
453.867	9.509258057
454.225	9.517796176
454.582	9.526310446
454.94	9.534848565
455.297	9.543362834
455.655	9.551900953
456.012	9.560415223
456.37	9.568953342
456.727	9.575365681
457.084	9.581778019
457.442	9.588208319
457.799	9.594620658
458.156	9.601032996
458.513	9.607445334
458.87	9.613857673
459.227	9.620270011
459.585	9.626700311
459.941	9.633094688
460.298	9.639507026
460.655	9.645919365
461.012	9.652331703
461.369	9.664060652
461.726	9.6757896
462.082	9.687485694
462.439	9.699214642
462.796	9.71094359
463.152	9.722639685
463.509	9.734368633
463.865	9.746064727
464.222	9.757793675
464.578	9.769489769
464.935	9.781218717
465.291	9.792914812
465.647	9.804610906
466.003	9.816307
466.36	9.835995555
466.716	9.85562896
467.072	9.875262365
467.428	9.89489577
467.784	9.914529175
468.14	9.93416258
468.496	9.953795985
468.852	9.97342939
469.208	9.993062796
469.563	10.01264105
469.919	10.03227446
470.275	10.05190786
470.631	10.07154127
470.986	10.09111952
471.342	10.1248823
471.697	10.15855024
472.053	10.19231302
472.408	10.22598097
472.764	10.25974375
473.119	10.29341169
473.474	10.32707963
473.83	10.36084241
474.185	10.39451035
474.54	10.4281783
474.895	10.46184624
475.25	10.49551418
475.605	10.52918212
475.96	10.56285006
476.315	10.60565562
476.67	10.64846117
477.025	10.69126672
477.38	10.73407227
477.735	10.77687783
478.09	10.81968338
478.444	10.86236835
478.799	10.90517391
479.154	10.94797946
479.508	10.99066443
479.863	11.03346998
480.217	11.07615496
480.572	11.11896051
480.926	11.16164548
481.281	11.19895965
481.635	11.23616871
481.989	11.27337776
482.343	11.31058682
482.698	11.34790099
483.052	11.38511005
483.406	11.4223191
483.76	11.45952816
484.114	11.49673722
484.468	11.53394627
484.822	11.57115533
485.176	11.60836439
485.53	11.64557344
485.883	11.68267739
486.237	11.71182382
486.591	11.74097024
486.944	11.77003433
487.298	11.79918076
487.652	11.82832718
488.005	11.85739127
488.359	11.8865377
488.712	11.91560179
489.065	11.94466588
489.419	11.9738123
489.772	12.00287639
490.125	12.03194048
490.479	12.06108691
490.832	12.090151
491.185	12.11837968
491.538	12.14660837
491.891	12.17483705
492.244	12.20306574
492.597	12.23129442
492.95	12.25952311
493.303	12.28775179
493.656	12.31598047
494.008	12.34412919
494.361	12.37235787
494.714	12.40058656
495.066	12.42873527
495.419	12.45696396
495.772	12.48519264
496.124	12.51078858
496.477	12.53645723
496.829	12.56205317
497.181	12.58764911
497.534	12.61331776
497.886	12.6389137
498.238	12.66450964
498.59	12.69010558
498.943	12.71577423
499.295	12.74137017
499.647	12.7669661
499.999	12.79256204
500.351	12.81815798
500.703	12.84375392
501.055	12.85804185
501.407	12.87232977
501.758	12.88657711
502.11	12.90086504
502.462	12.91515296
502.813	12.9294003
503.165	12.94368823
503.517	12.95797615
503.868	12.97222349
504.22	12.98651142
504.571	13.00075875
504.923	13.01504668
505.274	13.02929402
505.625	13.04354135
505.976	13.06500055
506.328	13.08652089
506.679	13.10798009
507.03	13.12943929
507.381	13.15089849
507.732	13.17235769
508.083	13.19381689
508.434	13.21527609
508.785	13.23673529
509.136	13.25819449
509.487	13.27965369
509.837	13.30105176
510.188	13.32251096
510.539	13.34397016
510.89	13.37702137
511.24	13.40997842
511.591	13.44302964
511.941	13.47598669
512.292	13.5090379
512.642	13.54199496
512.992	13.57495201
513.343	13.60800322
513.693	13.64096027
514.043	13.67391733
514.393	13.70687438
514.744	13.73992559
515.094	13.77288264
515.444	13.8058397
515.794	13.84872779
516.144	13.89161588
516.494	13.93450397
516.844	13.97739206
517.193	14.02015761
517.543	14.0630457
517.893	14.10593379
518.243	14.14882188
518.592	14.19158743
518.942	14.23447552
519.291	14.27724108
519.641	14.32012917
519.99	14.36289472
520.34	14.40578281
520.689	14.43329934
521.039	14.46089472
521.388	14.48841125
521.737	14.51592779
522.086	14.54344432
522.436	14.5710397
522.785	14.59855623
523.134	14.62607277
523.483	14.6535893
523.832	14.68110583
524.181	14.70862237
524.53	14.7361389
524.878	14.76357659
525.227	14.79109312
525.576	14.8039143
525.925	14.81673548
526.273	14.82951992
526.622	14.8423411
526.97	14.85512554
527.319	14.86794672
527.667	14.88073116
528.016	14.89355233
528.364	14.90633677
528.713	14.91915795
529.061	14.93194239
529.409	14.94472683
529.757	14.95751127
530.106	14.97033245
530.454	14.98097016
530.802	14.99160788
531.15	15.00224559
531.498	15.0128833
531.846	15.02352101
532.194	15.03415872
532.541	15.04476587
532.889	15.05540358
533.237	15.06604129
533.585	15.07667901
533.932	15.08728615
534.28	15.09792386
534.627	15.10853101
534.975	15.11916872
535.322	15.11533157
535.67	15.11148337
536.017	15.10764622
536.365	15.10379802
536.712	15.09996087
537.059	15.09612372
537.406	15.09228658
537.754	15.08843837
538.101	15.08460123
538.448	15.08076408
538.795	15.07692693
539.142	15.07308979
539.489	15.06925264
539.836	15.06541549
540.182	15.02607225
540.529	14.98661529
540.876	14.94715834
541.223	14.90770138
541.569	14.86835814
541.916	14.82890118
542.262	14.78955793
542.609	14.75010098
542.955	14.71075773
543.302	14.67130078
543.648	14.63195753
543.995	14.59250058
544.341	14.55315733
544.687	14.51381408
545.033	14.44420885
545.379	14.37460361
545.726	14.30479721
546.072	14.23519197
546.418	14.16558674
546.764	14.0959815
547.109	14.02657744
547.455	13.9569722
547.801	13.88736697
548.147	13.81776173
548.493	13.7481565
548.838	13.67875243
549.184	13.6091472
549.53	13.53954196
549.875	13.48053125
550.221	13.42134949
550.566	13.36233877
550.912	13.30315701
551.257	13.24414629
551.602	13.18513558
551.948	13.12595382
552.293	13.0669431
552.638	13.00793239
552.983	12.94892167
553.328	12.88991096
553.673	12.83090024
554.018	12.77188952
554.363	12.71287881
554.708	12.66370339
555.053	12.61452796
555.398	12.56535254
555.743	12.51617712
556.087	12.46714423
556.432	12.41796881
556.777	12.36879339
557.121	12.3197605
557.466	12.27058508
557.81	12.22155219
558.155	12.17237677
558.499	12.12334388
558.843	12.074311
559.188	12.02513557
559.532	11.98521112
559.876	11.94528666
560.22	11.90536221
560.564	11.86543775
560.908	11.8255133
561.252	11.78558884
561.596	11.74566438
561.94	11.70573993
562.284	11.66581547
562.628	11.62589102
562.972	11.58596656
563.316	11.5460421
563.659	11.50623371
564.003	11.46630925
564.347	11.44027547
564.69	11.41431738
565.034	11.3882836
565.377	11.3623255
565.721	11.33629172
566.064	11.31033362
566.407	11.28437553
566.751	11.25834175
567.094	11.23238365
567.437	11.20642555
567.78	11.18046745
568.123	11.15450936
568.466	11.12855126
568.809	11.10259316
569.152	11.09385478
569.495	11.08511639
569.838	11.07637801
570.181	11.06763962
570.524	11.05890124
570.866	11.05018833
571.209	11.04144995
571.552	11.03271156
571.894	11.02399865
572.237	11.01526027
572.579	11.00654736
572.922	10.99780898
573.264	10.98909607
573.606	10.98038316
573.949	10.97467394
574.291	10.96898137
574.633	10.9632888
574.975	10.95759622
575.317	10.95190365
575.659	10.94621108
576.001	10.9405185
576.343	10.93482593
576.685	10.92913336
577.027	10.92344078
577.369	10.91774821
577.711	10.91205564
578.053	10.90636306
578.394	10.90068714
578.736	10.89576954
579.078	10.89085195
579.419	10.88594873
579.761	10.88103114
580.102	10.87612792
580.443	10.87122471
580.785	10.86630711
581.126	10.8614039
581.467	10.85650068
581.809	10.85158309
582.15	10.84667987
582.491	10.84177666
582.832	10.83687344
583.173	10.83197022
583.514	10.82734951
583.855	10.8227288
584.196	10.81810809
584.537	10.81348738
584.877	10.80888022
585.218	10.80425951
585.559	10.7996388
585.899	10.79503164
586.24	10.79041093
586.581	10.78579022
586.921	10.78118306
587.262	10.77656235
587.602	10.77195519
587.942	10.76734803
588.283	10.76632755
588.623	10.76531006
588.963	10.76429258
589.303	10.76327509
589.644	10.76225462
589.984	10.76123713
590.324	10.76021965
590.664	10.75920216
591.004	10.75818468
591.343	10.75717018
591.683	10.7561527
592.023	10.75513521
592.363	10.75411773
592.703	10.75310024
593.042	10.75596079
593.382	10.75882978
593.721	10.76169033
594.061	10.76455931
594.4	10.76741986
594.74	10.77028885
595.079	10.7731494
595.418	10.77600994
595.758	10.77887893
596.097	10.78173948
596.436	10.78460003
596.775	10.78746057
597.114	10.79032112
597.453	10.79318167
597.792	10.79641286
598.131	10.79964404
598.47	10.80287523
598.809	10.80610642
599.148	10.80933761
599.487	10.81256879
599.825	10.81579045
600.164	10.81902164
600.503	10.82225283
600.841	10.82547448
601.18	10.82870567
601.518	10.83192732
601.856	10.83514898
602.195	10.83838017
602.533	10.8387295
602.871	10.83907883
603.21	10.83942919
603.548	10.83977852
603.886	10.84012785
604.224	10.84047718
604.562	10.84082651
604.9	10.84117584
605.238	10.84152517
605.576	10.8418745
605.914	10.84222383
606.252	10.84257316
606.589	10.84292146
606.927	10.84327079
607.265	10.84216953
607.602	10.84107153
607.94	10.83997027
608.277	10.83887227
608.615	10.83777101
608.952	10.83667301
609.289	10.83557501
609.627	10.83447375
609.964	10.83337575
610.301	10.83227775
610.638	10.83117975
610.976	10.83007849
611.313	10.82898049
611.65	10.82788248
611.987	10.82606846
612.324	10.82425444
612.66	10.8224458
612.997	10.82063178
613.334	10.81881776
613.671	10.81700374
614.007	10.8151951
614.344	10.81338108
614.681	10.81156706
615.017	10.80975842
615.354	10.8079444
615.69	10.80613576
616.027	10.80432174
616.363	10.80251311
616.699	10.79991354
617.035	10.79731397
617.372	10.79470666
617.708	10.79210709
618.044	10.78950752
618.38	10.78690795
618.716	10.78430838
619.052	10.78170882
619.388	10.77910925
619.724	10.77650968
620.06	10.77391011
620.395	10.77131828
620.731	10.76871871
621.067	10.76611914
621.402	10.7629937
621.738	10.75985893
622.073	10.7567335
622.409	10.75359873
622.744	10.7504733
623.08	10.74733853
623.415	10.74421309
623.75	10.74108766
624.086	10.73795289
624.421	10.73482746
624.756	10.73170202
625.091	10.72857658
625.426	10.72545115
625.761	10.72232571
626.096	10.7207805
626.431	10.71923528
626.766	10.71769007
627.1	10.71614947
627.435	10.71460425
627.77	10.71305904
628.105	10.71151382
628.439	10.70997322
628.774	10.70842801
629.108	10.7068874
629.443	10.70534219
629.777	10.70380159
630.111	10.70226099
630.446	10.70071577
630.78	10.70189321
631.114	10.70307064
631.448	10.70424808
631.783	10.70542904
632.117	10.70660647
632.451	10.70778391
632.785	10.70896134
633.118	10.71013525
633.452	10.71131269
633.786	10.71249012
634.12	10.71366756
634.454	10.714845
634.787	10.71601891
635.121	10.71719634
635.455	10.72025066
635.788	10.72329584
636.122	10.72635016
636.455	10.72939534
636.788	10.73244052
637.122	10.73549484
637.455	10.73854002
637.788	10.7415852
638.121	10.74463038
638.454	10.74767556
638.788	10.75072988
639.121	10.75377506
639.454	10.75682024
639.787	10.75986542
640.119	10.76391884
640.452	10.76798447
640.785	10.7720501
641.118	10.77611574
641.45	10.78016916
641.783	10.78423479
642.116	10.78830042
642.448	10.79235385
642.781	10.79641948
643.113	10.8004729
643.446	10.80453854
643.778	10.80859196
644.11	10.81264538
644.442	10.81669881
644.775	10.82076444
645.107	10.82475593
645.439	10.82874742
645.771	10.83273891
646.103	10.8367304
646.435	10.84072189
646.767	10.84471338
647.099	10.84870487
647.431	10.85269636
647.762	10.85667583
648.094	10.86066732
648.426	10.86465881
648.757	10.86863828
649.089	10.87262977
649.42	10.87660924
649.752	10.88060073
650.083	10.88530925
650.415	10.89003199
650.746	10.8947405
651.077	10.89944902
651.408	10.90415754
651.739	10.90886605
652.071	10.91358879
652.402	10.91829731
652.733	10.92300583
653.064	10.92771434
653.395	10.93242286
653.725	10.93711715
654.056	10.94182566
654.387	10.94653418
654.718	10.9512427
655.048	10.95602
655.379	10.96081179
655.71	10.96560357
656.04	10.97038088
656.371	10.97517267
656.701	10.97994998
657.031	10.98472729
657.362	10.98951907
657.692	10.99429638
658.022	10.99907369
658.352	11.003851
658.682	11.00862831
659.012	11.01340561
659.342	11.01818292
659.672	11.02296023
660.002	11.02803666
660.332	11.03311309
660.662	11.03818951
660.992	11.04326594
661.322	11.04834237
661.651	11.05340341
661.981	11.05847984
662.31	11.06354088
662.64	11.06861731
662.969	11.07367835
663.299	11.07875478
663.628	11.08381582
663.958	11.08889225
664.287	11.09395329
664.616	11.09901434
664.945	11.10563283
665.274	11.11225131
665.603	11.1188698
665.932	11.12548829
666.261	11.13210678
666.59	11.13872527
666.919	11.14534376
667.248	11.15196224
667.577	11.15858073
667.905	11.1651791
668.234	11.17179759
668.563	11.17841608
668.891	11.18501445
669.22	11.19163294
669.548	11.19823131
669.877	11.20730184
670.205	11.2163448
670.533	11.22538775
670.862	11.23445828
671.19	11.24350124
671.518	11.2525442
671.846	11.26158716
672.174	11.27063011
672.502	11.27967307
672.83	11.28871603
673.158	11.29775899
673.486	11.30680195
673.814	11.31584491
674.142	11.32488786
674.469	11.33390325
674.797	11.34342599
675.125	11.35294872
675.452	11.36244243
675.78	11.37196516
676.107	11.38145887
676.435	11.3909816
676.762	11.40047531
677.089	11.40996901
677.417	11.41949174
677.744	11.42898545
678.071	11.43847915
678.398	11.44797285
678.725	11.45746656
679.052	11.46696026
679.379	11.47645396
679.706	11.48551002
680.033	11.49456608
680.36	11.50362213
680.686	11.5126505
681.013	11.52170655
681.34	11.53076261
681.666	11.53979097
681.993	11.54884703
682.319	11.55787539
682.646	11.56693145
682.972	11.57595981
683.299	11.58501587
683.625	11.59404423
683.951	11.60307259
684.277	11.61210096
684.604	11.61405911
684.93	11.61601127
685.256	11.61796344
685.582	11.6199156
685.908	11.62186777
686.234	11.62381993
686.559	11.62576611
686.885	11.62771827
687.211	11.62967043
687.537	11.6316226
687.862	11.63356877
688.188	11.63552094
688.513	11.63746712
688.839	11.63941928
689.164	11.64136546
689.49	11.63355726
689.815	11.62577302
690.14	11.61798878
690.466	11.61018058
690.791	11.60239634
691.116	11.5946121
691.441	11.58682786
691.766	11.57904361
692.091	11.57125937
692.416	11.56347513
692.741	11.55569089
693.066	11.54790664
693.39	11.54014635
693.715	11.53236211
694.04	11.52457787
694.364	11.50983771
694.689	11.49505205
695.014	11.48026639
695.338	11.46552623
695.662	11.45078606
695.987	11.4360004
696.311	11.42126024
696.635	11.40652008
696.96	11.39173442
697.284	11.37699425
697.608	11.36225409
697.932	11.34751393
698.256	11.33277376
698.58	11.3180336
698.904	11.30329343
699.228	11.2856078
699.552	11.26792217
699.875	11.25029112
700.199	11.23260549
700.523	11.21491985
700.846	11.1972888
701.17	11.17960317
701.493	11.16197212
701.817	11.14428649
702.14	11.12665544
702.463	11.10902439
702.787	11.09133876
703.11	11.07370771
703.433	11.05607666
703.756	11.03844562
704.079	11.02102916
704.402	11.0036127
704.725	10.98619624
705.048	10.96877978
705.371	10.95136332
705.694	10.93394686
706.017	10.9165304
706.34	10.89911394
706.662	10.8817514
706.985	10.86433494
707.308	10.84691848
707.63	10.82955594
707.953	10.81213948
708.275	10.79477694
708.597	10.77741441
708.92	10.7612689
709.242	10.74517337
709.564	10.72907785
709.886	10.71298233
710.208	10.69688681
710.53	10.68079128
710.852	10.66469576
711.174	10.64860024
711.496	10.63250472
711.818	10.61640919
712.14	10.60031367
712.462	10.58421815
712.783	10.56817261
713.105	10.55207709
713.427	10.53598157
713.748	10.51104981
714.07	10.48604038
714.391	10.46110862
714.713	10.43609919
715.034	10.41116743
715.355	10.38623568
715.676	10.36130392
715.998	10.33629449
716.319	10.31136273
716.64	10.28643097
716.961	10.26149921
717.282	10.23656745
717.603	10.21163569
717.924	10.18670394
718.244	10.16184985
718.565	10.10983648
718.886	10.05782311
719.207	10.00580974
719.527	9.953958408
719.848	9.90194504
720.168	9.850093707
720.489	9.798080339
720.809	9.746229006
721.129	9.694377673
721.45	9.642364305
721.77	9.590512972
722.09	9.538661639
722.41	9.486810307
722.73	9.434958974
723.05	9.383107641
723.37	9.320224372
723.69	9.257341102
724.01	9.194457833
724.33	9.131574563
724.65	9.068691294
724.97	9.005808024
725.289	8.943121265
725.609	8.880237996
725.928	8.817551236
726.248	8.754667967
726.567	8.691981208
726.887	8.629097938
727.206	8.566411179
727.525	8.50372442
727.845	8.440841151
728.164	8.355018011
728.483	8.269194872
728.802	8.183371733
729.121	8.097548594
729.44	8.011725455
729.759	7.925902316
730.078	7.840079176
730.397	7.754256037
730.716	7.668432898
731.034	7.582878797
731.353	7.497055658
731.672	7.411232519
731.99	7.325678418
732.309	7.239855278
732.627	7.154301177
732.946	7.067288241
733.264	6.980548072
733.582	6.893807903
733.901	6.806794966
734.219	6.720054797
734.537	6.633314628
734.855	6.546574459
735.173	6.45983429
735.491	6.373094121
735.809	6.286353952
736.127	6.199613783
736.445	6.112873614
736.763	6.026133446
737.08	5.939666044
737.398	5.852925876
737.716	5.763428974
738.033	5.67421351
738.351	5.584716609
738.668	5.495501144
738.986	5.406004243
739.303	5.316788778
739.62	5.227573314
739.938	5.138076413
740.255	5.048860948
740.572	4.959645484
740.889	4.870430019
741.206	4.781214555
741.523	4.691999091
741.84	4.602783626
742.157	4.513568162
742.474	4.421214638
742.791	4.328861114
743.107	4.236798926
743.424	4.144445402
743.741	4.052091878
744.057	3.96002969
744.374	3.867676166
744.69	3.775613979
745.007	3.683260455
745.323	3.591198267
745.639	3.499136079
745.956	3.406782555
746.272	3.314720367
746.588	3.222658179
746.904	3.130595991
747.22	3.035999964
747.536	2.941403937
747.852	2.84680791
748.168	2.752211883
748.484	2.657615856
748.8	2.563019828
749.115	2.468723156
749.431	2.374127129
749.747	2.279531102
