# Supplementary material for: Ecological drivers of ultraviolet colour evolution in snakes
Source: Nat Commun. 2024 Jun 18;15:5213. doi: 10.1038/s41467-024-49506-4 (PMC11189474; doi:10.1038/s41467-024-49506-4)
Supplement: Supplementary file 8 — Source Data [file 41467_2024_49506_MOESM8_ESM.zip › source_data_files/source_data_FigS3/RAB3408_cheekwhite_Reflection_14-34-17-138.txt_smoothed.csv]

wavelength	value
250.201	-0.123365732
250.581	-0.130157312
250.96	-0.136931021
251.34	-0.143722601
251.719	-0.150496309
252.099	-0.15728789
252.478	-0.164061598
252.858	-0.170853178
253.237	-0.177626886
253.616	-0.184400594
253.996	-0.191192175
254.375	-0.197965883
254.754	-0.204739591
255.133	-0.211513299
255.513	-0.217941864
255.892	-0.224353512
256.271	-0.23076516
256.65	-0.237176807
257.029	-0.243588455
257.408	-0.250000103
257.787	-0.256411751
258.166	-0.262823398
258.544	-0.269218129
258.923	-0.275629777
259.302	-0.282041424
259.681	-0.288453072
260.06	-0.29486472
260.438	-0.301050727
260.817	-0.3072531
261.195	-0.313439107
261.574	-0.31964148
261.953	-0.325843852
262.331	-0.33202986
262.71	-0.338232232
263.088	-0.34441824
263.466	-0.350604247
263.845	-0.35680662
264.223	-0.362992627
264.601	-0.369178635
264.98	-0.375381007
265.358	-0.381582354
265.736	-0.387783701
266.114	-0.393985048
266.492	-0.400186395
266.87	-0.406387742
267.248	-0.412589089
267.626	-0.418790436
268.004	-0.424991783
268.382	-0.43119313
268.76	-0.437394478
269.138	-0.443595825
269.515	-0.449780766
269.893	-0.455982113
270.271	-0.462194475
270.649	-0.468406838
271.026	-0.474602766
271.404	-0.480815128
271.781	-0.487011056
272.159	-0.493223418
272.536	-0.499419346
272.914	-0.505631708
273.291	-0.511827636
273.669	-0.518039999
274.046	-0.524235926
274.423	-0.530431854
274.801	-0.536644216
275.178	-0.540283322
275.555	-0.543922427
275.932	-0.547561532
276.309	-0.551200637
276.686	-0.554839743
277.063	-0.558478848
277.44	-0.562117953
277.817	-0.565757058
278.194	-0.569396164
278.571	-0.573035269
278.948	-0.576674374
279.325	-0.580313479
279.702	-0.583952585
280.078	-0.581907808
280.455	-0.579857593
280.832	-0.577807378
281.208	-0.575762602
281.585	-0.573712387
281.962	-0.571662172
282.338	-0.569617396
282.715	-0.567567181
283.091	-0.565522404
283.467	-0.563477627
283.844	-0.561427413
284.22	-0.559382636
284.596	-0.557337859
284.973	-0.548405162
285.349	-0.539496159
285.725	-0.530587155
286.101	-0.521678152
286.477	-0.512769149
286.853	-0.503860145
287.229	-0.494951142
287.605	-0.486042139
287.981	-0.477133136
288.357	-0.468224132
288.733	-0.459315129
289.109	-0.450406126
289.485	-0.441497122
289.86	-0.422988206
290.236	-0.404429932
290.612	-0.385871658
290.988	-0.367313385
291.363	-0.348804468
291.739	-0.330246195
292.114	-0.311737278
292.49	-0.293179005
292.865	-0.274670088
293.241	-0.256111814
293.616	-0.237602898
293.991	-0.219093981
294.367	-0.200535708
294.742	-0.17131459
295.117	-0.142093473
295.492	-0.112872355
295.868	-0.083573315
296.243	-0.054352197
296.618	-0.02513108
296.993	0.004090038
297.368	0.033311155
297.743	0.062532273
298.118	0.09175339
298.493	0.120974508
298.867	0.150117702
299.242	0.17933882
299.617	0.21658322
299.992	0.25382762
300.366	0.290972702
300.741	0.328217102
301.116	0.365461502
301.49	0.402606584
301.865	0.439850984
302.239	0.476996066
302.614	0.514240466
302.988	0.551385547
303.363	0.588629948
303.737	0.625775029
304.111	0.662920111
304.486	0.70468387
304.86	0.746336259
305.234	0.787988647
305.608	0.829641036
305.982	0.871293425
306.356	0.912945814
306.73	0.954598203
307.104	0.996250591
307.478	1.03790298
307.852	1.079555369
308.226	1.121207758
308.6	1.162860147
308.974	1.204512535
309.348	1.246849916
309.721	1.289074095
310.095	1.331411475
310.469	1.373748855
310.842	1.415973034
311.216	1.458310415
311.59	1.500647795
311.963	1.542871974
312.337	1.585209354
312.71	1.627433533
313.083	1.669657712
313.457	1.711995092
313.83	1.754219271
314.203	1.795306957
314.577	1.836504797
314.95	1.877592483
315.323	1.918680168
315.696	1.959767854
316.069	2.000855539
316.442	2.041943225
316.815	2.083030911
317.188	2.124118596
317.561	2.165206282
317.934	2.206293967
318.307	2.247381653
318.68	2.288469339
319.052	2.32635484
319.425	2.364342183
319.798	2.402329527
320.171	2.44031687
320.543	2.478202371
320.916	2.516189715
321.288	2.554075215
321.661	2.592062559
322.033	2.62994806
322.406	2.667935403
322.778	2.705820904
323.15	2.743706405
323.523	2.781693748
323.895	2.81546558
324.267	2.849237412
324.639	2.883009244
325.012	2.91687186
325.384	2.950643692
325.756	2.984415523
326.128	3.018187355
326.5	3.051959187
326.872	3.085731019
327.244	3.11950285
327.616	3.153274682
327.987	3.186955729
328.359	3.220727561
328.731	3.250987306
329.103	3.281247051
329.474	3.311425453
329.846	3.341685198
330.218	3.371944943
330.589	3.402123345
330.961	3.43238309
331.332	3.462561492
331.704	3.492821237
332.075	3.522999639
332.447	3.553259384
332.818	3.583437786
333.189	3.613616187
333.56	3.642322879
333.932	3.671106948
334.303	3.699813639
334.674	3.728520331
335.045	3.757227023
335.416	3.785933715
335.787	3.814640407
336.158	3.843347099
336.529	3.872053791
336.9	3.900760482
337.271	3.929467174
337.642	3.958173866
338.012	3.986803182
338.383	4.016932636
338.754	4.04706209
339.125	4.077191545
339.495	4.107239788
339.866	4.137369242
340.236	4.167417485
340.607	4.19754694
340.977	4.227595183
341.348	4.257724637
341.718	4.28777288
342.089	4.317902335
342.459	4.347950578
342.829	4.377998821
343.199	4.410293078
343.57	4.442674616
343.94	4.474968873
344.31	4.50726313
344.68	4.539557386
345.05	4.571851643
345.42	4.6041459
345.79	4.636440157
346.16	4.668734413
346.53	4.70102867
346.9	4.733322927
347.269	4.765529902
347.639	4.797824159
348.009	4.83093054
348.379	4.864036921
348.748	4.897053826
349.118	4.930160207
349.487	4.963177111
349.857	4.996283493
350.226	5.029300397
350.596	5.062406778
350.965	5.095423683
351.335	5.128530064
351.704	5.161546968
352.073	5.194563873
352.442	5.227580778
352.812	5.260323725
353.181	5.292978179
353.55	5.325632633
353.919	5.358287086
354.288	5.39094154
354.657	5.423595993
355.026	5.456250447
355.395	5.4889049
355.764	5.521559354
356.133	5.554213807
356.501	5.586779766
356.87	5.61943422
357.239	5.652088673
357.608	5.684812128
357.976	5.717446901
358.345	5.750170355
358.713	5.782805128
359.082	5.815528582
359.45	5.848163355
359.819	5.88088681
360.187	5.913521582
360.556	5.946245037
360.924	5.97887981
361.292	6.011514583
361.661	6.044238037
362.029	6.07687281
362.397	6.109857177
362.765	6.142841544
363.133	6.175825911
363.501	6.208810278
363.869	6.241794645
364.237	6.274779012
364.605	6.307763379
364.973	6.340747745
365.341	6.373732112
365.709	6.406716479
366.076	6.439611215
366.444	6.472595582
366.812	6.505579949
367.179	6.538091758
367.547	6.570692156
367.915	6.603292554
368.282	6.635804364
368.65	6.668404761
369.017	6.700916571
369.384	6.733428381
369.752	6.766028778
370.119	6.798540588
370.486	6.831052398
370.854	6.863652795
371.221	6.896164605
371.588	6.928676415
371.955	6.961494496
372.322	6.994312577
372.689	7.027130658
373.056	7.059948739
373.423	7.09276682
373.79	7.125584901
374.157	7.158402982
374.524	7.191221063
374.891	7.224039144
375.257	7.256767802
375.624	7.289585883
375.991	7.322403964
376.357	7.355132623
376.724	7.386669107
377.091	7.418205591
377.457	7.449656145
377.824	7.48119263
378.19	7.512643183
378.556	7.544093737
378.923	7.575630222
379.289	7.607080775
379.655	7.638531329
380.022	7.670067814
380.388	7.701518368
380.754	7.732968921
381.12	7.764419475
381.486	7.792168978
381.852	7.819918481
382.218	7.847667984
382.584	7.875417487
382.95	7.90316699
383.316	7.930916493
383.682	7.958665996
384.047	7.98633968
384.413	8.014089183
384.779	8.041838686
385.145	8.069588189
385.51	8.097261873
385.876	8.125011376
386.241	8.14868551
386.607	8.172424504
386.972	8.196098638
387.338	8.219837632
387.703	8.243511765
388.068	8.267185899
388.434	8.290924893
388.799	8.314599026
389.164	8.33827316
389.529	8.361947293
389.894	8.385621427
390.26	8.409360421
390.625	8.433034555
390.99	8.453275392
391.355	8.47351623
391.72	8.493757067
392.084	8.513942451
392.449	8.534183288
392.814	8.554424126
393.179	8.574664964
393.544	8.594905801
393.908	8.615091185
394.273	8.635332022
394.637	8.655517405
395.002	8.675758243
395.366	8.695943626
395.731	8.713411418
396.095	8.730831352
396.46	8.748299143
396.824	8.765719078
397.188	8.783139012
397.553	8.800606804
397.917	8.818026738
398.281	8.835446672
398.645	8.852866607
399.009	8.870286541
399.373	8.887706476
399.737	8.90512641
400.101	8.922546344
400.465	8.938247181
400.829	8.953948017
401.193	8.969648853
401.557	8.985349689
401.921	9.001050526
402.284	9.016708228
402.648	9.032409064
403.012	9.0481099
403.375	9.063767603
403.739	9.079468439
404.102	9.095126141
404.466	9.110826977
404.829	9.126484679
405.193	9.144194934
405.556	9.161856533
405.92	9.179566787
406.283	9.197228387
406.646	9.214889987
407.009	9.232551586
407.372	9.250213186
407.735	9.267874786
408.099	9.28558504
408.462	9.30324664
408.825	9.320908239
409.187	9.338521184
409.55	9.356182784
409.913	9.379740029
410.276	9.403297275
410.639	9.42685452
411.002	9.450411765
411.364	9.473904115
411.727	9.49746136
412.09	9.521018605
412.452	9.544510955
412.815	9.5680682
413.177	9.59156055
413.54	9.615117795
413.902	9.638610144
414.264	9.662102494
414.627	9.69549469
414.989	9.728794898
415.351	9.762095105
415.713	9.795395312
416.076	9.828787509
416.438	9.862087716
416.8	9.895387923
417.162	9.928688131
417.524	9.961988338
417.886	9.995288545
418.248	10.02858875
418.609	10.06179697
418.971	10.09509718
419.333	10.14134983
419.695	10.18760247
420.056	10.23372735
420.418	10.27998
420.78	10.32623265
421.141	10.37235753
421.503	10.41861018
421.864	10.46473506
422.226	10.5109877
422.587	10.55711258
422.949	10.60336523
423.31	10.64949011
423.671	10.69561499
424.032	10.75439049
424.394	10.8133288
424.755	10.8721043
425.116	10.9308798
425.477	10.9896553
425.838	11.0484308
426.199	11.1072063
426.56	11.1659818
426.921	11.2247573
427.282	11.2835328
427.642	11.34214549
428.003	11.40092099
428.364	11.45969649
428.725	11.5298584
429.085	11.59982595
429.446	11.66998786
429.806	11.73995542
430.167	11.81011733
430.527	11.88008488
430.888	11.95024679
431.248	12.02021435
431.608	12.0901819
431.969	12.16034381
432.329	12.23031137
432.689	12.30027892
433.049	12.37024648
433.41	12.44857336
433.77	12.52668328
434.13	12.60479319
434.49	12.6829031
434.85	12.76101302
435.21	12.83912293
435.57	12.91723285
435.929	12.99512579
436.289	13.0732357
436.649	13.15134562
437.009	13.22945553
437.368	13.30734847
437.728	13.38545839
438.088	13.46727367
438.447	13.54886169
438.807	13.63067698
439.166	13.712265
439.525	13.79385302
439.885	13.8756683
440.244	13.95725632
440.603	14.03884434
440.963	14.12065963
441.322	14.20224765
441.681	14.28383567
442.04	14.36542369
442.399	14.44701171
442.758	14.52649433
443.117	14.60597695
443.476	14.68545957
443.835	14.76494219
444.194	14.84442482
444.553	14.92390744
444.912	15.00339006
445.27	15.08265128
445.629	15.1621339
445.988	15.24161652
446.346	15.32087774
446.705	15.40036036
447.063	15.47962158
447.422	15.55100532
447.78	15.62219021
448.139	15.69357395
448.497	15.76475884
448.855	15.83594373
449.214	15.90732747
449.572	15.97851236
449.93	16.04969726
450.288	16.12088215
450.646	16.19206704
451.004	16.26325194
451.362	16.33443683
451.72	16.40562172
452.078	16.46451952
452.436	16.52341731
452.794	16.5823151
453.152	16.64121289
453.509	16.69994616
453.867	16.75884395
454.225	16.81774174
454.582	16.87647502
454.94	16.93537281
455.297	16.99410608
455.655	17.05300387
456.012	17.11173714
456.37	17.17063493
456.727	17.21602586
457.084	17.2614168
457.442	17.30693487
457.799	17.35232581
458.156	17.39771674
458.513	17.44310767
458.87	17.4884986
459.227	17.53388953
459.585	17.57940761
459.941	17.6246714
460.298	17.67006233
460.655	17.71545326
461.012	17.76084419
461.369	17.79531176
461.726	17.82977933
462.082	17.86415035
462.439	17.89861792
462.796	17.93308548
463.152	17.9674565
463.509	18.00192407
463.865	18.03629509
464.222	18.07076266
464.578	18.10513368
464.935	18.13960125
465.291	18.17397227
465.647	18.20834329
466.003	18.24271431
466.36	18.26731554
466.716	18.29184785
467.072	18.31638017
467.428	18.34091248
467.784	18.3654448
468.14	18.38997711
468.496	18.41450943
468.852	18.43904174
469.208	18.46357406
469.563	18.48803746
469.919	18.51256978
470.275	18.5371021
470.631	18.56163441
470.986	18.58609782
471.342	18.60128876
471.697	18.61643703
472.053	18.63162797
472.408	18.64677624
472.764	18.66196718
473.119	18.67711545
473.474	18.69226372
473.83	18.70745466
474.185	18.72260293
474.54	18.7377512
474.895	18.75289947
475.25	18.76804774
475.605	18.78319602
475.96	18.79834429
476.315	18.8051787
476.67	18.81201312
477.025	18.81884754
477.38	18.82568196
477.735	18.83251637
478.09	18.83935079
478.444	18.84616596
478.799	18.85300038
479.154	18.85983479
479.508	18.86664996
479.863	18.87348438
480.217	18.88029954
480.572	18.88713396
480.926	18.89394913
481.281	18.89512769
481.635	18.89630294
481.989	18.89747819
482.343	18.89865343
482.698	18.899832
483.052	18.90100725
483.406	18.90218249
483.76	18.90335774
484.114	18.90453299
484.468	18.90570823
484.822	18.90688348
485.176	18.90805873
485.53	18.90923397
485.883	18.9104059
486.237	18.90928696
486.591	18.90816802
486.944	18.90705225
487.298	18.90593331
487.652	18.90481437
488.005	18.90369859
488.359	18.90257966
488.712	18.90146388
489.065	18.9003481
489.419	18.89922916
489.772	18.89811339
490.125	18.89699761
490.479	18.89587867
490.832	18.89476289
491.185	18.89346327
491.538	18.89216365
491.891	18.89086403
492.244	18.8895644
492.597	18.88826478
492.95	18.88696516
493.303	18.88566553
493.656	18.88436591
494.008	18.88306997
494.361	18.88177035
494.714	18.88047072
495.066	18.87917478
495.419	18.87787516
495.772	18.87657554
496.124	18.8717116
496.477	18.86683385
496.829	18.86196991
497.181	18.85710598
497.534	18.85222823
497.886	18.84736429
498.238	18.84250035
498.59	18.83763642
498.943	18.83275867
499.295	18.82789473
499.647	18.8230308
499.999	18.81816686
500.351	18.81330292
500.703	18.80843899
501.055	18.79335837
501.407	18.77827775
501.758	18.76323997
502.11	18.74815936
502.462	18.73307874
502.813	18.71804096
503.165	18.70296034
503.517	18.68787972
503.868	18.67284195
504.22	18.65776133
504.571	18.64272355
504.923	18.62764293
505.274	18.61260515
505.625	18.59756738
505.976	18.58065765
506.328	18.56369974
506.679	18.54679001
507.03	18.52988028
507.381	18.51297055
507.732	18.49606083
508.083	18.4791511
508.434	18.46224137
508.785	18.44533164
509.136	18.42842191
509.487	18.41151218
509.837	18.39465062
510.188	18.37774089
510.539	18.36083117
510.89	18.34710343
511.24	18.33341481
511.591	18.31968708
511.941	18.30599846
512.292	18.29227073
512.642	18.27858211
512.992	18.26489348
513.343	18.25116575
513.693	18.23747713
514.043	18.22378851
514.393	18.21009989
514.744	18.19637216
515.094	18.18268354
515.444	18.16899491
515.794	18.15731247
516.144	18.14563003
516.494	18.13394759
516.844	18.12226515
517.193	18.11061608
517.543	18.09893364
517.893	18.0872512
518.243	18.07556876
518.592	18.06391969
518.942	18.05223725
519.291	18.04058819
519.641	18.02890575
519.99	18.01725668
520.34	18.00557424
520.689	17.9930647
521.039	17.98051932
521.388	17.96800978
521.737	17.95550024
522.086	17.9429907
522.436	17.93044532
522.785	17.91793578
523.134	17.90542624
523.483	17.8929167
523.832	17.88040717
524.181	17.86789763
524.53	17.85538809
524.878	17.84291439
525.227	17.83040485
525.576	17.813171
525.925	17.79593714
526.273	17.77875266
526.622	17.7615188
526.97	17.74433432
527.319	17.72710046
527.667	17.70991599
528.016	17.69268213
528.364	17.67549765
528.713	17.65826379
529.061	17.64107931
529.409	17.62389484
529.757	17.60671036
530.106	17.5894765
530.454	17.56746855
530.802	17.54546059
531.15	17.52345264
531.498	17.50144468
531.846	17.47943673
532.194	17.45742877
532.541	17.43548406
532.889	17.4134761
533.237	17.39146815
533.585	17.3694602
533.932	17.34751548
534.28	17.32550753
534.627	17.30356281
534.975	17.28155486
535.322	17.25945449
535.67	17.23729042
536.017	17.21519005
536.365	17.19302598
536.712	17.17092561
537.059	17.14882524
537.406	17.12672486
537.754	17.1045608
538.101	17.08246043
538.448	17.06036005
538.795	17.03825968
539.142	17.0161593
539.489	16.99405893
539.836	16.97195856
540.182	16.94950496
540.529	16.92698648
540.876	16.90446799
541.223	16.8819495
541.569	16.85949591
541.916	16.83697742
542.262	16.81452383
542.609	16.79200534
542.955	16.76955175
543.302	16.74703326
543.648	16.72457967
543.995	16.70206118
544.341	16.67960759
544.687	16.65715399
545.033	16.63367992
545.379	16.61020585
545.726	16.58666394
546.072	16.56318987
546.418	16.5397158
546.764	16.51624173
547.109	16.4928355
547.455	16.46936143
547.801	16.44588736
548.147	16.42241329
548.493	16.39893922
548.838	16.375533
549.184	16.35205892
549.53	16.32858485
549.875	16.31019603
550.221	16.29175391
550.566	16.27336508
550.912	16.25492296
551.257	16.23653414
551.602	16.21814531
551.948	16.19970319
552.293	16.18131437
552.638	16.16292554
552.983	16.14453672
553.328	16.1261479
553.673	16.10775907
554.018	16.08937025
554.363	16.07098143
554.708	16.06084376
555.053	16.05070609
555.398	16.04056842
555.743	16.03043075
556.087	16.02032247
556.432	16.0101848
556.777	16.00004713
557.121	15.98993885
557.466	15.97980118
557.81	15.9696929
558.155	15.95955523
558.499	15.94944694
558.843	15.93933866
559.188	15.92920099
559.532	15.92699377
559.876	15.92478654
560.22	15.92257932
560.564	15.92037209
560.908	15.91816487
561.252	15.91595765
561.596	15.91375042
561.94	15.9115432
562.284	15.90933598
562.628	15.90712875
562.972	15.90492153
563.316	15.9027143
563.659	15.9005135
564.003	15.89830627
564.347	15.8984225
564.69	15.8985384
565.034	15.89865463
565.377	15.89877052
565.721	15.89888675
566.064	15.89900265
566.407	15.89911854
566.751	15.89923477
567.094	15.89935066
567.437	15.89946656
567.78	15.89958245
568.123	15.89969834
568.466	15.89981424
568.809	15.89993013
569.152	15.89985824
569.495	15.89978635
569.838	15.89971446
570.181	15.89964257
570.524	15.89957068
570.866	15.89949899
571.209	15.8994271
571.552	15.89935521
571.894	15.89928353
572.237	15.89921164
572.579	15.89913996
572.922	15.89906806
573.264	15.89899638
573.606	15.8989247
573.949	15.89872707
574.291	15.89853002
574.633	15.89833296
574.975	15.89813591
575.317	15.89793885
575.659	15.8977418
576.001	15.89754474
576.343	15.89734769
576.685	15.89715064
577.027	15.89695358
577.369	15.89675653
577.711	15.89655947
578.053	15.89636242
578.394	15.89616594
578.736	15.89572989
579.078	15.89529383
579.419	15.89485905
579.761	15.894423
580.102	15.89398822
580.443	15.89355344
580.785	15.89311739
581.126	15.89268261
581.467	15.89224783
581.809	15.89181177
582.15	15.89137699
582.491	15.89094222
582.832	15.89050744
583.173	15.89007266
583.514	15.8889842
583.855	15.88789574
584.196	15.88680728
584.537	15.88571883
584.877	15.88463356
585.218	15.8835451
585.559	15.88245665
585.899	15.88137138
586.24	15.88028292
586.581	15.87919447
586.921	15.8781092
587.262	15.87702074
587.602	15.87593548
587.942	15.87485021
588.283	15.8732269
588.623	15.87160834
588.963	15.86998979
589.303	15.86837124
589.644	15.86674792
589.984	15.86512937
590.324	15.86351081
590.664	15.86189226
591.004	15.8602737
591.343	15.85865991
591.683	15.85704136
592.023	15.8554228
592.363	15.85380425
592.703	15.8521857
593.042	15.84830422
593.382	15.84441129
593.721	15.84052981
594.061	15.83663688
594.4	15.8327554
594.74	15.82886247
595.079	15.82498099
595.418	15.82109951
595.758	15.81720658
596.097	15.8133251
596.436	15.80944362
596.775	15.80556214
597.114	15.80168066
597.453	15.79779918
597.792	15.79323891
598.131	15.78867864
598.47	15.78411837
598.809	15.7795581
599.148	15.77499783
599.487	15.77043755
599.825	15.76589074
600.164	15.76133047
600.503	15.7567702
600.841	15.75222338
601.18	15.74766311
601.518	15.74311629
601.856	15.73856947
602.195	15.7340092
602.533	15.73112413
602.871	15.72823906
603.21	15.72534545
603.548	15.72246038
603.886	15.71957531
604.224	15.71669024
604.562	15.71380517
604.9	15.7109201
605.238	15.70803502
605.576	15.70514995
605.914	15.70226488
606.252	15.69937981
606.589	15.69650328
606.927	15.69361821
607.265	15.69229577
607.602	15.69097726
607.94	15.68965482
608.277	15.68833631
608.615	15.68701388
608.952	15.68569536
609.289	15.68437684
609.627	15.68305441
609.964	15.68173589
610.301	15.68041737
610.638	15.67909885
610.976	15.67777642
611.313	15.6764579
611.65	15.67513938
611.987	15.6746616
612.324	15.67418383
612.66	15.67370746
612.997	15.67322969
613.334	15.67275191
613.671	15.67227413
614.007	15.67179777
614.344	15.67131999
614.681	15.67084221
615.017	15.67036585
615.354	15.66988807
615.69	15.66941171
616.027	15.66893393
616.363	15.66845757
616.699	15.66949063
617.035	15.67052369
617.372	15.67155983
617.708	15.67259289
618.044	15.67362596
618.38	15.67465902
618.716	15.67569208
619.052	15.67672515
619.388	15.67775821
619.724	15.67879127
620.06	15.67982434
620.395	15.68085433
620.731	15.68188739
621.067	15.68292045
621.402	15.68794513
621.738	15.6929848
622.073	15.69800948
622.409	15.70304915
622.744	15.70807383
623.08	15.7131135
623.415	15.71813818
623.75	15.72316285
624.086	15.72820253
624.421	15.7332272
624.756	15.73825188
625.091	15.74327655
625.426	15.74830123
625.761	15.7533259
626.096	15.76222561
626.431	15.77112531
626.766	15.78002502
627.1	15.78889816
627.435	15.79779786
627.77	15.80669757
628.105	15.81559727
628.439	15.82447041
628.774	15.83337012
629.108	15.84224326
629.443	15.85114296
629.777	15.8600161
630.111	15.86888924
630.446	15.87778895
630.78	15.88559004
631.114	15.89339114
631.448	15.90119223
631.783	15.90901668
632.117	15.91681778
632.451	15.92461887
632.785	15.93241997
633.118	15.94019771
633.452	15.9479988
633.786	15.9557999
634.12	15.96360099
634.454	15.97140209
634.787	15.97917983
635.121	15.98698092
635.455	15.99133874
635.788	15.99568351
636.122	16.00004132
636.455	16.00438609
636.788	16.00873086
637.122	16.01308868
637.455	16.01743345
637.788	16.02177822
638.121	16.02612298
638.454	16.03046775
638.788	16.03482557
639.121	16.03917034
639.454	16.04351511
639.787	16.04785988
640.119	16.05012796
640.452	16.05240288
640.785	16.05467779
641.118	16.05695271
641.45	16.05922079
641.783	16.06149571
642.116	16.06377062
642.448	16.06603871
642.781	16.06831363
643.113	16.07058171
643.446	16.07285663
643.778	16.07512471
644.11	16.07739279
644.442	16.07966088
644.775	16.08193579
645.107	16.08415991
645.439	16.08638403
645.771	16.08860815
646.103	16.09083227
646.435	16.09305639
646.767	16.09528051
647.099	16.09750463
647.431	16.09972875
647.762	16.10194617
648.094	16.10417029
648.426	16.10639441
648.757	16.10861183
649.089	16.11083595
649.42	16.11305337
649.752	16.11527749
650.083	16.11745158
650.415	16.11963224
650.746	16.12180633
651.077	16.12398042
651.408	16.12615451
651.739	16.1283286
652.071	16.13050926
652.402	16.13268335
652.733	16.13485744
653.064	16.13703153
653.395	16.13920562
653.725	16.14137315
654.056	16.14354724
654.387	16.14572133
654.718	16.14789542
655.048	16.14899219
655.379	16.15009228
655.71	16.15119237
656.04	16.15228914
656.371	16.15338923
656.701	16.154486
657.031	16.15558277
657.362	16.15668286
657.692	16.15777963
658.022	16.1588764
658.352	16.15997317
658.682	16.16106994
659.012	16.16216671
659.342	16.16326348
659.672	16.16436024
660.002	16.16494252
660.332	16.16552479
660.662	16.16610706
660.992	16.16668934
661.322	16.16727161
661.651	16.16785212
661.981	16.16843439
662.31	16.1690149
662.64	16.16959718
662.969	16.17017769
663.299	16.17075996
663.628	16.17134047
663.958	16.17192274
664.287	16.17250325
664.616	16.17308376
664.945	16.17409429
665.274	16.17510483
665.603	16.17611536
665.932	16.1771259
666.261	16.17813643
666.59	16.17914697
666.919	16.1801575
667.248	16.18116803
667.577	16.18217857
667.905	16.18318603
668.234	16.18419657
668.563	16.1852071
668.891	16.18621456
669.22	16.1872251
669.548	16.18823256
669.877	16.18899155
670.205	16.18974823
670.533	16.19050491
670.862	16.1912639
671.19	16.19202058
671.518	16.19277726
671.846	16.19353394
672.174	16.19429063
672.502	16.19504731
672.83	16.19580399
673.158	16.19656067
673.486	16.19731735
673.814	16.19807403
674.142	16.19883071
674.469	16.19958509
674.797	16.19843692
675.125	16.19728875
675.452	16.19614408
675.78	16.19499591
676.107	16.19385125
676.435	16.19270308
676.762	16.19155841
677.089	16.19041374
677.417	16.18926558
677.744	16.18812091
678.071	16.18697624
678.398	16.18583157
678.725	16.1846869
679.052	16.18354224
679.379	16.18239757
679.706	16.18030505
680.033	16.17821253
680.36	16.17612001
680.686	16.17403389
681.013	16.17194137
681.34	16.16984885
681.666	16.16776273
681.993	16.16567021
682.319	16.16358409
682.646	16.16149157
682.972	16.15940545
683.299	16.15731293
683.625	16.15522681
683.951	16.15314069
684.277	16.15105456
684.604	16.14878835
684.93	16.14652907
685.256	16.14426979
685.582	16.14201051
685.908	16.13975122
686.234	16.13749194
686.559	16.13523959
686.885	16.13298031
687.211	16.13072103
687.537	16.12846174
687.862	16.12620939
688.188	16.12395011
688.513	16.12169776
688.839	16.11943848
689.164	16.11718612
689.49	16.11327263
689.815	16.10937114
690.14	16.10546965
690.466	16.10155616
690.791	16.09765467
691.116	16.09375318
691.441	16.0898517
691.766	16.08595021
692.091	16.08204872
692.416	16.07814723
692.741	16.07424574
693.066	16.07034425
693.39	16.06645477
693.715	16.06255328
694.04	16.05865179
694.364	16.05302951
694.689	16.04738987
695.014	16.04175024
695.338	16.03612796
695.662	16.03050567
695.987	16.02486604
696.311	16.01924375
696.635	16.01362147
696.96	16.00798184
697.284	16.00235955
697.608	15.99673727
697.932	15.99111499
698.256	15.98549271
698.58	15.97987042
698.904	15.97424814
699.228	15.96844804
699.552	15.96264793
699.875	15.95686573
700.199	15.95106563
700.523	15.94526553
700.846	15.93948333
701.17	15.93368323
701.493	15.92790102
701.817	15.92210092
702.14	15.91631872
702.463	15.91053652
702.787	15.90473642
703.11	15.89895422
703.433	15.89317202
703.756	15.88738981
704.079	15.88227513
704.402	15.87716044
704.725	15.87204576
705.048	15.86693107
705.371	15.86181639
705.694	15.8567017
706.017	15.85158702
706.34	15.84647233
706.662	15.84137348
706.985	15.8362588
707.308	15.83114411
707.63	15.82604526
707.953	15.82093058
708.275	15.81583173
708.597	15.81073288
708.92	15.80462488
709.242	15.7985358
709.564	15.79244672
709.886	15.78635764
710.208	15.78026856
710.53	15.77417948
710.852	15.7680904
711.174	15.76200132
711.496	15.75591224
711.818	15.74982316
712.14	15.74373408
712.462	15.73764499
712.783	15.73157482
713.105	15.72548574
713.427	15.71939666
713.748	15.71171455
714.07	15.7040085
714.391	15.69632638
714.713	15.68862034
715.034	15.68093822
715.355	15.67325611
715.676	15.66557399
715.998	15.65786794
716.319	15.65018583
716.64	15.64250371
716.961	15.6348216
717.282	15.62713948
717.603	15.61945737
717.924	15.61177525
718.244	15.60411707
718.565	15.59495753
718.886	15.585798
719.207	15.57663846
719.527	15.56750746
719.848	15.55834793
720.168	15.54921693
720.489	15.54005739
720.809	15.53092639
721.129	15.52179539
721.45	15.51263585
721.77	15.50350485
722.09	15.49437385
722.41	15.48524285
722.73	15.47611185
723.05	15.46698085
723.37	15.45585457
723.69	15.44472828
724.01	15.43360199
724.33	15.42247571
724.65	15.41134942
724.97	15.40022314
725.289	15.38913162
725.609	15.37800534
725.928	15.36691382
726.248	15.35578754
726.567	15.34469602
726.887	15.33356973
727.206	15.32247822
727.525	15.3113867
727.845	15.30026042
728.164	15.28462221
728.483	15.26898399
728.802	15.25334578
729.121	15.23770757
729.44	15.22206936
729.759	15.20643115
730.078	15.19079294
730.397	15.17515473
730.716	15.15951652
731.034	15.14392733
731.353	15.12828912
731.672	15.11265091
731.99	15.09706172
732.309	15.08142351
732.627	15.06583432
732.946	15.04943953
733.264	15.03309614
733.582	15.01675275
733.901	15.00035796
734.219	14.98401456
734.537	14.96767117
734.855	14.95132778
735.173	14.93498438
735.491	14.91864099
735.809	14.90229759
736.127	14.8859542
736.445	14.86961081
736.763	14.85326741
737.08	14.83697541
737.398	14.82063202
737.716	14.80366534
738.033	14.78675202
738.351	14.76978534
738.668	14.75287202
738.986	14.73590534
739.303	14.71899202
739.62	14.70207869
739.938	14.68511201
740.255	14.66819869
740.572	14.65128537
740.889	14.63437204
741.206	14.61745872
741.523	14.6005454
741.84	14.58363207
742.157	14.56671875
742.474	14.54921785
742.791	14.53171695
743.107	14.51427125
743.424	14.49677035
743.741	14.47926945
744.057	14.46182375
744.374	14.44432285
744.69	14.42687715
745.007	14.40937625
745.323	14.39193056
745.639	14.37448486
745.956	14.35698396
746.272	14.33953826
746.588	14.32209257
746.904	14.30464687
747.22	14.28678627
747.536	14.26892567
747.852	14.25106507
748.168	14.23320447
748.484	14.21534386
748.8	14.19748326
749.115	14.17967918
749.431	14.16181858
749.747	14.14395798
