# Supplementary material for: Ecological drivers of ultraviolet colour evolution in snakes
Source: Nat Commun. 2024 Jun 18;15:5213. doi: 10.1038/s41467-024-49506-4 (PMC11189474; doi:10.1038/s41467-024-49506-4)
Supplement: Supplementary file 8 — Source Data [file 41467_2024_49506_MOESM8_ESM.zip › source_data_files/source_data_FigS3/RAB3408_dorsalred_Reflection_14-36-43-836.txt_smoothed.csv]

wavelength	value
250.201	-0.359345067
250.581	-0.365235041
250.96	-0.371109514
251.34	-0.376999488
251.719	-0.382873961
252.099	-0.388763935
252.478	-0.394638409
252.858	-0.400528382
253.237	-0.406402856
253.616	-0.412277329
253.996	-0.418167303
254.375	-0.424041776
254.754	-0.42991625
255.133	-0.435790724
255.513	-0.44155299
255.892	-0.447300092
256.271	-0.453047194
256.65	-0.458794297
257.029	-0.464541399
257.408	-0.470288501
257.787	-0.476035604
258.166	-0.481782706
258.544	-0.487514644
258.923	-0.493261747
259.302	-0.499008849
259.681	-0.504755951
260.06	-0.510503053
260.438	-0.51607403
260.817	-0.521659744
261.195	-0.527230721
261.574	-0.532816435
261.953	-0.538402149
262.331	-0.543973126
262.71	-0.54955884
263.088	-0.555129817
263.466	-0.560700793
263.845	-0.566286507
264.223	-0.571857484
264.601	-0.57742846
264.98	-0.583014174
265.358	-0.588497136
265.736	-0.593980097
266.114	-0.599463059
266.492	-0.60494602
266.87	-0.610428982
267.248	-0.615911943
267.626	-0.621394905
268.004	-0.626877867
268.382	-0.632360828
268.76	-0.63784379
269.138	-0.643326751
269.515	-0.648795207
269.893	-0.654278169
270.271	-0.659980523
270.649	-0.665682876
271.026	-0.671370145
271.404	-0.677072498
271.781	-0.682759766
272.159	-0.68846212
272.536	-0.694149388
272.914	-0.699851742
273.291	-0.70553901
273.669	-0.711241364
274.046	-0.716928632
274.423	-0.7226159
274.801	-0.728318254
275.178	-0.733489674
275.555	-0.738661094
275.932	-0.743832514
276.309	-0.749003934
276.686	-0.754175354
277.063	-0.759346774
277.44	-0.764518194
277.817	-0.769689614
278.194	-0.774861034
278.571	-0.780032454
278.948	-0.785203874
279.325	-0.790375294
279.702	-0.795546714
280.078	-0.798982543
280.455	-0.80242751
280.832	-0.805872477
281.208	-0.809308306
281.585	-0.812753273
281.962	-0.81619824
282.338	-0.819634069
282.715	-0.823079036
283.091	-0.826514865
283.467	-0.829950695
283.844	-0.833395662
284.22	-0.836831491
284.596	-0.84026732
284.973	-0.842566682
285.349	-0.844859945
285.725	-0.847153208
286.101	-0.849446471
286.477	-0.851739734
286.853	-0.854032997
287.229	-0.85632626
287.605	-0.858619523
287.981	-0.860912786
288.357	-0.863206048
288.733	-0.865499311
289.109	-0.867792574
289.485	-0.870085837
289.86	-0.870755912
290.236	-0.871427774
290.612	-0.872099636
290.988	-0.872771498
291.363	-0.873441573
291.739	-0.874113435
292.114	-0.87478351
292.49	-0.875455371
292.865	-0.876125446
293.241	-0.876797308
293.616	-0.877467383
293.991	-0.878137458
294.367	-0.87880932
294.742	-0.878091237
295.117	-0.877373153
295.492	-0.87665507
295.868	-0.875935072
296.243	-0.875216988
296.618	-0.874498905
296.993	-0.873780821
297.368	-0.873062738
297.743	-0.872344655
298.118	-0.871626571
298.493	-0.870908488
298.867	-0.870192319
299.242	-0.869474236
299.617	-0.868511027
299.992	-0.867547819
300.366	-0.866587179
300.741	-0.865623971
301.116	-0.864660762
301.49	-0.863700122
301.865	-0.862736914
302.239	-0.861776274
302.614	-0.860813066
302.988	-0.859852426
303.363	-0.858889218
303.737	-0.857928578
304.111	-0.856967938
304.486	-0.856541181
304.86	-0.856115562
305.234	-0.855689944
305.608	-0.855264325
305.982	-0.854838706
306.356	-0.854413088
306.73	-0.853987469
307.104	-0.85356185
307.478	-0.853136232
307.852	-0.852710613
308.226	-0.852284994
308.6	-0.851859376
308.974	-0.851433757
309.348	-0.851103602
309.721	-0.85077433
310.095	-0.850444174
310.469	-0.850114019
310.842	-0.849784747
311.216	-0.849454592
311.59	-0.849124437
311.963	-0.848795165
312.337	-0.84846501
312.71	-0.848135737
313.083	-0.847806465
313.457	-0.84747631
313.83	-0.847147038
314.203	-0.84565239
314.577	-0.844153735
314.95	-0.842659087
315.323	-0.841164439
315.696	-0.839669791
316.069	-0.838175143
316.442	-0.836680495
316.815	-0.835185847
317.188	-0.833691199
317.561	-0.832196551
317.934	-0.830701903
318.307	-0.829207255
318.68	-0.827712607
319.052	-0.825127919
319.425	-0.822536283
319.798	-0.819944647
320.171	-0.817353011
320.543	-0.814768324
320.916	-0.812176688
321.288	-0.809592
321.661	-0.807000364
322.033	-0.804415676
322.406	-0.80182404
322.778	-0.799239352
323.15	-0.796654664
323.523	-0.794063028
323.895	-0.791869871
324.267	-0.789676713
324.639	-0.787483555
325.012	-0.785284501
325.384	-0.783091343
325.756	-0.780898186
326.128	-0.778705028
326.5	-0.77651187
326.872	-0.774318712
327.244	-0.772125554
327.616	-0.769932396
327.987	-0.767745134
328.359	-0.765551976
328.731	-0.763891055
329.103	-0.762230134
329.474	-0.760573677
329.846	-0.758912756
330.218	-0.757251835
330.589	-0.755595378
330.961	-0.753934457
331.332	-0.752278001
331.704	-0.75061708
332.075	-0.748960623
332.447	-0.747299702
332.818	-0.745643246
333.189	-0.743986789
333.56	-0.742535133
333.932	-0.741079565
334.303	-0.739627909
334.674	-0.738176253
335.045	-0.736724597
335.416	-0.735272941
335.787	-0.733821285
336.158	-0.732369629
336.529	-0.730917973
336.9	-0.729466317
337.271	-0.728014661
337.642	-0.726563005
338.012	-0.725115262
338.383	-0.723472006
338.754	-0.72182875
339.125	-0.720185494
339.495	-0.718546667
339.866	-0.716903411
340.236	-0.715264584
340.607	-0.713621328
340.977	-0.711982501
341.348	-0.710339245
341.718	-0.708700418
342.089	-0.707057162
342.459	-0.705418335
342.829	-0.703779509
343.199	-0.703196715
343.57	-0.702612347
343.94	-0.702029554
344.31	-0.701446761
344.68	-0.700863967
345.05	-0.700281174
345.42	-0.699698381
345.79	-0.699115588
346.16	-0.698532795
346.53	-0.697950002
346.9	-0.697367208
347.269	-0.69678599
347.639	-0.696203197
348.009	-0.697107541
348.379	-0.698011885
348.748	-0.698913785
349.118	-0.699818129
349.487	-0.700720029
349.857	-0.701624373
350.226	-0.702526273
350.596	-0.703430616
350.965	-0.704332516
351.335	-0.70523686
351.704	-0.70613876
352.073	-0.70704066
352.442	-0.70794256
352.812	-0.709288656
353.181	-0.710631113
353.55	-0.711973571
353.919	-0.713316029
354.288	-0.714658486
354.657	-0.716000944
355.026	-0.717343402
355.395	-0.718685859
355.764	-0.720028317
356.133	-0.721370775
356.501	-0.722709594
356.87	-0.724052052
357.239	-0.72539451
357.608	-0.725312609
357.976	-0.72523093
358.345	-0.72514903
358.713	-0.725067351
359.082	-0.72498545
359.45	-0.724903771
359.819	-0.724821871
360.187	-0.724740192
360.556	-0.724658291
360.924	-0.724576613
361.292	-0.724494934
361.661	-0.724413033
362.029	-0.724331354
362.397	-0.722101888
362.765	-0.719872423
363.133	-0.717642957
363.501	-0.715413491
363.869	-0.713184025
364.237	-0.710954559
364.605	-0.708725093
364.973	-0.706495627
365.341	-0.704266161
365.709	-0.702036695
366.076	-0.699813288
366.444	-0.697583822
366.812	-0.695354356
367.179	-0.692000322
367.547	-0.688637149
367.915	-0.685273976
368.282	-0.681919943
368.65	-0.67855677
369.017	-0.675202736
369.384	-0.671848702
369.752	-0.668485529
370.119	-0.665131495
370.486	-0.661777461
370.854	-0.658414288
371.221	-0.655060254
371.588	-0.651706221
371.955	-0.646714576
372.322	-0.641722932
372.689	-0.636731287
373.056	-0.631739643
373.423	-0.626747999
373.79	-0.621756354
374.157	-0.61676471
374.524	-0.611773066
374.891	-0.606781421
375.257	-0.601803378
375.624	-0.596811734
375.991	-0.591820089
376.357	-0.586842046
376.724	-0.581309469
377.091	-0.575776891
377.457	-0.570259389
377.824	-0.564726811
378.19	-0.559209309
378.556	-0.553691807
378.923	-0.548159229
379.289	-0.542641727
379.655	-0.537124225
380.022	-0.531591647
380.388	-0.526074145
380.754	-0.520556642
381.12	-0.51503914
381.486	-0.511173635
381.852	-0.50730813
382.218	-0.503442625
382.584	-0.499577119
382.95	-0.495711614
383.316	-0.491846109
383.682	-0.487980604
384.047	-0.48412566
384.413	-0.480260155
384.779	-0.47639465
385.145	-0.472529145
385.51	-0.468674201
385.876	-0.464808696
386.241	-0.463721679
386.607	-0.462631683
386.972	-0.461544666
387.338	-0.46045467
387.703	-0.459367653
388.068	-0.458280635
388.434	-0.45719064
388.799	-0.456103622
389.164	-0.455016605
389.529	-0.453929588
389.894	-0.45284257
390.26	-0.451752575
390.625	-0.450665557
390.99	-0.451353014
391.355	-0.452040472
391.72	-0.452727929
392.084	-0.453413503
392.449	-0.45410096
392.814	-0.454788418
393.179	-0.455475875
393.544	-0.456163332
393.908	-0.456848906
394.273	-0.457536363
394.637	-0.458221937
395.002	-0.458909395
395.366	-0.459594968
395.731	-0.46032425
396.095	-0.461051534
396.46	-0.461780816
396.824	-0.4625081
397.188	-0.463235384
397.553	-0.463964666
397.917	-0.46469195
398.281	-0.465419234
398.645	-0.466146518
399.009	-0.466873801
399.373	-0.467601085
399.737	-0.468328369
400.101	-0.469055653
400.465	-0.469364515
400.829	-0.469673376
401.193	-0.469982237
401.557	-0.470291099
401.921	-0.47059996
402.284	-0.470907973
402.648	-0.471216834
403.012	-0.471525696
403.375	-0.471833709
403.739	-0.47214257
404.102	-0.472450583
404.466	-0.472759444
404.829	-0.473067457
405.193	-0.473704914
405.556	-0.474340619
405.92	-0.474978076
406.283	-0.475613781
406.646	-0.476249487
407.009	-0.476885192
407.372	-0.477520898
407.735	-0.478156603
408.099	-0.47879406
408.462	-0.479429765
408.825	-0.480065471
409.187	-0.480699425
409.55	-0.481335131
409.913	-0.48341062
410.276	-0.485486109
410.639	-0.487561598
411.002	-0.489637088
411.364	-0.491706859
411.727	-0.493782349
412.09	-0.495857838
412.452	-0.49792761
412.815	-0.500003099
413.177	-0.502072871
413.54	-0.50414836
413.902	-0.506218132
414.264	-0.508287903
414.627	-0.511850799
414.989	-0.515403879
415.351	-0.51895696
415.713	-0.52251004
416.076	-0.526072936
416.438	-0.529626017
416.8	-0.533179097
417.162	-0.536732178
417.524	-0.540285258
417.886	-0.543838339
418.248	-0.547391419
418.609	-0.550934684
418.971	-0.554487765
419.333	-0.559220442
419.695	-0.563953119
420.056	-0.568672723
420.418	-0.5734054
420.78	-0.578138077
421.141	-0.58285768
421.503	-0.587590357
421.864	-0.592309961
422.226	-0.597042638
422.587	-0.601762241
422.949	-0.606494918
423.31	-0.611214522
423.671	-0.615934125
424.032	-0.622746871
424.394	-0.629578489
424.755	-0.636391235
425.116	-0.643203981
425.477	-0.650016727
425.838	-0.656829473
426.199	-0.663642219
426.56	-0.670454965
426.921	-0.677267711
427.282	-0.684080457
427.642	-0.690874331
428.003	-0.697687077
428.364	-0.704499823
428.725	-0.713965583
429.085	-0.723405123
429.446	-0.732870883
429.806	-0.742310423
430.167	-0.751776183
430.527	-0.761215723
430.888	-0.770681483
431.248	-0.780121023
431.608	-0.789560563
431.969	-0.799026323
432.329	-0.808465863
432.689	-0.817905402
433.049	-0.827344942
433.41	-0.83893142
433.77	-0.850485802
434.13	-0.862040185
434.49	-0.873594567
434.85	-0.88514895
435.21	-0.896703332
435.57	-0.908257714
435.929	-0.919780001
436.289	-0.931334384
436.649	-0.942888766
437.009	-0.954443149
437.368	-0.965965436
437.728	-0.977519818
438.088	-0.989012843
438.447	-1.000473944
438.807	-1.011966969
439.166	-1.023428069
439.525	-1.034889169
439.885	-1.046382195
440.244	-1.057843295
440.603	-1.069304395
440.963	-1.08079742
441.322	-1.09225852
441.681	-1.103719621
442.04	-1.115180721
442.399	-1.126641821
442.758	-1.135934947
443.117	-1.145228073
443.476	-1.154521198
443.835	-1.163814324
444.194	-1.17310745
444.553	-1.182400576
444.912	-1.191693701
445.27	-1.200960941
445.629	-1.210254067
445.988	-1.219547193
446.346	-1.228814432
446.705	-1.238107558
447.063	-1.247374798
447.422	-1.254332073
447.78	-1.261269969
448.139	-1.268227244
448.497	-1.27516514
448.855	-1.282103036
449.214	-1.289060312
449.572	-1.295998208
449.93	-1.302936104
450.288	-1.309873999
450.646	-1.316811895
451.004	-1.323749791
451.362	-1.330687687
451.72	-1.337625583
452.078	-1.344144347
452.436	-1.350663112
452.794	-1.357181876
453.152	-1.36370064
453.509	-1.370201196
453.867	-1.37671996
454.225	-1.383238724
454.582	-1.38973928
454.94	-1.396258044
455.297	-1.402758599
455.655	-1.409277364
456.012	-1.415777919
456.37	-1.422296683
456.727	-1.428831841
457.084	-1.435367
457.442	-1.441920463
457.799	-1.448455621
458.156	-1.454990779
458.513	-1.461525938
458.87	-1.468061096
459.227	-1.474596254
459.585	-1.481149718
459.941	-1.48766657
460.298	-1.494201728
460.655	-1.500736886
461.012	-1.507272044
461.369	-1.51146529
461.726	-1.515658535
462.082	-1.519840035
462.439	-1.52403328
462.796	-1.528226526
463.152	-1.532408026
463.509	-1.536601271
463.865	-1.540782771
464.222	-1.544976017
464.578	-1.549157516
464.935	-1.553350762
465.291	-1.557532262
465.647	-1.561713762
466.003	-1.565895261
466.36	-1.566986257
466.716	-1.568074198
467.072	-1.569162138
467.428	-1.570250078
467.784	-1.571338018
468.14	-1.572425958
468.496	-1.573513898
468.852	-1.574601838
469.208	-1.575689779
469.563	-1.576774663
469.919	-1.577862603
470.275	-1.578950543
470.631	-1.580038483
470.986	-1.581123367
471.342	-1.581506747
471.697	-1.581889049
472.053	-1.582272429
472.408	-1.582654731
472.764	-1.583038111
473.119	-1.583420414
473.474	-1.583802716
473.83	-1.584186096
474.185	-1.584568398
474.54	-1.584950701
474.895	-1.585333003
475.25	-1.585715306
475.605	-1.586097609
475.96	-1.586479911
476.315	-1.588384139
476.67	-1.590288366
477.025	-1.592192594
477.38	-1.594096821
477.735	-1.596001049
478.09	-1.597905276
478.444	-1.59980414
478.799	-1.601708367
479.154	-1.603612595
479.508	-1.605511458
479.863	-1.607415686
480.217	-1.609314549
480.572	-1.611218777
480.926	-1.61311764
481.281	-1.616099796
481.635	-1.619073552
481.989	-1.622047308
482.343	-1.625021063
482.698	-1.62800322
483.052	-1.630976975
483.406	-1.633950731
483.76	-1.636924487
484.114	-1.639898242
484.468	-1.642871998
484.822	-1.645845754
485.176	-1.648819509
485.53	-1.651793265
485.883	-1.65475862
486.237	-1.658529172
486.591	-1.662299725
486.944	-1.666059626
487.298	-1.669830178
487.652	-1.67360073
488.005	-1.677360631
488.359	-1.681131184
488.712	-1.684891085
489.065	-1.688650986
489.419	-1.692421538
489.772	-1.696181439
490.125	-1.69994134
490.479	-1.703711892
490.832	-1.707471793
491.185	-1.712507808
491.538	-1.717543823
491.891	-1.722579838
492.244	-1.727615853
492.597	-1.732651868
492.95	-1.737687882
493.303	-1.742723897
493.656	-1.747759912
494.008	-1.752781661
494.361	-1.757817675
494.714	-1.76285369
495.066	-1.767875439
495.419	-1.772911454
495.772	-1.777947468
496.124	-1.784151194
496.477	-1.790372543
496.829	-1.796576268
497.181	-1.802779993
497.534	-1.809001343
497.886	-1.815205068
498.238	-1.821408793
498.59	-1.827612518
498.943	-1.833833868
499.295	-1.840037593
499.647	-1.846241318
499.999	-1.852445043
500.351	-1.858648768
500.703	-1.864852493
501.055	-1.870784026
501.407	-1.876715559
501.758	-1.882630242
502.11	-1.888561775
502.462	-1.894493308
502.813	-1.90040799
503.165	-1.906339523
503.517	-1.912271056
503.868	-1.918185738
504.22	-1.924117271
504.571	-1.930031953
504.923	-1.935963486
505.274	-1.941878168
505.625	-1.94779285
505.976	-1.950123369
506.328	-1.952460528
506.679	-1.954791046
507.03	-1.957121565
507.381	-1.959452084
507.732	-1.961782603
508.083	-1.964113122
508.434	-1.96644364
508.785	-1.968774159
509.136	-1.971104678
509.487	-1.973435197
509.837	-1.975759076
510.188	-1.978089595
510.539	-1.980420113
510.89	-1.977379131
511.24	-1.974346813
511.591	-1.971305831
511.941	-1.968273512
512.292	-1.96523253
512.642	-1.962200212
512.992	-1.959167893
513.343	-1.956126911
513.693	-1.953094592
514.043	-1.950062274
514.393	-1.947029956
514.744	-1.943988973
515.094	-1.940956655
515.444	-1.937924336
515.794	-1.931111656
516.144	-1.924298976
516.494	-1.917486296
516.844	-1.910673616
517.193	-1.9038804
517.543	-1.89706772
517.893	-1.89025504
518.243	-1.883442359
518.592	-1.876649144
518.942	-1.869836464
519.291	-1.863043248
519.641	-1.856230568
519.99	-1.849437353
520.34	-1.842624673
520.689	-1.834055815
521.039	-1.825462404
521.388	-1.816893546
521.737	-1.808324688
522.086	-1.79975583
522.436	-1.79116242
522.785	-1.782593562
523.134	-1.774024704
523.483	-1.765455846
523.832	-1.756886988
524.181	-1.74831813
524.53	-1.739749272
524.878	-1.731204967
525.227	-1.722636109
525.576	-1.713308801
525.925	-1.703981493
526.273	-1.694680911
526.622	-1.685353603
526.97	-1.676053021
527.319	-1.666725713
527.667	-1.657425131
528.016	-1.648097823
528.364	-1.638797241
528.713	-1.629469933
529.061	-1.620169351
529.409	-1.610868769
529.757	-1.601568187
530.106	-1.592240879
530.454	-1.580226626
530.802	-1.568212373
531.15	-1.556198119
531.498	-1.544183866
531.846	-1.532169612
532.194	-1.520155359
532.541	-1.508175629
532.889	-1.496161375
533.237	-1.484147122
533.585	-1.472132869
533.932	-1.460153139
534.28	-1.448138885
534.627	-1.436159156
534.975	-1.424144902
535.322	-1.402770723
535.67	-1.381334947
536.017	-1.359960767
536.365	-1.338524991
536.712	-1.317150812
537.059	-1.295776633
537.406	-1.274402453
537.754	-1.252966677
538.101	-1.231592498
538.448	-1.210218319
538.795	-1.18884414
539.142	-1.16746996
539.489	-1.146095781
539.836	-1.124721602
540.182	-1.088257618
540.529	-1.051688247
540.876	-1.015118876
541.223	-0.978549505
541.569	-0.942085521
541.916	-0.90551615
542.262	-0.869052166
542.609	-0.832482795
542.955	-0.796018811
543.302	-0.75944944
543.648	-0.722985456
543.995	-0.686416085
544.341	-0.649952101
544.687	-0.613488118
545.033	-0.559664159
545.379	-0.505840201
545.726	-0.451860682
546.072	-0.398036723
546.418	-0.344212765
546.764	-0.290388806
547.109	-0.236720408
547.455	-0.18289645
547.801	-0.129072491
548.147	-0.075248533
548.493	-0.021424574
548.838	0.032243824
549.184	0.086067782
549.53	0.139891741
549.875	0.210212342
550.221	0.280736771
550.566	0.351057372
550.912	0.421581802
551.257	0.491902403
551.602	0.562223004
551.948	0.632747433
552.293	0.703068035
552.638	0.773388636
552.983	0.843709237
553.328	0.914029839
553.673	0.98435044
554.018	1.054671041
554.363	1.124991643
554.708	1.211901395
555.053	1.298811147
555.398	1.3857209
555.743	1.472630652
556.087	1.559288492
556.432	1.646198245
556.777	1.733107997
557.121	1.819765837
557.466	1.906675589
557.81	1.993333429
558.155	2.080243182
558.499	2.166901022
558.843	2.253558862
559.188	2.340468614
559.532	2.44830729
559.876	2.556145965
560.22	2.66398464
560.564	2.771823316
560.908	2.879661991
561.252	2.987500666
561.596	3.095339342
561.94	3.203178017
562.284	3.311016692
562.628	3.418855368
562.972	3.526694043
563.316	3.634532718
563.659	3.742057909
564.003	3.849896584
564.347	3.976355176
564.69	4.102446156
565.034	4.228904747
565.377	4.354995727
565.721	4.481454318
566.064	4.607545298
566.407	4.733636278
566.751	4.860094869
567.094	4.986185849
567.437	5.112276828
567.78	5.238367808
568.123	5.364458787
568.466	5.490549767
568.809	5.616640746
569.152	5.746866526
569.495	5.877092305
569.838	6.007318085
570.181	6.137543864
570.524	6.267769644
570.866	6.397615756
571.209	6.527841536
571.552	6.658067315
571.894	6.787913428
572.237	6.918139207
572.579	7.04798532
572.922	7.178211099
573.264	7.308057211
573.606	7.437903324
573.949	7.566889849
574.291	7.695500319
574.633	7.82411079
574.975	7.952721261
575.317	8.081331731
575.659	8.209942202
576.001	8.338552673
576.343	8.467163144
576.685	8.595773614
577.027	8.724384085
577.369	8.852994556
577.711	8.981605026
578.053	9.110215497
578.394	9.238449914
578.736	9.361311737
579.078	9.48417356
579.419	9.606676138
579.761	9.729537961
580.102	9.852040538
580.443	9.974543116
580.785	10.09740494
581.126	10.21990752
581.467	10.34241009
581.809	10.46527192
582.15	10.5877745
582.491	10.71027707
582.832	10.83277965
583.173	10.95528223
583.514	11.06828734
583.855	11.18129245
584.196	11.29429756
584.537	11.40730267
584.877	11.51997639
585.218	11.6329815
585.559	11.74598662
585.899	11.85866033
586.24	11.97166544
586.581	12.08467056
586.921	12.19734427
587.262	12.31034939
587.602	12.4230231
587.942	12.53569682
588.283	12.63844381
588.623	12.74088948
588.963	12.84333515
589.303	12.94578083
589.644	13.04852781
589.984	13.15097349
590.324	13.25341916
590.664	13.35586484
591.004	13.45831051
591.343	13.56045487
591.683	13.66290055
592.023	13.76534622
592.363	13.8677919
592.703	13.97023757
593.042	14.06034433
593.382	14.15071689
593.721	14.24082364
594.061	14.3311962
594.4	14.42130296
594.74	14.51167552
595.079	14.60178228
595.418	14.69188903
595.758	14.78226159
596.097	14.87236835
596.436	14.96247511
596.775	15.05258186
597.114	15.14268862
597.453	15.23279538
597.792	15.31088381
598.131	15.38897223
598.47	15.46706066
598.809	15.54514909
599.148	15.62323751
599.487	15.70132594
599.825	15.77918402
600.164	15.85727245
600.503	15.93536087
600.841	16.01321895
601.18	16.09130738
601.518	16.16916545
601.856	16.24702353
602.195	16.32511196
602.533	16.39576674
602.871	16.46642151
603.21	16.53728533
603.548	16.60794011
603.886	16.67859489
604.224	16.74924966
604.562	16.81990444
604.9	16.89055922
605.238	16.961214
605.576	17.03186878
605.914	17.10252355
606.252	17.17317833
606.589	17.24362407
606.927	17.31427885
607.265	17.37974332
607.602	17.44501411
607.94	17.51047858
608.277	17.57574937
608.615	17.64121383
608.952	17.70648462
609.289	17.77175541
609.627	17.83721988
609.964	17.90249067
610.301	17.96776146
610.638	18.03303224
610.976	18.09849671
611.313	18.1637675
611.65	18.22903829
611.987	18.29022299
612.324	18.35140769
612.66	18.41241083
612.997	18.47359553
613.334	18.53478023
613.671	18.59596493
614.007	18.65696808
614.344	18.71815278
614.681	18.77933748
615.017	18.84034062
615.354	18.90152532
615.69	18.96252846
616.027	19.02371316
616.363	19.08471631
616.699	19.14266099
617.035	19.20060568
617.372	19.25872282
617.708	19.3166675
618.044	19.37461218
618.38	19.43255687
618.716	19.49050155
619.052	19.54844624
619.388	19.60639092
619.724	19.66433561
620.06	19.72228029
620.395	19.78005252
620.731	19.83799721
621.067	19.89594189
621.402	19.95304045
621.738	20.01030945
622.073	20.067408
622.409	20.124677
622.744	20.18177556
623.08	20.23904456
623.415	20.29614311
623.75	20.35324167
624.086	20.41051067
624.421	20.46760922
624.756	20.52470778
625.091	20.58180634
625.426	20.63890489
625.761	20.69600345
626.096	20.75250527
626.431	20.8090071
626.766	20.86550892
627.1	20.92184208
627.435	20.97834391
627.77	21.03484573
628.105	21.09134756
628.439	21.14768072
628.774	21.20418254
629.108	21.26051571
629.443	21.31701753
629.777	21.37335069
630.111	21.42968385
630.446	21.48618568
630.78	21.53939612
631.114	21.59260656
631.448	21.645817
631.783	21.69918676
632.117	21.7523972
632.451	21.80560764
632.785	21.85881808
633.118	21.91186921
633.452	21.96507965
633.786	22.01829009
634.12	22.07150053
634.454	22.12471098
634.787	22.1777621
635.121	22.23097255
635.455	22.28066833
635.788	22.33021532
636.122	22.3799111
636.455	22.42945809
636.788	22.47900508
637.122	22.52870086
637.455	22.57824786
637.788	22.62779485
638.121	22.67734184
638.454	22.72688883
638.788	22.77658461
639.121	22.8261316
639.454	22.87567859
639.787	22.92522559
640.119	22.97271494
640.452	23.02034733
640.785	23.06797972
641.118	23.11561212
641.45	23.16310147
641.783	23.21073386
642.116	23.25836626
642.448	23.30585561
642.781	23.353488
643.113	23.40097735
643.446	23.44860975
643.778	23.4960991
644.11	23.54358845
644.442	23.59107781
644.775	23.6387102
645.107	23.68555102
645.439	23.73239183
645.771	23.77923265
646.103	23.82607347
646.435	23.87291429
646.767	23.9197551
647.099	23.96659592
647.431	24.01343674
647.762	24.06013647
648.094	24.10697729
648.426	24.1538181
648.757	24.20051783
649.089	24.24735865
649.42	24.29405838
649.752	24.3408992
650.083	24.38768518
650.415	24.43461251
650.746	24.48139849
651.077	24.52818447
651.408	24.57497045
651.739	24.62175644
652.071	24.66868376
652.402	24.71546975
652.733	24.76225573
653.064	24.80904171
653.395	24.85582769
653.725	24.90247232
654.056	24.9492583
654.387	24.99604429
654.718	25.04283027
655.048	25.08723279
655.379	25.13176987
655.71	25.17630695
656.04	25.22070948
656.371	25.26524656
656.701	25.30964908
657.031	25.35405161
657.362	25.39858869
657.692	25.44299122
658.022	25.48739374
658.352	25.53179627
658.682	25.57619879
659.012	25.62060132
659.342	25.66500385
659.672	25.70940637
660.002	25.74953836
660.332	25.78967034
660.662	25.82980233
660.992	25.86993431
661.322	25.9100663
661.651	25.95007667
661.981	25.99020866
662.31	26.03021903
662.64	26.07035101
662.969	26.11036139
663.299	26.15049337
663.628	26.19050374
663.958	26.23063573
664.287	26.2706461
664.616	26.31065648
664.945	26.34791075
665.274	26.38516503
665.603	26.42241931
665.932	26.45967358
666.261	26.49692786
666.59	26.53418213
666.919	26.57143641
667.248	26.60869069
667.577	26.64594496
667.905	26.68308601
668.234	26.72034028
668.563	26.75759456
668.891	26.7947356
669.22	26.83198988
669.548	26.86913092
669.877	26.90469603
670.205	26.94015303
670.533	26.97561004
670.862	27.01117515
671.19	27.04663215
671.518	27.08208916
671.846	27.11754617
672.174	27.15300317
672.502	27.18846018
672.83	27.22391718
673.158	27.25937419
673.486	27.2948312
673.814	27.3302882
674.142	27.36574521
674.469	27.40109412
674.797	27.43422893
675.125	27.46736375
675.452	27.50039754
675.78	27.53353236
676.107	27.56656615
676.435	27.59970097
676.762	27.63273476
677.089	27.66576856
677.417	27.69890337
677.744	27.73193717
678.071	27.76497096
678.398	27.79800476
678.725	27.83103855
679.052	27.86407235
679.379	27.89710614
679.706	27.92825673
680.033	27.95940732
680.36	27.99055791
680.686	28.02161324
681.013	28.05276384
681.34	28.08391443
681.666	28.11496976
681.993	28.14612035
682.319	28.17717568
682.646	28.20832627
682.972	28.2393816
683.299	28.27053219
683.625	28.30158752
683.951	28.33264285
684.277	28.36369818
684.604	28.39509246
684.93	28.42639074
685.256	28.45768901
685.582	28.48898729
685.908	28.52028556
686.234	28.55158384
686.559	28.5827861
686.885	28.61408438
687.211	28.64538265
687.537	28.67668093
687.862	28.7078832
688.188	28.73918147
688.513	28.77038374
688.839	28.80168202
689.164	28.83288428
689.49	28.86452574
689.815	28.89607013
690.14	28.92761453
690.466	28.95925599
690.791	28.99080038
691.116	29.02234478
691.441	29.05388917
691.766	29.08543357
692.091	29.11697796
692.416	29.14852236
692.741	29.18006676
693.066	29.21161115
693.39	29.24305849
693.715	29.27460288
694.04	29.30614728
694.364	29.33700645
694.689	29.36796086
695.014	29.39891528
695.338	29.42977445
695.662	29.46063361
695.987	29.49158803
696.311	29.5224472
696.635	29.55330637
696.96	29.58426078
697.284	29.61511995
697.608	29.64597912
697.932	29.67683829
698.256	29.70769746
698.58	29.73855663
698.904	29.7694158
699.228	29.80134814
699.552	29.83328047
699.875	29.86511425
700.199	29.89704659
700.523	29.92897893
700.846	29.96081271
701.17	29.99274504
701.493	30.02457883
701.817	30.05651116
702.14	30.08834494
702.463	30.12017872
702.787	30.15211106
703.11	30.18394484
703.433	30.21577862
703.756	30.2476124
704.079	30.2826045
704.402	30.31759659
704.725	30.35258868
705.048	30.38758078
705.371	30.42257287
705.694	30.45756496
706.017	30.49255706
706.34	30.52754915
706.662	30.56243291
706.985	30.597425
707.308	30.6324171
707.63	30.66730085
707.953	30.70229295
708.275	30.73717671
708.597	30.77206047
708.92	30.80939771
709.242	30.84661935
709.564	30.88384099
709.886	30.92106264
710.208	30.95828428
710.53	30.99550593
710.852	31.03272757
711.174	31.06994921
711.496	31.10717086
711.818	31.1443925
712.14	31.18161415
712.462	31.21883579
712.783	31.25594184
713.105	31.29316348
713.427	31.33038513
713.748	31.36805563
714.07	31.4058435
714.391	31.443514
714.713	31.48130187
715.034	31.51897237
715.355	31.55664288
715.676	31.59431339
715.998	31.63210125
716.319	31.66977176
716.64	31.70744227
716.961	31.74511277
717.282	31.78278328
717.603	31.82045379
717.924	31.8581243
718.244	31.89567745
718.565	31.93407497
718.886	31.97247249
719.207	32.01087001
719.527	32.04914791
719.848	32.08754543
720.168	32.12582333
720.489	32.16422084
720.809	32.20249874
721.129	32.24077664
721.45	32.27917416
721.77	32.31745206
722.09	32.35572996
722.41	32.39400786
722.73	32.43228576
723.05	32.47056366
723.37	32.51151405
723.69	32.55246445
724.01	32.59341484
724.33	32.63436523
724.65	32.67531563
724.97	32.71626602
725.289	32.75708845
725.609	32.79803884
725.928	32.83886126
726.248	32.87981166
726.567	32.92063408
726.887	32.96158447
727.206	33.0024069
727.525	33.04322932
727.845	33.08417972
728.164	33.12665953
728.483	33.16913935
728.802	33.21161917
729.121	33.25409899
729.44	33.29657881
729.759	33.33905862
730.078	33.38153844
730.397	33.42401826
730.716	33.46649808
731.034	33.50884473
731.353	33.55132455
731.672	33.59380437
731.99	33.63615102
732.309	33.67863084
732.627	33.72097749
732.946	33.76237859
733.264	33.8036499
733.582	33.84492121
733.901	33.88632231
734.219	33.92759362
734.537	33.96886494
734.855	34.01013625
735.173	34.05140757
735.491	34.09267888
735.809	34.13395019
736.127	34.17522151
736.445	34.21649282
736.763	34.25776413
737.08	34.29890566
737.398	34.34017698
737.716	34.38152048
738.033	34.42273397
738.351	34.46407747
738.668	34.50529096
738.986	34.54663446
739.303	34.58784795
739.62	34.62906144
739.938	34.67040494
740.255	34.71161844
740.572	34.75283193
740.889	34.79404542
741.206	34.83525891
741.523	34.8764724
741.84	34.91768589
742.157	34.95889938
742.474	35.00067033
742.791	35.04244129
743.107	35.08408047
743.424	35.12585142
743.741	35.16762238
744.057	35.20926156
744.374	35.25103251
744.69	35.2926717
745.007	35.33444265
745.323	35.37608183
745.639	35.41772102
745.956	35.45949197
746.272	35.50113115
746.588	35.54277034
746.904	35.58440952
747.22	35.62650534
747.536	35.66860115
747.852	35.71069697
748.168	35.75279278
748.484	35.79488859
748.8	35.83698441
749.115	35.87894701
749.431	35.92104282
749.747	35.96313864
