# Supplementary material for: Ecological drivers of ultraviolet colour evolution in snakes
Source: Nat Commun. 2024 Jun 18;15:5213. doi: 10.1038/s41467-024-49506-4 (PMC11189474; doi:10.1038/s41467-024-49506-4)
Supplement: Supplementary file 8 — Source Data [file 41467_2024_49506_MOESM8_ESM.zip › source_data_files/source_data_FigS3/RAB3269_zdorsalolive_Reflection_14-15-00-744.txt_smoothed.csv]

wavelength	value
250.201	0.054002703
250.581	0.055628857
250.96	0.057250732
251.34	0.058876887
251.719	0.060498762
252.099	0.062124916
252.478	0.063746791
252.858	0.065372945
253.237	0.06699482
253.616	0.068616695
253.996	0.07024285
254.375	0.071864725
254.754	0.0734866
255.133	0.075108475
255.513	0.076657409
255.892	0.078202268
256.271	0.079747127
256.65	0.081291985
257.029	0.082836844
257.408	0.084381702
257.787	0.085926561
258.166	0.08747142
258.544	0.089012202
258.923	0.090557061
259.302	0.092101919
259.681	0.093646778
260.06	0.095191637
260.438	0.096577578
260.817	0.097967186
261.195	0.099353127
261.574	0.100742735
261.953	0.102132343
262.331	0.103518284
262.71	0.104907892
263.088	0.106293834
263.466	0.107679775
263.845	0.109069383
264.223	0.110455324
264.601	0.111841265
264.98	0.113230873
265.358	0.114483719
265.736	0.115736565
266.114	0.116989411
266.492	0.118242257
266.87	0.119495103
267.248	0.120747948
267.626	0.122000794
268.004	0.12325364
268.382	0.124506486
268.76	0.125759332
269.138	0.127012178
269.515	0.128261709
269.893	0.129514555
270.271	0.130869067
270.649	0.132223578
271.026	0.133574507
271.404	0.134929018
271.781	0.136279946
272.159	0.137634458
272.536	0.138985386
272.914	0.140339898
273.291	0.141690826
273.669	0.143045338
274.046	0.144396266
274.423	0.145747194
274.801	0.147101706
275.178	0.148533454
275.555	0.149965202
275.932	0.15139695
276.309	0.152828698
276.686	0.154260446
277.063	0.155692194
277.44	0.157123942
277.817	0.15855569
278.194	0.159987437
278.571	0.161419185
278.948	0.162850933
279.325	0.164282681
279.702	0.165714429
280.078	0.166476902
280.455	0.167241403
280.832	0.168005904
281.208	0.168768377
281.585	0.169532877
281.962	0.170297378
282.338	0.171059851
282.715	0.171824352
283.091	0.172586825
283.467	0.173349298
283.844	0.174113798
284.22	0.174876271
284.596	0.175638744
284.973	0.174960489
285.349	0.174284032
285.725	0.173607576
286.101	0.172931119
286.477	0.172254663
286.853	0.171578206
287.229	0.17090175
287.605	0.170225293
287.981	0.169548837
288.357	0.16887238
288.733	0.168195924
289.109	0.167519467
289.485	0.166843011
289.86	0.161651844
290.236	0.156446835
290.612	0.151241825
290.988	0.146036815
291.363	0.140845649
291.739	0.135640639
292.114	0.130449473
292.49	0.125244463
292.865	0.120053296
293.241	0.114848287
293.616	0.10965712
293.991	0.104465954
294.367	0.099260944
294.742	0.087621135
295.117	0.075981326
295.492	0.064341517
295.868	0.052670669
296.243	0.04103086
296.618	0.029391051
296.993	0.017751242
297.368	0.006111433
297.743	-0.005528375
298.118	-0.017168184
298.493	-0.028807993
298.867	-0.040416763
299.242	-0.052056571
299.617	-0.070074958
299.992	-0.088093345
300.366	-0.106063683
300.741	-0.12408207
301.116	-0.142100457
301.49	-0.160070795
301.865	-0.178089182
302.239	-0.196059519
302.614	-0.214077906
302.988	-0.232048244
303.363	-0.250066631
303.737	-0.268036969
304.111	-0.286007307
304.486	-0.311233844
304.86	-0.336393111
305.234	-0.361552377
305.608	-0.386711644
305.982	-0.41187091
306.356	-0.437030177
306.73	-0.462189443
307.104	-0.48734871
307.478	-0.512507976
307.852	-0.537667243
308.226	-0.562826509
308.6	-0.587985776
308.974	-0.613145042
309.348	-0.645663094
309.721	-0.678094199
310.095	-0.71061225
310.469	-0.743130302
310.842	-0.775561406
311.216	-0.808079458
311.59	-0.840597509
311.963	-0.873028614
312.337	-0.905546666
312.71	-0.93797777
313.083	-0.970408875
313.457	-1.002926927
313.83	-1.035358032
314.203	-1.070087068
314.577	-1.104909212
314.95	-1.139638249
315.323	-1.174367286
315.696	-1.209096323
316.069	-1.243825359
316.442	-1.278554396
316.815	-1.313283433
317.188	-1.34801247
317.561	-1.382741506
317.934	-1.417470543
318.307	-1.45219958
318.68	-1.486928617
319.052	-1.518233272
319.425	-1.54962208
319.798	-1.581010888
320.171	-1.612399696
320.543	-1.643704352
320.916	-1.675093159
321.288	-1.706397815
321.661	-1.737786623
322.033	-1.769091279
322.406	-1.800480087
322.778	-1.831784742
323.15	-1.863089398
323.523	-1.894478206
323.895	-1.917196503
324.267	-1.939914801
324.639	-1.962633099
325.012	-1.985412467
325.384	-2.008130765
325.756	-2.030849062
326.128	-2.05356736
326.5	-2.076285658
326.872	-2.099003955
327.244	-2.121722253
327.616	-2.144440551
327.987	-2.167097778
328.359	-2.189816075
328.731	-2.202499046
329.103	-2.215182017
329.474	-2.227830894
329.846	-2.240513865
330.218	-2.253196836
330.589	-2.265845713
330.961	-2.278528684
331.332	-2.291177561
331.704	-2.303860532
332.075	-2.316509409
332.447	-2.32919238
332.818	-2.341841257
333.189	-2.354490134
333.56	-2.355367956
333.932	-2.356248143
334.303	-2.357125965
334.674	-2.358003786
335.045	-2.358881608
335.416	-2.359759429
335.787	-2.360637251
336.158	-2.361515072
336.529	-2.362392894
336.9	-2.363270716
337.271	-2.364148537
337.642	-2.365026359
338.012	-2.365901814
338.383	-2.354278011
338.754	-2.342654208
339.125	-2.331030405
339.495	-2.319437933
339.866	-2.30781413
340.236	-2.296221658
340.607	-2.284597855
340.977	-2.273005383
341.348	-2.26138158
341.718	-2.249789108
342.089	-2.238165305
342.459	-2.226572833
342.829	-2.214980361
343.199	-2.198401882
343.57	-2.181778595
343.94	-2.165200116
344.31	-2.148621636
344.68	-2.132043157
345.05	-2.115464677
345.42	-2.098886197
345.79	-2.082307718
346.16	-2.065729238
346.53	-2.049150759
346.9	-2.032572279
347.269	-2.016038606
347.639	-1.999460127
348.009	-1.985465459
348.379	-1.971470791
348.748	-1.957513947
349.118	-1.943519279
349.487	-1.929562435
349.857	-1.915567767
350.226	-1.901610923
350.596	-1.887616255
350.965	-1.87365941
351.335	-1.859664743
351.704	-1.845707898
352.073	-1.831751054
352.442	-1.81779421
352.812	-1.807259131
353.181	-1.796752526
353.55	-1.786245921
353.919	-1.775739315
354.288	-1.76523271
354.657	-1.754726105
355.026	-1.7442195
355.395	-1.733712894
355.764	-1.723206289
356.133	-1.712699684
356.501	-1.702221552
356.87	-1.691714946
357.239	-1.681208341
357.608	-1.671290414
357.976	-1.661399366
358.345	-1.651481439
358.713	-1.64159039
359.082	-1.631672463
359.45	-1.621781414
359.819	-1.611863488
360.187	-1.601972439
360.556	-1.592054512
360.924	-1.582163463
361.292	-1.572272414
361.661	-1.562354488
362.029	-1.552463439
362.397	-1.543673161
362.765	-1.534882883
363.133	-1.526092605
363.501	-1.517302327
363.869	-1.508512049
364.237	-1.49972177
364.605	-1.490931492
364.973	-1.482141214
365.341	-1.473350936
365.709	-1.464560658
366.076	-1.455794267
366.444	-1.447003989
366.812	-1.438213711
367.179	-1.434200345
367.547	-1.430176043
367.915	-1.426151741
368.282	-1.422138375
368.65	-1.418114073
369.017	-1.414100707
369.384	-1.410087341
369.752	-1.406063039
370.119	-1.402049673
370.486	-1.398036307
370.854	-1.394012005
371.221	-1.389998639
371.588	-1.385985273
371.955	-1.385330378
372.322	-1.384675482
372.689	-1.384020587
373.056	-1.383365692
373.423	-1.382710797
373.79	-1.382055901
374.157	-1.381401006
374.524	-1.380746111
374.891	-1.380091216
375.257	-1.379438105
375.624	-1.37878321
375.991	-1.378128314
376.357	-1.377475204
376.724	-1.37995588
377.091	-1.382436556
377.457	-1.384910473
377.824	-1.387391149
378.19	-1.389865066
378.556	-1.392338982
378.923	-1.394819659
379.289	-1.397293575
379.655	-1.399767492
380.022	-1.402248168
380.388	-1.404722085
380.754	-1.407196002
381.12	-1.409669919
381.486	-1.42012454
381.852	-1.430579161
382.218	-1.441033782
382.584	-1.451488404
382.95	-1.461943025
383.316	-1.472397646
383.682	-1.482852267
384.047	-1.493278324
384.413	-1.503732945
384.779	-1.514187566
385.145	-1.524642188
385.51	-1.535068244
385.876	-1.545522866
386.241	-1.570200467
386.607	-1.594945678
386.972	-1.619623279
387.338	-1.64436849
387.703	-1.669046091
388.068	-1.693723693
388.434	-1.718468904
388.799	-1.743146505
389.164	-1.767824106
389.529	-1.792501707
389.894	-1.817179308
390.26	-1.84192452
390.625	-1.866602121
390.99	-1.900293508
391.355	-1.933984896
391.72	-1.967676284
392.084	-2.001275366
392.449	-2.034966754
392.814	-2.068658141
393.179	-2.102349529
393.544	-2.136040917
393.908	-2.169639999
394.273	-2.203331387
394.637	-2.236930469
395.002	-2.270621857
395.366	-2.304220939
395.731	-2.332513906
396.095	-2.360729358
396.46	-2.389022325
396.824	-2.417237777
397.188	-2.44545323
397.553	-2.473746197
397.917	-2.501961649
398.281	-2.530177101
398.645	-2.558392553
399.009	-2.586608005
399.373	-2.614823457
399.737	-2.643038909
400.101	-2.671254361
400.465	-2.687356893
400.829	-2.703459424
401.193	-2.719561955
401.557	-2.735664487
401.921	-2.751767018
402.284	-2.767825312
402.648	-2.783927844
403.012	-2.800030375
403.375	-2.816088669
403.739	-2.8321912
404.102	-2.848249494
404.466	-2.864352026
404.829	-2.880410319
405.193	-2.886031622
405.556	-2.891637481
405.92	-2.897258783
406.283	-2.902864643
406.646	-2.908470502
407.009	-2.914076361
407.372	-2.919682221
407.735	-2.92528808
408.099	-2.930909382
408.462	-2.936515242
408.825	-2.942121101
409.187	-2.947711517
409.55	-2.953317376
409.913	-2.952631486
410.276	-2.951945596
410.639	-2.951259706
411.002	-2.950573816
411.364	-2.949889815
411.727	-2.949203925
412.09	-2.948518035
412.452	-2.947834035
412.815	-2.947148145
413.177	-2.946464144
413.54	-2.945778254
413.902	-2.945094253
414.264	-2.944410253
414.627	-2.936771974
414.989	-2.929154738
415.351	-2.921537501
415.713	-2.913920264
416.076	-2.906281986
416.438	-2.898664749
416.8	-2.891047513
417.162	-2.883430276
417.524	-2.875813039
417.886	-2.868195803
418.248	-2.860578566
418.609	-2.852982372
418.971	-2.845365135
419.333	-2.83451946
419.695	-2.823673785
420.056	-2.81285807
420.418	-2.802012395
420.78	-2.79116672
421.141	-2.780351005
421.503	-2.76950533
421.864	-2.758689615
422.226	-2.74784394
422.587	-2.737028225
422.949	-2.72618255
423.31	-2.715366835
423.671	-2.704551121
424.032	-2.698058244
424.394	-2.691547381
424.755	-2.685054504
425.116	-2.678561627
425.477	-2.67206875
425.838	-2.665575873
426.199	-2.659082996
426.56	-2.652590119
426.921	-2.646097243
427.282	-2.639604366
427.642	-2.633129474
428.003	-2.626636598
428.364	-2.620143721
428.725	-2.625578997
429.085	-2.630999218
429.446	-2.636434494
429.806	-2.641854715
430.167	-2.647289991
430.527	-2.652710212
430.888	-2.658145488
431.248	-2.663565709
431.608	-2.668985929
431.969	-2.674421206
432.329	-2.679841426
432.689	-2.685261646
433.049	-2.690681867
433.41	-2.712744497
433.77	-2.734746012
434.13	-2.756747527
434.49	-2.778749042
434.85	-2.800750557
435.21	-2.822752072
435.57	-2.844753587
435.929	-2.866693987
436.289	-2.888695502
436.649	-2.910697017
437.009	-2.932698532
437.368	-2.954638932
437.728	-2.976640447
438.088	-3.005883377
438.447	-3.035045076
438.807	-3.064288006
439.166	-3.093449705
439.525	-3.122611405
439.885	-3.151854334
440.244	-3.181016034
440.603	-3.210177733
440.963	-3.239420663
441.322	-3.268582362
441.681	-3.297744062
442.04	-3.326905761
442.399	-3.356067461
442.758	-3.381267311
443.117	-3.406467162
443.476	-3.431667013
443.835	-3.456866863
444.194	-3.482066714
444.553	-3.507266565
444.912	-3.532466416
445.27	-3.557596072
445.629	-3.582795922
445.988	-3.607995773
446.346	-3.633125429
446.705	-3.65832528
447.063	-3.683454936
447.422	-3.705010176
447.78	-3.726505373
448.139	-3.748060612
448.497	-3.76955581
448.855	-3.791051007
449.214	-3.812606246
449.572	-3.834101443
449.93	-3.855596641
450.288	-3.877091838
450.646	-3.898587035
451.004	-3.920082232
451.362	-3.941577429
451.72	-3.963072626
452.078	-3.99034168
452.436	-4.017610734
452.794	-4.044879788
453.152	-4.072148841
453.509	-4.099341724
453.867	-4.126610778
454.225	-4.153879832
454.582	-4.181072715
454.94	-4.208341769
455.297	-4.235534652
455.655	-4.262803706
456.012	-4.289996589
456.37	-4.317265642
456.727	-4.350294983
457.084	-4.383324323
457.442	-4.416446183
457.799	-4.449475523
458.156	-4.482504863
458.513	-4.515534203
458.87	-4.548563544
459.227	-4.581592884
459.585	-4.614714744
459.941	-4.647651565
460.298	-4.680680905
460.655	-4.713710245
461.012	-4.746739586
461.369	-4.770350975
461.726	-4.793962365
462.082	-4.817507616
462.439	-4.841119006
462.796	-4.864730395
463.152	-4.888275647
463.509	-4.911887036
463.865	-4.935432287
464.222	-4.959043677
464.578	-4.982588928
464.935	-5.006200318
465.291	-5.029745569
465.647	-5.05329082
466.003	-5.076836072
466.36	-5.077832103
466.716	-5.078825344
467.072	-5.079818585
467.428	-5.080811826
467.784	-5.081805067
468.14	-5.082798308
468.496	-5.083791549
468.852	-5.08478479
469.208	-5.085778032
469.563	-5.086768483
469.919	-5.087761724
470.275	-5.088754965
470.631	-5.089748206
470.986	-5.090738657
471.342	-5.082660824
471.697	-5.074605682
472.053	-5.066527849
472.408	-5.058472707
472.764	-5.050394874
473.119	-5.042339732
473.474	-5.03428459
473.83	-5.026206757
474.185	-5.018151615
474.54	-5.010096473
474.895	-5.002041331
475.25	-4.993986189
475.605	-4.985931046
475.96	-4.977875904
476.315	-4.98601671
476.67	-4.994157515
477.025	-5.00229832
477.38	-5.010439126
477.735	-5.018579931
478.09	-5.026720737
478.444	-5.03483861
478.799	-5.042979416
479.154	-5.051120221
479.508	-5.059238095
479.863	-5.0673789
480.217	-5.075496774
480.572	-5.083637579
480.926	-5.091755453
481.281	-5.112722304
481.635	-5.133630093
481.989	-5.154537882
482.343	-5.175445672
482.698	-5.196412522
483.052	-5.217320312
483.406	-5.238228101
483.76	-5.25913589
484.114	-5.28004368
484.468	-5.300951469
484.822	-5.321859258
485.176	-5.342767048
485.53	-5.363674837
485.883	-5.384523565
486.237	-5.407603227
486.591	-5.43068289
486.944	-5.453697355
487.298	-5.476777018
487.652	-5.49985668
488.005	-5.522871146
488.359	-5.545950809
488.712	-5.568965274
489.065	-5.59197974
489.419	-5.615059402
489.772	-5.638073868
490.125	-5.661088334
490.479	-5.684167996
490.832	-5.707182462
491.185	-5.735873647
491.538	-5.764564833
491.891	-5.793256018
492.244	-5.821947204
492.597	-5.850638389
492.95	-5.879329574
493.303	-5.90802076
493.656	-5.936711945
494.008	-5.965321852
494.361	-5.994013038
494.714	-6.022704223
495.066	-6.05131413
495.419	-6.080005316
495.772	-6.108696501
496.124	-6.156849702
496.477	-6.205139702
496.829	-6.253292903
497.181	-6.301446103
497.534	-6.349736103
497.886	-6.397889304
498.238	-6.446042505
498.59	-6.494195705
498.943	-6.542485705
499.295	-6.590638906
499.647	-6.638792107
499.999	-6.686945308
500.351	-6.735098508
500.703	-6.783251709
501.055	-6.839309346
501.407	-6.895366983
501.758	-6.951265365
502.11	-7.007323001
502.462	-7.063380638
502.813	-7.11927902
503.165	-7.175336657
503.517	-7.231394294
503.868	-7.287292676
504.22	-7.343350312
504.571	-7.399248695
504.923	-7.455306331
505.274	-7.511204713
505.625	-7.567103095
505.976	-7.595658621
506.328	-7.6242955
506.679	-7.652851026
507.03	-7.681406551
507.381	-7.709962076
507.732	-7.738517601
508.083	-7.767073126
508.434	-7.795628651
508.785	-7.824184176
509.136	-7.852739701
509.487	-7.881295226
509.837	-7.909769397
510.188	-7.938324922
510.539	-7.966880447
510.89	-7.959933594
511.24	-7.953006533
511.591	-7.94605968
511.941	-7.939132619
512.292	-7.932185766
512.642	-7.925258705
512.992	-7.918331643
513.343	-7.911384791
513.693	-7.904457729
514.043	-7.897530668
514.393	-7.890603607
514.744	-7.883656754
515.094	-7.876729693
515.444	-7.869802631
515.794	-7.849166038
516.144	-7.828529445
516.494	-7.807892852
516.844	-7.787256259
517.193	-7.766678628
517.543	-7.746042035
517.893	-7.725405441
518.243	-7.704768848
518.592	-7.684191217
518.942	-7.663554624
519.291	-7.642976992
519.641	-7.622340399
519.99	-7.601762768
520.34	-7.581126175
520.689	-7.563528279
521.039	-7.54587996
521.388	-7.528282065
521.737	-7.510684169
522.086	-7.493086274
522.436	-7.475437954
522.785	-7.457840059
523.134	-7.440242163
523.483	-7.422644268
523.832	-7.405046372
524.181	-7.387448477
524.53	-7.369850581
524.878	-7.35230311
525.227	-7.334705214
525.576	-7.341803262
525.925	-7.348901311
526.273	-7.35597902
526.622	-7.363077069
526.97	-7.370154779
527.319	-7.377252827
527.667	-7.384330537
528.016	-7.391428585
528.364	-7.398506295
528.713	-7.405604343
529.061	-7.412682053
529.409	-7.419759763
529.757	-7.426837473
530.106	-7.433935521
530.454	-7.479527971
530.802	-7.525120421
531.15	-7.57071287
531.498	-7.61630532
531.846	-7.661897769
532.194	-7.707490219
532.541	-7.752951655
532.889	-7.798544105
533.237	-7.844136554
533.585	-7.889729004
533.932	-7.935190441
534.28	-7.98078289
534.627	-8.026244327
534.975	-8.071836777
535.322	-8.149540224
535.67	-8.2274676
536.017	-8.305171047
536.365	-8.383098424
536.712	-8.460801871
537.059	-8.538505318
537.406	-8.616208766
537.754	-8.694136142
538.101	-8.771839589
538.448	-8.849543037
538.795	-8.927246484
539.142	-9.004949931
539.489	-9.082653378
539.836	-9.160356825
540.182	-9.262471255
540.529	-9.364880814
540.876	-9.467290372
541.223	-9.56969993
541.569	-9.67181436
541.916	-9.774223918
542.262	-9.876338348
542.609	-9.978747907
542.955	-10.08086234
543.302	-10.18327189
543.648	-10.28538632
543.995	-10.38779588
544.341	-10.48991031
544.687	-10.59202474
545.033	-10.70090196
545.379	-10.80977919
545.726	-10.91897108
546.072	-11.0278483
546.418	-11.13672553
546.764	-11.24560275
547.109	-11.3541653
547.455	-11.46304252
547.801	-11.57191974
548.147	-11.68079696
548.493	-11.78967418
548.838	-11.89823673
549.184	-12.00711395
549.53	-12.11599118
549.875	-12.20290133
550.221	-12.2900634
550.566	-12.37697355
550.912	-12.46413562
551.257	-12.55104577
551.602	-12.63795593
551.948	-12.72511799
552.293	-12.81202815
552.638	-12.8989383
552.983	-12.98584845
553.328	-13.07275861
553.673	-13.15966876
554.018	-13.24657892
554.363	-13.33348907
554.708	-13.38907638
555.053	-13.44466369
555.398	-13.50025101
555.743	-13.55583832
556.087	-13.61126451
556.432	-13.66685182
556.777	-13.72243914
557.121	-13.77786533
557.466	-13.83345264
557.81	-13.88887883
558.155	-13.94446614
558.499	-13.99989233
558.843	-14.05531853
559.188	-14.11090584
559.532	-14.14186303
559.876	-14.17282022
560.22	-14.20377741
560.564	-14.2347346
560.908	-14.26569179
561.252	-14.29664898
561.596	-14.32760617
561.94	-14.35856336
562.284	-14.38952055
562.628	-14.42047774
562.972	-14.45143494
563.316	-14.48239213
563.659	-14.51325932
564.003	-14.54421652
564.347	-14.56833093
564.69	-14.59237525
565.034	-14.61648966
565.377	-14.64053398
565.721	-14.6646484
566.064	-14.68869271
566.407	-14.71273703
566.751	-14.73685145
567.094	-14.76089576
567.437	-14.78494008
567.78	-14.80898439
568.123	-14.83302871
568.466	-14.85707303
568.809	-14.88111734
569.152	-14.88776026
569.495	-14.89440319
569.838	-14.90104611
570.181	-14.90768903
570.524	-14.91433195
570.866	-14.92095551
571.209	-14.92759843
571.552	-14.93424135
571.894	-14.94086491
572.237	-14.94750783
572.579	-14.95413138
572.922	-14.96077431
573.264	-14.96739786
573.606	-14.97402141
573.949	-14.96391326
574.291	-14.95383458
574.633	-14.9437559
574.975	-14.93367722
575.317	-14.92359854
575.659	-14.91351985
576.001	-14.90344117
576.343	-14.89336249
576.685	-14.88328381
577.027	-14.87320513
577.369	-14.86312645
577.711	-14.85304776
578.053	-14.84296908
578.394	-14.83291987
578.736	-14.82909009
579.078	-14.82526031
579.419	-14.82144172
579.761	-14.81761194
580.102	-14.81379336
580.443	-14.80997477
580.785	-14.80614499
581.126	-14.80232641
581.467	-14.79850782
581.809	-14.79467804
582.15	-14.79085946
582.491	-14.78704088
582.832	-14.78322229
583.173	-14.77940371
583.514	-14.78504489
583.855	-14.79068607
584.196	-14.79632725
584.537	-14.80196844
584.877	-14.80759307
585.218	-14.81323426
585.559	-14.81887544
585.899	-14.82450008
586.24	-14.83014126
586.581	-14.83578244
586.921	-14.84140708
587.262	-14.84704826
587.602	-14.8526729
587.942	-14.85829754
588.283	-14.85187094
588.623	-14.84546318
588.963	-14.83905543
589.303	-14.83264767
589.644	-14.82622107
589.984	-14.81981332
590.324	-14.81340556
590.664	-14.80699781
591.004	-14.80059005
591.343	-14.79420114
591.683	-14.78779339
592.023	-14.78138563
592.363	-14.77497788
592.703	-14.76857012
593.042	-14.75651461
593.382	-14.74442352
593.721	-14.732368
594.061	-14.72027692
594.4	-14.7082214
594.74	-14.69613032
595.079	-14.6840748
595.418	-14.67201928
595.758	-14.6599282
596.097	-14.64787268
596.436	-14.63581716
596.775	-14.62376164
597.114	-14.61170613
597.453	-14.59965061
597.792	-14.61034023
598.131	-14.62102986
598.47	-14.63171948
598.809	-14.64240911
599.148	-14.65309873
599.487	-14.66378836
599.825	-14.67444645
600.164	-14.68513607
600.503	-14.6958257
600.841	-14.70648379
601.18	-14.71717342
601.518	-14.72783151
601.856	-14.7384896
602.195	-14.74917923
602.533	-14.78626353
602.871	-14.82334783
603.21	-14.86054184
603.548	-14.89762614
603.886	-14.93471044
604.224	-14.97179474
604.562	-15.00887904
604.9	-15.04596335
605.238	-15.08304765
605.576	-15.12013195
605.914	-15.15721625
606.252	-15.19430055
606.589	-15.23127513
606.927	-15.26835943
607.265	-15.31119603
607.602	-15.3539059
607.94	-15.3967425
608.277	-15.43945237
608.615	-15.48228897
608.952	-15.52499884
609.289	-15.5677087
609.627	-15.61054531
609.964	-15.65325517
610.301	-15.69596504
610.638	-15.73867491
610.976	-15.78151151
611.313	-15.82422138
611.65	-15.86693124
611.987	-15.90358239
612.324	-15.94023353
612.66	-15.97677592
612.997	-16.01342706
613.334	-16.0500782
613.671	-16.08672935
614.007	-16.12327173
614.344	-16.15992288
614.681	-16.19657402
615.017	-16.23311641
615.354	-16.26976755
615.69	-16.30630994
616.027	-16.34296108
616.363	-16.37950347
616.699	-16.41496781
617.035	-16.45043215
617.372	-16.48600204
617.708	-16.52146639
618.044	-16.55693073
618.38	-16.59239507
618.716	-16.62785941
619.052	-16.66332376
619.388	-16.6987881
619.724	-16.73425244
620.06	-16.76971678
620.395	-16.80507558
620.731	-16.84053992
621.067	-16.87600426
621.402	-16.91663649
621.738	-16.95739
622.073	-16.99802222
622.409	-17.03877574
622.744	-17.07940796
623.08	-17.12016148
623.415	-17.1607937
623.75	-17.20142593
624.086	-17.24217944
624.421	-17.28281166
624.756	-17.32344389
625.091	-17.36407611
625.426	-17.40470834
625.761	-17.44534056
626.096	-17.47640053
626.431	-17.5074605
626.766	-17.53852047
627.1	-17.56948772
627.435	-17.60054769
627.77	-17.63160766
628.105	-17.66266762
628.439	-17.69363488
628.774	-17.72469485
629.108	-17.7556621
629.443	-17.78672207
629.777	-17.81768932
630.111	-17.84865657
630.446	-17.87971654
630.78	-17.89308685
631.114	-17.90645715
631.448	-17.91982745
631.783	-17.93323779
632.117	-17.9466081
632.451	-17.9599784
632.785	-17.9733487
633.118	-17.98667898
633.452	-18.00004928
633.786	-18.01341959
634.12	-18.02678989
634.454	-18.0401602
634.787	-18.05349047
635.121	-18.06686078
635.455	-18.07422905
635.788	-18.08157527
636.122	-18.08894354
636.455	-18.09628975
636.788	-18.10363597
637.122	-18.11100424
637.455	-18.11835046
637.788	-18.12569667
638.121	-18.13304288
638.454	-18.1403891
638.788	-18.14775737
639.121	-18.15510359
639.454	-18.1624498
639.787	-18.16979601
640.119	-18.18104375
640.452	-18.19232537
640.785	-18.20360699
641.118	-18.21488861
641.45	-18.22613635
641.783	-18.23741797
642.116	-18.24869959
642.448	-18.25994733
642.781	-18.27122895
643.113	-18.28247669
643.446	-18.29375831
643.778	-18.30500605
644.11	-18.31625379
644.442	-18.32750153
644.775	-18.33878315
645.107	-18.35599421
645.439	-18.37320528
645.771	-18.39041635
646.103	-18.40762742
646.435	-18.42483848
646.767	-18.44204955
647.099	-18.45926062
647.431	-18.47647168
647.762	-18.49363091
648.094	-18.51084198
648.426	-18.52805304
648.757	-18.54521227
649.089	-18.56242334
649.42	-18.57958256
649.752	-18.59679363
650.083	-18.6149146
650.415	-18.63309031
650.746	-18.65121128
651.077	-18.66933225
651.408	-18.68745322
651.739	-18.70557418
652.071	-18.7237499
652.402	-18.74187086
652.733	-18.75999183
653.064	-18.7781128
653.395	-18.79623377
653.725	-18.81429999
654.056	-18.83242096
654.387	-18.85054192
654.718	-18.86866289
655.048	-18.885914
655.379	-18.90321738
655.71	-18.92052076
656.04	-18.93777186
656.371	-18.95507524
656.701	-18.97232635
657.031	-18.98957745
657.362	-19.00688083
657.692	-19.02413194
658.022	-19.04138304
658.352	-19.05863415
658.682	-19.07588525
659.012	-19.09313636
659.342	-19.11038746
659.672	-19.12763857
660.002	-19.14046281
660.332	-19.15328705
660.662	-19.16611129
660.992	-19.17893553
661.322	-19.19175977
661.651	-19.20454515
661.981	-19.21736939
662.31	-19.23015477
662.64	-19.24297901
662.969	-19.25576439
663.299	-19.26858863
663.628	-19.28137401
663.958	-19.29419825
664.287	-19.30698363
664.616	-19.31976901
664.945	-19.32487647
665.274	-19.32998394
665.603	-19.3350914
665.932	-19.34019887
666.261	-19.34530633
666.59	-19.3504138
666.919	-19.35552126
667.248	-19.36062873
667.577	-19.36573619
667.905	-19.37082813
668.234	-19.3759356
668.563	-19.38104306
668.891	-19.386135
669.22	-19.39124247
669.548	-19.39633441
669.877	-19.38805226
670.205	-19.37979528
670.533	-19.3715383
670.862	-19.36325615
671.19	-19.35499917
671.518	-19.34674219
671.846	-19.33848521
672.174	-19.33022823
672.502	-19.32197125
672.83	-19.31371427
673.158	-19.3054573
673.486	-19.29720032
673.814	-19.28894334
674.142	-19.28068636
674.469	-19.27245455
674.797	-19.2521527
675.125	-19.23185085
675.452	-19.21161089
675.78	-19.19130904
676.107	-19.17106908
676.435	-19.15076723
676.762	-19.13052727
677.089	-19.11028731
677.417	-19.08998546
677.744	-19.0697455
678.071	-19.04950555
678.398	-19.02926559
678.725	-19.00902563
679.052	-18.98878568
679.379	-18.96854572
679.706	-18.94470585
680.033	-18.92086597
680.36	-18.8970261
680.686	-18.87325913
681.013	-18.84941926
681.34	-18.82557939
681.666	-18.80181242
681.993	-18.77797255
682.319	-18.75420558
682.646	-18.73036571
682.972	-18.70659874
683.299	-18.68275887
683.625	-18.6589919
683.951	-18.63522493
684.277	-18.61145796
684.604	-18.62936166
684.93	-18.6472106
685.256	-18.66505954
685.582	-18.68290849
685.908	-18.70075743
686.234	-18.71860638
686.559	-18.73640057
686.885	-18.75424951
687.211	-18.77209846
687.537	-18.7899474
687.862	-18.80774159
688.188	-18.82559053
688.513	-18.84338473
688.839	-18.86123367
689.164	-18.87902786
689.49	-18.95031071
689.815	-19.0213749
690.14	-19.09243908
690.466	-19.16372193
690.791	-19.23478612
691.116	-19.3058503
691.441	-19.37691449
691.766	-19.44797868
692.091	-19.51904286
692.416	-19.59010705
692.741	-19.66117124
693.066	-19.73223542
693.39	-19.80308095
693.715	-19.87414514
694.04	-19.94520932
694.364	-20.04737604
694.689	-20.14985809
695.014	-20.25234013
695.338	-20.35450685
695.662	-20.45667357
695.987	-20.55915562
696.311	-20.66132233
696.635	-20.76348905
696.96	-20.8659711
697.284	-20.96813781
697.608	-21.07030453
697.932	-21.17247125
698.256	-21.27463796
698.58	-21.37680468
698.904	-21.4789714
699.228	-21.59705927
699.552	-21.71514714
699.875	-21.83287054
700.199	-21.95095841
700.523	-22.06904627
700.846	-22.18676968
701.17	-22.30485754
701.493	-22.42258094
701.817	-22.54066881
702.14	-22.65839221
702.463	-22.77611561
702.787	-22.89420348
703.11	-23.01192688
703.433	-23.12965028
703.756	-23.24737368
704.079	-23.36694578
704.402	-23.48651788
704.725	-23.60608998
705.048	-23.72566208
705.371	-23.84523418
705.694	-23.96480628
706.017	-24.08437838
706.34	-24.20395047
706.662	-24.32315238
706.985	-24.44272448
707.308	-24.56229658
707.63	-24.68149849
707.953	-24.80107058
708.275	-24.92027249
708.597	-25.0394744
708.92	-25.14144355
709.242	-25.24309702
709.564	-25.34475048
709.886	-25.44640394
710.208	-25.5480574
710.53	-25.64971087
710.852	-25.75136433
711.174	-25.85301779
711.496	-25.95467125
711.818	-26.05632472
712.14	-26.15797818
712.462	-26.25963164
712.783	-26.36096941
713.105	-26.46262287
713.427	-26.56427634
713.748	-26.70571051
714.07	-26.84758529
714.391	-26.98901946
714.713	-27.13089424
715.034	-27.27232841
715.355	-27.41376258
715.676	-27.55519675
715.998	-27.69707153
716.319	-27.8385057
716.64	-27.97993988
716.961	-28.12137405
717.282	-28.26280822
717.603	-28.40424239
717.924	-28.54567657
718.244	-28.68667014
718.565	-28.95950676
718.886	-29.23234338
719.207	-29.50518
719.527	-29.77716667
719.848	-30.05000329
720.168	-30.32198996
720.489	-30.59482658
720.809	-30.86681325
721.129	-31.13879991
721.45	-31.41163653
721.77	-31.6836232
722.09	-31.95560986
722.41	-32.22759653
722.73	-32.49958319
723.05	-32.77156986
723.37	-33.05056211
723.69	-33.32955437
724.01	-33.60854662
724.33	-33.88753888
724.65	-34.16653114
724.97	-34.44552339
725.289	-34.7236438
725.609	-35.00263605
725.928	-35.28075646
726.248	-35.55974871
726.567	-35.83786912
726.887	-36.11686137
727.206	-36.39498178
727.525	-36.67310218
727.845	-36.95209444
728.164	-37.28919698
728.483	-37.62629953
728.802	-37.96340208
729.121	-38.30050463
729.44	-38.63760717
729.759	-38.97470972
730.078	-39.31181227
730.397	-39.64891482
730.716	-39.98601737
731.034	-40.32206317
731.353	-40.65916571
731.672	-40.99626826
731.99	-41.33231406
732.309	-41.66941661
732.627	-42.00546241
732.946	-42.34179119
733.264	-42.67706565
733.582	-43.01234011
733.901	-43.34866889
734.219	-43.68394335
734.537	-44.0192178
734.855	-44.35449226
735.173	-44.68976672
735.491	-45.02504118
735.809	-45.36031564
736.127	-45.6955901
736.445	-46.03086456
736.763	-46.36613902
737.08	-46.70035915
737.398	-47.03563361
737.716	-47.37887723
738.033	-47.72104146
738.351	-48.06428507
738.668	-48.4064493
738.986	-48.74969292
739.303	-49.09185715
739.62	-49.43402138
739.938	-49.777265
740.255	-50.11942923
740.572	-50.46159346
740.889	-50.80375769
741.206	-51.14592193
741.523	-51.48808616
741.84	-51.83025039
742.157	-52.17241462
742.474	-52.52717324
742.791	-52.88193187
743.107	-53.23557137
743.424	-53.59032999
743.741	-53.94508862
744.057	-54.29872812
744.374	-54.65348674
744.69	-55.00712625
745.007	-55.36188487
745.323	-55.71552438
745.639	-56.06916389
745.956	-56.42392251
746.272	-56.77756202
746.588	-57.13120153
746.904	-57.48484104
747.22	-57.84936593
747.536	-58.21389083
747.852	-58.57841572
748.168	-58.94294062
748.484	-59.30746551
748.8	-59.67199041
749.115	-60.03536174
749.431	-60.39988664
749.747	-60.76441154
