# Supplementary material for: Ecological drivers of ultraviolet colour evolution in snakes
Source: Nat Commun. 2024 Jun 18;15:5213. doi: 10.1038/s41467-024-49506-4 (PMC11189474; doi:10.1038/s41467-024-49506-4)
Supplement: Supplementary file 8 — Source Data [file 41467_2024_49506_MOESM8_ESM.zip › source_data_files/source_data_FigS3/RAB3269_chinwhite_Reflection_14-14-20-003.txt_smoothed.csv]

wavelength	value
250.201	8.128851235
250.581	8.119707356
250.96	8.110587539
251.34	8.10144366
251.719	8.092323844
252.099	8.083179965
252.478	8.074060149
252.858	8.06491627
253.237	8.055796454
253.616	8.046676637
253.996	8.037532758
254.375	8.028412942
254.754	8.019293126
255.133	8.01017331
255.513	8.0014009
255.892	7.992651575
256.271	7.98390225
256.65	7.975152925
257.029	7.9664036
257.408	7.957654275
257.787	7.948904951
258.166	7.940155626
258.544	7.931429386
258.923	7.922680061
259.302	7.913930737
259.681	7.905181412
260.06	7.896432087
260.438	7.887918854
260.817	7.879383099
261.195	7.870869867
261.574	7.862334112
261.953	7.853798357
262.331	7.845285125
262.71	7.83674937
263.088	7.828236137
263.466	7.819722904
263.845	7.81118715
264.223	7.802673917
264.601	7.794160684
264.98	7.785624929
265.358	7.777380267
265.736	7.769135605
266.114	7.760890943
266.492	7.752646281
266.87	7.744401619
267.248	7.736156957
267.626	7.727912295
268.004	7.719667633
268.382	7.711422971
268.76	7.703178309
269.138	7.694933647
269.515	7.686710796
269.893	7.678466134
270.271	7.670700531
270.649	7.662934927
271.026	7.655189868
271.404	7.647424265
271.781	7.639679206
272.159	7.631913603
272.536	7.624168544
272.914	7.616402941
273.291	7.608657881
273.669	7.600892278
274.046	7.593147219
274.423	7.58540216
274.801	7.577636557
275.178	7.573333608
275.555	7.56903066
275.932	7.564727711
276.309	7.560424762
276.686	7.556121814
277.063	7.551818865
277.44	7.547515916
277.817	7.543212968
278.194	7.538910019
278.571	7.53460707
278.948	7.530304122
279.325	7.526001173
279.702	7.521698224
280.078	7.522974286
280.455	7.524253742
280.832	7.525533197
281.208	7.526809259
281.585	7.528088715
281.962	7.52936817
282.338	7.530644232
282.715	7.531923688
283.091	7.53319975
283.467	7.534475811
283.844	7.535755267
284.22	7.537031329
284.596	7.538307391
284.973	7.544605629
285.349	7.55088716
285.725	7.557168692
286.101	7.563450224
286.477	7.569731755
286.853	7.576013287
287.229	7.582294819
287.605	7.588576351
287.981	7.594857882
288.357	7.601139414
288.733	7.607420946
289.109	7.613702477
289.485	7.619984009
289.86	7.62821696
290.236	7.636471865
290.612	7.644726769
290.988	7.652981674
291.363	7.661214625
291.739	7.66946953
292.114	7.67770248
292.49	7.685957385
292.865	7.694190336
293.241	7.70244524
293.616	7.710678191
293.991	7.718911141
294.367	7.727166046
294.742	7.735534021
295.117	7.743901996
295.492	7.75226997
295.868	7.76066026
296.243	7.769028234
296.618	7.777396209
296.993	7.785764184
297.368	7.794132158
297.743	7.802500133
298.118	7.810868108
298.493	7.819236082
298.867	7.827581742
299.242	7.835949717
299.617	7.847295868
299.992	7.85864202
300.366	7.869957915
300.741	7.881304066
301.116	7.892650217
301.49	7.903966112
301.865	7.915312263
302.239	7.926628158
302.614	7.93797431
302.988	7.949290205
303.363	7.960636356
303.737	7.971952251
304.111	7.983268146
304.486	8.004915425
304.86	8.026504977
305.234	8.04809453
305.608	8.069684083
305.982	8.091273636
306.356	8.112863189
306.73	8.134452741
307.104	8.156042294
307.478	8.177631847
307.852	8.1992214
308.226	8.220810953
308.6	8.242400505
308.974	8.263990058
309.348	8.316472112
309.721	8.368813839
310.095	8.421295893
310.469	8.473777947
310.842	8.526119674
311.216	8.578601728
311.59	8.631083782
311.963	8.683425509
312.337	8.735907563
312.71	8.78824929
313.083	8.840591017
313.457	8.893073071
313.83	8.945414798
314.203	9.044563376
314.577	9.143977767
314.95	9.243126344
315.323	9.342274921
315.696	9.441423499
316.069	9.540572076
316.442	9.639720653
316.815	9.73886923
317.188	9.838017808
317.561	9.937166385
317.934	10.03631496
318.307	10.13546354
318.68	10.23461212
319.052	10.373238
319.425	10.51223653
319.798	10.65123506
320.171	10.79023359
320.543	10.92885947
320.916	11.067858
321.288	11.20648388
321.661	11.34548241
322.033	11.48410828
322.406	11.62310681
322.778	11.76173269
323.15	11.90035857
323.523	12.0393571
323.895	12.21064826
324.267	12.38193942
324.639	12.55323058
325.012	12.7249822
325.384	12.89627335
325.756	13.06756451
326.128	13.23885567
326.5	13.41014683
326.872	13.58143798
327.244	13.75272914
327.616	13.9240203
327.987	14.094851
328.359	14.26614216
328.731	14.46810313
329.103	14.67006411
329.474	14.87148219
329.846	15.07344317
330.218	15.27540414
330.589	15.47682222
330.961	15.6787832
331.332	15.88020127
331.704	16.08216225
332.075	16.28358032
332.447	16.4855413
332.818	16.68695937
333.189	16.88837745
333.56	17.11536682
333.932	17.34296803
334.303	17.5699574
334.674	17.79694677
335.045	18.02393615
335.416	18.25092552
335.787	18.47791489
336.158	18.70490427
336.529	18.93189364
336.9	19.15888301
337.271	19.38587239
337.642	19.61286176
338.012	19.8392393
338.383	20.07533222
338.754	20.31142515
339.125	20.54751807
339.495	20.78297463
339.866	21.01906755
340.236	21.2545241
340.607	21.49061703
340.977	21.72607358
341.348	21.9621665
341.718	22.19762306
342.089	22.43371598
342.459	22.66917254
342.829	22.90462909
343.199	23.12407086
343.57	23.34410572
343.94	23.5635475
344.31	23.78298927
344.68	24.00243105
345.05	24.22187282
345.42	24.4413146
345.79	24.66075637
346.16	24.88019815
346.53	25.09963992
346.9	25.3190817
347.269	25.53793038
347.639	25.75737216
348.009	25.95037368
348.379	26.1433752
348.748	26.3358551
349.118	26.52885662
349.487	26.72133651
349.857	26.91433803
350.226	27.10681793
350.596	27.29981945
350.965	27.49229934
351.335	27.68530086
351.704	27.87778076
352.073	28.07026065
352.442	28.26274055
352.812	28.43359429
353.181	28.60398626
353.55	28.77437823
353.919	28.9447702
354.288	29.11516217
354.657	29.28555414
355.026	29.45594612
355.395	29.62633809
355.764	29.79673006
356.133	29.96712203
356.501	30.13705223
356.87	30.30744421
357.239	30.47783618
357.608	30.6326334
357.976	30.78701113
358.345	30.94180835
358.713	31.09618607
359.082	31.2509833
359.45	31.40536102
359.819	31.56015825
360.187	31.71453597
360.556	31.86933319
360.924	32.02371092
361.292	32.17808864
361.661	32.33288586
362.029	32.48726359
362.397	32.63001103
362.765	32.77275847
363.133	32.91550591
363.501	33.05825335
363.869	33.2010008
364.237	33.34374824
364.605	33.48649568
364.973	33.62924312
365.341	33.77199056
365.709	33.91473801
366.076	34.05709755
366.444	34.19984499
366.812	34.34259243
367.179	34.47176644
367.547	34.60129243
367.915	34.73081842
368.282	34.85999243
368.65	34.98951842
369.017	35.11869243
369.384	35.24786644
369.752	35.37739243
370.119	35.50656644
370.486	35.63574046
370.854	35.76526644
371.221	35.89444046
371.588	36.02361447
371.955	36.14019128
372.322	36.2567681
372.689	36.37334491
373.056	36.48992172
373.423	36.60649853
373.79	36.72307535
374.157	36.83965216
374.524	36.95622897
374.891	37.07280578
375.257	37.18906495
375.624	37.30564176
375.991	37.42221857
376.357	37.53847774
376.724	37.63706627
377.091	37.73565481
377.457	37.83397472
377.824	37.93256326
378.19	38.03088316
378.556	38.12920307
378.923	38.22779161
379.289	38.32611151
379.655	38.42443142
380.022	38.52301995
380.388	38.62133986
380.754	38.71965976
381.12	38.81797967
381.486	38.88873396
381.852	38.95948825
382.218	39.03024254
382.584	39.10099683
382.95	39.17175112
383.316	39.2425054
383.682	39.31325969
384.047	39.38382066
384.413	39.45457495
384.779	39.52532924
385.145	39.59608353
385.51	39.6666445
385.876	39.73739879
386.241	39.77519391
386.607	39.81309258
386.972	39.8508877
387.338	39.88878637
387.703	39.92658149
388.068	39.96437661
388.434	40.00227528
388.799	40.0400704
389.164	40.07786552
389.529	40.11566064
389.894	40.15345576
390.26	40.19135443
390.625	40.22914955
390.99	40.24124359
391.355	40.25333762
391.72	40.26543166
392.084	40.27749257
392.449	40.2895866
392.814	40.30168064
393.179	40.31377468
393.544	40.32586872
393.908	40.33792962
394.273	40.35002366
394.637	40.36208456
395.002	40.3741786
395.366	40.3862395
395.731	40.38012494
396.095	40.37402712
396.46	40.36791255
396.824	40.36181473
397.188	40.35571692
397.553	40.34960235
397.917	40.34350453
398.281	40.33740671
398.645	40.3313089
399.009	40.32521108
399.373	40.31911326
399.737	40.31301545
400.101	40.30691763
400.465	40.29014736
400.829	40.27337709
401.193	40.25660682
401.557	40.23983654
401.921	40.22306627
402.284	40.20634207
402.648	40.1895718
403.012	40.17280153
403.375	40.15607733
403.739	40.13930706
404.102	40.12258286
404.466	40.10581259
404.829	40.08908839
405.193	40.07414854
405.556	40.05924974
405.92	40.0443099
406.283	40.02941109
406.646	40.01451229
407.009	39.99961349
407.372	39.98471469
407.735	39.96981588
408.099	39.95487604
408.462	39.93997724
408.825	39.92507843
409.187	39.91022067
409.55	39.89532187
409.913	39.89234397
410.276	39.88936607
410.639	39.88638817
411.002	39.88341027
411.364	39.88044058
411.727	39.87746267
412.09	39.87448477
412.452	39.87151508
412.815	39.86853718
413.177	39.86556748
413.54	39.86258958
413.902	39.85961988
414.264	39.85665019
414.627	39.87887533
414.989	39.90103925
415.351	39.92320316
415.713	39.94536708
416.076	39.96759222
416.438	39.98975614
416.8	40.01192005
417.162	40.03408397
417.524	40.05624789
417.886	40.0784118
418.248	40.10057572
418.609	40.12267841
418.971	40.14484232
419.333	40.20781302
419.695	40.27078371
420.056	40.33358046
420.418	40.39655115
420.78	40.45952185
421.141	40.52231859
421.503	40.58528929
421.864	40.64808603
422.226	40.71105673
422.587	40.77385347
422.949	40.83682417
423.31	40.89962091
423.671	40.96241765
424.032	41.06389852
424.394	41.1656605
424.755	41.26714137
425.116	41.36862223
425.477	41.4701031
425.838	41.57158397
426.199	41.67306484
426.56	41.7745457
426.921	41.87602657
427.282	41.97750744
427.642	42.07870719
428.003	42.18018806
428.364	42.28166893
428.725	42.41273185
429.085	42.54343171
429.446	42.67449463
429.806	42.80519449
430.167	42.93625741
430.527	43.06695727
430.888	43.19802019
431.248	43.32872005
431.608	43.45941992
431.969	43.59048283
432.329	43.7211827
432.689	43.85188256
433.049	43.98258242
433.41	44.1350631
433.77	44.28712139
434.13	44.43917968
434.49	44.59123797
434.85	44.74329627
435.21	44.89535456
435.57	45.04741285
435.929	45.19904876
436.289	45.35110705
436.649	45.50316534
437.009	45.65522363
437.368	45.80685954
437.728	45.95891783
438.088	46.12200695
438.447	46.28464305
438.807	46.44773217
439.166	46.61036827
439.525	46.77300437
439.885	46.93609349
440.244	47.09872958
440.603	47.26136568
440.963	47.4244548
441.322	47.5870909
441.681	47.74972699
442.04	47.91236309
442.399	48.07499919
442.758	48.24228465
443.117	48.40957012
443.476	48.57685559
443.835	48.74414106
444.194	48.91142653
444.553	49.078712
444.912	49.24599747
445.27	49.41281696
445.629	49.58010243
445.988	49.74738789
446.346	49.91420739
446.705	50.08149286
447.063	50.24831235
447.422	50.41180783
447.78	50.5748479
448.139	50.73834338
448.497	50.90138344
448.855	51.06442351
449.214	51.22791899
449.572	51.39095906
449.93	51.55399912
450.288	51.71703919
450.646	51.88007925
451.004	52.04311931
451.362	52.20615938
451.72	52.36919944
452.078	52.51058622
452.436	52.651973
452.794	52.79335978
453.152	52.93474656
453.509	53.07573841
453.867	53.21712519
454.225	53.35851197
454.582	53.49950381
454.94	53.64089059
455.297	53.78188244
455.655	53.92326922
456.012	54.06426106
456.37	54.20564784
456.727	54.31830589
457.084	54.43096394
457.442	54.54393756
457.799	54.65659561
458.156	54.76925366
458.513	54.88191171
458.87	54.99456976
459.227	55.10722781
459.585	55.22020143
459.941	55.33254391
460.298	55.44520196
460.655	55.55786001
461.012	55.67051806
461.369	55.76257164
461.726	55.85462522
462.082	55.94642094
462.439	56.03847452
462.796	56.1305281
463.152	56.22232383
463.509	56.31437741
463.865	56.40617314
464.222	56.49822671
464.578	56.59002244
464.935	56.68207602
465.291	56.77387175
465.647	56.86566747
466.003	56.9574632
466.36	57.03886326
466.716	57.1200353
467.072	57.20120735
467.428	57.2823794
467.784	57.36355144
468.14	57.44472349
468.496	57.52589554
468.852	57.60706758
469.208	57.68823963
469.563	57.76918367
469.919	57.85035571
470.275	57.93152776
470.631	58.01269981
470.986	58.09364384
471.342	58.16271963
471.697	58.23160139
472.053	58.30067718
472.408	58.36955894
472.764	58.43863473
473.119	58.50751649
473.474	58.57639824
473.83	58.64547403
474.185	58.71435579
474.54	58.78323755
474.895	58.85211931
475.25	58.92100107
475.605	58.98988282
475.96	59.05876458
476.315	59.10267885
476.67	59.14659313
477.025	59.1905074
477.38	59.23442167
477.735	59.27833594
478.09	59.32225022
478.444	59.36604079
478.799	59.40995506
479.154	59.45386933
479.508	59.4976599
479.863	59.54157417
480.217	59.58536474
480.572	59.62927902
480.926	59.67306959
481.281	59.69887014
481.635	59.72459801
481.989	59.75032589
482.343	59.77605376
482.698	59.80185431
483.052	59.82758218
483.406	59.85331006
483.76	59.87903793
484.114	59.9047658
484.468	59.93049368
484.822	59.95622155
485.176	59.98194942
485.53	60.0076773
485.883	60.03333249
486.237	60.05378252
486.591	60.07423255
486.944	60.0946248
487.298	60.11507483
487.652	60.13552485
488.005	60.15591711
488.359	60.17636714
488.712	60.1967594
489.065	60.21715165
489.419	60.23760168
489.772	60.25799394
490.125	60.27838619
490.479	60.29883622
490.832	60.31922848
491.185	60.33818352
491.538	60.35713856
491.891	60.3760936
492.244	60.39504864
492.597	60.41400368
492.95	60.43295873
493.303	60.45191377
493.656	60.47086881
494.008	60.48977015
494.361	60.50872519
494.714	60.52768024
495.066	60.54658158
495.419	60.56553662
495.772	60.58449166
496.124	60.58854424
496.477	60.59260834
496.829	60.59666092
497.181	60.6007135
497.534	60.6047776
497.886	60.60883018
498.238	60.61288276
498.59	60.61693534
498.943	60.62099944
499.295	60.62505202
499.647	60.6291046
499.999	60.63315718
500.351	60.63720976
500.703	60.64126234
501.055	60.62964159
501.407	60.61802084
501.758	60.6064331
502.11	60.59481234
502.462	60.58319159
502.813	60.57160385
503.165	60.5599831
503.517	60.54836235
503.868	60.53677461
504.22	60.52515385
504.571	60.51356611
504.923	60.50194536
505.274	60.49035762
505.625	60.47876988
505.976	60.471502
506.328	60.46421341
506.679	60.45694553
507.03	60.44967764
507.381	60.44240976
507.732	60.43514188
508.083	60.427874
508.434	60.42060611
508.785	60.41333823
509.136	60.40607035
509.487	60.39880246
509.837	60.39155529
510.188	60.38428741
510.539	60.37701952
510.89	60.38294678
511.24	60.38885715
511.591	60.3947844
511.941	60.40069477
512.292	60.40662202
512.642	60.41253239
512.992	60.41844276
513.343	60.42437002
513.693	60.43028039
514.043	60.43619075
514.393	60.44210112
514.744	60.44802838
515.094	60.45393875
515.444	60.45984911
515.794	60.46433963
516.144	60.46883015
516.494	60.47332066
516.844	60.47781118
517.193	60.48228886
517.543	60.48677938
517.893	60.4912699
518.243	60.49576041
518.592	60.5002381
518.942	60.50472861
519.291	60.5092063
519.641	60.51369681
519.99	60.5181745
520.34	60.52266502
520.689	60.51534728
521.039	60.50800858
521.388	60.50069084
521.737	60.49337311
522.086	60.48605537
522.436	60.47871667
522.785	60.47139893
523.134	60.4640812
523.483	60.45676346
523.832	60.44944573
524.181	60.44212799
524.53	60.43481026
524.878	60.42751349
525.227	60.42019575
525.576	60.38868026
525.925	60.35716477
526.273	60.32573958
526.622	60.29422409
526.97	60.2627989
527.319	60.23128341
527.667	60.19985822
528.016	60.16834273
528.364	60.13691754
528.713	60.10540204
529.061	60.07397686
529.409	60.04255167
529.757	60.01112648
530.106	59.97961098
530.454	59.91686989
530.802	59.8541288
531.15	59.7913877
531.498	59.72864661
531.846	59.66590552
532.194	59.60316442
532.541	59.54060362
532.889	59.47786253
533.237	59.41512143
533.585	59.35238034
533.932	59.28981954
534.28	59.22707845
534.627	59.16451764
534.975	59.10177655
535.322	59.02034638
535.67	58.93868153
536.017	58.85725136
536.365	58.77558652
536.712	58.69415634
537.059	58.61272617
537.406	58.531296
537.754	58.44963116
538.101	58.36820098
538.448	58.28677081
538.795	58.20534063
539.142	58.12391046
539.489	58.04248029
539.836	57.96105011
540.182	57.86372337
540.529	57.76611534
540.876	57.66850731
541.223	57.57089928
541.569	57.47357254
541.916	57.3759645
542.262	57.27863776
542.609	57.18102973
542.955	57.08370299
543.302	56.98609496
543.648	56.88876822
543.995	56.79116019
544.341	56.69383344
544.687	56.5965067
545.033	56.49061787
545.379	56.38472904
545.726	56.27853416
546.072	56.17264533
546.418	56.0667565
546.764	55.96086766
547.109	55.85528486
547.455	55.74939603
547.801	55.64350719
548.147	55.53761836
548.493	55.43172953
548.838	55.32614673
549.184	55.22025789
549.53	55.11436906
549.875	55.02867125
550.221	54.94272505
550.566	54.85702724
550.912	54.77108103
551.257	54.68538323
551.602	54.59968542
551.948	54.51373921
552.293	54.42804141
552.638	54.3423436
552.983	54.25664579
553.328	54.17094798
553.673	54.08525018
554.018	53.99955237
554.363	53.91385456
554.708	53.85676931
555.053	53.79968405
555.398	53.74259879
555.743	53.68551353
556.087	53.62859374
556.432	53.57150848
556.777	53.51442322
557.121	53.45750343
557.466	53.40041817
557.81	53.34349837
558.155	53.28641312
558.499	53.22949332
558.843	53.17257353
559.188	53.11548827
559.532	53.08267943
559.876	53.0498706
560.22	53.01706176
560.564	52.98425292
560.908	52.95144409
561.252	52.91863525
561.596	52.88582641
561.94	52.85301757
562.284	52.82020874
562.628	52.7873999
562.972	52.75459106
563.316	52.72178223
563.659	52.68906876
564.003	52.65625993
564.347	52.6364704
564.69	52.61673841
565.034	52.59694889
565.377	52.5772169
565.721	52.55742738
566.064	52.53769538
566.407	52.51796339
566.751	52.49817387
567.094	52.47844188
567.437	52.45870988
567.78	52.43897789
568.123	52.4192459
568.466	52.3995139
568.809	52.37978191
569.152	52.37756493
569.495	52.37534795
569.838	52.37313097
570.181	52.37091399
570.524	52.36869701
570.866	52.36648649
571.209	52.36426951
571.552	52.36205253
571.894	52.35984201
572.237	52.35762503
572.579	52.35541451
572.922	52.35319753
573.264	52.35098701
573.606	52.3487765
573.949	52.35910122
574.291	52.36939583
574.633	52.37969045
574.975	52.38998507
575.317	52.40027969
575.659	52.41057431
576.001	52.42086893
576.343	52.43116355
576.685	52.44145817
577.027	52.45175279
577.369	52.4620474
577.711	52.47234202
578.053	52.48263664
578.394	52.49290116
578.736	52.49588366
579.078	52.49886616
579.419	52.50183994
579.761	52.50482244
580.102	52.50779622
580.443	52.51077
580.785	52.5137525
581.126	52.51672628
581.467	52.51970006
581.809	52.52268256
582.15	52.52565633
582.491	52.52863011
582.832	52.53160389
583.173	52.53457767
583.514	52.52509591
583.855	52.51561414
584.196	52.50613238
584.537	52.49665061
584.877	52.48719665
585.218	52.47771489
585.559	52.46823312
585.899	52.45877917
586.24	52.4492974
586.581	52.43981564
586.921	52.43036168
587.262	52.42087991
587.602	52.41142595
587.942	52.40197199
588.283	52.3951376
588.623	52.38832324
588.963	52.38150889
589.303	52.37469454
589.644	52.36786014
589.984	52.36104578
590.324	52.35423143
590.664	52.34741708
591.004	52.34060272
591.343	52.33380841
591.683	52.32699406
592.023	52.3201797
592.363	52.31336535
592.703	52.30655099
593.042	52.30258826
593.382	52.29861383
593.721	52.29465109
594.061	52.29067666
594.4	52.28671393
594.74	52.2827395
595.079	52.27877676
595.418	52.27481402
595.758	52.2708396
596.097	52.26687686
596.436	52.26291412
596.775	52.25895138
597.114	52.25498864
597.453	52.25102591
597.792	52.23268268
598.131	52.21433946
598.47	52.19599624
598.809	52.17765301
599.148	52.15930979
599.487	52.14096657
599.825	52.12267745
600.164	52.10433423
600.503	52.08599101
600.841	52.0677019
601.18	52.04935867
601.518	52.03106956
601.856	52.01278045
602.195	51.99443722
602.533	51.95573347
602.871	51.91702971
603.21	51.87821145
603.548	51.83950769
603.886	51.80080393
604.224	51.76210018
604.562	51.72339642
604.9	51.68469266
605.238	51.64598891
605.576	51.60728515
605.914	51.56858139
606.252	51.52987764
606.589	51.49128839
606.927	51.45258463
607.265	51.41015394
607.602	51.36784879
607.94	51.3254181
608.277	51.28311294
608.615	51.24068225
608.952	51.1983771
609.289	51.15607194
609.627	51.11364125
609.964	51.0713361
610.301	51.02903094
610.638	50.98672579
610.976	50.9442951
611.313	50.90198994
611.65	50.85968479
611.987	50.82296332
612.324	50.78624186
612.66	50.74962935
612.997	50.71290789
613.334	50.67618642
613.671	50.63946495
614.007	50.60285245
614.344	50.56613099
614.681	50.52940952
615.017	50.49279702
615.354	50.45607555
615.69	50.41946305
616.027	50.38274158
616.363	50.34612908
616.699	50.30712149
617.035	50.2681139
617.372	50.22899021
617.708	50.18998261
618.044	50.15097502
618.38	50.11196742
618.716	50.07295983
619.052	50.03395224
619.388	49.99494464
619.724	49.95593705
620.06	49.91692945
620.395	49.87803795
620.731	49.83903036
621.067	49.80002277
621.402	49.75064443
621.738	49.7011187
622.073	49.65174037
622.409	49.60221464
622.744	49.55283631
623.08	49.50331058
623.415	49.45393225
623.75	49.40455392
624.086	49.35502819
624.421	49.30564985
624.756	49.25627152
625.091	49.20689319
625.426	49.15751486
625.761	49.10813652
626.096	49.06064054
626.431	49.01314455
626.766	48.96564856
627.1	48.91829435
627.435	48.87079836
627.77	48.82330238
628.105	48.77580639
628.439	48.72845218
628.774	48.68095619
629.108	48.63360198
629.443	48.586106
629.777	48.53875179
630.111	48.49139758
630.446	48.44390159
630.78	48.40769021
631.114	48.37147884
631.448	48.33526746
631.783	48.29894767
632.117	48.26273629
632.451	48.22652491
632.785	48.19031354
633.118	48.15421058
633.452	48.1179992
633.786	48.08178782
634.12	48.04557645
634.454	48.00936507
634.787	47.97326211
635.121	47.93705073
635.455	47.90438018
635.788	47.87180744
636.122	47.83913688
636.455	47.80656414
636.788	47.7739914
637.122	47.74132084
637.455	47.7087481
637.788	47.67617536
638.121	47.64360262
638.454	47.61102988
638.788	47.57835932
639.121	47.54578658
639.454	47.51321384
639.787	47.4806411
640.119	47.44375392
640.452	47.40675564
640.785	47.36975736
641.118	47.33275907
641.45	47.2958719
641.783	47.25887362
642.116	47.22187533
642.448	47.18498816
642.781	47.14798988
643.113	47.1111027
643.446	47.07410442
643.778	47.03721724
644.11	47.00033006
644.442	46.96344289
644.775	46.92644461
645.107	46.88466868
645.439	46.84289276
645.771	46.80111683
646.103	46.75934091
646.435	46.71756499
646.767	46.67578906
647.099	46.63401314
647.431	46.59223722
647.762	46.55058712
648.094	46.5088112
648.426	46.46703528
648.757	46.42538519
649.089	46.38360926
649.42	46.34195917
649.752	46.30018325
650.083	46.25858006
650.415	46.21685118
650.746	46.17524799
651.077	46.1336448
651.408	46.09204161
651.739	46.05043842
652.071	46.00870955
652.402	45.96710636
652.733	45.92550317
653.064	45.88389998
653.395	45.84229679
653.725	45.80081929
654.056	45.7592161
654.387	45.71761291
654.718	45.67600973
655.048	45.62906711
655.379	45.58198224
655.71	45.53489738
656.04	45.48795476
656.371	45.4408699
656.701	45.39392728
657.031	45.34698466
657.362	45.2998998
657.692	45.25295718
658.022	45.20601457
658.352	45.15907195
658.682	45.11212933
659.012	45.06518672
659.342	45.0182441
659.672	44.97130149
660.002	44.92064869
660.332	44.86999589
660.662	44.81934309
660.992	44.76869029
661.322	44.7180375
661.651	44.66753819
661.981	44.61688539
662.31	44.56638609
662.64	44.51573329
662.969	44.46523398
663.299	44.41458119
663.628	44.36408188
663.958	44.31342908
664.287	44.26292978
664.616	44.21243047
664.945	44.17117631
665.274	44.12992214
665.603	44.08866798
665.932	44.04741382
666.261	44.00615965
666.59	43.96490549
666.919	43.92365132
667.248	43.88239716
667.577	43.84114299
667.905	43.80001422
668.234	43.75876006
668.563	43.71750589
668.891	43.67637712
669.22	43.63512296
669.548	43.59399419
669.877	43.57046189
670.205	43.54700112
670.533	43.52354036
670.862	43.50000806
671.19	43.4765473
671.518	43.45308653
671.846	43.42962576
672.174	43.40616499
672.502	43.38270422
672.83	43.35924346
673.158	43.33578269
673.486	43.31232192
673.814	43.28886115
674.142	43.26540039
674.469	43.24201115
674.797	43.22498272
675.125	43.20795429
675.452	43.19097778
675.78	43.17394935
676.107	43.15697284
676.435	43.13994441
676.762	43.1229679
677.089	43.10599138
677.417	43.08896295
677.744	43.07198644
678.071	43.05500993
678.398	43.03803342
678.725	43.0210569
679.052	43.00408039
679.379	42.98710388
679.706	42.9699357
680.033	42.95276752
680.36	42.93559934
680.686	42.91848366
681.013	42.90131548
681.34	42.8841473
681.666	42.86703162
681.993	42.84986344
682.319	42.83274776
682.646	42.81557958
682.972	42.7984639
683.299	42.78129572
683.625	42.76418004
683.951	42.74706437
684.277	42.72994869
684.604	42.690511
684.93	42.65119391
685.256	42.61187682
685.582	42.57255973
685.908	42.53324265
686.234	42.49392556
686.559	42.45472908
686.885	42.41541199
687.211	42.3760949
687.537	42.33677781
687.862	42.29758133
688.188	42.25826424
688.513	42.21906776
688.839	42.17975067
689.164	42.14055419
689.49	42.06028821
689.815	41.98026844
690.14	41.90024867
690.466	41.81998269
690.791	41.73996292
691.116	41.65994315
691.441	41.57992338
691.766	41.49990362
692.091	41.41988385
692.416	41.33986408
692.741	41.25984431
693.066	41.17982454
693.39	41.10005099
693.715	41.02003122
694.04	40.94001146
694.364	40.83251263
694.689	40.72468202
695.014	40.61685141
695.338	40.50935259
695.662	40.40185376
695.987	40.29402315
696.311	40.18652433
696.635	40.0790255
696.96	39.97119489
697.284	39.86369607
697.608	39.75619724
697.932	39.64869842
698.256	39.54119959
698.58	39.43370077
698.904	39.32620195
699.228	39.20246907
699.552	39.0787362
699.875	38.95538522
700.199	38.83165235
700.523	38.70791948
700.846	38.5845685
701.17	38.46083563
701.493	38.33748465
701.817	38.21375178
702.14	38.0904008
702.463	37.96704982
702.787	37.84331694
703.11	37.71996596
703.433	37.59661498
703.756	37.473264
704.079	37.34659171
704.402	37.21991942
704.725	37.09324712
705.048	36.96657483
705.371	36.83990254
705.694	36.71323024
706.017	36.58655795
706.34	36.45988565
706.662	36.33360553
706.985	36.20693324
707.308	36.08026095
707.63	35.95398083
707.953	35.82730853
708.275	35.70102841
708.597	35.5747483
708.92	35.45339753
709.242	35.33242247
709.564	35.21144741
709.886	35.09047234
710.208	34.96949728
710.53	34.84852222
710.852	34.72754715
711.174	34.60657209
711.496	34.48559703
711.818	34.36462196
712.14	34.2436469
712.462	34.12267184
712.783	34.00207247
713.105	33.88109741
713.427	33.76012234
713.748	33.59152519
714.07	33.42240281
714.391	33.25380565
714.713	33.08468327
715.034	32.91608612
715.355	32.74748896
715.676	32.57889181
715.998	32.40976943
716.319	32.24117227
716.64	32.07257512
716.961	31.90397796
717.282	31.73538081
717.603	31.56678365
717.924	31.3981865
718.244	31.23011457
718.565	30.97901191
718.886	30.72790926
719.207	30.4768066
719.527	30.22648619
719.848	29.97538354
720.168	29.72506313
720.489	29.47396048
720.809	29.22364007
721.129	28.97331967
721.45	28.72221701
721.77	28.47189661
722.09	28.2215762
722.41	27.97125579
722.73	27.72093539
723.05	27.47061498
723.37	27.20416132
723.69	26.93770765
724.01	26.67125399
724.33	26.40480032
724.65	26.13834665
724.97	25.87189299
725.289	25.60627199
725.609	25.33981832
725.928	25.07419733
726.248	24.80774366
726.567	24.54212266
726.887	24.27566899
727.206	24.010048
727.525	23.744427
727.845	23.47797333
728.164	23.14605853
728.483	22.81414373
728.802	22.48222893
729.121	22.15031412
729.44	21.81839932
729.759	21.48648452
730.078	21.15456972
730.397	20.82265492
730.716	20.49074011
731.034	20.1598658
731.353	19.82795099
731.672	19.49603619
731.99	19.16516188
732.309	18.83324707
732.627	18.50237276
732.946	18.1649748
733.264	17.82863451
733.582	17.49229422
733.901	17.15489626
734.219	16.81855598
734.537	16.48221569
734.855	16.14587541
735.173	15.80953512
735.491	15.47319483
735.809	15.13685455
736.127	14.80051426
736.445	14.46417398
736.763	14.12783369
737.08	13.79255108
737.398	13.45621079
737.716	13.11190676
738.033	12.76868546
738.351	12.42438143
738.668	12.08116012
738.986	11.73685609
739.303	11.39363478
739.62	11.05041348
739.938	10.70610945
740.255	10.36288814
740.572	10.01966683
740.889	9.676445521
741.206	9.333224212
741.523	8.990002903
741.84	8.646781593
742.157	8.303560284
742.474	7.949086389
742.791	7.594612494
743.107	7.241256813
743.424	6.886782918
743.741	6.532309023
744.057	6.178953342
744.374	5.824479447
744.69	5.471123766
745.007	5.116649871
745.323	4.76329419
745.639	4.409938509
745.956	4.055464614
746.272	3.702108933
746.588	3.348753252
746.904	2.995397571
747.22	2.632638849
747.536	2.269880126
747.852	1.907121404
748.168	1.544362682
748.484	1.18160396
748.8	0.818845237
749.115	0.457234486
749.431	0.094475764
749.747	-0.268282959
