# Supplementary material for: Ecological drivers of ultraviolet colour evolution in snakes
Source: Nat Commun. 2024 Jun 18;15:5213. doi: 10.1038/s41467-024-49506-4 (PMC11189474; doi:10.1038/s41467-024-49506-4)
Supplement: Supplementary file 8 — Source Data [file 41467_2024_49506_MOESM8_ESM.zip › source_data_files/source_data_Fig3c/source_data_Fig3c_age.txt]

$stats
     [,1] [,2]
[1,]  0.0  0.0
[2,]  0.0  0.0
[3,]  0.2  0.0
[4,]  7.0  0.9
[5,] 17.0  2.0

$n
[1] 145 278

$conf
          [,1]        [,2]
[1,] -0.718483 -0.08528589
[2,]  1.118483  0.08528589

$out
 [1] 38.0 40.0 20.0 18.0 20.0 22.5 10.0  4.0  4.0  3.0  8.0
[12]  5.0  5.0 32.0 16.0  8.0 18.0  4.5  6.0  7.5 18.0 10.0
[23]  8.0 10.0 12.0 12.0  2.4  5.0  5.0 12.0 13.0  5.0  7.0
[34] 12.0  4.0  4.0  5.6 10.0  6.0  3.0  8.0  6.0  7.0  3.0
[45]  2.4 17.0 18.0 20.0 20.0 19.0 16.0  4.0  3.0 14.0 13.0
[56] 15.0 15.0 17.0 18.0 16.0  8.0  8.0

$group
 [1] 1 1 1 1 1 1 2 2 2 2 2 2 2 2 2 2 2 2 2 2 2 2 2 2 2 2 2 2 2
[30] 2 2 2 2 2 2 2 2 2 2 2 2 2 2 2 2 2 2 2 2 2 2 2 2 2 2 2 2 2
[59] 2 2 2 2

$names
[1] "juvenile" "adult"   
