# Supplementary material for: Ecological drivers of ultraviolet colour evolution in snakes
Source: Nat Commun. 2024 Jun 18;15:5213. doi: 10.1038/s41467-024-49506-4 (PMC11189474; doi:10.1038/s41467-024-49506-4)
Supplement: Supplementary file 8 — Source Data [file 41467_2024_49506_MOESM8_ESM.zip › source_data_files/source_data_Fig3c/source_data_Fig3c_sex.txt]

$stats
     [,1] [,2]
[1,]  0.0  0.0
[2,]  0.0  0.0
[3,]  0.0  0.0
[4,]  1.5  2.7
[5,]  3.0  6.0

$n
[1] 163 167

$conf
           [,1]      [,2]
[1,] -0.1856327 -0.330113
[2,]  0.1856327  0.330113

$out
 [1] 10.0  8.0 14.0  5.0  7.0 40.0 12.0 12.0 20.0  8.0 18.0
[12]  6.0 18.0  4.5 11.0  7.0 14.0 11.0  5.0 10.0  6.0  7.0
[23] 12.0  5.6 10.0  6.0  8.0  6.0 17.0 20.0 14.0  8.0  8.0
[34] 16.0 12.0  7.5  8.0 10.0 12.0 12.0 12.0 10.0  7.0 10.0
[45]  7.0  7.0 20.0 19.0 16.0 12.0 17.0 13.0 12.0 17.0 18.0
[56] 16.0 10.0 10.0

$group
 [1] 1 1 1 1 1 1 1 1 1 1 1 1 1 1 1 1 1 1 1 1 1 1 1 1 1 1 1 1 1
[30] 1 1 1 1 2 2 2 2 2 2 2 2 2 2 2 2 2 2 2 2 2 2 2 2 2 2 2 2 2

$names
[1] "female" "male"  
