# Supplementary material for: Ecological drivers of ultraviolet colour evolution in snakes
Source: Nat Commun. 2024 Jun 18;15:5213. doi: 10.1038/s41467-024-49506-4 (PMC11189474; doi:10.1038/s41467-024-49506-4)
Supplement: Supplementary file 8 — Source Data [file 41467_2024_49506_MOESM8_ESM.zip › source_data_files/source_data_Fig3c/source_data_Fig3c_diel.txt]

$stats
     [,1] [,2]
[1,]  0.0    0
[2,]  0.0    0
[3,]  0.2    0
[4,]  8.0    0
[5,] 20.0    0

$n
[1] 201 195

$conf
           [,1] [,2]
[1,] -0.6915569    0
[2,]  1.0915569    0

$out
 [1] 38.0 40.0 32.0 22.5  2.0  2.0  0.6  4.0  1.0  4.0  2.0
[12]  0.9  1.0  2.0  3.0  0.8  1.2  0.8  0.8  1.6  0.4 11.0
[23]  7.0  0.6  0.6  7.0  5.0  6.0  5.0  7.0 20.0 20.0 19.0
[34] 20.0 16.0  0.6  0.6  3.0  2.0  2.0  6.0 10.0  0.2 10.0
[45]  0.2

$group
 [1] 1 1 1 1 2 2 2 2 2 2 2 2 2 2 2 2 2 2 2 2 2 2 2 2 2 2 2 2 2
[30] 2 2 2 2 2 2 2 2 2 2 2 2 2 2 2 2

$names
[1] "noct" "diur"
