# Supplementary material for: Ecological drivers of ultraviolet colour evolution in snakes
Source: Nat Commun. 2024 Jun 18;15:5213. doi: 10.1038/s41467-024-49506-4 (PMC11189474; doi:10.1038/s41467-024-49506-4)
Supplement: Supplementary file 8 — Source Data [file 41467_2024_49506_MOESM8_ESM.zip › source_data_files/source_data_Fig3c/source_data_Fig3c_habitat.txt]

$stats
      [,1] [,2]
[1,]  0.00  0.0
[2,]  0.00  0.0
[3,]  4.25  0.0
[4,] 12.00  0.6
[5,] 22.50  1.5

$n
[1] 118 299

$conf
         [,1]        [,2]
[1,] 2.504591 -0.05482426
[2,] 5.995409  0.05482426

$out
 [1] 38.0 40.0 32.0 10.0  2.0  2.0  4.0  4.0  2.0  2.0  3.0
[12]  8.0  5.0  3.0  7.0  5.0  1.6 16.0 11.0  7.0 11.0  6.0
[23]  5.0  9.0  7.0  5.0  2.0  4.0  4.0  4.0  5.6  5.0  5.0
[34] 10.0  6.0  7.0  3.0  8.0  6.0  5.0  7.0  3.0 10.0 18.0
[45] 18.0  5.0  3.0  3.0  3.0  4.0 12.0 17.0  3.0  2.0  2.0
[56]  6.0 10.0 10.0

$group
 [1] 1 1 1 2 2 2 2 2 2 2 2 2 2 2 2 2 2 2 2 2 2 2 2 2 2 2 2 2 2
[30] 2 2 2 2 2 2 2 2 2 2 2 2 2 2 2 2 2 2 2 2 2 2 2 2 2 2 2 2 2

$names
[1] "arboreal" "Other"   
