# Supplementary material for: Ecological drivers of ultraviolet colour evolution in snakes
Source: Nat Commun. 2024 Jun 18;15:5213. doi: 10.1038/s41467-024-49506-4 (PMC11189474; doi:10.1038/s41467-024-49506-4)
Supplement: Supplementary file 8 — Source Data [file 41467_2024_49506_MOESM8_ESM.zip › source_data_files/source_data_Fig4cd_FigS89/source_data_Fig4c_FigS89_left_receiver_means.csv]

id	species	surface	receiver	col_mean	col_sd	col_skew	col_kurt	lum_mean	lum_sd	lum_skew	lum_kurt
HLC000036	Crotalus_viridis	dorsal	Bluetit	0.079525099	0.262685617	3.660200841	18.172299199	0.023101379	0.129972644	7.08961946	63.777795763
HLC000036	Crotalus_viridis	dorsal	Dog	0.017745006	0.127964915	8.625566313	84.759941747	0.029858539	0.196674329	8.561985706	86.327226378
HLC000036	Crotalus_viridis	dorsal	Gecko	0.036	0.164	5.262	34.149	0.031	0.148	5.925	45.057
HLC000036	Crotalus_viridis	dorsal	Human	0.009	0.074	9.968	118.268	0.028	0.143	6.424	53.138
HLC000036	Crotalus_viridis	dorsal	Peafowl	0.095	0.288	3.193	14.008	0.027	0.144	6.571	54.812
HLC000036	Crotalus_viridis	dorsal	Snake	0.031965951	0.147124133	5.421128348	36.693390392	0.026787691	0.140348296	6.561537941	55.160562172
HLC000036	Crotalus_viridis	ventral	Bluetit	0.124236144	0.368093652	3.363898644	17.111453859	0.044750016	0.208037032	5.884195889	44.584863656
HLC000036	Crotalus_viridis	ventral	Dog	0.005	0.067	17.696	375.065	0.044	0.206	6.075	47.575
HLC000036	Crotalus_viridis	ventral	Gecko	0.109	0.383	4.196	24.164	0.041	0.19	5.8	43.746
HLC000036	Crotalus_viridis	ventral	Human	0.009	0.092	14.841	268.248	0.049	0.219	5.709	42.223
HLC000036	Crotalus_viridis	ventral	Peafowl	0.185	0.492	2.805	12.271	0.05	0.223	5.492	39.028
HLC000036	Crotalus_viridis	ventral	Snake	0.103	0.347	3.936	22	0.044	0.204	5.894	44.535
HLC000200	Crotalus_viridis	dorsal	Bluetit	0.059111684	0.225652413	4.483464666	26.37962386	0.015659093	0.101637549	8.4016517	90.901937515
HLC000200	Crotalus_viridis	dorsal	Dog	0.003	0.044	15.614	277.347	0.031	0.151	6.16	49.417
HLC000200	Crotalus_viridis	dorsal	Gecko	0.026	0.148	7.798	82.019	0.021	0.113	6.791	58.034
HLC000200	Crotalus_viridis	dorsal	Human	0.006	0.059	12.254	174.8	0.019	0.11	7.602	75.333
HLC000200	Crotalus_viridis	dorsal	Peafowl	0.073	0.245	3.85	21.167	0.018	0.11	7.789	76.721
HLC000200	Crotalus_viridis	dorsal	Snake	0.019	0.118	8.669	99.253	0.019	0.113	7.543	72.953
HLC000200	Crotalus_viridis	ventral	Bluetit	0.101829332	0.325787786	3.927535587	22.924382852	0.044640627	0.197058458	5.656135686	42.095243989
HLC000200	Crotalus_viridis	ventral	Dog	0.002	0.036	25.756	815.115	0.038	0.187	6.497	53.857
HLC000200	Crotalus_viridis	ventral	Gecko	0.108	0.383	4.368	26.523	0.041	0.184	5.608	40.999
HLC000200	Crotalus_viridis	ventral	Human	0.008	0.091	17.95	403.488	0.042	0.195	6.008	46.612
HLC000200	Crotalus_viridis	ventral	Peafowl	0.18	0.499	3.16	15.071	0.05	0.21	5.249	36.109
HLC000200	Crotalus_viridis	ventral	Snake	0.093	0.327	4.495	29.492	0.042	0.188	5.778	43.694
HLC000465	Crotalus_viridis	dorsal	Bluetit	0.044589656	0.184667485	5.021971006	32.854850981	0.02616547	0.135356842	6.567002837	54.738561644
HLC000465	Crotalus_viridis	dorsal	Dog	0.001	0.026	24.859	782.269	0.041	0.175	5.349	37.338
HLC000465	Crotalus_viridis	dorsal	Gecko	0.022	0.125	7.114	63.226	0.026	0.133	6.513	53.891
HLC000465	Crotalus_viridis	dorsal	Human	0.003	0.037	18.293	428.997	0.032	0.148	5.934	45.503
HLC000465	Crotalus_viridis	dorsal	Peafowl	0.079	0.243	3.35	15.444	0.03	0.145	6.147	48.491
HLC000465	Crotalus_viridis	dorsal	Snake	0.024805704	0.129811331	6.658670778	56.397549733	0.029175739	0.143422189	6.244566616	50.108542485
HLC000465	Crotalus_viridis	ventral	Bluetit	0.104639113	0.321590061	3.390441044	16.672183935	0.034637062	0.178278308	6.36991529	50.495005291
HLC000465	Crotalus_viridis	ventral	Dog	0.003	0.043	17.68	380.429	0.036	0.187	6.429	51.836
HLC000465	Crotalus_viridis	ventral	Gecko	0.102	0.365	4.266	24.773	0.039	0.184	5.632	38.935
HLC000465	Crotalus_viridis	ventral	Human	0.004	0.047	15.942	319.828	0.039	0.193	5.962	44.274
HLC000465	Crotalus_viridis	ventral	Peafowl	0.17	0.454	2.785	11.941	0.037	0.186	6.189	48.241
HLC000465	Crotalus_viridis	ventral	Snake	0.092	0.323	4.226	25.621	0.036	0.18	6.115	46.702
HLC007420	Crotalus_viridis	dorsal	Bluetit	0.033148104	0.163895764	6.506907447	55.617586355	0.015418122	0.100201153	7.842308893	73.521161886
HLC007420	Crotalus_viridis	dorsal	Dog	0.002	0.03	22.996	626.797	0.028	0.141	5.969	43.952
HLC007420	Crotalus_viridis	dorsal	Gecko	0.016	0.106	9.256	120.668	0.017	0.103	7.335	65.281
HLC007420	Crotalus_viridis	dorsal	Human	0.003	0.04	18.415	406.21	0.018	0.108	7.271	63.251
HLC007420	Crotalus_viridis	dorsal	Peafowl	0.038	0.165	5.595	42.56	0.018	0.11	7.301	63.936
HLC007420	Crotalus_viridis	dorsal	Snake	0.01	0.085	13.209	231.394	0.019	0.11	7.188	62.104
HLC007420	Crotalus_viridis	ventral	Bluetit	0.098159326	0.297177728	2.996475267	12.763121509	0.053768378	0.216739066	4.638981742	27.938307026
HLC007420	Crotalus_viridis	ventral	Dog	0.002	0.028	24.032	691.614	0.046	0.209	5.324	35.293
HLC007420	Crotalus_viridis	ventral	Gecko	0.082	0.286	3.926	21.674	0.046	0.196	4.875	30.218
HLC007420	Crotalus_viridis	ventral	Human	0.003	0.038	18.049	404.565	0.057	0.225	4.553	27.001
HLC007420	Crotalus_viridis	ventral	Peafowl	0.125	0.372	3.361	17.268	0.055	0.221	4.641	28.066
HLC007420	Crotalus_viridis	ventral	Snake	0.077	0.268	3.739	19.046	0.054	0.218	4.585	27.187
HLC007950	Crotalus_viridis	dorsal	Bluetit	0.031136693	0.169604187	7.959128869	84.947894401	0.016553062	0.109896664	8.575224534	89.88883181
HLC007950	Crotalus_viridis	dorsal	Dog	0.002	0.039	23.765	734.239	0.025	0.138	7.242	66.481
HLC007950	Crotalus_viridis	dorsal	Gecko	0.025	0.16	10.236	138.93	0.015	0.099	8.778	94.978
HLC007950	Crotalus_viridis	dorsal	Human	0.003	0.05	20.924	577.969	0.019	0.118	8.028	79.39
HLC007950	Crotalus_viridis	dorsal	Peafowl	0.061	0.236	5.428	43.967	0.018	0.117	8.256	83.626
HLC007950	Crotalus_viridis	dorsal	Snake	0.02	0.137	10.601	144.393	0.018	0.114	8.24	82.986
HLC007950	Crotalus_viridis	ventral	Bluetit	0.098266268	0.296730867	3.073585956	12.924991426	0.047567055	0.201133848	5.189124512	34.895003356
HLC007950	Crotalus_viridis	ventral	Dog	0.002	0.028	30.263	1184.45	0.04	0.193	6.088	46.045
HLC007950	Crotalus_viridis	ventral	Gecko	0.085	0.285	3.718	18.774	0.042	0.188	5.423	37.554
HLC007950	Crotalus_viridis	ventral	Human	0.002	0.034	26.613	996.868	0.051	0.211	5.106	34.105
HLC007950	Crotalus_viridis	ventral	Peafowl	0.11	0.333	3.476	17.677	0.051	0.21	5.066	33.569
HLC007950	Crotalus_viridis	ventral	Snake	0.084	0.273	3.461	16.022	0.047	0.2	5.222	35.093
HLC008878	Crotalus_viridis	dorsal	Bluetit	0.055206427	0.219018621	4.819884461	29.78064136	0.015479474	0.110717958	9.516639988	110.126187445
HLC008878	Crotalus_viridis	dorsal	Dog	0.005	0.054	12.838	190.597	0.033	0.155	6.085	46.713
HLC008878	Crotalus_viridis	dorsal	Gecko	0.035	0.178	6.659	57.632	0.016	0.114	9.571	112.079
HLC008878	Crotalus_viridis	dorsal	Human	0.008	0.069	10.764	136.048	0.017	0.115	8.975	99.918
HLC008878	Crotalus_viridis	dorsal	Peafowl	0.084	0.267	3.782	20.473	0.017	0.118	9.142	102.361
HLC008878	Crotalus_viridis	dorsal	Snake	0.019092536	0.129200759	8.997630112	97.899860431	0.01728551	0.11525536	8.963140501	98.952009561
HLC008878	Crotalus_viridis	ventral	Bluetit	0.095722656	0.298729129	3.690369752	20.018796722	0.046239294	0.190479893	5.095095008	34.716010283
HLC008878	Crotalus_viridis	ventral	Dog	0.002	0.038	21.099	528.143	0.041	0.182	5.761	43.677
HLC008878	Crotalus_viridis	ventral	Gecko	0.092	0.329	4.486	28.037	0.045	0.185	4.936	31.478
HLC008878	Crotalus_viridis	ventral	Human	0.005	0.062	17.619	383.416	0.045	0.191	5.211	35.808
HLC008878	Crotalus_viridis	ventral	Peafowl	0.132	0.385	3.386	16.823	0.051	0.202	4.75	29.837
HLC008878	Crotalus_viridis	ventral	Snake	0.08	0.289	4.591	30.344	0.045	0.188	5.077	34.14
HLC009311	Crotalus_viridis	dorsal	Bluetit	0.033693912	0.173063613	6.729583596	59.609543487	0.009430462	0.078361405	10.729232192	139.202283381
HLC009311	Crotalus_viridis	dorsal	Dog	0.002518921	0.039419011	18.58582362	390.88703774	0.018008106	0.117212008	8.641987141	93.284010821
HLC009311	Crotalus_viridis	dorsal	Gecko	0.012	0.098	10.235	123.339	0.012	0.088	9.381	106.647
HLC009311	Crotalus_viridis	dorsal	Human	0.003764027	0.051745235	16.916686356	331.796314122	0.012338407	0.088562197	9.236558194	105.740216497
HLC009311	Crotalus_viridis	dorsal	Peafowl	0.05	0.21	4.964	33.223	0.011	0.086	9.66	114.392
HLC009311	Crotalus_viridis	dorsal	Snake	0.015	0.096	8.907	105.429	0.011	0.084	9.935	122.247
HLC009311	Crotalus_viridis	ventral	Bluetit	0.101492739	0.322706949	3.337603217	15.953423289	0.08528458	0.309657603	4.222985977	24.672735052
HLC009311	Crotalus_viridis	ventral	Dog	0.002	0.033	23.559	674.145	0.078	0.298	4.549	27.977
HLC009311	Crotalus_viridis	ventral	Gecko	0.079	0.304	4.433	26.442	0.075	0.271	4.163	23.926
HLC009311	Crotalus_viridis	ventral	Human	0.005475447	0.053495794	12.304103524	184.466836891	0.087661116	0.313960511	4.198858725	24.463558582
HLC009311	Crotalus_viridis	ventral	Peafowl	0.149	0.446	3.271	16.272	0.09	0.317	4.002	22.174
HLC009311	Crotalus_viridis	ventral	Snake	0.07	0.257	4.194	25.315	0.087	0.307	4.047	23.071
HLC009320	Crotalus_viridis	dorsal	Bluetit	0.087641112	0.292293673	3.863507606	20.07441405	0.011652937	0.090455132	10.246458986	126.161823083
HLC009320	Crotalus_viridis	dorsal	Dog	0.012	0.094	10.311	124.141	0.038	0.174	5.974	46.088
HLC009320	Crotalus_viridis	dorsal	Gecko	0.047	0.217	6.204	51.161	0.018	0.112	7.965	77.402
HLC009320	Crotalus_viridis	dorsal	Human	0.017270019	0.114176088	8.545578713	87.774694577	0.013634318	0.095949567	9.371217459	108.056328566
HLC009320	Crotalus_viridis	dorsal	Peafowl	0.1	0.311	3.668	19.083	0.013	0.096	9.634	113.164
HLC009320	Crotalus_viridis	dorsal	Snake	0.021	0.147	9.918	121.692	0.015	0.102	9.071	101.333
HLC009320	Crotalus_viridis	ventral	Bluetit	0.137274597	0.379272545	2.745282094	11.401064993	0.068424901	0.247658096	4.039045559	21.757322402
HLC009320	Crotalus_viridis	ventral	Dog	0.007	0.07	12.432	183.347	0.056	0.229	4.983	32.457
HLC009320	Crotalus_viridis	ventral	Gecko	0.136	0.401	3.15	14.607	0.064	0.235	4.053	21.671
HLC009320	Crotalus_viridis	ventral	Human	0.008784584	0.075003552	11.126351797	151.904930183	0.073698169	0.260663877	3.91367097	20.558566361
HLC009320	Crotalus_viridis	ventral	Peafowl	0.137	0.393	3.2	15.542	0.071	0.255	4.054	22.151
HLC009320	Crotalus_viridis	ventral	Snake	0.125	0.38	3.189	14.745	0.068	0.247	4.009	21.474
HLC009436	Crotalus_viridis	dorsal	Bluetit	0.061844148	0.235485552	4.565869876	27.597447837	0.006899168	0.063828959	12.60456671	198.613363276
HLC009436	Crotalus_viridis	dorsal	Dog	0.005355837	0.05720683	13.269181115	201.172287339	0.022446912	0.122647976	7.167326387	66.043695829
HLC009436	Crotalus_viridis	dorsal	Gecko	0.024	0.133	7.027	62.684	0.013	0.089	9.46	111.553
HLC009436	Crotalus_viridis	dorsal	Human	0.009082207	0.077447939	10.739572793	135.002566344	0.008415071	0.070403758	11.292795716	159.466564878
HLC009436	Crotalus_viridis	dorsal	Peafowl	0.06	0.222	4.398	25.986	0.008	0.069	11.992	179.917
HLC009436	Crotalus_viridis	dorsal	Snake	0.011	0.084	10.615	144.042	0.009	0.076	10.625	139.387
HLC009436	Crotalus_viridis	ventral	Bluetit	0.105485818	0.320545321	3.171646107	13.996017029	0.05366528	0.208236597	4.396263453	25.142962359
HLC009436	Crotalus_viridis	ventral	Dog	0.003	0.036	17.524	378.671	0.043	0.19	5.553	39.761
HLC009436	Crotalus_viridis	ventral	Gecko	0.095	0.322	3.819	19.892	0.054	0.202	4.318	24.87
HLC009436	Crotalus_viridis	ventral	Human	0.005149402	0.053078469	13.981435008	243.642201717	0.058860213	0.220029985	4.198659289	23.222352256
HLC009436	Crotalus_viridis	ventral	Peafowl	0.138	0.384	2.877	12.242	0.055	0.214	4.429	25.356
HLC009436	Crotalus_viridis	ventral	Snake	0.092	0.306	3.578	17.264	0.053	0.207	4.459	26.124
HLC009474	Crotalus_viridis	dorsal	Bluetit	0.036473868	0.168139383	6.1438663	51.590370006	0.01422076	0.097458783	8.577211963	89.920286559
HLC009474	Crotalus_viridis	dorsal	Dog	0.002	0.037	25.886	793.207	0.027	0.143	6.682	57.979
HLC009474	Crotalus_viridis	dorsal	Gecko	0.018	0.121	10.106	148.087	0.015	0.097	7.754	72.355
HLC009474	Crotalus_viridis	dorsal	Human	0.002893453	0.044288854	21.265856628	548.250007914	0.016889155	0.105830209	7.803253529	75.036824692
HLC009474	Crotalus_viridis	dorsal	Peafowl	0.055	0.203	4.795	34.014	0.016	0.106	8.067	80.112
HLC009474	Crotalus_viridis	dorsal	Snake	0.015	0.103	10.722	159.627	0.017	0.106	7.928	77.367
HLC009474	Crotalus_viridis	ventral	Bluetit	0.084339571	0.27683549	3.707604266	19.165605601	0.041361936	0.196977328	6.379095816	54.494975659
HLC009474	Crotalus_viridis	ventral	Dog	0.001	0.023	28.592	953.029	0.039	0.195	6.854	61.905
HLC009474	Crotalus_viridis	ventral	Gecko	0.069	0.266	4.77	30.733	0.045	0.191	5.269	37.181
HLC009474	Crotalus_viridis	ventral	Human	0.00260559	0.038401395	19.632991882	461.98050278	0.045421289	0.20521292	6.103597411	50.575370345
HLC009474	Crotalus_viridis	ventral	Peafowl	0.139	0.397	3.204	15.723	0.043	0.202	6.232	51.455
HLC009474	Crotalus_viridis	ventral	Snake	0.064	0.239	4.235	23.752	0.043	0.199	6.039	49.066
HLC009480	Crotalus_viridis	dorsal	Bluetit	0.050875523	0.205563186	4.99866483	33.875707055	0.021871917	0.126682629	7.125548609	63.438694181
HLC009480	Crotalus_viridis	dorsal	Dog	0.003	0.048	19.362	463.223	0.037	0.168	5.61	41.392
HLC009480	Crotalus_viridis	dorsal	Gecko	0.025	0.142	7.781	85.693	0.024	0.132	6.618	54.909
HLC009480	Crotalus_viridis	dorsal	Human	0.004903721	0.058769046	15.763214793	300.361363673	0.025551461	0.136527124	6.54127388	53.993294521
HLC009480	Crotalus_viridis	dorsal	Peafowl	0.068	0.235	4.038	23.734	0.026	0.138	6.589	54.304
HLC009480	Crotalus_viridis	dorsal	Snake	0.02	0.123	8.15	92.073	0.025	0.136	6.634	55.437
HLC009480	Crotalus_viridis	ventral	Bluetit	0.096431531	0.302446225	3.594388172	19.247644716	0.045823159	0.202545123	5.520877124	39.899204415
HLC009480	Crotalus_viridis	ventral	Dog	0.002	0.033	27.082	922.466	0.038	0.191	6.347	51.07
HLC009480	Crotalus_viridis	ventral	Gecko	0.084	0.305	4.466	28.129	0.048	0.202	5.087	34.386
HLC009480	Crotalus_viridis	ventral	Human	0.004206115	0.060649956	20.377435262	500.910237465	0.047314868	0.206324392	5.466740493	39.272242084
HLC009480	Crotalus_viridis	ventral	Peafowl	0.177	0.464	2.708	11.541	0.048	0.21	5.367	37.467
HLC009480	Crotalus_viridis	ventral	Snake	0.079	0.275	4.128	24.166	0.046	0.2	5.431	38.646
HLC009484	Crotalus_viridis	dorsal	Bluetit	0.031499559	0.156035658	5.964580354	44.306050069	0.017655357	0.10665819	7.35565674	66.251715994
HLC009484	Crotalus_viridis	dorsal	Dog	0.001738906	0.028264227	20.291535155	477.992376993	0.03075112	0.149721383	5.815697495	42.440500959
HLC009484	Crotalus_viridis	dorsal	Gecko	0.019	0.116	7.832	77.893	0.017	0.102	6.927	56.822
HLC009484	Crotalus_viridis	dorsal	Human	0.002951868	0.038559499	16.001387227	299.075858246	0.020864299	0.117667064	6.778147781	56.451513554
HLC009484	Crotalus_viridis	dorsal	Peafowl	0.069	0.243	4.041	22.062	0.02	0.114	6.964	59.766
HLC009484	Crotalus_viridis	dorsal	Snake	0.014	0.102	10.044	127.418	0.021	0.117	6.787	56.151
HLC009484	Crotalus_viridis	ventral	Bluetit	0.082559574	0.266983642	3.723178532	20.009788515	0.043982246	0.18948877	5.178282391	34.661729459
HLC009484	Crotalus_viridis	ventral	Dog	0.0007812	0.018	27.814	872.039	0.037	0.174	5.968	45.698
HLC009484	Crotalus_viridis	ventral	Gecko	0.069	0.262	4.722	30.788	0.04	0.172	5.195	34.881
HLC009484	Crotalus_viridis	ventral	Human	0.002383185	0.035713505	20.212713457	496.669762764	0.044769959	0.188765516	5.163671942	34.950393164
HLC009484	Crotalus_viridis	ventral	Peafowl	0.12	0.359	3.385	16.75	0.048	0.203	5.076	33.467
HLC009484	Crotalus_viridis	ventral	Snake	0.065	0.237	4.404	27.405	0.043	0.184	5.17	34.568
HLC009516	Crotalus_viridis	dorsal	Bluetit	0.029533482	0.144342489	6.385322451	54.283323295	0.02603405	0.133539627	6.089440771	45.040402903
HLC009516	Crotalus_viridis	dorsal	Dog	0.0005981	0.018	40.297	1880.601	0.036	0.16	5.289	34.78
HLC009516	Crotalus_viridis	dorsal	Gecko	0.013	0.088	9.087	104.225	0.021	0.117	6.53	51.434
HLC009516	Crotalus_viridis	dorsal	Human	0.001170798	0.025226801	31.842346763	1244.569220739	0.029503548	0.143161663	5.743766675	40.362290091
HLC009516	Crotalus_viridis	dorsal	Peafowl	0.067	0.226	3.775	19.141	0.031	0.148	5.688	39.624
HLC009516	Crotalus_viridis	dorsal	Snake	0.017	0.104	7.999	82.96	0.028	0.138	5.897	42.432
HLC009516	Crotalus_viridis	ventral	Bluetit	0.077224139	0.249611474	3.53564858	16.657339179	0.040047485	0.1745564	5.325662983	36.470373155
HLC009516	Crotalus_viridis	ventral	Dog	0.0006692	0.016	28.772	929.674	0.043	0.186	5.169	34.122
HLC009516	Crotalus_viridis	ventral	Gecko	0.065	0.257	4.709	28.444	0.039	0.171	5.16	33.225
HLC009516	Crotalus_viridis	ventral	Human	0.001383469	0.025330206	23.088169199	616.578582925	0.041830414	0.179866641	5.210924224	34.783589783
HLC009516	Crotalus_viridis	ventral	Peafowl	0.108	0.335	3.644	18.787	0.046	0.189	4.912	31.042
HLC009516	Crotalus_viridis	ventral	Snake	0.061	0.229	4.314	23.855	0.04	0.175	5.267	35.615
HLC009517	Crotalus_viridis	dorsal	Bluetit	0.077940431	0.267577882	3.92793678	20.776469875	0.017732175	0.117136909	8.412497134	85.817509913
HLC009517	Crotalus_viridis	dorsal	Dog	0.00709069	0.067871192	11.995103035	165.889255187	0.036574936	0.176518201	5.97226611	44.929712612
HLC009517	Crotalus_viridis	dorsal	Gecko	0.042	0.187	5.419	37.041	0.02	0.121	7.46	66.357
HLC009517	Crotalus_viridis	dorsal	Human	0.012287516	0.091317942	9.256097482	100.489919948	0.021640077	0.128394429	7.463941499	68.429228743
HLC009517	Crotalus_viridis	dorsal	Peafowl	0.089	0.286	3.705	18.815	0.02	0.126	7.966	77.442
HLC009517	Crotalus_viridis	dorsal	Snake	0.021	0.133	7.965	76.209	0.022	0.129	7.44	67.279
HLC009517	Crotalus_viridis	ventral	Bluetit	0.102595742	0.310439528	3.396317556	16.466617568	0.041995764	0.201369596	6.0514234	45.88375331
HLC009517	Crotalus_viridis	ventral	Dog	0.003	0.047	18.035	383.04	0.042	0.214	6.376	49.554
HLC009517	Crotalus_viridis	ventral	Gecko	0.085	0.309	4.518	27.515	0.046	0.198	5.365	37.185
HLC009517	Crotalus_viridis	ventral	Human	0.004909365	0.058515724	15.859474798	300.65270316	0.047112349	0.213780275	5.824985994	43.159110546
HLC009517	Crotalus_viridis	ventral	Peafowl	0.16	0.427	2.91	13.067	0.046	0.213	5.75	41.396
HLC009517	Crotalus_viridis	ventral	Snake	0.083	0.283	4.139	24.124	0.043	0.203	5.928	44.111
HLC009872	Crotalus_viridis	dorsal	Bluetit	0.07340901	0.26825749	4.336905662	24.927286994	0.010325553	0.085057671	10.766487619	138.813867655
HLC009872	Crotalus_viridis	dorsal	Dog	0.009353124	0.083419958	11.010390006	139.596190714	0.032727056	0.162151607	6.379936416	51.801687898
HLC009872	Crotalus_viridis	dorsal	Gecko	0.037	0.185	6.478	54.745	0.017	0.108	8.299	84.165
HLC009872	Crotalus_viridis	dorsal	Human	0.01448989	0.105854835	9.1546613	99.103509854	0.012483937	0.09295087	9.785587123	116.398096781
HLC009872	Crotalus_viridis	dorsal	Peafowl	0.082	0.275	3.919	20.925	0.013	0.096	9.734	114.307
HLC009872	Crotalus_viridis	dorsal	Snake	0.015	0.112	10.423	143.568	0.013	0.096	9.447	108.878
HLC009872	Crotalus_viridis	ventral	Bluetit	0.12375877	0.360413875	3.222803792	15.014076953	0.043214958	0.208360127	6.138662401	47.458684579
HLC009872	Crotalus_viridis	ventral	Dog	0.006	0.061	13.694	219.257	0.042	0.205	6.438	52.17
HLC009872	Crotalus_viridis	ventral	Gecko	0.099	0.347	4.291	25.177	0.048	0.205	5.371	36.942
HLC009872	Crotalus_viridis	ventral	Human	0.010440026	0.09194716	11.36217492	154.101286669	0.046993131	0.216748937	5.904448616	44.243751913
HLC009872	Crotalus_viridis	ventral	Peafowl	0.154	0.422	3.041	14.123	0.047	0.217	5.803	42.397
HLC009872	Crotalus_viridis	ventral	Snake	0.091	0.313	3.987	21.874	0.044	0.205	5.984	45.454
IAH1084	Imantodes_cenchoa	dorsal	Bluetit	0.102318778	0.377532362	2.836856625	13.240921012	0.025069176	0.156128678	7.15386984	67.309059238
IAH1084	Imantodes_cenchoa	dorsal	Dog	0.015	0.108	8.765	102.041	0.051	0.24	4.653	31.524
IAH1084	Imantodes_cenchoa	dorsal	Gecko	0.064534134	0.304681559	5.094341598	37.635280114	0.028715622	0.159429564	6.06688423	50.151929958
IAH1084	Imantodes_cenchoa	dorsal	Human	0.01964503	0.126587249	7.250232635	69.482428207	0.028169943	0.166971646	7.143909879	70.710220953
IAH1084	Imantodes_cenchoa	dorsal	Peafowl	0.11	0.393	2.733	13.152	0.028	0.163	6.387	55.107
IAH1084	Imantodes_cenchoa	dorsal	Snake	0.056103962	0.27298506	5.021593837	35.894477695	0.02805636	0.171643048	6.941680136	62.734170878
IAH1084	Imantodes_cenchoa	ventral	Bluetit	0.123045285	0.399490636	2.873858432	12.879873581	0.084044641	0.320166806	3.766712222	20.052228416
IAH1084	Imantodes_cenchoa	ventral	Dog	0.007	0.065	11.779	169.609	0.103	0.329	2.504	9.74
IAH1084	Imantodes_cenchoa	ventral	Gecko	0.044070388	0.2297806	5.666655196	39.751059789	0.09029844	0.299248984	2.741874038	11.394206084
IAH1084	Imantodes_cenchoa	ventral	Human	0.012069819	0.096636999	9.339503869	103.274800482	0.087041143	0.327811947	3.6397406	18.809761575
IAH1084	Imantodes_cenchoa	ventral	Peafowl	0.099	0.349	3.356	16.684	0.09	0.336	3.627	18.749
IAH1084	Imantodes_cenchoa	ventral	Snake	0.063992104	0.294956503	4.851714404	29.883691331	0.084324039	0.309988373	3.459293281	17.294243856
IAH1085	Coniophanes_imperialis	dorsal	Bluetit	0.057323314	0.250049833	3.981609063	22.582501684	0.002708631	0.033264887	16.573057685	352.42249677
IAH1085	Coniophanes_imperialis	dorsal	Dog	0.004	0.045	13.557	234.969	0.017	0.103	6.818	60.358
IAH1085	Coniophanes_imperialis	dorsal	Gecko	0.023210868	0.14731154	6.979100027	64.048873911	0.008698955	0.068943554	9.095818357	103.464798284
IAH1085	Coniophanes_imperialis	dorsal	Human	0.008058401	0.068291723	9.679278038	117.900968758	0.003295073	0.037177971	14.249276094	257.289210197
IAH1085	Coniophanes_imperialis	dorsal	Peafowl	0.041	0.2	4.678	29.581	0.004	0.038	13.569	232.448
IAH1085	Coniophanes_imperialis	dorsal	Snake	0.023991459	0.159727685	7.320335382	66.63456134	0.004037401	0.041969748	12.810439161	203.59588331
IAH1085	Coniophanes_imperialis	ventral	Bluetit	0.161780891	0.444528056	2.590002896	10.613657673	0.030511884	0.157546972	6.12987834	46.364762522
IAH1085	Coniophanes_imperialis	ventral	Dog	0.003	0.038	15.653	281.308	0.057	0.214	4.124	22.968
IAH1085	Coniophanes_imperialis	ventral	Gecko	0.046889418	0.251562692	6.855128579	56.99218533	0.053422291	0.22549677	5.061077885	32.905821276
IAH1085	Coniophanes_imperialis	ventral	Human	0.013180131	0.100018441	10.012289497	117.68697037	0.038216852	0.182731479	5.48910595	37.550607739
IAH1085	Coniophanes_imperialis	ventral	Peafowl	0.147	0.421	2.732	11.426	0.037	0.18	5.61	39.595
IAH1085	Coniophanes_imperialis	ventral	Snake	0.092762854	0.333848933	3.905191556	20.664805404	0.039116603	0.177605833	5.228703529	34.548049985
IAH1086	Ninia_sebae	dorsal	Bluetit	0.078	0.34	3.54	19.943	0.03	0.208	6.894	58.623
IAH1086	Ninia_sebae	dorsal	Dog	0.009711198	0.099266749	11.461702214	151.815845139	0.044697438	0.264179734	5.853488704	45.015841838
IAH1086	Ninia_sebae	dorsal	Gecko	0.070718358	0.355444387	4.603333082	30.132259723	0.030345356	0.194531149	6.374375439	53.036342987
IAH1086	Ninia_sebae	dorsal	Human	0.008279686	0.086066679	13.58206145	231.453784144	0.032121499	0.215617346	7.010342265	62.645461511
IAH1086	Ninia_sebae	dorsal	Peafowl	0.079	0.367	4.15	25.764	0.032	0.224	7.403	67.831
IAH1086	Ninia_sebae	dorsal	Snake	0.05	0.281	5.439	39.557	0.035	0.225	6.191	47.745
IAH1087	Sibon_nebulatus	dorsal	Bluetit	0.157384261	0.434549764	2.385206953	9.053137504	0.036328888	0.185780513	6.063247094	46.261607877
IAH1087	Sibon_nebulatus	dorsal	Dog	0.02	0.124	8.929	106.303	0.084	0.299	3.779	20.261
IAH1087	Sibon_nebulatus	dorsal	Gecko	0.096256363	0.343944654	4.177810018	25.345325975	0.05040428	0.213334771	4.769701266	29.934327186
IAH1087	Sibon_nebulatus	dorsal	Human	0.030067191	0.15237556	6.410559878	58.235812094	0.045580133	0.212531675	5.357042967	36.791023402
IAH1087	Sibon_nebulatus	dorsal	Peafowl	0.17	0.476	2.622	11.19	0.044	0.204	5.203	34.12
IAH1087	Sibon_nebulatus	dorsal	Snake	0.076478569	0.289396303	4.512218753	29.943357149	0.043754326	0.203224388	5.366931191	36.892427276
IAH1087	Sibon_nebulatus	ventral	Bluetit	0.212148026	0.542009007	1.893744195	6.432720458	0.107510871	0.352141967	3.06969808	13.869020552
IAH1087	Sibon_nebulatus	ventral	Dog	0.029	0.154	5.969	43.668	0.148	0.43	2.477	9.766
IAH1087	Sibon_nebulatus	ventral	Gecko	0.165873782	0.495424685	2.738583189	11.764210363	0.129090939	0.394220312	2.782826208	11.841870519
IAH1087	Sibon_nebulatus	ventral	Human	0.038023392	0.187746095	5.526005078	39.295220703	0.113758031	0.358867469	3.030039435	14.114741347
IAH1087	Sibon_nebulatus	ventral	Peafowl	0.269	0.65	1.726	6.046	0.116	0.37	2.925	12.74
IAH1087	Sibon_nebulatus	ventral	Snake	0.106699674	0.367268083	3.47107342	17.370866484	0.114181497	0.359721737	2.930232373	13.053141835
IAH1089	Leptodeira_septentrionalis	dorsal	Bluetit	0.056202192	0.281251666	6.329270639	49.826648086	0.032930325	0.169674868	5.588202447	37.576057123
IAH1089	Leptodeira_septentrionalis	dorsal	Dog	0.009	0.099	12.332	161.539	0.032	0.154	5.024	30.262
IAH1089	Leptodeira_septentrionalis	dorsal	Gecko	0.059316902	0.284311768	6.225006063	49.732648278	0.029625902	0.153182202	5.426001659	34.600341113
IAH1089	Leptodeira_septentrionalis	dorsal	Human	0.008541732	0.086831723	11.162504987	134.118099462	0.031356379	0.154948348	5.092847495	30.622708286
IAH1089	Leptodeira_septentrionalis	dorsal	Peafowl	0.046	0.227	6.04	47.06	0.029	0.145	5.317	34.154
IAH1089	Leptodeira_septentrionalis	dorsal	Snake	0.053074074	0.286787349	7.050379809	60.640814119	0.030288581	0.15476925	5.29593788	32.692588081
IAH1089	Leptodeira_septentrionalis	ventral	Bluetit	0.17940247	0.562455689	1.620798088	5.770169225	0.035157635	0.186760397	5.134611997	35.281631278
IAH1089	Leptodeira_septentrionalis	ventral	Dog	0.008	0.068	11.043	154.879	0.057	0.251	3.654	19.363
IAH1089	Leptodeira_septentrionalis	ventral	Gecko	0.138112415	0.471263929	2.255566029	9.815442532	0.059753693	0.263040185	3.427075072	16.583027499
IAH1089	Leptodeira_septentrionalis	ventral	Human	0.019934513	0.128037474	6.754896716	58.642806255	0.041355689	0.22379339	5.185609813	34.649002797
IAH1089	Leptodeira_septentrionalis	ventral	Peafowl	0.261	0.729	1.077	3.738	0.034	0.176	5.212	37.404
IAH1089	Leptodeira_septentrionalis	ventral	Snake	0.116228803	0.417629887	2.437247796	10.331989731	0.039533592	0.208176126	4.953306921	32.199521355
IAH1204	Mastigodryas_melanolomus	dorsal	Bluetit	0.041	0.212	5.177	32.543	0.015	0.122	10.022	121.247
IAH1204	Mastigodryas_melanolomus	dorsal	Dog	0.00115681	0.0187553	21.898439339	571.716131809	0.024229709	0.156040249	6.690598582	52.330427497
IAH1204	Mastigodryas_melanolomus	dorsal	Gecko	0.017044196	0.120730619	7.855906678	73.197859623	0.018628495	0.138039009	8.436907684	85.10349771
IAH1204	Mastigodryas_melanolomus	dorsal	Human	0.002815287	0.033662007	15.308487337	280.495820947	0.015724094	0.131043371	10.032265077	118.696700183
IAH1204	Mastigodryas_melanolomus	dorsal	Peafowl	0.027	0.158	6.044	43.154	0.016	0.124	9.424	106.572
IAH1204	Mastigodryas_melanolomus	dorsal	Snake	0.015	0.113	8.836	91.753	0.016	0.132	9.832	113.725
IAH1217	Leptodeira_septentrionalis	dorsal	Bluetit	0.13	0.409	3.228	15.433	0.06	0.275	5.908	45.36
IAH1217	Leptodeira_septentrionalis	dorsal	Dog	0.007181105	0.065907276	11.05307883	144.884511139	0.06880148	0.292798876	5.368616744	37.78551408
IAH1217	Leptodeira_septentrionalis	dorsal	Gecko	0.105498552	0.379939366	3.953209581	20.977703167	0.047491747	0.221024848	6.285180214	52.638452128
IAH1217	Leptodeira_septentrionalis	dorsal	Human	0.007462766	0.065689115	10.598134431	130.536919225	0.064449911	0.282403862	5.711095011	43.110395172
IAH1217	Leptodeira_septentrionalis	dorsal	Peafowl	0.119	0.418	4.213	25.344	0.066	0.29	5.583	40.633
IAH1217	Leptodeira_septentrionalis	dorsal	Snake	0.089	0.309	3.453	16.303	0.063	0.273	5.427	38.828
IAH1217	Leptodeira_septentrionalis	ventral	Bluetit	0.16	0.454	2.46	9.831	0.068	0.254	3.733	18.921
IAH1217	Leptodeira_septentrionalis	ventral	Dog	0.004773738	0.052631425	12.680798022	179.63564838	0.083414893	0.294048516	3.313803636	15.090547127
IAH1217	Leptodeira_septentrionalis	ventral	Gecko	0.118433629	0.387489251	3.169031067	14.480250663	0.071514914	0.267993384	3.656853171	17.81639859
IAH1217	Leptodeira_septentrionalis	ventral	Human	0.009692661	0.079843948	9.926228805	115.323488633	0.089576494	0.30588568	3.162588295	14.057640891
IAH1217	Leptodeira_septentrionalis	ventral	Peafowl	0.213	0.56	2.191	8.426	0.074	0.276	3.679	18.169
IAH1217	Leptodeira_septentrionalis	ventral	Snake	0.062	0.263	4.375	24.363	0.074	0.268	3.476	16.334
IAH1218	Leptodeira_septentrionalis	dorsal	Bluetit	0.097	0.393	3.191	16.707	0.077	0.361	4.205	25.723
IAH1218	Leptodeira_septentrionalis	dorsal	Dog	0.002884677	0.048646212	22.433141357	600.606236191	0.077951126	0.358090857	4.195589097	25.855576715
IAH1218	Leptodeira_septentrionalis	dorsal	Gecko	0.077612534	0.342092532	3.847217714	22.628045533	0.061623471	0.307929448	5.029832947	35.999693768
IAH1218	Leptodeira_septentrionalis	dorsal	Human	0.00725414	0.078416158	12.589825494	187.182812961	0.079992054	0.37162088	4.272701312	26.627570363
IAH1218	Leptodeira_septentrionalis	dorsal	Peafowl	0.105	0.448	3.645	20.456	0.081	0.376	4.206	25.809
IAH1218	Leptodeira_septentrionalis	dorsal	Snake	0.064	0.291	4.035	25.196	0.079	0.36	4.051	24.39
IAH1219	Imantodes_cenchoa	dorsal	Bluetit	0.123	0.39	3.393	16.463	0.072	0.297	4.939	32.712
IAH1219	Imantodes_cenchoa	dorsal	Dog	0.006380471	0.066924169	14.307626243	244.258982996	0.096377251	0.340215983	3.943474845	21.710598912
IAH1219	Imantodes_cenchoa	dorsal	Gecko	0.076375341	0.31303525	5.329552973	38.163647546	0.075432308	0.290727368	4.655066948	31.123635846
IAH1219	Imantodes_cenchoa	dorsal	Human	0.012	0.086	8.817	92.208	0.078	0.312	4.909	33.207
IAH1219	Imantodes_cenchoa	dorsal	Peafowl	0.107	0.373	4.269	25.978	0.08	0.315	4.834	32.227
IAH1219	Imantodes_cenchoa	dorsal	Snake	0.062	0.265	5.334	39.121	0.079	0.306	4.572	28.784
IAH1219	Imantodes_cenchoa	ventral	Bluetit	0.148	0.435	3.069	13.352	0.119	0.375	3.435	16.317
IAH1219	Imantodes_cenchoa	ventral	Dog	0.007059657	0.06442504	10.915705458	136.912565918	0.126515077	0.379723941	3.14674654	14.066499798
IAH1219	Imantodes_cenchoa	ventral	Gecko	0.079616219	0.323982956	4.793990949	29.389709751	0.11582223	0.348765808	3.163834393	14.240836337
IAH1219	Imantodes_cenchoa	ventral	Human	0.014	0.097	8.221	79.923	0.126	0.389	3.344	15.594
IAH1219	Imantodes_cenchoa	ventral	Peafowl	0.162	0.475	3.187	14.528	0.126	0.389	3.326	15.49
IAH1219	Imantodes_cenchoa	ventral	Snake	0.059	0.264	5.279	34.969	0.121	0.372	3.303	15.242
IAH1232	Sibon_nebulatus	dorsal	Bluetit	0.133158128	0.396449111	2.820145368	12.580135256	0.068199357	0.272816749	4.725613032	32.341359648
IAH1232	Sibon_nebulatus	dorsal	Dog	0.008873812	0.069732896	9.630272064	111.469795245	0.10897094	0.348949429	3.144726521	15.314181112
IAH1232	Sibon_nebulatus	dorsal	Gecko	0.109879327	0.365799843	3.620837196	19.870011472	0.077248776	0.279868332	3.993674521	23.66130799
IAH1232	Sibon_nebulatus	dorsal	Human	0.018	0.108	6.973	57.536	0.076	0.296	4.562	30.262
IAH1232	Sibon_nebulatus	dorsal	Peafowl	0.182	0.506	2.479	10.239	0.074	0.283	4.19	24.627
IAH1232	Sibon_nebulatus	dorsal	Snake	0.075	0.276	3.684	18.151	0.078	0.294	4.185	25.693
IAH1232	Sibon_nebulatus	ventral	Bluetit	0.202856807	0.479162351	1.823696116	5.529226349	0.197650759	0.490997298	2.062603116	6.801676702
IAH1232	Sibon_nebulatus	ventral	Dog	0.011295468	0.074216291	7.567032982	66.283048872	0.228743545	0.5348667	1.844317795	5.746334531
IAH1232	Sibon_nebulatus	ventral	Gecko	0.120234354	0.356914377	3.037655384	13.31189833	0.2126206	0.520719595	2.027279235	6.563301842
IAH1232	Sibon_nebulatus	ventral	Human	0.021	0.11	5.824	39.845	0.205	0.517	2.178	7.461
IAH1232	Sibon_nebulatus	ventral	Peafowl	0.23	0.553	2.121	7.715	0.2	0.512	2.195	7.512
IAH1232	Sibon_nebulatus	ventral	Snake	0.094	0.302	3.264	14.316	0.204	0.498	2.039	6.756
IAH1242	Sibon_nebulatus	dorsal	Bluetit	0.118095582	0.351096583	2.992966029	13.149016964	0.035610586	0.17782993	5.890584018	42.877252305
IAH1242	Sibon_nebulatus	dorsal	Dog	0.00843519	0.069028541	10.386388884	127.561311465	0.072815139	0.258946319	3.915902877	20.717037008
IAH1242	Sibon_nebulatus	dorsal	Gecko	0.080951961	0.274317788	3.565049768	16.884264385	0.047844108	0.202344127	4.955023962	32.250523729
IAH1242	Sibon_nebulatus	dorsal	Human	0.015	0.099	8.676	94.403	0.041	0.191	5.418	36.699
IAH1242	Sibon_nebulatus	dorsal	Peafowl	0.126	0.374	3.093	13.948	0.04	0.19	5.453	37.035
IAH1242	Sibon_nebulatus	dorsal	Snake	0.065	0.24	3.859	19.182	0.042	0.193	5.226	34.161
IAH1248	Tropidodipsas_sartorii	dorsal	Bluetit	0.187	0.497	2.343	8.24	0.048	0.22	4.912	28.618
IAH1248	Tropidodipsas_sartorii	dorsal	Dog	0.035	0.177	5.873	43.11	0.071	0.275	4.117	21.995
IAH1248	Tropidodipsas_sartorii	dorsal	Gecko	0.167183862	0.482084595	2.886604448	12.314643007	0.046892681	0.212227553	5.027768473	31.882882245
IAH1248	Tropidodipsas_sartorii	dorsal	Human	0.046	0.211	5.33	37.359	0.051	0.231	4.741	26.639
IAH1248	Tropidodipsas_sartorii	dorsal	Peafowl	0.187113469	0.512349284	2.656802393	10.836277574	0.05134515	0.232001621	4.830976864	27.786308759
IAH1248	Tropidodipsas_sartorii	dorsal	Snake	0.132	0.422	3.25	14.461	0.045	0.21	4.935	28.864
IAH1249	Sibon_nebulatus	ventral	Bluetit	0.191251166	0.57752201	1.173144442	3.774955293	0.097504956	0.351561334	2.10148651	8.029977301
IAH1249	Sibon_nebulatus	ventral	Dog	0.012684215	0.095719686	7.794314058	71.977875681	0.107087881	0.386157921	2.160764032	8.404520015
IAH1249	Sibon_nebulatus	ventral	Gecko	0.199713832	0.629977656	1.433950737	4.994870631	0.130307454	0.455567979	2.056391923	8.333681502
IAH1249	Sibon_nebulatus	ventral	Human	0.026	0.155	6.143	49.116	0.103	0.365	2.011	7.52
IAH1249	Sibon_nebulatus	ventral	Peafowl	0.305	0.856	0.895	3.042	0.095	0.357	2.357	9.569
IAH1249	Sibon_nebulatus	ventral	Snake	0.131	0.453	1.955	7.553	0.099	0.355	2.057	7.751
IAH1250	Coniophanes_imperialis	dorsal	Bluetit	0.063670569	0.28446399	3.480602899	17.891974499	0.015581608	0.115708156	7.522658075	68.174249805
IAH1250	Coniophanes_imperialis	dorsal	Dog	0.003803892	0.036503107	10.589611651	131.964641308	0.03730623	0.211859814	5.372452075	37.010767043
IAH1250	Coniophanes_imperialis	dorsal	Gecko	0.021706167	0.137275958	6.372527869	50.841510174	0.024589934	0.158146519	6.280423574	48.31425092
IAH1250	Coniophanes_imperialis	dorsal	Human	0.007	0.058	7.97	76.132	0.018	0.135	7.823	72.151
IAH1250	Coniophanes_imperialis	dorsal	Peafowl	0.046	0.23	4.47	27.648	0.018	0.136	7.764	71.444
IAH1250	Coniophanes_imperialis	dorsal	Snake	0.016	0.104	6.345	48.838	0.018	0.135	7.416	65.022
IAH1250	Coniophanes_imperialis	ventral	Bluetit	0.124109106	0.454457378	1.909580745	7.79515772	0.055981287	0.261024071	3.653772778	20.640103805
IAH1250	Coniophanes_imperialis	ventral	Dog	0.006905354	0.075680729	13.199355039	206.78415842	0.055052252	0.259015951	3.552000425	19.134754755
IAH1250	Coniophanes_imperialis	ventral	Gecko	0.093569712	0.398224583	3.09236491	16.517875727	0.05242306	0.255387305	3.846916889	21.648806702
IAH1250	Coniophanes_imperialis	ventral	Human	0.007	0.062	9.397	111.016	0.054	0.258	3.86	22.571
IAH1250	Coniophanes_imperialis	ventral	Peafowl	0.121	0.454	2.057	8.689	0.055	0.262	3.804	22.005
IAH1250	Coniophanes_imperialis	ventral	Snake	0.079	0.349	3.489	21.098	0.052	0.249	3.918	22.754
IAH1254	Coniophanes_imperialis	dorsal	Bluetit	0.075730896	0.336810723	3.061467141	17.462464878	0.023181463	0.184172435	7.894946075	75.455136302
IAH1254	Coniophanes_imperialis	dorsal	Dog	0.011152411	0.11463661	10.037404728	112.344204901	0.022814435	0.185463109	8.186916389	79.779602561
IAH1254	Coniophanes_imperialis	dorsal	Gecko	0.06231228	0.332753334	4.561446808	31.395995793	0.013298274	0.111125766	8.90084438	99.104763309
IAH1254	Coniophanes_imperialis	dorsal	Human	0.009	0.097	12.627	191.723	0.023	0.186	8.101	78.13
IAH1254	Coniophanes_imperialis	dorsal	Peafowl	0.069	0.333	4.203	30.623	0.023	0.185	8.112	78.332
IAH1254	Coniophanes_imperialis	dorsal	Snake	0.048	0.267	4.557	29.532	0.024	0.189	7.547	69.155
IAH1254	Coniophanes_imperialis	ventral	Bluetit	0.117427849	0.410863756	3.684845538	20.137395962	0.026382166	0.171988407	8.061656745	79.553477427
IAH1254	Coniophanes_imperialis	ventral	Dog	0.008659021	0.086846738	11.645253306	151.052975514	0.039855542	0.222606196	6.814963635	58.561305109
IAH1254	Coniophanes_imperialis	ventral	Gecko	0.126280305	0.461475576	3.562544975	17.52078874	0.03826603	0.192134078	5.781202563	43.736070396
IAH1254	Coniophanes_imperialis	ventral	Human	0.011	0.093	10.186	123.903	0.032	0.188	7.046	61.783
IAH1254	Coniophanes_imperialis	ventral	Peafowl	0.15	0.48	3.173	15.94	0.03	0.165	6.159	46.933
IAH1254	Coniophanes_imperialis	ventral	Snake	0.065	0.291	5.431	38.972	0.029	0.177	7.136	62.473
IAH1257	Ninia_sebae	dorsal	Bluetit	0.111	0.414	2.82	14.078	0.067	0.351	5.175	34.87
IAH1257	Ninia_sebae	dorsal	Dog	0.008962546	0.078578774	10.111001886	124.15480417	0.085120495	0.394319102	4.297186704	26.058393814
IAH1257	Ninia_sebae	dorsal	Gecko	0.107837153	0.449068641	3.444628441	18.679671336	0.056492708	0.290974767	5.051552987	34.321447373
IAH1257	Ninia_sebae	dorsal	Human	0.013	0.115	10.685	135.862	0.069	0.354	5.133	34.922
IAH1257	Ninia_sebae	dorsal	Peafowl	0.136	0.51	2.989	15.5	0.073	0.369	4.78	30.328
IAH1257	Ninia_sebae	dorsal	Snake	0.06	0.291	4.186	23.96	0.07	0.355	4.94	32.481
IAH1258	Ninia_sebae	dorsal	Bluetit	0.044892144	0.205991184	3.864736	25.102441208	0.015403192	0.10368077	7.161361643	69.117162063
IAH1258	Ninia_sebae	dorsal	Dog	0.002174693	0.034959843	18.143703535	367.961250248	0.025027698	0.153254546	6.073913215	51.865691045
IAH1258	Ninia_sebae	dorsal	Gecko	0.044750603	0.239853398	5.322977591	42.1932416	0.010798653	0.077660976	7.428347597	72.529664873
IAH1258	Ninia_sebae	dorsal	Human	0.001251913	0.022180508	20.8439985	486.630922492	0.012956211	0.091213141	7.867917743	84.960227985
IAH1258	Ninia_sebae	dorsal	Peafowl	0.034	0.182	6.077	60.746	0.013	0.094	7.951	86.535
IAH1258	Ninia_sebae	dorsal	Snake	0.02809796	0.182349608	6.286568288	50.888590696	0.015846493	0.108160336	7.550384377	77.100975355
IAH1258	Ninia_sebae	ventral	Bluetit	0.212	0.693	1.786	6.773	0.045	0.236	4.872	32.036
IAH1258	Ninia_sebae	ventral	Dog	0.046426649	0.27666049	5.275411702	34.010687251	0.082858662	0.383629289	4.021812236	22.550373491
IAH1258	Ninia_sebae	ventral	Gecko	0.238909536	0.771557138	1.635925935	5.878765838	0.091390539	0.381482128	3.043197781	14.096857138
IAH1258	Ninia_sebae	ventral	Human	0.055	0.311	5.166	34.113	0.056	0.274	4.245	25.084
IAH1258	Ninia_sebae	ventral	Peafowl	0.273	0.826	1.282	4.271	0.05	0.252	4.527	28.716
IAH1258	Ninia_sebae	ventral	Snake	0.149	0.568	2.759	12.772	0.048	0.244	4.664	30.161
IAH1259	Ninia_sebae	dorsal	Bluetit	0.078	0.372	2.84	16.061	0.02	0.166	7.893	77.053
IAH1259	Ninia_sebae	dorsal	Dog	0.011606126	0.109127858	9.420258007	106.199722286	0.036576689	0.223980183	5.731024477	50.215482581
IAH1259	Ninia_sebae	dorsal	Gecko	0.0755461	0.404778132	3.915048672	25.403426131	0.012298064	0.090651841	6.782292202	61.940833867
IAH1259	Ninia_sebae	dorsal	Human	0.012	0.113	9.92	120.107	0.018	0.149	8.059	81.565
IAH1259	Ninia_sebae	dorsal	Peafowl	0.076	0.362	3.173	20.934	0.019	0.152	7.887	78.315
IAH1259	Ninia_sebae	dorsal	Snake	0.05	0.316	5.136	37.104	0.022	0.172	7.609	73.553
RAB003648	Nerodia_fasciata	dorsal	Bluetit	0.025525588	0.158971619	7.530026072	68.074529352	0.006579174	0.063391055	11.679560207	157.904406941
RAB003648	Nerodia_fasciata	dorsal	Dog	0.002	0.036	19.571	460.309	0.008	0.071	11.216	150.99
RAB003648	Nerodia_fasciata	dorsal	Gecko	0.007175	0.072561515	12.612700264	186.521005099	0.003893001	0.04350872	13.462842025	209.448980253
RAB003648	Nerodia_fasciata	dorsal	Human	0.004130594	0.053114227	15.543561107	285.334976802	0.007420137	0.068761638	11.181498896	144.933811702
RAB003648	Nerodia_fasciata	dorsal	Peafowl	0.036	0.183	6.733	57.528	0.008	0.073	10.297	122.459
RAB003648	Nerodia_fasciata	dorsal	Snake	0.008026099	0.074241177	11.213052431	146.688179084	0.006566629	0.063063897	11.685728846	157.528473036
RAB003648	Nerodia_fasciata	ventral	Bluetit	0.232114496	0.555622082	2.141453424	7.660453676	0.092672641	0.332903247	3.797818906	18.579372677
RAB003648	Nerodia_fasciata	ventral	Dog	0.02	0.135	8.508	86.54	0.097	0.327	3.473	15.792
RAB003648	Nerodia_fasciata	ventral	Gecko	0.105769279	0.347706312	3.483847465	16.555279738	0.095109613	0.320524155	3.524175527	16.563531736
RAB003648	Nerodia_fasciata	ventral	Human	0.035583873	0.188107896	6.534250986	52.696387556	0.093492033	0.328871949	3.746149469	18.263691621
RAB003648	Nerodia_fasciata	ventral	Peafowl	0.271	0.611	1.923	6.548	0.098	0.344	3.691	17.617
RAB003648	Nerodia_fasciata	ventral	Snake	0.15481196	0.441741316	2.778592878	11.029516541	0.096778974	0.339935564	3.632165377	16.935220693
RAB003649	Nerodia_rhombifer	dorsal	Bluetit	0.017332048	0.115143737	8.194828522	79.748152092	0.003965958	0.049138669	14.575048456	234.564791528
RAB003649	Nerodia_rhombifer	dorsal	Dog	4.41e-05	0.003	94.47	10195.801	0.009	0.08	11	138.605
RAB003649	Nerodia_rhombifer	dorsal	Gecko	0.001616768	0.028108082	22.556017215	603.61277355	0.007744636	0.074712884	11.659608463	155.028053965
RAB003649	Nerodia_rhombifer	dorsal	Human	0.000314331	0.00958907	39.827935423	1939.821047618	0.004678622	0.053407454	13.525603729	203.71595005
RAB003649	Nerodia_rhombifer	dorsal	Peafowl	0.011	0.083	9.754	113.486	0.004	0.053	14.367	230.68
RAB003649	Nerodia_rhombifer	dorsal	Snake	0.003156201	0.04225293	17.758436761	379.69087443	0.005663898	0.061182453	12.977706243	189.200891379
RAB003649	Nerodia_rhombifer	ventral	Bluetit	0.1901498	0.482031661	2.519037935	10.996428216	0.060061983	0.225564521	3.96815916	20.290431649
RAB003649	Nerodia_rhombifer	ventral	Dog	0.014	0.123	11.099	139.86	0.071	0.27	4.017	20.677
RAB003649	Nerodia_rhombifer	ventral	Gecko	0.099073639	0.324698608	3.624976192	18.733620224	0.067682504	0.250574695	4.176287311	24.312354582
RAB003649	Nerodia_rhombifer	ventral	Human	0.019405094	0.144355977	10.181378246	126.012879006	0.06862558	0.250338401	3.81813586	18.762981251
RAB003649	Nerodia_rhombifer	ventral	Peafowl	0.223	0.532	2.086	7.734	0.072	0.259	3.727	17.968
RAB003649	Nerodia_rhombifer	ventral	Snake	0.149985278	0.42022673	2.774796367	11.923541191	0.06523153	0.245507154	3.96831196	20.097247481
RAB003650	Nerodia_rhombifer	dorsal	Bluetit	0.044810492	0.220189803	6.214456198	52.339792704	0.006940518	0.06772689	12.046472659	167.902064593
RAB003650	Nerodia_rhombifer	dorsal	Dog	0.004	0.055	17.403	352.601	0.019	0.123	8.11	81.54
RAB003650	Nerodia_rhombifer	dorsal	Gecko	0.018290672	0.130296949	9.312405271	108.33695356	0.008359342	0.077715673	12.201234384	179.266136043
RAB003650	Nerodia_rhombifer	dorsal	Human	0.007739201	0.083436008	14.434765366	252.544253733	0.008264284	0.073336649	11.060591739	144.392456115
RAB003650	Nerodia_rhombifer	dorsal	Peafowl	0.046	0.219	5.962	47.915	0.009	0.079	11.138	144.716
RAB003650	Nerodia_rhombifer	dorsal	Snake	0.009021952	0.082688051	11.21763829	148.403780994	0.00884101	0.076265164	10.620612261	132.094684972
RAB003650	Nerodia_rhombifer	ventral	Bluetit	0.093349954	0.301682535	3.005648085	12.634154936	0.071308848	0.267139611	3.699446645	17.640133288
RAB003650	Nerodia_rhombifer	ventral	Dog	0.003	0.035	15.379	266.903	0.077	0.278	3.433	15.435
RAB003650	Nerodia_rhombifer	ventral	Gecko	0.053897272	0.211575797	3.936497449	19.860147291	0.057167009	0.226847234	3.952802397	19.706931321
RAB003650	Nerodia_rhombifer	ventral	Human	0.00495028	0.049500723	12.549357691	183.99706228	0.076231944	0.282553914	3.642898223	17.10439458
RAB003650	Nerodia_rhombifer	ventral	Peafowl	0.152334364	0.425016482	2.38699569	8.864658552	0.081776978	0.292612471	3.480286829	15.910741452
RAB003650	Nerodia_rhombifer	ventral	Snake	0.065730765	0.256570456	3.876499934	19.012115417	0.07261103	0.273494203	3.696931075	17.478234591
RAB003651	Nerodia_rhombifer	dorsal	Bluetit	0.035988631	0.204800682	8.208868487	86.112875821	0.007513156	0.074750074	13.285270651	212.411485116
RAB003651	Nerodia_rhombifer	dorsal	Dog	0.004	0.061	16.141	274.419	0.019	0.132	9.246	103.466
RAB003651	Nerodia_rhombifer	dorsal	Gecko	0.011101546	0.104756506	11.624808108	151.565775078	0.009770734	0.090838642	12.444720428	184.57524155
RAB003651	Nerodia_rhombifer	dorsal	Human	0.006264636	0.084480129	15.245541997	246.975456906	0.00860832	0.078682029	12.342441867	186.491362031
RAB003651	Nerodia_rhombifer	dorsal	Peafowl	0.037702082	0.200856544	7.373780423	69.953767837	0.00966813	0.083891674	11.428449071	158.528969574
RAB003651	Nerodia_rhombifer	dorsal	Snake	0.007965364	0.089972823	13.397910406	196.297258482	0.009811785	0.085296671	11.795727936	169.838708253
RAB003651	Nerodia_rhombifer	ventral	Bluetit	0.191845582	0.496954963	2.321607605	9.497731564	0.08085289	0.271376952	3.367012217	15.980203674
RAB003651	Nerodia_rhombifer	ventral	Dog	0.017	0.13	9.252	100.023	0.086	0.299	3.414	15.686
RAB003651	Nerodia_rhombifer	ventral	Gecko	0.103131435	0.338531724	3.464843656	17.702638139	0.083084542	0.282025822	3.467775623	16.945840147
RAB003651	Nerodia_rhombifer	ventral	Human	0.019348748	0.140362911	8.902727001	94.592914201	0.087730071	0.286092181	3.263044583	15.230937042
RAB003651	Nerodia_rhombifer	ventral	Peafowl	0.213026998	0.529759516	2.04207502	7.604713447	0.094887047	0.30381199	3.099003235	13.74351608
RAB003651	Nerodia_rhombifer	ventral	Snake	0.157888092	0.435391392	2.480849755	10.103249422	0.085647985	0.284943803	3.331923635	15.638050772
RAB003652	Nerodia_rhombifer	dorsal	Bluetit	0.01596084	0.120973068	9.56600757	111.415320785	0.002328796	0.03570564	21.055130318	545.889110128
RAB003652	Nerodia_rhombifer	dorsal	Dog	0.0006729	0.02	34.743	1309.504	0.007	0.067	12.081	173.418
RAB003652	Nerodia_rhombifer	dorsal	Gecko	0.003268787	0.046590921	19.284220224	438.362656673	0.004410727	0.050302762	13.805480092	218.798561118
RAB003652	Nerodia_rhombifer	dorsal	Human	0.001334945	0.029907237	28.489639494	904.918776852	0.002763297	0.038726017	19.453877012	470.159356987
RAB003652	Nerodia_rhombifer	dorsal	Peafowl	0.014625534	0.114913788	9.469735094	106.416244453	0.003251083	0.042015936	18.080585601	414.830779099
RAB003652	Nerodia_rhombifer	dorsal	Snake	0.002037312	0.038314883	23.562946545	630.052358045	0.003306009	0.041983679	17.329313435	372.836992092
RAB003652	Nerodia_rhombifer	ventral	Bluetit	0.16001027	0.444568636	2.568438896	10.788342021	0.071334334	0.263458166	3.7346843	18.223050172
RAB003652	Nerodia_rhombifer	ventral	Dog	0.011	0.096	11.455	157.31	0.079	0.283	3.526	16.425
RAB003652	Nerodia_rhombifer	ventral	Gecko	0.094433869	0.32660382	3.753520999	20.230430315	0.080290346	0.278935731	3.359814479	15.040283432
RAB003652	Nerodia_rhombifer	ventral	Human	0.014755516	0.1053882	9.231339553	105.506164501	0.083607337	0.294434416	3.459375659	15.897196032
RAB003652	Nerodia_rhombifer	ventral	Peafowl	0.199337475	0.511462827	2.107546488	7.525244108	0.080381524	0.284918324	3.538875752	16.656157536
RAB003652	Nerodia_rhombifer	ventral	Snake	0.127469114	0.396155889	3.026480573	13.706009458	0.077121106	0.283954654	3.695641527	17.767245324
RAB003653	Agkistrodon_piscivorus	dorsal	Bluetit	0.028478047	0.168541184	8.921394403	105.816652103	0.001307826	0.025105538	23.080341355	590.353006441
RAB003653	Agkistrodon_piscivorus	dorsal	Dog	0.003	0.054	23.113	571.92	0.005	0.07	20.995	502.494
RAB003653	Agkistrodon_piscivorus	dorsal	Gecko	0.006151034	0.084534177	17.906800934	362.707607992	0.002602068	0.043755229	22.737437671	607.283686005
RAB003653	Agkistrodon_piscivorus	dorsal	Human	0.00420326	0.068627025	20.146907259	448.82528423	0.001409989	0.025330323	22.100789065	549.685881535
RAB003653	Agkistrodon_piscivorus	dorsal	Peafowl	0.024300971	0.157476148	9.253551844	107.690581845	0.001827115	0.030768764	20.900090749	489.746846531
RAB003653	Agkistrodon_piscivorus	dorsal	Snake	0.004437732	0.058805823	16.871235124	321.476729587	0.001866249	0.032485522	23.755369911	674.453042966
RAB003653	Agkistrodon_piscivorus	ventral	Bluetit	0.150031474	0.416040568	2.728402286	11.523424167	0.065443411	0.253724925	4.42678792	26.377424813
RAB003653	Agkistrodon_piscivorus	ventral	Dog	0.01	0.091	12.474	196.99	0.092	0.31	3.561	17.219
RAB003653	Agkistrodon_piscivorus	ventral	Gecko	0.070024488	0.280295974	4.715287777	28.863986683	0.085150936	0.29396978	3.68266429	18.357383965
RAB003653	Agkistrodon_piscivorus	ventral	Human	0.017313967	0.123513712	9.898683988	125.593849302	0.070160897	0.262913747	4.199528103	23.738960368
RAB003653	Agkistrodon_piscivorus	ventral	Peafowl	0.161987971	0.429403718	2.519467609	10.226274224	0.070592833	0.265088263	4.253598822	24.428985091
RAB003653	Agkistrodon_piscivorus	ventral	Snake	0.085122959	0.31104567	4.127170496	23.030724793	0.076863389	0.278259079	3.985340327	21.473562534
RAB003654	Agkistrodon_piscivorus	dorsal	Bluetit	0.013	0.104	10.336	131.377	0.001	0.024	21.417	508.629
RAB003654	Agkistrodon_piscivorus	dorsal	Dog	0.0004736	0.016	41.504	1930.205	0.003	0.039	17.986	379.633
RAB003654	Agkistrodon_piscivorus	dorsal	Gecko	0.00345548	0.045813535	17.538474298	368.825680605	0.002437586	0.037732979	20.289418065	476.151989535
RAB003654	Agkistrodon_piscivorus	dorsal	Human	0.00101032	0.024817691	32.417648338	1208.647495465	0.001715593	0.02741745	19.065273593	406.280874742
RAB003654	Agkistrodon_piscivorus	dorsal	Peafowl	0.013156281	0.105520953	9.989851004	117.41371841	0.001850364	0.028692969	18.614744546	388.79209882
RAB003654	Agkistrodon_piscivorus	dorsal	Snake	0.002863238	0.042976917	19.521804903	437.485940068	0.00204351	0.032590135	19.434034669	420.741890954
RAB003654	Agkistrodon_piscivorus	ventral	Bluetit	0.157	0.438	2.96	13.698	0.073	0.275	4.28	24.227
RAB003654	Agkistrodon_piscivorus	ventral	Dog	0.011	0.101	12.434	181.3	0.091	0.301	3.401	15.605
RAB003654	Agkistrodon_piscivorus	ventral	Gecko	0.076839857	0.284539178	4.155554625	22.907789356	0.076902093	0.274229448	3.814027134	19.186900466
RAB003654	Agkistrodon_piscivorus	ventral	Human	0.021198651	0.151539881	9.12200169	99.081785939	0.079497567	0.283879476	3.911912435	20.482451864
RAB003654	Agkistrodon_piscivorus	ventral	Peafowl	0.172478993	0.463819693	2.73206594	11.805589312	0.079178582	0.287311423	4.024046058	21.613932118
RAB003654	Agkistrodon_piscivorus	ventral	Snake	0.097735647	0.338563217	3.837749103	20.269039759	0.080326881	0.284248037	3.837125077	19.736720791
RAB003656	Pantherophis_emoryi	dorsal	Bluetit	0.13368161	0.400043366	2.62819328	9.892704765	0.032290943	0.159341633	5.479467836	37.414747485
RAB003656	Pantherophis_emoryi	dorsal	Dog	0.014411664	0.093960514	7.950226531	76.72696434	0.067646319	0.263370805	3.711739541	16.985626951
RAB003656	Pantherophis_emoryi	dorsal	Gecko	0.07995461	0.286784961	3.714177973	18.669325461	0.047316668	0.197625132	4.284402124	22.858033135
RAB003656	Pantherophis_emoryi	dorsal	Human	0.027312245	0.143330549	6.053973132	45.456146379	0.03858124	0.179764266	4.956346571	30.288138544
RAB003656	Pantherophis_emoryi	dorsal	Peafowl	0.147581345	0.414763438	2.332687324	8.168210784	0.038058342	0.178719752	5.073067867	31.891799681
RAB003656	Pantherophis_emoryi	dorsal	Snake	0.056553269	0.23128085	4.218293996	22.34945632	0.038264851	0.175400752	4.929736565	30.252011567
RAB003656	Pantherophis_emoryi	ventral	Bluetit	0.185300475	0.498230299	2.536973799	10.2166661	0.151590552	0.418864562	2.444378735	8.965710581
RAB003656	Pantherophis_emoryi	ventral	Dog	0.021	0.145	8.387	81.023	0.158	0.437	2.514	9.522
RAB003656	Pantherophis_emoryi	ventral	Gecko	0.097437216	0.338662446	3.692704277	18.627605016	0.167239394	0.448402338	2.325216625	8.319585279
RAB003656	Pantherophis_emoryi	ventral	Human	0.023650911	0.145182646	7.461787769	67.315344841	0.162090261	0.432361691	2.344036028	8.522163968
RAB003656	Pantherophis_emoryi	ventral	Peafowl	0.187415779	0.501396016	2.472067463	9.661303837	0.155912305	0.428426068	2.395635641	8.605067982
RAB003656	Pantherophis_emoryi	ventral	Snake	0.102391914	0.352710445	3.683493013	18.712178168	0.15888521	0.429473572	2.389061464	8.790899972
RAB003657	Crotalus_atrox	dorsal	Bluetit	0.127710443	0.37237854	2.925153617	11.538666169	0.078609188	0.274206139	3.735362264	17.84505926
RAB003657	Crotalus_atrox	dorsal	Dog	0.003	0.035	15.022	279.568	0.118	0.349	2.944	11.687
RAB003657	Crotalus_atrox	dorsal	Gecko	0.029930511	0.142115262	5.819088692	43.01234325	0.111682562	0.342311411	3.133486513	12.993338798
RAB003657	Crotalus_atrox	dorsal	Human	0.010405441	0.071110961	8.571401713	90.980489348	0.084762214	0.280132047	3.488608836	15.883633294
RAB003657	Crotalus_atrox	dorsal	Peafowl	0.09654132	0.299407852	3.225607861	13.826100743	0.085411737	0.282956108	3.51082223	16.061118792
RAB003657	Crotalus_atrox	dorsal	Snake	0.047937767	0.203355867	4.667350362	26.505912773	0.09333393	0.304369955	3.419175677	15.225127544
RAB003657	Crotalus_atrox	ventral	Bluetit	0.135765693	0.381065987	2.97790826	13.153748287	0.131620409	0.396027112	3.004309509	12.17868825
RAB003657	Crotalus_atrox	ventral	Dog	0.007	0.075	14.164	247.063	0.139	0.411	2.943	11.71
RAB003657	Crotalus_atrox	ventral	Gecko	0.047997224	0.210444614	5.333081627	37.046496994	0.148806139	0.42749623	2.832770168	11.024280785
RAB003657	Crotalus_atrox	ventral	Human	0.009708271	0.087451112	11.979367759	177.133738886	0.141586159	0.418351012	2.924044135	11.573431091
RAB003657	Crotalus_atrox	ventral	Peafowl	0.136994549	0.376381703	2.843319472	12.241622714	0.136353718	0.408413898	2.971924142	11.906334867
RAB003657	Crotalus_atrox	ventral	Snake	0.063533773	0.249605449	4.534734531	26.381421397	0.138053816	0.409162769	2.947987371	11.7749515
RAB003658	Gyalopion_canum	dorsal	Bluetit	0.140763251	0.44470948	1.651746513	5.560743281	0.029310285	0.143722156	4.327564875	24.816614569
RAB003658	Gyalopion_canum	dorsal	Dog	0.003232605	0.038167317	15.482955946	286.45300639	0.062509505	0.24161162	2.716999212	11.275319303
RAB003658	Gyalopion_canum	dorsal	Gecko	0.058572962	0.269132892	4.439576362	28.221478103	0.065190916	0.251749893	2.726514564	11.335735301
RAB003658	Gyalopion_canum	dorsal	Human	0.011	0.08	8.758	99.591	0.036	0.17	4.035	21.679
RAB003658	Gyalopion_canum	dorsal	Peafowl	0.151387522	0.478318436	1.633496617	5.344131174	0.033860376	0.160233636	4.104948522	22.824770686
RAB003658	Gyalopion_canum	dorsal	Snake	0.055	0.238	3.783	21.431	0.039	0.173	3.704	18.9
RAB03023	Ninia_sebae	dorsal	Bluetit	0.031144627	0.174901476	5.661780482	41.676186686	0.006880571	0.082583895	13.534336807	203.038967668
RAB03023	Ninia_sebae	dorsal	Dog	0.000224841	0.005290534	25.096473224	658.660652072	0.01041343	0.090667921	10.593019157	136.489966921
RAB03023	Ninia_sebae	dorsal	Gecko	0.006477204	0.063356605	10.821180595	134.875854487	0.008879054	0.084407673	11.002698648	143.367708251
RAB03023	Ninia_sebae	dorsal	Human	0.001	0.023	21.084	496.935	0.007	0.08	13.841	212.942
RAB03023	Ninia_sebae	dorsal	Peafowl	0.037620192	0.192890321	5.082197667	34.96357055	0.0078122	0.087049853	13.342847146	199.790013446
RAB03023	Ninia_sebae	dorsal	Snake	0.010415366	0.095011475	10.338979724	125.122213846	0.007707004	0.085019398	13.112908424	194.946803876
RAB03023	Ninia_sebae	ventral	Bluetit	0.092773788	0.356703535	3.181879214	14.729376447	0.038810075	0.188282251	4.715761169	29.140879814
RAB03023	Ninia_sebae	ventral	Dog	0.007	0.053	8.321	78.189	0.064	0.265	3.67	18.975
RAB03023	Ninia_sebae	ventral	Gecko	0.04112117	0.19357425	4.098409829	21.129909304	0.052916323	0.225871335	4.075911997	23.80166233
RAB03023	Ninia_sebae	ventral	Human	0.012333612	0.08777495	7.594477286	68.519730844	0.033801534	0.175997478	5.455464608	38.520036536
RAB03023	Ninia_sebae	ventral	Peafowl	0.090256736	0.343107846	3.134663712	14.424273774	0.045951857	0.20570984	4.213639723	24.285824132
RAB03023	Ninia_sebae	ventral	Snake	0.034	0.193	5.374	34.372	0.041	0.198	4.686	29.025
RAB03027	Rhadinella_kinkelini	dorsal	Bluetit	0.077658185	0.316659267	3.718398084	18.548732856	0.032995676	0.174001362	5.610131003	39.575962695
RAB03027	Rhadinella_kinkelini	dorsal	Dog	0.001	0.016	17.386	376.608	0.065	0.273	3.918	20.959
RAB03027	Rhadinella_kinkelini	dorsal	Gecko	0.023514759	0.12113666	4.981901201	30.429171382	0.058954665	0.258834856	4.148889085	22.948604509
RAB03027	Rhadinella_kinkelini	dorsal	Human	0.010242437	0.070258738	6.980251883	55.732462593	0.044153193	0.218577574	5.045412618	32.57346589
RAB03027	Rhadinella_kinkelini	dorsal	Peafowl	0.060294181	0.270465253	4.093931483	21.169605589	0.044453458	0.200557121	4.541758058	27.854431367
RAB03027	Rhadinella_kinkelini	dorsal	Snake	0.022	0.128	6.353	49.859	0.048	0.212	4.327	25.095
RAB03027	Rhadinella_kinkelini	ventral	Bluetit	0.050363176	0.226103684	4.067278441	22.946399998	0.073306456	0.29472048	3.363285772	16.435814439
RAB03027	Rhadinella_kinkelini	ventral	Dog	0	0	NA	NA	0.085	0.325	2.932	12.878
RAB03027	Rhadinella_kinkelini	ventral	Gecko	0.025010224	0.135572056	5.348769346	36.88929756	0.088759688	0.334113741	2.949361219	13.316033928
RAB03027	Rhadinella_kinkelini	ventral	Human	0.001026779	0.015626781	17.317063171	337.085387002	0.080920629	0.314139513	3.081924673	14.109556404
RAB03027	Rhadinella_kinkelini	ventral	Peafowl	0.039273731	0.189086993	4.619504729	28.520453294	0.081487943	0.310680414	3.065128062	14.286795577
RAB03027	Rhadinella_kinkelini	ventral	Snake	0.024	0.141	5.749	40.55	0.08	0.313	3.17	14.982
RAB03035	Rhadinella_kinkelini	ventral	Bluetit	0.097841519	0.408506264	2.946366181	13.784409063	0.088392712	0.360901954	2.711104762	12.111934791
RAB03035	Rhadinella_kinkelini	ventral	Dog	0.018	0.139	7.191	58.507	0.079	0.326	2.698	11.847
RAB03035	Rhadinella_kinkelini	ventral	Gecko	0.054382012	0.263504386	3.914724053	21.663466102	0.089382229	0.354984829	2.554833198	11.034162473
RAB03035	Rhadinella_kinkelini	ventral	Human	0.014319854	0.113706417	7.607032012	66.059506865	0.100763134	0.392364793	2.33707439	9.396460816
RAB03035	Rhadinella_kinkelini	ventral	Peafowl	0.112720712	0.435393523	2.450369664	10.499654057	0.098426528	0.394024969	2.570348402	11.042165343
RAB03035	Rhadinella_kinkelini	ventral	Snake	0.051	0.235	3.332	16.314	0.097	0.379	2.355	9.41
RAB03037	Stenorrhina_degenhardtii	dorsal	Bluetit	0.052694612	0.22522184	4.566073455	28.800400703	0.014175754	0.09021837	6.8434352	55.343834634
RAB03037	Stenorrhina_degenhardtii	dorsal	Dog	0.000982	0.019	21.802	521.26	0.022	0.125	6.62	54.958
RAB03037	Stenorrhina_degenhardtii	dorsal	Gecko	0.006599246	0.061050399	10.976031458	138.277996912	0.009743368	0.08996401	11.549088339	152.845520817
RAB03037	Stenorrhina_degenhardtii	dorsal	Human	0.00423071	0.052278923	15.058324533	252.689777133	0.018037406	0.106395113	6.238649552	46.266777362
RAB03037	Stenorrhina_degenhardtii	dorsal	Peafowl	0.070787948	0.261816924	3.344466144	15.323105249	0.021343507	0.118530045	5.803316059	40.486980167
RAB03037	Stenorrhina_degenhardtii	dorsal	Snake	0.016232079	0.097016424	6.425096663	49.076493694	0.016601094	0.100470347	6.678447778	53.97277101
RAB03037	Stenorrhina_degenhardtii	ventral	Bluetit	0.091589299	0.29799666	3.107654947	14.946838167	0.063929902	0.255564711	4.137390547	22.77699076
RAB03037	Stenorrhina_degenhardtii	ventral	Dog	0.0007749	0.013	20.353	473.98	0.096	0.323	3.172	14.865
RAB03037	Stenorrhina_degenhardtii	ventral	Gecko	0.018619475	0.101902647	5.791807764	40.432494231	0.093508098	0.314024758	3.204648562	15.212826159
RAB03037	Stenorrhina_degenhardtii	ventral	Human	0.005503427	0.051329448	10.926764129	135.140018352	0.076237034	0.281768544	3.671682283	18.628495628
RAB03037	Stenorrhina_degenhardtii	ventral	Peafowl	0.067033051	0.238823629	3.602246937	18.953061487	0.069233573	0.265908545	3.915197188	20.86769221
RAB03037	Stenorrhina_degenhardtii	ventral	Snake	0.032	0.154	5.087	32.124	0.08	0.283	3.355	15.817
RAB03052	Cerrophidion_wilsoni	dorsal	Bluetit	0.035616353	0.169746633	5.274267693	33.271013481	0.014198309	0.094658435	7.945504004	78.979654341
RAB03052	Cerrophidion_wilsoni	dorsal	Dog	0.0001364	0.004	35.902	1408.669	0.03	0.154	5.699	39.358
RAB03052	Cerrophidion_wilsoni	dorsal	Gecko	0.008557343	0.060919053	8.276659382	79.631396165	0.01987776	0.118122708	7.045568903	61.115412258
RAB03052	Cerrophidion_wilsoni	dorsal	Human	0.001032088	0.016507175	19.663508222	435.644237496	0.016581866	0.104381781	7.418785669	67.982121416
RAB03052	Cerrophidion_wilsoni	dorsal	Peafowl	0.022260954	0.118532564	6.158717286	45.532709263	0.020121307	0.118166412	6.771109706	55.715326197
RAB03052	Cerrophidion_wilsoni	dorsal	Snake	0.001	0.021	23.476	628.24	0.019	0.114	7.009	60.289
RAB03052	Cerrophidion_wilsoni	ventral	Bluetit	0.101112189	0.314864715	3.033604857	13.185017661	0.092118831	0.308776538	3.409136444	16.067759806
RAB03052	Cerrophidion_wilsoni	ventral	Dog	0.0009182	0.017	23.184	662.152	0.105	0.335	3.147	14.064
RAB03052	Cerrophidion_wilsoni	ventral	Gecko	0.019534369	0.117965759	7.854385006	81.232432157	0.104759873	0.332103965	3.169817953	14.344025079
RAB03052	Cerrophidion_wilsoni	ventral	Human	0.004692709	0.045400681	11.233227616	141.853736452	0.09280057	0.309977093	3.461810953	16.722096009
RAB03052	Cerrophidion_wilsoni	ventral	Peafowl	0.075915414	0.257415206	3.481269484	16.907808429	0.098425554	0.320673998	3.289106689	15.205899832
RAB03052	Cerrophidion_wilsoni	ventral	Snake	0.031	0.158	6.295	53.664	0.098	0.32	3.294	15.248
RAB03053	Micrurus_nigrocinctus	dorsal	Bluetit	0.08	0.296	4.023	20.561	0.027	0.157	6.957	58.452
RAB03053	Micrurus_nigrocinctus	dorsal	Dog	0.001	0.022	18.328	385.429	0.038	0.19	5.714	40.394
RAB03053	Micrurus_nigrocinctus	dorsal	Gecko	0.023862429	0.135973929	6.914568293	60.418395676	0.028765612	0.158035686	6.708405765	56.902540993
RAB03053	Micrurus_nigrocinctus	dorsal	Human	0.006565492	0.056614336	10.384128719	125.287546916	0.029875766	0.169407561	6.664884293	53.945486215
RAB03053	Micrurus_nigrocinctus	dorsal	Peafowl	0.09110279	0.308996698	3.534227599	16.294052515	0.034117122	0.182568021	6.203753372	46.828154168
RAB03053	Micrurus_nigrocinctus	dorsal	Snake	0.030734557	0.16857794	6.309293893	47.404548256	0.030327231	0.169208304	6.536053952	51.956811966
RAB03053	Micrurus_nigrocinctus	ventral	Bluetit	0.153	0.43	2.561	9.828	0.075	0.3	4.148	21.515
RAB03053	Micrurus_nigrocinctus	ventral	Dog	0.004	0.045	14.709	248.577	0.089	0.326	3.757	18.151
RAB03053	Micrurus_nigrocinctus	ventral	Gecko	0.062844355	0.252989508	4.295043953	23.421845821	0.087691475	0.312864304	3.693321564	17.929528136
RAB03053	Micrurus_nigrocinctus	ventral	Human	0.013596366	0.095702481	8.579791895	87.369111855	0.077617105	0.304926691	4.131192092	21.534425033
RAB03053	Micrurus_nigrocinctus	ventral	Peafowl	0.211826685	0.531238677	2.11471182	7.410749502	0.086464747	0.324918266	3.853570618	18.905886281
RAB03053	Micrurus_nigrocinctus	ventral	Snake	0.066757495	0.267180406	4.274495237	23.243417598	0.079801339	0.309278953	4.047820902	20.709199701
RAB03056	Oxybelis_aeneus	dorsal	Bluetit	0.073526337	0.279422469	3.531142861	16.202935213	0.03800219	0.168558388	4.583199155	28.060049025
RAB03056	Oxybelis_aeneus	dorsal	Dog	0.000734	0.012	18.385	360.835	0.064	0.248	3.597	17.247
RAB03056	Oxybelis_aeneus	dorsal	Gecko	0.013405022	0.089510663	7.499803582	65.957157912	0.060280507	0.237272548	3.710766436	17.920439276
RAB03056	Oxybelis_aeneus	dorsal	Human	0.004677619	0.040039966	9.992775112	114.268234044	0.042922385	0.183862227	4.386448762	25.831706653
RAB03056	Oxybelis_aeneus	dorsal	Peafowl	0.050967957	0.217721643	4.26431877	22.988113785	0.043876245	0.189354008	4.392722871	25.666931055
RAB03056	Oxybelis_aeneus	dorsal	Snake	0.008	0.065	8.465	80.433	0.047	0.198	4.185	23.309
RAB03056	Oxybelis_aeneus	ventral	Bluetit	0.072157724	0.277790626	3.552215281	17.270972763	0.097394542	0.335461725	3.001166872	13.481128348
RAB03056	Oxybelis_aeneus	ventral	Dog	0.0004634	0.01	23.461	598.511	0.115	0.383	2.697	10.905
RAB03056	Oxybelis_aeneus	ventral	Gecko	0.009701531	0.073562559	8.780460889	89.302597124	0.118200892	0.387987606	2.666386665	10.789347077
RAB03056	Oxybelis_aeneus	ventral	Human	0.002830537	0.031364382	13.427290213	209.260395929	0.107536777	0.361707412	2.823509699	11.995710654
RAB03056	Oxybelis_aeneus	ventral	Peafowl	0.069995759	0.265832266	3.421824176	16.181398201	0.098023162	0.336733182	3.053664633	13.955287754
RAB03056	Oxybelis_aeneus	ventral	Snake	0.013	0.093	9.635	115.273	0.107	0.36	2.847	12.211
RAB03057	Spilotes_pullatus	dorsal	Bluetit	0.095101311	0.318395281	3.493536204	15.470905048	0.077650685	0.321325002	4.430141183	23.187300642
RAB03057	Spilotes_pullatus	dorsal	Dog	0.000753785	0.014393689	25.284965223	757.273597231	0.089393208	0.340330826	4.02696464	19.484004114
RAB03057	Spilotes_pullatus	dorsal	Gecko	0.062788363	0.265627955	4.619456703	25.485402684	0.075545331	0.305223313	4.355446084	22.626122193
RAB03057	Spilotes_pullatus	dorsal	Human	0.004	0.039	12.806	191.417	0.081	0.334	4.387	22.693
RAB03057	Spilotes_pullatus	dorsal	Peafowl	0.080080351	0.2856566	3.91901655	19.427745147	0.086496786	0.345794214	4.265261039	21.60649056
RAB03057	Spilotes_pullatus	dorsal	Snake	0.067326341	0.286668627	4.730721687	26.810366035	0.080573051	0.331156032	4.38204964	22.648928077
RAB03057	Spilotes_pullatus	ventral	Bluetit	0.101717589	0.352303213	3.51000732	15.376996748	0.084195876	0.329154003	4.005481935	19.267811514
RAB03057	Spilotes_pullatus	ventral	Dog	0.003	0.029	15.46	301.212	0.079	0.303	4.044	20.111
RAB03057	Spilotes_pullatus	ventral	Gecko	0.076407233	0.304227729	4.106472578	20.329785093	0.074428187	0.292061305	4.128384606	20.816528486
RAB03057	Spilotes_pullatus	ventral	Human	0.007241421	0.057040429	9.574656816	110.559471061	0.086274023	0.335884442	4.002858464	19.269356881
RAB03057	Spilotes_pullatus	ventral	Peafowl	0.098971734	0.34424547	3.618002244	16.742690839	0.090021416	0.345797973	3.946375017	18.770680586
RAB03057	Spilotes_pullatus	ventral	Snake	0.092272615	0.353701961	3.898807112	18.233782036	0.084566344	0.334063272	4.054703429	19.68741499
RAB03059	Drymarchon_melanurus	dorsal	Bluetit	0.057382347	0.220008243	4.398806422	24.415072565	0.002604925	0.036613173	17.797322189	374.330770903
RAB03059	Drymarchon_melanurus	dorsal	Dog	0.002	0.025	19.127	431.566	0.015	0.105	8.632	88.209
RAB03059	Drymarchon_melanurus	dorsal	Gecko	0.012051843	0.086704764	9.554006401	114.958241502	0.008724644	0.076296222	10.947723542	140.295875815
RAB03059	Drymarchon_melanurus	dorsal	Human	0.004509862	0.045533549	12.918675735	198.115697724	0.003663228	0.045953172	16.06590105	307.553333716
RAB03059	Drymarchon_melanurus	dorsal	Peafowl	0.046528425	0.183463024	4.530368882	25.70166221	0.003951561	0.048142675	15.425103791	282.666337614
RAB03059	Drymarchon_melanurus	dorsal	Snake	0.008613423	0.075658321	11.3823221	157.503381378	0.004114668	0.048817195	14.95667942	261.483579331
RAB03059	Drymarchon_melanurus	ventral	Bluetit	0.04497994	0.19781566	5.46170808	37.721016216	0.027689164	0.145611927	6.438712209	50.614189747
RAB03059	Drymarchon_melanurus	ventral	Dog	0.002	0.027	20.813	492.191	0.033	0.168	6.109	44.725
RAB03059	Drymarchon_melanurus	ventral	Gecko	0.012843155	0.091032773	8.558356313	85.78960901	0.027924119	0.14765874	6.448891107	50.257196291
RAB03059	Drymarchon_melanurus	ventral	Human	0.002853747	0.040496232	16.524704852	301.705238546	0.028311624	0.150561525	6.514039041	51.499147628
RAB03059	Drymarchon_melanurus	ventral	Peafowl	0.050568168	0.208789207	4.926899132	30.305083215	0.031240375	0.155837859	6.137747897	46.561331779
RAB03059	Drymarchon_melanurus	ventral	Snake	0.023672894	0.133992129	6.783972267	54.671723249	0.028889671	0.151387858	6.399219026	49.640545033
RAB03060	Lampropeltis_abnorma	dorsal	Bluetit	0.091468593	0.306696655	3.112003102	13.751879785	0.029956226	0.161408802	5.847929077	40.833516857
RAB03060	Lampropeltis_abnorma	dorsal	Dog	0.003234187	0.035589169	12.810514172	185.572059033	0.044531143	0.216359327	5.091366546	31.303729639
RAB03060	Lampropeltis_abnorma	dorsal	Gecko	0.01902039	0.114739449	6.72737858	53.503825908	0.03109784	0.160405554	5.645074367	39.327979083
RAB03060	Lampropeltis_abnorma	dorsal	Human	0.009	0.067	9.167	101.173	0.032	0.165	5.556	37.412
RAB03060	Lampropeltis_abnorma	dorsal	Peafowl	0.120192355	0.370557193	2.741460121	11.230358572	0.036324434	0.183821268	5.415122735	35.413449294
RAB03060	Lampropeltis_abnorma	dorsal	Snake	0.029680696	0.153769527	5.641829496	39.113532682	0.02946455	0.160418134	6.059611981	44.015772166
RAB03060	Lampropeltis_abnorma	ventral	Bluetit	0.144819562	0.40820727	2.200804373	8.452600881	0.063661144	0.252295754	3.826621527	19.457177737
RAB03060	Lampropeltis_abnorma	ventral	Dog	0.007	0.055	9.648	110.666	0.077	0.288	3.72	19.086
RAB03060	Lampropeltis_abnorma	ventral	Gecko	0.034592745	0.163559129	5.109513264	33.779310768	0.061024796	0.230569073	3.680023741	18.787077507
RAB03060	Lampropeltis_abnorma	ventral	Human	0.012411634	0.088881708	8.39643127	84.549886608	0.063470913	0.246794131	3.811695729	19.796240671
RAB03060	Lampropeltis_abnorma	ventral	Peafowl	0.173755212	0.458460029	1.889949772	6.769461882	0.071068308	0.273170936	3.741334969	19.042571807
RAB03060	Lampropeltis_abnorma	ventral	Snake	0.054004325	0.226628126	4.342141673	25.199619923	0.063092367	0.253690963	3.961139898	20.849075775
RAB03069	Ninia_maculata	dorsal	Bluetit	0.054215707	0.232335969	4.141091644	22.643685626	0.001795028	0.027663021	18.359410116	380.895517097
RAB03069	Ninia_maculata	dorsal	Dog	0.001	0.019	20.471	460.395	0.015	0.097	7.457	69.471
RAB03069	Ninia_maculata	dorsal	Gecko	0.007194842	0.062548263	10.012825032	117.138039108	0.011025112	0.079540935	8.444055201	85.427936068
RAB03069	Ninia_maculata	dorsal	Human	0.003870506	0.040901158	12.112543532	164.934023531	0.002132739	0.031568426	17.625597777	348.597323454
RAB03069	Ninia_maculata	dorsal	Peafowl	0.037477255	0.178936023	4.825808375	29.529872789	0.002903792	0.037693365	15.81141887	284.471074787
RAB03069	Ninia_maculata	dorsal	Snake	0.007	0.06	9.813	110.214	0.004	0.043	14.212	230.861
RAB03069	Ninia_maculata	ventral	Bluetit	0.211959696	0.558181397	1.684739936	4.993309297	0.094056181	0.319107261	2.900952732	11.804730326
RAB03069	Ninia_maculata	ventral	Dog	0.037	0.148	3.666	17.046	0.171	0.487	2.025	6.559
RAB03069	Ninia_maculata	ventral	Gecko	0.093345951	0.303500269	2.616678555	9.716221297	0.117369894	0.368614228	2.544488091	9.62936288
RAB03069	Ninia_maculata	ventral	Human	0.052590067	0.191078757	3.110341705	12.815802629	0.097692279	0.332829423	2.977563331	12.506563979
RAB03069	Ninia_maculata	ventral	Peafowl	0.174542312	0.47783557	1.813533007	5.487637882	0.110569074	0.357759771	2.673667959	10.363572254
RAB03069	Ninia_maculata	ventral	Snake	0.023	0.128	5.812	39.405	0.106	0.35	2.787	11.132
RAB03072	Conophis_lineatus	dorsal	Bluetit	0.084	0.31	4.024	20.975	0.051	0.243	5.275	33.138
RAB03072	Conophis_lineatus	dorsal	Dog	0.004	0.05	13.944	222.389	0.058	0.252	4.484	23.97
RAB03072	Conophis_lineatus	dorsal	Gecko	0.037675013	0.179956195	5.243637174	33.498450128	0.040994158	0.203236871	5.395577604	34.562426541
RAB03072	Conophis_lineatus	dorsal	Human	0.010595127	0.081351855	9.111206733	95.57870396	0.056878004	0.259778214	4.960075379	29.422378937
RAB03072	Conophis_lineatus	dorsal	Peafowl	0.088658845	0.323041682	3.905051535	19.673090336	0.06070286	0.271800039	4.847292175	28.180718218
RAB03072	Conophis_lineatus	dorsal	Snake	0.042930404	0.225080685	5.828183397	39.685941628	0.053754063	0.250814828	5.006752847	29.735565048
RAB03079	Oxybelis_fulgidus	dorsal	Bluetit	0.055946992	0.255066872	5.051556587	31.57247951	0.028002972	0.162740041	6.463057101	48.675142625
RAB03079	Oxybelis_fulgidus	dorsal	Dog	1.354e-05	0.0007937	69.896	5514.498	0.038	0.199	5.806	40.211
RAB03079	Oxybelis_fulgidus	dorsal	Gecko	0.026865781	0.160225473	6.554899025	49.522023168	0.043712497	0.219165948	5.52230155	36.595743931
RAB03079	Oxybelis_fulgidus	dorsal	Human	0.005	0.052	12.723	182.405	0.031	0.173	6.219	45.57
RAB03079	Oxybelis_fulgidus	dorsal	Peafowl	0.044428864	0.222948424	5.64563181	38.535116181	0.032821065	0.182312588	6.131550763	43.958607498
RAB03079	Oxybelis_fulgidus	dorsal	Snake	0.003786878	0.048094193	15.498945568	274.633975785	0.033605371	0.182390532	6.023517056	43.061433937
RAB03079	Oxybelis_fulgidus	ventral	Bluetit	0.061570663	0.26541726	4.313248267	23.242875597	0.067746562	0.288389484	4.194840532	21.992812014
RAB03079	Oxybelis_fulgidus	ventral	Dog	0.000431	0.01	27.479	809.942	0.063	0.275	4.409	24.206
RAB03079	Oxybelis_fulgidus	ventral	Gecko	0.058317935	0.260084032	4.622762562	26.567287925	0.073568061	0.301041612	4.052805013	21.037235633
RAB03079	Oxybelis_fulgidus	ventral	Human	0.000796518	0.014654479	21.474583325	506.501390761	0.06843746	0.291151234	4.223812573	22.440821797
RAB03079	Oxybelis_fulgidus	ventral	Peafowl	0.044467829	0.207588953	4.838324386	28.938152121	0.069077095	0.292800996	4.191261768	22.0340324
RAB03079	Oxybelis_fulgidus	ventral	Snake	0.051976607	0.24640442	4.922768593	29.497628997	0.068802433	0.292234798	4.198055139	22.092964641
RAB03080	Leptodeira_nigrofasciata	dorsal	Bluetit	0.116359124	0.41731728	2.313989778	9.140042688	0.033058084	0.168187463	4.465272232	26.093215666
RAB03080	Leptodeira_nigrofasciata	dorsal	Dog	0.008	0.06	8.326	80.221	0.068	0.287	3.231	15.176
RAB03080	Leptodeira_nigrofasciata	dorsal	Gecko	0.030213355	0.160671645	4.89719014	31.134075393	0.055671362	0.243629074	3.588754966	18.603051761
RAB03080	Leptodeira_nigrofasciata	dorsal	Human	0.016832367	0.104634238	5.90374125	42.279006318	0.036139197	0.180681329	4.319727881	24.559851507
RAB03080	Leptodeira_nigrofasciata	dorsal	Peafowl	0.082975408	0.321890291	2.726821711	11.628693138	0.041172858	0.195827726	3.960583594	21.140565243
RAB03080	Leptodeira_nigrofasciata	dorsal	Snake	0.027309653	0.169160141	6.032286289	44.617075021	0.042661247	0.205045739	4.18682789	23.800608192
RAB03080	Leptodeira_nigrofasciata	ventral	Bluetit	0.079914592	0.32150155	2.750967451	13.544055745	0.100281678	0.380879333	2.272295652	9.668013149
RAB03080	Leptodeira_nigrofasciata	ventral	Dog	0.003	0.036	14.755	234.738	0.115	0.422	2.001	7.749
RAB03080	Leptodeira_nigrofasciata	ventral	Gecko	0.01148382	0.090436496	8.186617028	80.884786147	0.11173906	0.417753736	2.140126796	8.636248767
RAB03080	Leptodeira_nigrofasciata	ventral	Human	0.006335165	0.069763996	11.510641699	146.811758504	0.093638822	0.384338249	2.868536866	13.72233222
RAB03080	Leptodeira_nigrofasciata	ventral	Peafowl	0.057804226	0.250797984	3.293145701	17.832960662	0.101250642	0.392111308	2.442252487	10.760203602
RAB03080	Leptodeira_nigrofasciata	ventral	Snake	0.011257401	0.085309905	8.051601127	82.016688796	0.102264972	0.395498897	2.41425885	10.491154333
RAB03085	Trimorphodon_quadruplex	dorsal	Bluetit	0.0447594	0.204120807	5.318380158	34.763900022	0.022482612	0.132594646	6.629915789	50.641729943
RAB03085	Trimorphodon_quadruplex	dorsal	Dog	0.001026007	0.015840003	19.443874005	438.694839139	0.040944289	0.197194972	5.217533912	31.816862677
RAB03085	Trimorphodon_quadruplex	dorsal	Gecko	0.015165304	0.092976872	6.876606284	54.472682259	0.027892157	0.152697257	6.171419537	44.662992496
RAB03085	Trimorphodon_quadruplex	dorsal	Human	0.003	0.038	13.47	205.679	0.025	0.141	6.432	47.707
RAB03085	Trimorphodon_quadruplex	dorsal	Peafowl	0.037584204	0.173909528	5.445852475	36.727317418	0.028845271	0.156354116	5.998874918	41.642219865
RAB03085	Trimorphodon_quadruplex	dorsal	Snake	0.004183668	0.049381973	15.292608826	275.380884468	0.027173877	0.150327908	6.149929201	43.741625589
RAB03085	Trimorphodon_quadruplex	ventral	Bluetit	0.102718738	0.312980323	3.137063644	14.037747209	0.098885938	0.310687469	3.250953384	14.829789748
RAB03085	Trimorphodon_quadruplex	ventral	Dog	0.004	0.05	16.027	303.791	0.124	0.355	2.722	10.775
RAB03085	Trimorphodon_quadruplex	ventral	Gecko	0.031886654	0.164318845	6.133798628	46.71209989	0.124773006	0.347910628	2.675396995	10.588476036
RAB03085	Trimorphodon_quadruplex	ventral	Human	0.006690892	0.066689401	13.262862674	216.537475781	0.111178897	0.334125619	3.010139448	12.891190439
RAB03085	Trimorphodon_quadruplex	ventral	Peafowl	0.099203291	0.310240864	3.258394315	14.893768455	0.111390504	0.336407313	3.016244174	12.927227873
RAB03085	Trimorphodon_quadruplex	ventral	Snake	0.038394007	0.177737039	5.337987082	35.558060381	0.107490433	0.323388579	3.028681756	13.051765561
RAB03087	Conophis_lineatus	dorsal	Bluetit	0.058	0.245	4.529	25.339	0.047	0.215	4.949	30.031
RAB03087	Conophis_lineatus	dorsal	Dog	0.003060697	0.030851402	12.206656249	170.145745428	0.075842914	0.291785413	3.923986694	19.487008641
RAB03087	Conophis_lineatus	dorsal	Gecko	0.028539038	0.136956908	5.097174217	30.94754852	0.049011242	0.226290879	5.113676988	32.084230728
RAB03087	Conophis_lineatus	dorsal	Human	0.007	0.055	9.139	96.823	0.051	0.226	4.763	28.017
RAB03087	Conophis_lineatus	dorsal	Peafowl	0.05814565	0.219336085	3.8178088	18.761314097	0.057076542	0.241810442	4.502380436	25.179122784
RAB03087	Conophis_lineatus	dorsal	Snake	0.003	0.033	13.979	226.82	0.054	0.235	4.655	26.804
RAB03087	Conophis_lineatus	ventral	Bluetit	0.043	0.213	5.645	37.644	0.072	0.264	4.182	23.037
RAB03087	Conophis_lineatus	ventral	Dog	1.8256e-05	0.001641754	98.110845848	10121.454333568	0.065837471	0.255878233	4.582273632	27.294661697
RAB03087	Conophis_lineatus	ventral	Gecko	0.003434486	0.040634189	14.743801532	252.626854897	0.07299305	0.275248623	4.485932336	26.516927663
RAB03087	Conophis_lineatus	ventral	Human	0.002	0.025	16.954	326.194	0.073	0.264	4.177	23.367
RAB03087	Conophis_lineatus	ventral	Peafowl	0.041771666	0.211476992	5.830494652	40.581795633	0.074000988	0.266965282	4.082999999	22.192554112
RAB03087	Conophis_lineatus	ventral	Snake	0.016	0.104	7.496	64.871	0.072	0.265	4.269	24.018
RAB03110	Leptodeira_nigrofasciata	dorsal	Bluetit	0.079593135	0.311896677	3.719276264	18.088031532	0.038106489	0.197796512	5.236093425	32.428272491
RAB03110	Leptodeira_nigrofasciata	dorsal	Dog	0.005387021	0.046199435	9.398861044	99.026536093	0.058803611	0.264501054	4.435330739	24.053397242
RAB03110	Leptodeira_nigrofasciata	dorsal	Gecko	0.035020682	0.186084161	5.303252482	32.871811988	0.046196045	0.21889448	4.740930998	27.26349613
RAB03110	Leptodeira_nigrofasciata	dorsal	Human	0.00983572	0.072632881	7.882734372	69.973625877	0.038851173	0.199598415	5.249524738	32.660129971
RAB03110	Leptodeira_nigrofasciata	dorsal	Peafowl	0.054909538	0.240944261	4.435468055	24.854372988	0.043320892	0.216470499	5.064773336	30.511498424
RAB03110	Leptodeira_nigrofasciata	dorsal	Snake	0.024737845	0.15098014	6.871162332	56.271874035	0.045093724	0.223300679	4.941966649	29.051528081
RAB03110	Leptodeira_nigrofasciata	ventral	Bluetit	0.085	0.311	3.12	14.451	0.104	0.364	2.99	13.683
RAB03110	Leptodeira_nigrofasciata	ventral	Dog	0.001	0.018	17.934	356.588	0.11	0.372	2.73	11.675
RAB03110	Leptodeira_nigrofasciata	ventral	Gecko	0.018889017	0.1268347	7.679793481	72.548454549	0.116062125	0.378546854	2.598216573	10.949173513
RAB03110	Leptodeira_nigrofasciata	ventral	Human	0.003857406	0.040662586	12.295791964	176.701481695	0.107832945	0.370540488	2.920747223	13.268124572
RAB03110	Leptodeira_nigrofasciata	ventral	Peafowl	0.063752591	0.257885102	3.770679272	19.624231585	0.109455722	0.375123055	2.886380212	13.006878461
RAB03110	Leptodeira_nigrofasciata	ventral	Snake	0.020656039	0.140558269	8.004107377	79.518094431	0.110012842	0.374173841	2.798521903	12.262012352
RAB03112	Enulius_flavitorques	dorsal	Bluetit	0.058611199	0.297232892	4.186875635	22.366000538	0.017552358	0.120595587	6.330574627	46.901369024
RAB03112	Enulius_flavitorques	dorsal	Dog	0.000335787	0.006506879	25.079014358	715.718637927	0.031326771	0.196401054	5.449538265	34.832815262
RAB03112	Enulius_flavitorques	dorsal	Gecko	0.019937708	0.130965697	5.856112869	39.989497395	0.031193386	0.192257045	5.334645132	33.617034517
RAB03112	Enulius_flavitorques	dorsal	Human	0.007	0.049	7.349	63.679	0.02	0.136	6.113	43.478
RAB03112	Enulius_flavitorques	dorsal	Peafowl	0.044025796	0.218317806	4.003454375	20.875839082	0.019912776	0.133364524	6.164527396	44.747579304
RAB03112	Enulius_flavitorques	dorsal	Snake	0.031	0.19	5.242	32.23	0.024	0.157	5.791	39.045
RAB03112	Enulius_flavitorques	ventral	Bluetit	0.127280642	0.454430228	2.017535764	7.477658045	0.104074404	0.386916582	2.279526284	8.977243853
RAB03112	Enulius_flavitorques	ventral	Dog	0.007116633	0.069193352	11.091934574	148.33121576	0.132788666	0.474581125	2.068079096	7.864465643
RAB03112	Enulius_flavitorques	ventral	Gecko	0.105719538	0.3913793	2.387029086	10.158994476	0.121358382	0.436976694	2.041600713	7.436409364
RAB03112	Enulius_flavitorques	ventral	Human	0.018	0.112	6.312	52.273	0.121	0.45	2.265	8.771
RAB03112	Enulius_flavitorques	ventral	Peafowl	0.191535473	0.64796447	1.909653449	7.359849135	0.103266975	0.392175809	2.486742407	10.56266889
RAB03112	Enulius_flavitorques	ventral	Snake	0.06	0.28	3.791	20.381	0.124	0.437	1.957	7.116
RAB03133	Imantodes_cenchoa	dorsal	Bluetit	0.098308703	0.379361067	3.47166163	15.4591179	0.035442018	0.173405451	5.048145545	31.285698168
RAB03133	Imantodes_cenchoa	dorsal	Dog	0.001247586	0.017563473	20.69828678	548.168922931	0.063329839	0.253021472	3.737552127	18.13655822
RAB03133	Imantodes_cenchoa	dorsal	Gecko	0.024799707	0.120933188	4.918256552	29.769860249	0.061958009	0.26313126	4.015244503	20.240731762
RAB03133	Imantodes_cenchoa	dorsal	Human	0.014846994	0.091158675	6.590334744	51.273483553	0.041380315	0.187968055	4.578633366	26.32883774
RAB03133	Imantodes_cenchoa	dorsal	Peafowl	0.102289399	0.383018234	3.364059594	14.782212899	0.044996611	0.201912437	4.488462162	25.319056579
RAB03133	Imantodes_cenchoa	dorsal	Snake	0.032578104	0.1787144	5.671487414	38.046772832	0.046778165	0.208629623	4.416766929	24.539822821
RAB03133	Imantodes_cenchoa	ventral	Bluetit	0.116273945	0.4058746	2.567202936	9.938076939	0.073233658	0.292690778	3.34737248	15.6975226
RAB03133	Imantodes_cenchoa	ventral	Dog	0.002	0.022	16.245	308.943	0.098	0.357	2.878	12.395
RAB03133	Imantodes_cenchoa	ventral	Gecko	0.015527529	0.103085601	7.019842187	59.174086856	0.109369108	0.377896482	2.598705583	10.560162626
RAB03133	Imantodes_cenchoa	ventral	Human	0.011331326	0.074603658	6.993200618	59.200414201	0.075409703	0.302275501	3.453745231	16.725180509
RAB03133	Imantodes_cenchoa	ventral	Peafowl	0.122446339	0.408385763	2.374149708	9.031896099	0.078152474	0.303312218	3.224768643	14.909186649
RAB03133	Imantodes_cenchoa	ventral	Snake	0.038981154	0.184756767	4.409347496	24.956911599	0.084644391	0.320305324	3.08004318	13.796375728
RAB03135	Sibon_nebulatus	dorsal	Bluetit	0.063653412	0.286232804	4.478605494	27.452487546	0.013512074	0.112641178	9.873185197	114.020985828
RAB03135	Sibon_nebulatus	dorsal	Dog	0.002880684	0.035728921	13.715791826	207.00350875	0.033128733	0.178833926	5.848529278	44.336796749
RAB03135	Sibon_nebulatus	dorsal	Gecko	0.014760555	0.110630287	8.075709596	75.054888647	0.026410757	0.167027498	7.269174374	65.448974954
RAB03135	Sibon_nebulatus	dorsal	Human	0.007467974	0.067927999	9.954532742	112.288965164	0.016654392	0.124797351	9.011720848	98.479929581
RAB03135	Sibon_nebulatus	dorsal	Peafowl	0.057399138	0.256584034	4.255906186	24.707612197	0.017982637	0.124756574	8.094835304	80.637884211
RAB03135	Sibon_nebulatus	dorsal	Snake	0.020397641	0.149463573	7.98491864	73.316522306	0.019625006	0.140452754	8.596344164	89.341120849
RAB03135	Sibon_nebulatus	ventral	Bluetit	0.150245842	0.460576213	1.887593936	6.737011215	0.072265811	0.279397409	3.100429525	14.07008545
RAB03135	Sibon_nebulatus	ventral	Dog	0.006	0.049	9.334	103.121	0.122	0.394	2.117	7.792
RAB03135	Sibon_nebulatus	ventral	Gecko	0.034798715	0.18160301	6.25708945	60.06238862	0.116551213	0.382988974	2.198934056	8.217832863
RAB03135	Sibon_nebulatus	ventral	Human	0.017	0.103	6.074	45.504	0.083	0.302	2.753	11.601
RAB03135	Sibon_nebulatus	ventral	Peafowl	0.112900735	0.372047402	2.270391162	8.934821668	0.082800486	0.301197552	2.740216945	11.497761874
RAB03135	Sibon_nebulatus	ventral	Snake	0.047838223	0.220472245	4.367478634	26.102479041	0.090659397	0.324659124	2.663382182	11.032224515
RAB03137	Imantodes_cenchoa	dorsal	Bluetit	0.082523643	0.316916347	3.457414833	16.181251431	0.05619255	0.233646672	3.876872299	19.521806308
RAB03137	Imantodes_cenchoa	dorsal	Dog	0.0007287	0.013	24.774	737.214	0.083	0.306	3.165	13.837
RAB03137	Imantodes_cenchoa	dorsal	Gecko	0.026278232	0.127205051	4.725211814	27.658201327	0.069782587	0.278146517	3.621916386	17.295654077
RAB03137	Imantodes_cenchoa	dorsal	Human	0.006785928	0.053939196	8.931766043	92.57183779	0.061101003	0.24792965	3.756927434	18.568993468
RAB03137	Imantodes_cenchoa	dorsal	Peafowl	0.083823159	0.313446094	3.405493789	16.201684864	0.067634637	0.266238156	3.553980135	16.824677938
RAB03137	Imantodes_cenchoa	dorsal	Snake	0.019934378	0.11973104	6.725389507	55.368416543	0.065891647	0.262169659	3.625972699	17.44813293
RAB03138	Sibon_nebulatus	dorsal	Bluetit	0.111677566	0.350793486	2.605478672	10.036534711	0.059578716	0.233577429	3.980262389	21.693139006
RAB03138	Sibon_nebulatus	dorsal	Dog	0.0007508	0.013	22.604	630.139	0.099	0.325	2.858	11.954
RAB03138	Sibon_nebulatus	dorsal	Gecko	0.015084569	0.087804543	6.823267247	58.76621536	0.092856441	0.310172856	2.955753258	12.633201486
RAB03138	Sibon_nebulatus	dorsal	Human	0.006632947	0.049004789	8.649902038	89.661051861	0.06993845	0.260610939	3.620067223	18.113014711
RAB03138	Sibon_nebulatus	dorsal	Peafowl	0.071784265	0.255684604	3.304735322	15.24730443	0.07095656	0.26224228	3.5889091	17.869169898
RAB03138	Sibon_nebulatus	dorsal	Snake	0.027384013	0.136104779	5.373936899	36.180875239	0.076456573	0.273700621	3.372334238	16.000858205
RAB03138	Sibon_nebulatus	ventral	Bluetit	0.143917002	0.418962663	2.451566364	9.347962591	0.109409298	0.353909284	2.978883871	12.863884348
RAB03138	Sibon_nebulatus	ventral	Dog	0.003	0.033	12.759	184.907	0.149	0.431	2.385	8.823
RAB03138	Sibon_nebulatus	ventral	Gecko	0.025838375	0.145267352	6.477335147	51.048319004	0.143491899	0.420655883	2.46501438	9.319156879
RAB03138	Sibon_nebulatus	ventral	Human	0.012869153	0.083876343	7.625500693	70.32898705	0.114243039	0.371921118	3.006972692	12.99431718
RAB03138	Sibon_nebulatus	ventral	Peafowl	0.105196895	0.337058955	2.902520791	12.27734935	0.119714202	0.374269695	2.825999534	11.812752225
RAB03138	Sibon_nebulatus	ventral	Snake	0.043830841	0.202737749	4.867834088	29.081092158	0.125386512	0.385755912	2.719527972	11.025912941
RAB03143	Oxybelis_aeneus	dorsal	Bluetit	0.099294781	0.372636618	3.412307949	15.508934994	0.073810417	0.303389303	3.974586722	20.48061272
RAB03143	Oxybelis_aeneus	dorsal	Dog	0.00135153	0.017559696	16.765511237	342.030390026	0.098637435	0.370773541	3.434954366	15.857788506
RAB03143	Oxybelis_aeneus	dorsal	Gecko	0.016688692	0.100332663	7.866197075	94.999000691	0.105321389	0.389824484	3.357456508	15.249390782
RAB03143	Oxybelis_aeneus	dorsal	Human	0.014	0.091	6.929	54.844	0.083	0.328	3.769	18.669
RAB03143	Oxybelis_aeneus	dorsal	Peafowl	0.115320057	0.392198105	2.888003699	11.822623421	0.078699898	0.312280413	3.788656067	19.03256804
RAB03143	Oxybelis_aeneus	dorsal	Snake	0.042408163	0.20595559	4.897707758	29.402747353	0.087303818	0.334382716	3.586140421	17.307023734
RAB03143	Oxybelis_aeneus	ventral	Bluetit	0.08153283	0.318704193	4.227457441	24.815484591	0.057596655	0.261135509	5.107142525	35.084189059
RAB03143	Oxybelis_aeneus	ventral	Dog	0.002	0.028	20.542	489.301	0.075	0.301	4.269	25.097
RAB03143	Oxybelis_aeneus	ventral	Gecko	0.030167236	0.19527132	8.992645458	106.968436243	0.072999902	0.300702944	4.485550486	27.315677628
RAB03143	Oxybelis_aeneus	ventral	Human	0.006	0.056	10.819	131.57	0.062	0.271	4.953	33.651
RAB03143	Oxybelis_aeneus	ventral	Peafowl	0.084098868	0.300572816	3.541057766	18.033482601	0.064060795	0.271113279	4.790786092	32.348635683
RAB03143	Oxybelis_aeneus	ventral	Snake	0.036983492	0.222555844	7.495573471	72.355949319	0.065402805	0.278797544	4.690633155	29.941671107
RAB03158	Tretanorhinus_nigroluteus	dorsal	Bluetit	0.045746852	0.21352347	5.407533347	35.297982595	0.018802837	0.132126189	8.416361275	83.517789002
RAB03158	Tretanorhinus_nigroluteus	dorsal	Dog	0.0005662	0.012	24.365	664.873	0.03	0.167	6.547	51.065
RAB03158	Tretanorhinus_nigroluteus	dorsal	Gecko	0.019142231	0.13194822	8.325958471	81.880773044	0.024893638	0.150120637	7.131293445	59.838389001
RAB03158	Tretanorhinus_nigroluteus	dorsal	Human	0.00188493	0.025231158	15.405288225	262.110238977	0.019570324	0.135052908	8.461682511	86.425854029
RAB03158	Tretanorhinus_nigroluteus	dorsal	Peafowl	0.047010258	0.213419566	5.212865868	33.181367236	0.02211337	0.146714721	7.951481071	75.768789109
RAB03158	Tretanorhinus_nigroluteus	dorsal	Snake	0.019455373	0.136817412	8.304341593	78.559510543	0.022766419	0.145056158	7.573886106	67.860597905
RAB03158	Tretanorhinus_nigroluteus	ventral	Bluetit	0.075551736	0.261270203	3.944399833	21.381947834	0.043831657	0.218863646	6.133156312	46.7918662
RAB03158	Tretanorhinus_nigroluteus	ventral	Dog	0.001	0.02	23.797	634.881	0.055	0.239	5.096	32.606
RAB03158	Tretanorhinus_nigroluteus	ventral	Gecko	0.018522864	0.132311832	8.984616722	97.02816362	0.063926059	0.247826563	4.696211406	29.186001857
RAB03158	Tretanorhinus_nigroluteus	ventral	Human	0.002702505	0.036156679	16.506522757	315.975264559	0.04532636	0.22344129	5.973170993	44.049224202
RAB03158	Tretanorhinus_nigroluteus	ventral	Peafowl	0.094732139	0.293128832	3.212799666	14.438629789	0.049241926	0.229152154	5.683790211	40.792330447
RAB03158	Tretanorhinus_nigroluteus	ventral	Snake	0.023029463	0.1475211	8.539092527	90.404059255	0.047783989	0.227051213	5.804259524	42.161361967
RAB03160	Chironius_grandisquamis	ventral	Bluetit	0.056718251	0.223630722	4.639557805	28.775799146	0.027947017	0.166614873	7.782202414	76.872528442
RAB03160	Chironius_grandisquamis	ventral	Dog	0.001614838	0.028661443	21.404743295	514.256989619	0.039475522	0.191892094	6.049244182	47.479447381
RAB03160	Chironius_grandisquamis	ventral	Gecko	0.015160365	0.120528204	10.613525161	139.520853694	0.033265579	0.173015212	6.790576082	60.594474589
RAB03160	Chironius_grandisquamis	ventral	Human	0.003	0.04	17.579	353.846	0.03	0.173	7.582	72.886
RAB03160	Chironius_grandisquamis	ventral	Peafowl	0.071165067	0.257626921	4.279621543	26.23874635	0.031350351	0.177827972	7.400117433	69.563650499
RAB03160	Chironius_grandisquamis	ventral	Snake	0.016	0.121	9.659	112.109	0.03	0.17	7.314	69.033
RAB03176	Leptodeira_septentrionalis	ventral	Bluetit	0.062333068	0.232411176	4.14871422	24.961774268	0.032196347	0.155165069	5.418335508	36.809990148
RAB03176	Leptodeira_septentrionalis	ventral	Dog	0.000286337	0.008374495	34.547932052	1298.728253267	0.040121819	0.192580421	5.509306301	37.816281316
RAB03176	Leptodeira_septentrionalis	ventral	Gecko	0.005655937	0.05221515	11.364652287	150.527341503	0.042904163	0.197203227	5.376724003	37.142844135
RAB03176	Leptodeira_septentrionalis	ventral	Human	0.002	0.036	19.602	428.726	0.031	0.163	5.929	42.304
RAB03176	Leptodeira_septentrionalis	ventral	Peafowl	0.069426588	0.250083193	3.886867903	21.65707576	0.036946381	0.167238407	5.070855646	32.909499515
RAB03176	Leptodeira_septentrionalis	ventral	Snake	0.022	0.12	6.429	54.174	0.035	0.165	5.327	36.184
RAB03178	Ninia_sebae	dorsal	Bluetit	0.014255631	0.110121555	8.173944787	85.341988542	0.018096908	0.126906939	7.177986752	68.385598498
RAB03178	Ninia_sebae	dorsal	Dog	0	0	NA	NA	0.026	0.16	5.596	41.115
RAB03178	Ninia_sebae	dorsal	Gecko	0.003231716	0.050911735	17.951826505	360.878132091	0.02088271	0.144961252	6.693570865	56.608994385
RAB03178	Ninia_sebae	dorsal	Human	0.000438859	0.013197968	31.686830937	1038.670099476	0.019990782	0.131721723	6.358701739	54.03238034
RAB03178	Ninia_sebae	dorsal	Peafowl	0.014492964	0.105426195	7.129930981	63.310548062	0.02082708	0.134608224	6.818379895	64.643751027
RAB03178	Ninia_sebae	dorsal	Snake	0.003182601	0.051285629	19.329617321	431.530343413	0.019922919	0.134187759	6.687236034	59.338013154
RAB03178	Ninia_sebae	ventral	Bluetit	0.121623302	0.456946881	2.349669877	8.870781406	0.034822047	0.188741424	5.298116926	37.123620827
RAB03178	Ninia_sebae	ventral	Dog	0.01	0.071	7.238	66.411	0.076	0.305	3.056	14.657
RAB03178	Ninia_sebae	ventral	Gecko	0.04077553	0.191705453	3.807112821	19.807399853	0.06456286	0.267969706	3.276721646	16.452788336
RAB03178	Ninia_sebae	ventral	Human	0.020129225	0.11472456	5.016866817	31.090198707	0.040417494	0.194932228	4.150600015	23.442201128
RAB03178	Ninia_sebae	ventral	Peafowl	0.114398353	0.427867273	2.489344269	10.529497891	0.041617508	0.209470351	4.696045966	30.220673029
RAB03178	Ninia_sebae	ventral	Snake	0.01034917	0.09623209	11.214113204	149.539929404	0.047660014	0.214150694	3.652578152	18.997698282
RAB03189	Oxybelis_aeneus	dorsal	Bluetit	0.090806389	0.337443555	3.66630948	17.496653579	0.081009709	0.30226493	3.668657337	17.544143933
RAB03189	Oxybelis_aeneus	dorsal	Dog	0.003359434	0.029840144	9.90233959	110.731784766	0.110743779	0.377995282	3.234189903	14.254288923
RAB03189	Oxybelis_aeneus	dorsal	Gecko	0.018781172	0.106866036	5.944482245	41.018763799	0.110890515	0.370375939	3.189908139	14.102652769
RAB03189	Oxybelis_aeneus	dorsal	Human	0.01237858	0.082264725	7.086465822	56.951591385	0.089872415	0.322594716	3.485815596	16.208234642
RAB03189	Oxybelis_aeneus	dorsal	Peafowl	0.076935476	0.273841426	3.552449009	17.255173425	0.082506726	0.298663494	3.502088965	16.222391913
RAB03189	Oxybelis_aeneus	dorsal	Snake	0.021854527	0.132744249	6.729991729	52.642841578	0.093503439	0.322322956	3.234266383	14.098289232
RAB03189	Oxybelis_aeneus	ventral	Bluetit	0.073322961	0.29545978	4.421516863	25.424092521	0.066209958	0.265629352	4.370317026	25.502176368
RAB03189	Oxybelis_aeneus	ventral	Dog	0.003	0.035	17.514	436.095	0.093	0.327	3.553	17.501
RAB03189	Oxybelis_aeneus	ventral	Gecko	0.022869605	0.143785618	9.535897513	131.340517109	0.088152135	0.312902532	3.675913137	18.680312521
RAB03189	Oxybelis_aeneus	ventral	Human	0.007880394	0.067738626	9.670987205	108.465048809	0.075004343	0.28074631	4.002431457	22.134129309
RAB03189	Oxybelis_aeneus	ventral	Peafowl	0.062420435	0.243288802	4.229008637	23.990272477	0.069034328	0.267247861	4.236196197	24.570059705
RAB03189	Oxybelis_aeneus	ventral	Snake	0.022541888	0.155807265	9.668994756	126.250131182	0.075715504	0.280835719	3.950314523	21.535367445
RAB03207	Phrynonax_poecilonotus	dorsal	Bluetit	0.063	0.237	4.378	24.965	0.023	0.135	7.299	64.597
RAB03207	Phrynonax_poecilonotus	dorsal	Dog	0.0003993	0.011	35.897	1501.572	0.019	0.123	8.077	78.929
RAB03207	Phrynonax_poecilonotus	dorsal	Gecko	0.0113437	0.085292449	9.544642683	110.308121425	0.018453078	0.125432429	8.594446276	87.826962021
RAB03207	Phrynonax_poecilonotus	dorsal	Human	0.003	0.036	16.694	332.134	0.026	0.146	6.915	58.843
RAB03207	Phrynonax_poecilonotus	dorsal	Peafowl	0.06644755	0.238730767	4.008608889	21.107269422	0.029216646	0.157528789	6.547703171	52.348461396
RAB03207	Phrynonax_poecilonotus	dorsal	Snake	0.020621839	0.114761702	6.955865763	61.88379669	0.023581086	0.138657417	7.264519154	64.013741778
RAB03207	Phrynonax_poecilonotus	ventral	Bluetit	0.116	0.338	2.967	12.073	0.08	0.279	3.846	19.086
RAB03207	Phrynonax_poecilonotus	ventral	Dog	0.001	0.023	26.049	862.34	0.07	0.259	4.288	23.902
RAB03207	Phrynonax_poecilonotus	ventral	Gecko	0.062459309	0.239670523	4.45251961	25.720743467	0.069850847	0.257512576	4.246491546	23.479012521
RAB03207	Phrynonax_poecilonotus	ventral	Human	0.005	0.05	11.783	169.104	0.078	0.276	3.926	19.97
RAB03207	Phrynonax_poecilonotus	ventral	Peafowl	0.103782752	0.311299349	3.139957257	13.396639131	0.085112443	0.291849505	3.73049911	18.026916598
RAB03207	Phrynonax_poecilonotus	ventral	Snake	0.077782384	0.276691104	3.841047354	18.840972351	0.079181235	0.275064396	3.854950292	19.455944214
RAB03213	Bothrops_asper	dorsal	Bluetit	0.059101363	0.229448166	4.121441895	22.092768293	0.015761987	0.09841427	7.182894187	62.53293884
RAB03213	Bothrops_asper	dorsal	Dog	0.00700734	0.060777503	10.003514294	113.904845425	0.040080239	0.182188468	4.822534223	28.539259656
RAB03213	Bothrops_asper	dorsal	Gecko	0.019280112	0.112341813	6.655251177	52.232317557	0.022573583	0.122709678	6.15784006	46.780047987
RAB03213	Bothrops_asper	dorsal	Human	0.009925356	0.076165609	8.802255213	88.162146969	0.018093165	0.106318028	6.711389665	54.870591442
RAB03213	Bothrops_asper	dorsal	Peafowl	0.047984699	0.197295517	4.379573362	24.386108638	0.020184179	0.115565108	6.401381713	49.3059206
RAB03213	Bothrops_asper	dorsal	Snake	0.00268151	0.032756062	14.773152201	251.905820547	0.02066269	0.115908101	6.389788613	50.004234617
RAB03213	Bothrops_asper	ventral	Bluetit	0.098031886	0.332925129	3.245678047	14.39847315	0.069658631	0.267623819	3.975419007	20.698626472
RAB03213	Bothrops_asper	ventral	Dog	0.0003995	0.009	28.351	920.423	0.095	0.317	3.175	14.064
RAB03213	Bothrops_asper	ventral	Gecko	0.010018331	0.069666046	8.009927694	75.575229927	0.104365869	0.338045401	3.035764577	13.005204921
RAB03213	Bothrops_asper	ventral	Human	0.006	0.052	10.979	140.331	0.076	0.277	3.773	19.253
RAB03213	Bothrops_asper	ventral	Peafowl	0.084889167	0.302414328	3.458539251	15.89666616	0.074810061	0.279664364	3.824673885	19.378736055
RAB03213	Bothrops_asper	ventral	Snake	0.035171379	0.166654064	5.090226396	31.857072535	0.082063101	0.289769621	3.547204533	17.155370472
RAB03214	Dipsas_articulata	dorsal	Bluetit	0.121436313	0.415344896	2.800652588	11.500733386	0.11911386	0.416160181	3.111092772	14.164599122
RAB03214	Dipsas_articulata	dorsal	Dog	0.009	0.07	8.254	77.411	0.14	0.468	2.908	12.771
RAB03214	Dipsas_articulata	dorsal	Gecko	0.030342641	0.162746685	5.790362412	42.852236493	0.135635761	0.445460137	2.89849036	13.028122535
RAB03214	Dipsas_articulata	dorsal	Human	0.016	0.104	6.765	53.935	0.126	0.423	3.023	14.02
RAB03214	Dipsas_articulata	dorsal	Peafowl	0.104388265	0.353269796	2.736134826	11.195026894	0.124861263	0.433368488	3.0775559	13.937841236
RAB03214	Dipsas_articulata	dorsal	Snake	0.036438836	0.180878813	5.225857977	35.009997819	0.131628883	0.425202934	2.722289863	11.805755616
RAB03214	Dipsas_articulata	ventral	Bluetit	0.121887546	0.43222634	1.922376307	7.264106679	0.140559572	0.471531299	1.670823886	6.138193672
RAB03214	Dipsas_articulata	ventral	Dog	0.005	0.044	10.124	118.882	0.168	0.537	1.395	4.853
RAB03214	Dipsas_articulata	ventral	Gecko	0.021735701	0.120231653	5.43591087	42.738829438	0.16571095	0.519040396	1.296581821	4.470827077
RAB03214	Dipsas_articulata	ventral	Human	0.011	0.076	7.312	66.655	0.149	0.487	1.513	5.419
RAB03214	Dipsas_articulata	ventral	Peafowl	0.08306878	0.318325014	2.440519799	10.49244921	0.15126969	0.494132499	1.507452903	5.336500256
RAB03214	Dipsas_articulata	ventral	Snake	0.030322281	0.160004983	4.992708627	35.805413573	0.154436974	0.48581741	1.298055091	4.447624739
RAB03215	Enuliophis_sclateri	dorsal	Bluetit	0.064554217	0.251435085	3.38831761	16.357671654	0.019633038	0.174819848	10.937428346	138.845139864
RAB03215	Enuliophis_sclateri	dorsal	Dog	1.4975e-05	0.000899447	71.402407608	5621.74687523	0.027723983	0.191277186	9.068169983	102.234037395
RAB03215	Enuliophis_sclateri	dorsal	Gecko	0.005064403	0.058068842	16.472283074	328.399103458	0.026484521	0.192817452	9.222668813	103.332988207
RAB03215	Enuliophis_sclateri	dorsal	Human	0.003	0.03	11.598	149.371	0.021	0.184	10.649	131.428
RAB03215	Enuliophis_sclateri	dorsal	Peafowl	0.046724166	0.201855919	3.984481217	21.320272011	0.020635591	0.181013421	10.774686851	134.754910566
RAB03215	Enuliophis_sclateri	dorsal	Snake	0.008	0.079	12.266	180.424	0.021	0.181	10.699	133.075
RAB03224	Bothriechis_schlegelii	dorsal	Bluetit	0.038037743	0.177549954	5.257277009	34.673646938	0.017243202	0.110861292	7.638635676	70.220189227
RAB03224	Bothriechis_schlegelii	dorsal	Dog	3.683e-05	0.002	78.23	6675.987	0.032	0.163	5.719	40.47
RAB03224	Bothriechis_schlegelii	dorsal	Gecko	0.005070965	0.047497644	11.391110257	152.150068459	0.026085578	0.142902619	6.456257202	51.29112118
RAB03224	Bothriechis_schlegelii	dorsal	Human	0.001	0.019	19.328	406.725	0.02	0.122	7.113	61.547
RAB03224	Bothriechis_schlegelii	dorsal	Peafowl	0.044302396	0.18235946	4.467367955	26.429090324	0.019608532	0.119411953	7.157961329	62.218929276
RAB03224	Bothriechis_schlegelii	dorsal	Snake	0.004446524	0.04592495	12.65943566	189.029961406	0.022092876	0.128543393	6.862642265	57.200539787
RAB03224	Bothriechis_schlegelii	ventral	Bluetit	0.104185408	0.339210259	2.617722214	10.804604172	0.065553712	0.26167939	3.990144278	22.508047087
RAB03224	Bothriechis_schlegelii	ventral	Dog	0.001	0.022	20.469	489.672	0.087	0.318	3.295	15.758
RAB03224	Bothriechis_schlegelii	ventral	Gecko	0.020931377	0.116231233	6.328828856	52.197475977	0.086460954	0.31363072	3.319791339	16.095586356
RAB03224	Bothriechis_schlegelii	ventral	Human	0.005950062	0.053178208	10.674909863	134.613780932	0.068715376	0.275420281	4.040298138	22.987403424
RAB03224	Bothriechis_schlegelii	ventral	Peafowl	0.085492373	0.290730063	2.831021315	12.170354041	0.068797845	0.270845831	3.915326661	21.837952736
RAB03224	Bothriechis_schlegelii	ventral	Snake	0.038769406	0.169987392	4.353742279	25.478628128	0.069760972	0.27069579	3.824896156	20.974422752
RAB03227	Leptodeira_septentrionalis	dorsal	Bluetit	0.056546413	0.243738221	3.856251774	23.421115158	0.028094171	0.148253921	4.861608348	31.201079447
RAB03227	Leptodeira_septentrionalis	dorsal	Dog	0.002008499	0.02481736	14.706912675	263.827653455	0.050853309	0.235513629	3.756896091	19.425222656
RAB03227	Leptodeira_septentrionalis	dorsal	Gecko	0.013044993	0.091246933	7.252291649	62.918061291	0.039836037	0.190708	4.385256204	27.392516856
RAB03227	Leptodeira_septentrionalis	dorsal	Human	0.004307465	0.049392096	12.535807548	179.465226251	0.030017001	0.161894814	4.923300009	31.101931055
RAB03227	Leptodeira_septentrionalis	dorsal	Peafowl	0.071050935	0.286055546	3.005564171	13.949538186	0.033645917	0.175717692	4.734429231	29.086968996
RAB03227	Leptodeira_septentrionalis	dorsal	Snake	0.013111941	0.098874742	8.298233787	85.113526337	0.03226119	0.170809284	4.919120895	31.600180138
RAB03227	Leptodeira_septentrionalis	ventral	Bluetit	0.080501963	0.311896848	2.472692752	9.989767767	0.040887789	0.193645055	3.83677486	20.19317491
RAB03227	Leptodeira_septentrionalis	ventral	Dog	0.0004517	0.008	21.464	515.97	0.065	0.261	2.82	12.684
RAB03227	Leptodeira_septentrionalis	ventral	Gecko	0.007852611	0.05418846	6.812605553	55.514662576	0.06276743	0.258578481	2.927398703	13.05421955
RAB03227	Leptodeira_septentrionalis	ventral	Human	0.002	0.024	15.287	297.885	0.037	0.168	3.755	20.975
RAB03227	Leptodeira_septentrionalis	ventral	Peafowl	0.070159829	0.300302008	3.290064235	16.393110076	0.045535651	0.200357998	3.434437919	17.350354664
RAB03227	Leptodeira_septentrionalis	ventral	Snake	0.01527367	0.113399408	7.706417277	70.587403131	0.040135069	0.190327573	4.005531851	22.363371959
RAB03230	Porthidium_nasutum	dorsal	Bluetit	0.036473702	0.174239367	5.167184507	32.794040332	0.006976692	0.063863508	10.782622178	132.880616555
RAB03230	Porthidium_nasutum	dorsal	Dog	0.000330316	0.007760597	29.835315583	1057.454274689	0.020013561	0.122454541	6.940016933	57.10908522
RAB03230	Porthidium_nasutum	dorsal	Gecko	0.006293338	0.056165636	10.166633517	116.403511433	0.013043865	0.093303253	8.350258513	81.510856489
RAB03230	Porthidium_nasutum	dorsal	Human	0.001	0.02	18.031	377.748	0.008	0.066	9.975	115.297
RAB03230	Porthidium_nasutum	dorsal	Peafowl	0.022438062	0.118821698	5.955326004	43.814854226	0.009788288	0.077637988	9.398883148	102.833829876
RAB03230	Porthidium_nasutum	dorsal	Snake	0.001665047	0.025542938	20.207440692	498.045078347	0.009405642	0.075742043	9.513466298	105.063812002
RAB03230	Porthidium_nasutum	ventral	Bluetit	0.073365577	0.26527598	3.743380108	20.457967734	0.037487975	0.180844753	5.470909139	39.167218834
RAB03230	Porthidium_nasutum	ventral	Dog	0.002	0.033	18.119	346.476	0.065	0.255	4.102	23.098
RAB03230	Porthidium_nasutum	ventral	Gecko	0.010586185	0.079910694	9.265628605	103.366780929	0.058591771	0.236428687	4.266077594	24.724557009
RAB03230	Porthidium_nasutum	ventral	Human	0.004	0.048	16.136	289.435	0.041	0.194	5.276	36.119
RAB03230	Porthidium_nasutum	ventral	Peafowl	0.053043716	0.210059466	4.189974403	24.286686774	0.042123612	0.194119815	5.096279579	34.013070658
RAB03230	Porthidium_nasutum	ventral	Snake	0.020598751	0.118212534	6.772129373	58.293165572	0.043161752	0.195438825	5.069627973	34.144477885
RAB03232	Leptodeira_septentrionalis	dorsal	Bluetit	0.023812124	0.145322575	7.827463933	76.993588951	0.008713949	0.077250519	10.78648144	135.567597329
RAB03232	Leptodeira_septentrionalis	dorsal	Dog	0.000596	0.014	25.316	683.856	0.017	0.119	8.877	93.626
RAB03232	Leptodeira_septentrionalis	dorsal	Gecko	0.003783033	0.045828157	14.423360075	233.947563603	0.011789236	0.100860203	10.421137985	125.33318472
RAB03232	Leptodeira_septentrionalis	dorsal	Human	0.001558354	0.02993195	21.603994755	497.820272597	0.009756154	0.082296323	10.416695267	127.230415417
RAB03232	Leptodeira_septentrionalis	dorsal	Peafowl	0.022764869	0.128380115	6.908105624	60.758970484	0.011508632	0.088891448	9.409790445	105.408130106
RAB03232	Leptodeira_septentrionalis	dorsal	Snake	0.003880865	0.045776044	15.054549523	268.304264173	0.011216267	0.089424853	9.741246141	111.566920893
RAB03232	Leptodeira_septentrionalis	ventral	Bluetit	0.053938451	0.23179196	4.745492676	30.753251511	0.062397245	0.254927193	4.348262491	26.258032354
RAB03232	Leptodeira_septentrionalis	ventral	Dog	0.000364	0.01	33.042	1289.735	0.065	0.263	4.439	27.561
RAB03232	Leptodeira_septentrionalis	ventral	Gecko	0.007588434	0.080235109	16.109803519	329.892909047	0.07370388	0.278817373	4.180516723	25.623411605
RAB03232	Leptodeira_septentrionalis	ventral	Human	0.003	0.038	16.412	306.881	0.059	0.25	4.713	30.415
RAB03232	Leptodeira_septentrionalis	ventral	Peafowl	0.069431453	0.283836897	4.708264359	32.93688658	0.065052843	0.256533771	4.23941937	25.820975933
RAB03232	Leptodeira_septentrionalis	ventral	Snake	0.011387199	0.090948593	10.571823858	146.476463253	0.062300907	0.255550117	4.552406092	29.118818807
RAB03233	Bothrops_asper	dorsal	Bluetit	0.038029556	0.183651969	5.677183451	39.587166294	0.013343235	0.094361697	8.245176088	77.908743988
RAB03233	Bothrops_asper	dorsal	Dog	0.003	0.036	14.978	251.411	0.033	0.169	5.827	40.157
RAB03233	Bothrops_asper	dorsal	Gecko	0.012641813	0.087902811	8.296367223	80.302913343	0.016833953	0.110356099	7.845333178	72.122133521
RAB03233	Bothrops_asper	dorsal	Human	0.004352891	0.048060742	13.520052405	206.913535299	0.014516435	0.098597649	7.9167139	72.161562138
RAB03233	Bothrops_asper	dorsal	Peafowl	0.029116146	0.145988693	5.843595785	41.385349482	0.017415465	0.111068264	7.278417373	60.715618201
RAB03233	Bothrops_asper	dorsal	Snake	0.000373808	0.010949539	37.928878022	1679.993110057	0.014510682	0.098214388	7.921058264	72.547196766
RAB03233	Bothrops_asper	ventral	Bluetit	0.087903817	0.280750863	3.527123344	17.667322868	0.076752269	0.259658604	3.662114608	18.451826161
RAB03233	Bothrops_asper	ventral	Dog	0.005	0.055	13.008	188.391	0.089	0.28	3.589	19.263
RAB03233	Bothrops_asper	ventral	Gecko	0.035734109	0.173273015	5.904056872	45.703549118	0.084554485	0.266630274	3.522104951	18.309109639
RAB03233	Bothrops_asper	ventral	Human	0.007007323	0.068571066	11.63997877	155.439206273	0.081965626	0.262980446	3.456409579	17.195837871
RAB03233	Bothrops_asper	ventral	Peafowl	0.056626971	0.222416992	4.698589324	29.110571937	0.080872405	0.265496916	3.650514458	19.136468856
RAB03233	Bothrops_asper	ventral	Snake	0.038360616	0.187830453	5.901905625	44.243722628	0.078554199	0.255878528	3.494363904	17.185935514
RAB03240	Dipsas_articulata	dorsal	Bluetit	0.105646337	0.387808694	2.335426978	9.317127924	0.10527971	0.415668579	2.760355545	11.989026999
RAB03240	Dipsas_articulata	dorsal	Dog	0.003	0.037	13.506	209.625	0.123	0.46	2.462	10.059
RAB03240	Dipsas_articulata	dorsal	Gecko	0.026662806	0.150802146	6.02032336	52.151200875	0.117458417	0.44701536	2.626282808	11.285693977
RAB03240	Dipsas_articulata	dorsal	Human	0.008759043	0.069592927	8.540787521	87.680850441	0.107513417	0.425014707	2.814373967	12.514021226
RAB03240	Dipsas_articulata	dorsal	Peafowl	0.094650727	0.359408426	2.539526815	10.617344961	0.109731811	0.430473675	2.752330672	12.02055251
RAB03240	Dipsas_articulata	dorsal	Snake	0.038083327	0.194184942	4.514104132	27.261147618	0.110303026	0.432082321	2.711589124	11.643154083
RAB03240	Dipsas_articulata	ventral	Bluetit	0.246932158	0.641115604	1.551607031	5.116617392	0.133377435	0.418983031	2.450843913	9.923519069
RAB03240	Dipsas_articulata	ventral	Dog	0.023	0.135	6.335	48.346	0.165	0.487	2.17	8.152
RAB03240	Dipsas_articulata	ventral	Gecko	0.247151645	0.668724823	1.759538495	6.063507535	0.165020007	0.48733108	2.20480976	8.550890474
RAB03240	Dipsas_articulata	ventral	Human	0.049195489	0.232092041	4.672754766	27.559087761	0.13722355	0.422623188	2.447905871	10.236396874
RAB03240	Dipsas_articulata	ventral	Peafowl	0.35264556	0.843981911	1.162841807	3.533422479	0.137514538	0.442453647	2.559937324	10.446855498
RAB03240	Dipsas_articulata	ventral	Snake	0.143109434	0.474513315	2.754824003	11.783480638	0.144719141	0.440005167	2.259253588	8.668238516
RAB03241	Leptodeira_rhombifera	dorsal	Bluetit	0.027253445	0.146559099	6.571656149	52.883893839	0.006845227	0.059324001	10.834656569	150.023294732
RAB03241	Leptodeira_rhombifera	dorsal	Dog	2.675e-05	0.002	80.814	7202.024	0.013	0.087	7.583	69.723
RAB03241	Leptodeira_rhombifera	dorsal	Gecko	0.002442841	0.031829712	20.577836346	632.433754069	0.006294626	0.057623076	11.756362224	177.364700515
RAB03241	Leptodeira_rhombifera	dorsal	Human	0.000572842	0.013589375	29.982270873	1041.794179108	0.009197743	0.070479106	9.172917947	103.325110738
RAB03241	Leptodeira_rhombifera	dorsal	Peafowl	0.046363699	0.190590826	4.531076134	25.513983871	0.010189873	0.075872599	8.902520675	96.524470428
RAB03241	Leptodeira_rhombifera	dorsal	Snake	0.012793267	0.087395877	8.258039245	82.898696897	0.00887124	0.067892648	9.232407725	106.439462014
RAB03241	Leptodeira_rhombifera	ventral	Bluetit	0.070057073	0.26396782	4.094339356	23.779924835	0.081819399	0.307908574	4.013744598	22.116322254
RAB03241	Leptodeira_rhombifera	ventral	Dog	0.0008583	0.017	24.821	718.539	0.075	0.291	4.141	23.056
RAB03241	Leptodeira_rhombifera	ventral	Gecko	0.031989515	0.214408953	7.860031976	72.383049761	0.083549808	0.298872448	3.625011926	18.32104661
RAB03241	Leptodeira_rhombifera	ventral	Human	0.001261706	0.020263284	19.319396891	425.083118269	0.079330291	0.310435084	4.173256423	23.321808291
RAB03241	Leptodeira_rhombifera	ventral	Peafowl	0.068933105	0.245934247	3.567602526	18.131348388	0.085414851	0.317066791	3.973814054	21.900170582
RAB03241	Leptodeira_rhombifera	ventral	Snake	0.043674915	0.24377442	6.706961975	54.802527124	0.082647493	0.30563928	3.898875766	20.997055165
RAB03242	Micrurus_nigrocinctus	dorsal	Bluetit	0.132694343	0.404409188	2.367015994	9.11528134	0.036039334	0.183941027	5.693060794	41.388746372
RAB03242	Micrurus_nigrocinctus	dorsal	Dog	0.005906818	0.054308164	11.185132594	149.631815576	0.058707043	0.24998832	4.379367057	25.739327209
RAB03242	Micrurus_nigrocinctus	dorsal	Gecko	0.047106894	0.214610154	4.572329876	26.585706601	0.047633508	0.217259042	4.896394193	32.078398437
RAB03242	Micrurus_nigrocinctus	dorsal	Human	0.014438434	0.098038281	7.986848638	78.091496511	0.040684855	0.203698834	5.641935534	41.197295767
RAB03242	Micrurus_nigrocinctus	dorsal	Peafowl	0.122224755	0.379899903	2.430665111	9.371106731	0.042907205	0.207426802	5.301649918	36.501951485
RAB03242	Micrurus_nigrocinctus	dorsal	Snake	0.058646109	0.251035656	4.281047254	24.211816884	0.042236469	0.203871184	5.281239485	36.423194808
RAB03242	Micrurus_nigrocinctus	ventral	Bluetit	0.157972103	0.450676514	1.936334115	6.789409925	0.079754278	0.304162205	3.619641589	18.962059135
RAB03242	Micrurus_nigrocinctus	ventral	Dog	0.006	0.058	10.799	135.265	0.105	0.355	2.853	12.499
RAB03242	Micrurus_nigrocinctus	ventral	Gecko	0.040826162	0.192297657	4.966357538	32.719188737	0.098467258	0.335428731	2.942270659	13.323528134
RAB03242	Micrurus_nigrocinctus	ventral	Human	0.012258409	0.089925178	8.845233876	95.384804921	0.077790993	0.308060181	3.81359471	20.357070064
RAB03242	Micrurus_nigrocinctus	ventral	Peafowl	0.155030227	0.437691813	1.86909189	6.404800463	0.086353489	0.320246126	3.480240949	17.717819409
RAB03242	Micrurus_nigrocinctus	ventral	Snake	0.064761072	0.2618726	3.883865641	20.799246997	0.085441788	0.318213552	3.472467423	17.506685619
RAB03267	Tantilla_melanocephala	dorsal	Bluetit	0.100320497	0.456498744	3.379278668	17.244361886	0.009476897	0.084469208	9.28360129	103.782140125
RAB03267	Tantilla_melanocephala	dorsal	Dog	0.023515906	0.154511844	5.680969849	39.037207643	0.04280798	0.266924449	5.247567598	33.747363371
RAB03267	Tantilla_melanocephala	dorsal	Gecko	0.038291501	0.227255559	4.918708729	30.356480931	0.031986807	0.21792216	6.081066913	44.348289342
RAB03267	Tantilla_melanocephala	dorsal	Human	0.03421269	0.216837885	5.360568899	35.02151781	0.010701876	0.089758927	8.686312232	91.805997158
RAB03267	Tantilla_melanocephala	dorsal	Peafowl	0.089404191	0.422511273	3.613096029	19.092035178	0.010032774	0.085317705	8.872592392	96.029784082
RAB03267	Tantilla_melanocephala	dorsal	Snake	0.031864475	0.206979591	5.693260775	39.453212199	0.019664231	0.148052262	7.013670589	58.16496287
RAB03267	Tantilla_melanocephala	ventral	Bluetit	0.076832866	0.353500419	3.701728384	19.613310781	0.030258095	0.151868804	4.409514137	27.74363712
RAB03267	Tantilla_melanocephala	ventral	Dog	0.009	0.07	7.571	64.955	0.016	0.102	6.204	47.383
RAB03267	Tantilla_melanocephala	ventral	Gecko	0.034762912	0.185719394	4.693633507	29.289913685	0.024061238	0.133348998	4.993790709	32.707871147
RAB03267	Tantilla_melanocephala	ventral	Human	0.017169479	0.12335909	6.581032908	49.92234391	0.030311498	0.154401228	4.457122514	27.636150671
RAB03267	Tantilla_melanocephala	ventral	Peafowl	0.079325698	0.347166664	3.37748297	17.18171593	0.034674794	0.165987497	3.922228175	22.093941242
RAB03267	Tantilla_melanocephala	ventral	Snake	0.046759628	0.24358423	4.468874181	26.522300984	0.026435996	0.14171203	5.01337258	34.397030428
RAB03268	Drymoluber_dichrous	dorsal	Bluetit	0.040230636	0.215889093	7.22167441	66.915115288	0.003900116	0.052905237	17.085281378	334.447543295
RAB03268	Drymoluber_dichrous	dorsal	Dog	0.004268768	0.064299932	18.037075867	352.650777469	0.013644861	0.123870187	11.430137052	153.169388391
RAB03268	Drymoluber_dichrous	dorsal	Gecko	0.012537663	0.113144652	11.568863079	155.843239872	0.008293728	0.088258265	13.759187631	220.446765603
RAB03268	Drymoluber_dichrous	dorsal	Human	0.00634864	0.082020873	16.092986168	286.018892184	0.004674892	0.055739823	15.539534969	282.672345565
RAB03268	Drymoluber_dichrous	dorsal	Peafowl	0.044550405	0.218225721	6.275429707	49.924317077	0.004713434	0.058644486	15.618276999	279.260571531
RAB03268	Drymoluber_dichrous	dorsal	Snake	0.01275904	0.109216594	10.866634041	138.412330215	0.005463531	0.070698551	15.998626839	288.777640995
RAB03268	Drymoluber_dichrous	ventral	Bluetit	0.119526407	0.329276167	2.504579016	8.894607232	0.071443686	0.260342065	3.96258632	19.947032384
RAB03268	Drymoluber_dichrous	ventral	Dog	0.0003847	0.009	30.635	1113.626	0.064	0.257	4.396	23.623
RAB03268	Drymoluber_dichrous	ventral	Gecko	0.074945696	0.253365975	3.381041681	14.596181648	0.066434713	0.267370496	4.350465043	22.957982794
RAB03268	Drymoluber_dichrous	ventral	Human	0.001059176	0.016988955	23.644859459	720.200754004	0.067690284	0.262196358	4.292682985	22.805948287
RAB03268	Drymoluber_dichrous	ventral	Peafowl	0.080922115	0.259215923	3.300041279	14.762595451	0.073768628	0.265374556	3.939209485	19.824147271
RAB03268	Drymoluber_dichrous	ventral	Snake	0.097688941	0.300439813	2.941835614	11.524144787	0.0718107	0.26481345	4.01934525	20.403536466
RAB03269	Drymoluber_dichrous	dorsal	Bluetit	0.049	0.228	5.956	47.91	0.009	0.087	11.786	158.773
RAB03269	Drymoluber_dichrous	dorsal	Dog	0.004	0.06	20.156	435.753	0.018	0.136	9.637	113.608
RAB03269	Drymoluber_dichrous	dorsal	Gecko	0.017710711	0.131086834	9.234092006	101.805674664	0.014915739	0.12098521	9.587055064	106.283428546
RAB03269	Drymoluber_dichrous	dorsal	Human	0.005849931	0.076541611	17.396242759	341.172556397	0.010262101	0.095989104	10.982105658	136.403241155
RAB03269	Drymoluber_dichrous	dorsal	Peafowl	0.045678414	0.218220519	5.920081331	45.159337617	0.009781473	0.093734257	11.205206112	142.957254366
RAB03269	Drymoluber_dichrous	dorsal	Snake	0.016633927	0.121660504	8.594908208	86.662266843	0.010848449	0.100720366	11.028799507	139.325385477
RAB03269	Drymoluber_dichrous	ventral	Bluetit	0.147193352	0.385295404	2.161250812	7.251627139	0.078254427	0.279099197	3.764589145	18.772732564
RAB03269	Drymoluber_dichrous	ventral	Dog	0.004	0.038	12.5	198.777	0.064	0.266	4.484	24.735
RAB03269	Drymoluber_dichrous	ventral	Gecko	0.130029139	0.365713046	2.475491535	9.008846725	0.065402117	0.270219657	4.507753812	25.123057048
RAB03269	Drymoluber_dichrous	ventral	Human	0.004	0.04	14.782	264.52	0.075	0.285	4.038	20.778
RAB03269	Drymoluber_dichrous	ventral	Peafowl	0.112596258	0.344277984	3.170141847	15.122941988	0.079440792	0.285909783	3.855088867	19.543174702
RAB03269	Drymoluber_dichrous	ventral	Snake	0.133361464	0.370625749	2.392189383	8.414540532	0.076073794	0.279118796	3.906482139	19.861141616
RAB03270	Liophis_reginae	dorsal	Bluetit	0.053101517	0.261853593	5.781825251	42.252137948	0.002498807	0.037474658	16.437309779	290.156422287
RAB03270	Liophis_reginae	dorsal	Dog	0.008442665	0.081366994	11.220505427	143.018363434	0.015667573	0.13206729	9.899685188	112.120777363
RAB03270	Liophis_reginae	dorsal	Gecko	0.01824047	0.135137328	8.667738448	88.426282422	0.009878826	0.097249928	11.742691462	159.00072517
RAB03270	Liophis_reginae	dorsal	Human	0.012040635	0.107468966	10.645684175	130.453474171	0.002713168	0.038549533	15.772604444	267.277706835
RAB03270	Liophis_reginae	dorsal	Peafowl	0.049724568	0.24820005	5.710938721	41.081662113	0.002670749	0.037885286	15.744099846	266.787568125
RAB03270	Liophis_reginae	dorsal	Snake	0.015125609	0.117725596	9.529668001	108.388207239	0.004871646	0.062228923	14.547325869	231.626777393
RAB03270	Liophis_reginae	ventral	Bluetit	0.180854369	0.478608753	1.801392546	5.796739166	0.112139418	0.353797296	2.583317121	9.854106191
RAB03270	Liophis_reginae	ventral	Dog	0.014	0.084	6.891	58.197	0.09	0.315	3.155	13.771
RAB03270	Liophis_reginae	ventral	Gecko	0.151148282	0.430788307	2.143956428	7.47098289	0.11112005	0.358882757	2.677285657	10.338643001
RAB03270	Liophis_reginae	ventral	Human	0.014822711	0.095566204	7.364700226	64.786208144	0.122354574	0.381228671	2.505679812	9.300595611
RAB03270	Liophis_reginae	ventral	Peafowl	0.147328911	0.413837597	2.12597787	7.630896657	0.120157638	0.369738955	2.47311208	9.244449555
RAB03270	Liophis_reginae	ventral	Snake	0.165978168	0.465678403	2.03864783	6.850666087	0.113079208	0.358589147	2.585625838	9.810030931
RAB03275	Micrurus_annellatus	dorsal	Bluetit	0.153607591	0.478612504	3.062285591	14.222932102	0.034084621	0.160762301	4.821869633	28.629657376
RAB03275	Micrurus_annellatus	dorsal	Dog	0.024	0.16	7.04	55.005	0.052	0.253	5.591	38.188
RAB03275	Micrurus_annellatus	dorsal	Gecko	0.050536583	0.245927022	5.355513643	34.87324636	0.030004489	0.194529835	7.362609777	62.33312828
RAB03275	Micrurus_annellatus	dorsal	Human	0.034670005	0.208468222	6.581523165	49.139519732	0.03567112	0.164904402	4.808040586	29.150250975
RAB03275	Micrurus_annellatus	dorsal	Peafowl	0.156199152	0.484645665	2.805195966	11.633559955	0.038220301	0.173967577	4.614682996	26.578485241
RAB03275	Micrurus_annellatus	dorsal	Snake	0.067768264	0.278097028	4.384621104	25.108182109	0.036104504	0.177440935	5.531562003	38.689451228
RAB03275	Micrurus_annellatus	ventral	Bluetit	0.170177884	0.477887481	2.531985358	10.047794559	0.078114325	0.28414656	3.419901307	15.124451675
RAB03275	Micrurus_annellatus	ventral	Dog	0.023	0.139	6.882	56.278	0.105	0.341	2.982	12.254
RAB03275	Micrurus_annellatus	ventral	Gecko	0.113356026	0.364947738	3.074801127	13.626949113	0.079871037	0.281484405	3.289345324	14.247942439
RAB03275	Micrurus_annellatus	ventral	Human	0.031831979	0.174680682	6.305293977	47.999097455	0.081967987	0.296031665	3.362177531	14.564873558
RAB03275	Micrurus_annellatus	ventral	Peafowl	0.184280612	0.50605523	2.380715523	9.023658641	0.082415815	0.296265027	3.338753717	14.375910874
RAB03275	Micrurus_annellatus	ventral	Snake	0.106250519	0.355836482	3.222094355	14.315980157	0.083468368	0.297507913	3.320553748	14.34193836
RAB03332	Chironius_multiventris	dorsal	Bluetit	0.117327362	0.394743622	3.546722621	16.031051964	0.021386466	0.146678455	8.693376704	92.680522847
RAB03332	Chironius_multiventris	dorsal	Dog	0.021	0.128	6.598	49.307	0.053	0.251	5.357	34.914
RAB03332	Chironius_multiventris	dorsal	Gecko	0.075286399	0.305483979	4.660483722	27.275969715	0.035921949	0.185048577	5.81858291	40.241526394
RAB03332	Chironius_multiventris	dorsal	Human	0.025821561	0.141654565	6.069325504	42.711439752	0.022872728	0.155386765	8.769948411	94.323132435
RAB03332	Chironius_multiventris	dorsal	Peafowl	0.100729059	0.35861899	3.95658273	20.536230733	0.024135203	0.157859135	8.114513839	79.994110538
RAB03332	Chironius_multiventris	dorsal	Snake	0.05999761	0.280548239	5.430878814	35.15203807	0.029140026	0.173825748	7.240732247	63.953665013
RAB03332	Chironius_multiventris	ventral	Bluetit	0.13294035	0.374297972	2.868391153	11.657769269	0.076243008	0.276820624	3.964505567	20.0001608
RAB03332	Chironius_multiventris	ventral	Dog	0.008	0.072	11.65	157.195	0.07	0.269	4.467	25.42
RAB03332	Chironius_multiventris	ventral	Gecko	0.105089373	0.327643067	3.187127552	13.469055738	0.075994281	0.275956562	4.073134555	21.183241401
RAB03332	Chironius_multiventris	ventral	Human	0.008984054	0.079924205	11.235318464	146.307302927	0.080055714	0.283618125	3.89584284	19.580999234
RAB03332	Chironius_multiventris	ventral	Peafowl	0.102469848	0.320823826	3.581566716	18.165845545	0.080578279	0.28920484	3.968410866	20.265538253
RAB03332	Chironius_multiventris	ventral	Snake	0.104074763	0.334783995	3.28443373	14.043640464	0.080462759	0.284035995	3.82937384	18.842929079
RAB03333	Micrurus_lemniscatus	dorsal	Bluetit	0.171334556	0.494939588	2.209410818	8.0676225	0.060528204	0.251648697	4.27655066	24.926918018
RAB03333	Micrurus_lemniscatus	dorsal	Dog	0.031	0.163	5.355	34.809	0.106	0.374	3.179	14.255
RAB03333	Micrurus_lemniscatus	dorsal	Gecko	0.130102994	0.420525489	2.749624117	11.370584106	0.062245647	0.255436736	4.000737754	21.328910294
RAB03333	Micrurus_lemniscatus	dorsal	Human	0.036578503	0.177714723	5.182426271	34.55296846	0.064540105	0.277587325	4.498438988	27.001552063
RAB03333	Micrurus_lemniscatus	dorsal	Peafowl	0.191349214	0.549877625	2.284287968	8.749060013	0.068064278	0.284414615	4.26583478	24.315447067
RAB03333	Micrurus_lemniscatus	dorsal	Snake	0.094227177	0.345729864	3.39097578	15.846583885	0.071451606	0.280819822	3.809369017	19.886694071
RAB03333	Micrurus_lemniscatus	ventral	Bluetit	0.173579736	0.523967275	1.960205153	6.788912163	0.093030199	0.365661226	3.618134296	18.995696996
RAB03333	Micrurus_lemniscatus	ventral	Dog	0.023	0.128	5.517	37.453	0.123	0.438	2.888	12.666
RAB03333	Micrurus_lemniscatus	ventral	Gecko	0.111531465	0.39349636	2.82661031	12.144313957	0.100661181	0.3787387	3.245798021	15.466945112
RAB03333	Micrurus_lemniscatus	ventral	Human	0.031899039	0.161664883	5.193073364	35.138251971	0.095046099	0.376333682	3.64494563	19.133411362
RAB03333	Micrurus_lemniscatus	ventral	Peafowl	0.192543714	0.572325919	2.026732593	7.69133677	0.099174601	0.378648812	3.450519453	17.637748732
RAB03333	Micrurus_lemniscatus	ventral	Snake	0.091659208	0.345788775	3.170516206	14.476839903	0.101504749	0.386904415	3.3734417	16.692739049
RAB03334	Leptodeira_annulata	dorsal	Bluetit	0.077612562	0.319205507	5.000067702	32.735471928	0.015050171	0.103841272	8.206323786	80.944585717
RAB03334	Leptodeira_annulata	dorsal	Dog	0.012605886	0.108276671	9.748073779	105.226014617	0.036518735	0.199468551	6.420285208	50.430855007
RAB03334	Leptodeira_annulata	dorsal	Gecko	0.039454702	0.198377553	5.669788413	38.763292745	0.024699404	0.154632644	7.880459594	76.4321648
RAB03334	Leptodeira_annulata	dorsal	Human	0.017940438	0.137903091	9.094560879	94.083582118	0.016933575	0.110558913	7.651230287	70.758603511
RAB03334	Leptodeira_annulata	dorsal	Peafowl	0.064813338	0.282126463	5.331134378	36.968552699	0.016168085	0.109002712	7.89295404	73.919774551
RAB03334	Leptodeira_annulata	dorsal	Snake	0.026172439	0.162045056	7.50623515	68.05791271	0.019464955	0.126458303	7.960737472	77.945829279
RAB03334	Leptodeira_annulata	ventral	Bluetit	0.066204613	0.249197252	3.948286588	22.505608751	0.054047318	0.23365814	4.362324781	24.49288049
RAB03334	Leptodeira_annulata	ventral	Dog	0.001703616	0.026540146	17.526873245	335.387638561	0.054933909	0.245197199	4.663348085	27.93720095
RAB03334	Leptodeira_annulata	ventral	Gecko	0.011902915	0.09060391	8.722071117	88.905619342	0.058717423	0.252903653	4.424562429	25.361266105
RAB03334	Leptodeira_annulata	ventral	Human	0.005	0.055	13.213	192.787	0.056	0.244	4.305	23.607
RAB03334	Leptodeira_annulata	ventral	Peafowl	0.07231635	0.254933356	3.366883812	16.469213213	0.055373361	0.237768132	4.307433914	23.832257064
RAB03334	Leptodeira_annulata	ventral	Snake	0.025673525	0.131646043	6.035318257	49.638430583	0.058151294	0.243754498	4.259243756	23.85887117
RAB03335	Imantodes_lentiferus	dorsal	Bluetit	0.152741034	0.539975093	3.423902503	15.635674851	0.022926288	0.132031842	6.492434328	51.839141557
RAB03335	Imantodes_lentiferus	dorsal	Dog	0.039	0.21	5.125	29.948	0.075	0.321	4.229	22.504
RAB03335	Imantodes_lentiferus	dorsal	Gecko	0.068788141	0.300996005	4.244321079	22.051371258	0.056352333	0.259873499	4.884747437	30.067980315
RAB03335	Imantodes_lentiferus	dorsal	Human	0.054286631	0.274335146	4.804787672	26.66631793	0.025887772	0.138626994	5.92255856	43.776528495
RAB03335	Imantodes_lentiferus	dorsal	Peafowl	0.130680522	0.492200776	3.64376172	17.096311032	0.024030995	0.133589988	6.074997615	45.244348339
RAB03335	Imantodes_lentiferus	dorsal	Snake	0.064699305	0.31252441	4.699916173	26.024256367	0.038485179	0.192236022	5.460102267	37.227655645
RAB03335	Imantodes_lentiferus	ventral	Bluetit	0.100368602	0.381337779	3.433219295	17.390634713	0.044596223	0.199418949	4.341631181	25.846463501
RAB03335	Imantodes_lentiferus	ventral	Dog	0.009	0.083	9.907	115.19	0.064	0.263	3.628	17.78
RAB03335	Imantodes_lentiferus	ventral	Gecko	0.037554044	0.191218268	5.087450218	33.178391264	0.062392907	0.255566317	3.62051015	17.839428961
RAB03335	Imantodes_lentiferus	ventral	Human	0.016604805	0.12604384	8.556730735	87.513984301	0.050107649	0.219590625	4.152835716	23.529127682
RAB03335	Imantodes_lentiferus	ventral	Peafowl	0.102404658	0.374133711	3.179694877	15.351388303	0.04808557	0.212013298	4.22687702	24.526525172
RAB03335	Imantodes_lentiferus	ventral	Snake	0.055513693	0.25550784	4.412876606	25.872211115	0.053568705	0.228661282	3.901357051	20.638588356
RAB03336	Liophis_reginae	dorsal	Bluetit	0.107438692	0.468406975	3.341685583	17.128230717	0.009773913	0.088208396	10.031313287	124.862280503
RAB03336	Liophis_reginae	dorsal	Dog	0.024	0.16	5.692	38.655	0.045	0.268	5.197	33.66
RAB03336	Liophis_reginae	dorsal	Gecko	0.039154366	0.231210032	4.891118333	29.576483228	0.034512382	0.230755325	6.005879404	42.959107563
RAB03336	Liophis_reginae	dorsal	Human	0.03568009	0.226641982	5.42467301	35.316244406	0.011299206	0.095784463	9.101805856	103.252373912
RAB03336	Liophis_reginae	dorsal	Peafowl	0.093012852	0.430371791	3.711330261	19.973919429	0.009354813	0.084214449	10.177398168	130.785992381
RAB03336	Liophis_reginae	dorsal	Snake	0.038594066	0.237091172	5.373750107	35.275010918	0.021232356	0.154922849	6.843046344	56.008063153
RAB03336	Liophis_reginae	ventral	Bluetit	0.134297065	0.476182885	1.856753927	7.381225878	0.066180774	0.266570013	2.52323709	10.767464094
RAB03336	Liophis_reginae	ventral	Dog	0.016	0.113	6.871	56.172	0.061	0.256	2.771	12.221
RAB03336	Liophis_reginae	ventral	Gecko	0.085443649	0.327245457	2.147328475	8.322547455	0.075526042	0.291826489	2.153322515	8.119313967
RAB03336	Liophis_reginae	ventral	Human	0.023	0.154	6.608	53.218	0.08	0.302	2.073	7.965
RAB03336	Liophis_reginae	ventral	Peafowl	0.124835186	0.444119401	1.877705267	7.539955038	0.070960052	0.283580773	2.439701167	10.125070318
RAB03336	Liophis_reginae	ventral	Snake	0.092347956	0.344907757	1.948606983	7.065519038	0.066094574	0.265534013	2.52809496	10.862759355
RAB03363	Dipsas_catesbyi	dorsal	Bluetit	0.182044547	0.565117008	2.162895483	7.980196811	0.056753699	0.270655844	4.809523529	30.2366093
RAB03363	Dipsas_catesbyi	dorsal	Dog	0.036	0.183	4.954	31.176	0.11	0.408	3.039	13.3
RAB03363	Dipsas_catesbyi	dorsal	Gecko	0.073924738	0.295814592	3.467371953	16.696325673	0.091427484	0.362162937	3.482445137	16.97444435
RAB03363	Dipsas_catesbyi	dorsal	Human	0.054046137	0.244084964	4.300763565	24.503465111	0.058718499	0.276364416	4.817312137	30.762962431
RAB03363	Dipsas_catesbyi	dorsal	Peafowl	0.157943519	0.506590393	2.314137021	8.854963425	0.059877014	0.27722546	4.638644828	28.593447518
RAB03363	Dipsas_catesbyi	dorsal	Snake	0.064302318	0.267434158	3.62869022	17.697103345	0.070698065	0.306448754	4.107859987	22.920222744
RAB03363	Dipsas_catesbyi	ventral	Bluetit	0.184177454	0.527987338	1.748947464	5.820436579	0.191609189	0.549003569	1.767713931	5.949532019
RAB03363	Dipsas_catesbyi	ventral	Dog	0.011	0.085	8.649	91.21	0.209	0.586	1.664	5.442
RAB03363	Dipsas_catesbyi	ventral	Gecko	0.076595919	0.29287155	3.536020182	18.677979756	0.211707379	0.59440995	1.674441278	5.485070291
RAB03363	Dipsas_catesbyi	ventral	Human	0.028308005	0.147038564	5.31132042	36.045602535	0.201693213	0.572335549	1.723178326	5.738390328
RAB03363	Dipsas_catesbyi	ventral	Peafowl	0.180650704	0.516397638	1.753020308	5.948875139	0.196475025	0.560172911	1.744572177	5.851850563
RAB03363	Dipsas_catesbyi	ventral	Snake	0.065469236	0.263464028	3.699156157	19.467267387	0.202169149	0.571697269	1.706384367	5.654421799
RAB03364	Liophis_reginae	dorsal	Bluetit	0.09689009	0.449372115	3.565232663	18.921991595	0.00790526	0.072113659	9.75077746	115.012284603
RAB03364	Liophis_reginae	dorsal	Dog	0.028	0.188	5.872	42.25	0.043	0.272	5.396	35.681
RAB03364	Liophis_reginae	dorsal	Gecko	0.044880244	0.266655812	5.00991012	31.908629444	0.027954727	0.195926681	6.259057534	46.557916443
RAB03364	Liophis_reginae	dorsal	Human	0.037108731	0.235115846	5.478168253	37.160742105	0.008786322	0.077294554	9.202266624	101.975850832
RAB03364	Liophis_reginae	dorsal	Peafowl	0.085031073	0.409366223	3.778082824	20.634066141	0.00845871	0.076220838	9.479224814	107.986274983
RAB03364	Liophis_reginae	dorsal	Snake	0.027672269	0.185805992	6.289526488	49.247463259	0.017346784	0.131972441	7.077542435	59.126371014
RAB03364	Liophis_reginae	ventral	Bluetit	0.123336036	0.462438589	1.791967856	6.580450155	0.096957611	0.362800179	1.720769381	6.153997503
RAB03364	Liophis_reginae	ventral	Dog	0.012	0.091	7.635	70.594	0.096	0.36	1.686	5.8
RAB03364	Liophis_reginae	ventral	Gecko	0.077984341	0.321741464	2.367112197	9.958216563	0.097379545	0.370709847	1.811539339	6.602778272
RAB03364	Liophis_reginae	ventral	Human	0.018588478	0.127956036	6.363698328	49.946339967	0.106394002	0.388623581	1.550315874	5.228685408
RAB03364	Liophis_reginae	ventral	Peafowl	0.128984535	0.487793565	1.859934656	7.076300646	0.102108756	0.380387274	1.66772223	5.829510462
RAB03364	Liophis_reginae	ventral	Snake	0.059831281	0.272603248	3.246458115	16.941185192	0.10377071	0.385790834	1.646657967	5.638715658
RAB03391	Taeniophallus_occipitalis	dorsal	Bluetit	0.080642916	0.337504833	4.462820887	26.716643963	0.001816793	0.031102	23.199866321	623.122917757
RAB03391	Taeniophallus_occipitalis	dorsal	Dog	0.01438598	0.110862266	8.695054048	86.467276631	0.02761813	0.165034913	7.244577298	65.124796596
RAB03391	Taeniophallus_occipitalis	dorsal	Gecko	0.03516467	0.186034033	5.90415971	43.350930148	0.017262776	0.119619108	8.473902561	88.763034397
RAB03391	Taeniophallus_occipitalis	dorsal	Human	0.021057113	0.145417934	7.908710215	73.246430556	0.002337092	0.032701157	19.845945723	474.953923142
RAB03391	Taeniophallus_occipitalis	dorsal	Peafowl	0.067540823	0.300009339	4.82079118	30.571787581	0.001977412	0.031040278	20.520790397	498.127015383
RAB03391	Taeniophallus_occipitalis	dorsal	Snake	0.029092124	0.171446128	6.98944611	61.291451728	0.005859028	0.064614809	13.669363393	214.638212067
RAB03391	Taeniophallus_occipitalis	ventral	Bluetit	0.073183797	0.270634123	3.64119008	18.793422573	0.064142177	0.248369811	3.56980457	17.029055567
RAB03391	Taeniophallus_occipitalis	ventral	Dog	0.004	0.045	15.309	268.262	0.064	0.258	3.99	21.166
RAB03391	Taeniophallus_occipitalis	ventral	Gecko	0.03987764	0.18238324	4.777473623	29.779483674	0.074173451	0.284904378	3.592906277	17.398890851
RAB03391	Taeniophallus_occipitalis	ventral	Human	0.00688113	0.066786621	11.476649164	151.956383225	0.071252606	0.271324795	3.470731349	16.193035318
RAB03391	Taeniophallus_occipitalis	ventral	Peafowl	0.073519163	0.284141834	3.790027495	20.009175848	0.0682341	0.258807212	3.491866511	16.553269279
RAB03391	Taeniophallus_occipitalis	ventral	Snake	0.026798895	0.136257943	5.667675175	41.098909773	0.067589445	0.262507741	3.600145191	17.275301481
RAB03392	Liophis_sp	dorsal	Bluetit	0.090811997	0.380430808	4.239845619	24.224550872	0.00474165	0.053574059	13.627196948	218.970700877
RAB03392	Liophis_sp	dorsal	Dog	0.02	0.135	6.949	55.205	0.033	0.207	6.504	49.378
RAB03392	Liophis_sp	dorsal	Gecko	0.040382128	0.216897233	5.328197302	34.136013658	0.019572531	0.152429845	8.366260937	79.984961345
RAB03392	Liophis_sp	dorsal	Human	0.027872625	0.180524271	6.630354177	50.744845405	0.005113013	0.055774416	12.847538514	193.336902865
RAB03392	Liophis_sp	dorsal	Peafowl	0.075111571	0.341679722	4.6824459	28.431129458	0.004811693	0.052595814	13.040448555	201.47536798
RAB03392	Liophis_sp	dorsal	Snake	0.030563983	0.186054701	6.70747263	54.473715892	0.010598756	0.094219016	10.025870785	115.679629818
RAB03392	Liophis_sp	ventral	Bluetit	0.125771121	0.3863858	2.221518288	8.80351888	0.066320502	0.25856706	3.426376007	16.491093676
RAB03392	Liophis_sp	ventral	Dog	0.013	0.099	8.856	92.841	0.048	0.214	4.244	24.138
RAB03392	Liophis_sp	ventral	Gecko	0.099850893	0.347712256	2.90729793	13.013910107	0.064536215	0.266543657	3.795252998	19.512770577
RAB03392	Liophis_sp	ventral	Human	0.014516697	0.115463971	8.71113175	86.575996244	0.071269179	0.278513234	3.45983092	16.770034605
RAB03392	Liophis_sp	ventral	Peafowl	0.134586461	0.41535837	2.217477959	8.459114275	0.071029479	0.275274895	3.362688494	15.898810125
RAB03392	Liophis_sp	ventral	Snake	0.103433607	0.346877597	2.655393407	11.281334815	0.065569855	0.262412881	3.592886363	17.845079031
RAB03393	Apostolepis_nigroterminata	dorsal	Bluetit	0.078917703	0.343343476	2.846543895	12.528362254	0.019673768	0.141436052	8.588971495	101.97001865
RAB03393	Apostolepis_nigroterminata	dorsal	Dog	0.007849652	0.065542669	8.497227135	86.075143429	0.046016629	0.234145159	4.344527218	28.576821818
RAB03393	Apostolepis_nigroterminata	dorsal	Gecko	0.044205046	0.238973452	4.675632299	30.50374082	0.03076543	0.175256589	5.127642378	36.470739179
RAB03393	Apostolepis_nigroterminata	dorsal	Human	0.011	0.083	8.176	82.499	0.021	0.146	8.152	97.044
RAB03393	Apostolepis_nigroterminata	dorsal	Peafowl	0.078895099	0.327206026	3.033757664	17.518779449	0.023116641	0.155455617	7.806027076	86.58336225
RAB03393	Apostolepis_nigroterminata	dorsal	Snake	0.034	0.213	5.727	41.008	0.026	0.163	6.828	66.279
RAB03393	Apostolepis_nigroterminata	ventral	Bluetit	0.079483212	0.343264917	3.006950802	14.542815564	0.060580622	0.287072752	3.84765733	22.665022833
RAB03393	Apostolepis_nigroterminata	ventral	Dog	0.003064146	0.030487356	10.721739409	132.377586253	0.056344875	0.266614469	3.78284615	22.016580586
RAB03393	Apostolepis_nigroterminata	ventral	Gecko	0.036870533	0.22002588	5.536166753	40.468909858	0.061110291	0.280449939	3.530306671	19.514033457
RAB03393	Apostolepis_nigroterminata	ventral	Human	0.012	0.085	6.312	48.668	0.07	0.312	3.336	18.079
RAB03393	Apostolepis_nigroterminata	ventral	Peafowl	0.107397342	0.421723472	2.344931632	10.155671025	0.067406934	0.300717963	3.373655717	18.449356898
RAB03393	Apostolepis_nigroterminata	ventral	Snake	0.016971094	0.109348423	6.543550187	59.307089739	0.066024875	0.298345674	3.481744449	19.337283202
RAB03394	Liophis_sp	dorsal	Bluetit	0.078067939	0.352483183	4.125534914	23.889360874	0.003215023	0.055884946	20.44437938	459.730009205
RAB03394	Liophis_sp	dorsal	Dog	0.015034727	0.110725153	7.688214882	70.915169516	0.027684347	0.18753906	7.009589151	60.133921628
RAB03394	Liophis_sp	dorsal	Gecko	0.030008444	0.179093098	5.896202125	43.631448068	0.016190372	0.135785518	9.110720353	99.389124898
RAB03394	Liophis_sp	dorsal	Human	0.022709283	0.156250655	6.820843465	55.743827383	0.003482819	0.055599628	19.456756486	424.017246368
RAB03394	Liophis_sp	dorsal	Peafowl	0.069606368	0.323126226	4.301622486	25.627528064	0.003104089	0.052868815	20.171705121	450.130774081
RAB03394	Liophis_sp	dorsal	Snake	0.022588613	0.136767975	5.79338237	41.43879049	0.007450056	0.082317196	13.808633427	225.72962119
RAB03394	Liophis_sp	ventral	Bluetit	0.089938821	0.365293594	4.018363247	25.205451396	0.041979835	0.193184913	4.011678104	22.512988955
RAB03394	Liophis_sp	ventral	Dog	0.016	0.138	8.449	78.431	0.036	0.176	4.768	31.547
RAB03394	Liophis_sp	ventral	Gecko	0.051913595	0.250167585	4.497516122	27.286908563	0.04141491	0.195331083	4.198997676	23.761176191
RAB03394	Liophis_sp	ventral	Human	0.021595899	0.170202179	8.164135887	74.577548903	0.047522432	0.212882929	3.819271416	20.34555606
RAB03394	Liophis_sp	ventral	Peafowl	0.086095991	0.363583184	3.840292437	21.897604036	0.048358948	0.214035493	3.64230585	18.567194767
RAB03394	Liophis_sp	ventral	Snake	0.050912397	0.253155914	5.040715824	34.231126589	0.040963944	0.191914675	4.198147319	24.349995167
RAB03405	Atractus_elaps	dorsal	Bluetit	0.150918374	0.461627418	2.613348864	11.040701269	0.013476876	0.101688767	10.124869119	136.132388846
RAB03405	Atractus_elaps	dorsal	Dog	0.026	0.154	6.454	50.004	0.065	0.269	4.168	23.278
RAB03405	Atractus_elaps	dorsal	Gecko	0.072206479	0.29115529	4.117723304	23.088630885	0.03469238	0.176926186	5.728995453	42.243767835
RAB03405	Atractus_elaps	dorsal	Human	0.038595157	0.198611655	5.698954742	40.436005563	0.017209956	0.115109797	8.941178307	113.02530774
RAB03405	Atractus_elaps	dorsal	Peafowl	0.128237123	0.414231822	2.904885007	13.02678127	0.016493679	0.113995774	8.978196834	107.185283353
RAB03405	Atractus_elaps	dorsal	Snake	0.045258497	0.21669945	5.151921294	34.253727075	0.024619158	0.14160095	6.727604676	60.182320169
RAB03405	Atractus_elaps	ventral	Bluetit	0.218748803	0.602051033	1.615607242	5.121668101	0.118682547	0.400817397	2.613065478	10.704197464
RAB03405	Atractus_elaps	ventral	Dog	0.037	0.176	4.533	26.05	0.165	0.508	2.066	7.087
RAB03405	Atractus_elaps	ventral	Gecko	0.118584761	0.400058566	2.62222104	10.714881511	0.134853355	0.434711525	2.268039067	8.107399248
RAB03405	Atractus_elaps	ventral	Human	0.055117904	0.231284499	3.823553529	19.619781705	0.124164008	0.41608044	2.549018663	10.211256288
RAB03405	Atractus_elaps	ventral	Peafowl	0.210042369	0.592209574	1.7807656	6.108847015	0.129114155	0.425899177	2.483088298	9.830622106
RAB03405	Atractus_elaps	ventral	Snake	0.067489766	0.278611158	3.848332942	20.410567311	0.130833525	0.42912225	2.403711135	9.146226016
RAB03406	Oxyrhopus_petolarius	dorsal	Bluetit	0.162001507	0.523009637	2.374073668	9.576172305	0.035443316	0.19870693	6.419644778	55.244993694
RAB03406	Oxyrhopus_petolarius	dorsal	Dog	0.027	0.165	6.517	50.566	0.065	0.287	4.34	25.578
RAB03406	Oxyrhopus_petolarius	dorsal	Gecko	0.075327742	0.317390296	3.97882164	21.822293455	0.037408263	0.207544166	6.107782912	48.315588091
RAB03406	Oxyrhopus_petolarius	dorsal	Human	0.040764447	0.21531238	5.67014887	40.545066229	0.037126971	0.202974736	6.176104628	51.912366506
RAB03406	Oxyrhopus_petolarius	dorsal	Peafowl	0.16889304	0.539483182	2.324617454	9.109314799	0.038772808	0.210951315	6.118045168	50.705912208
RAB03406	Oxyrhopus_petolarius	dorsal	Snake	0.069287902	0.29275821	3.848283862	20.269208704	0.038825691	0.207465661	5.972565662	48.274251903
RAB03406	Oxyrhopus_petolarius	ventral	Bluetit	0.078323504	0.32938802	3.312068904	16.410649926	0.050937937	0.220090407	3.578998923	19.306983773
RAB03406	Oxyrhopus_petolarius	ventral	Dog	0.004	0.043	14.717	260.801	0.043	0.21	4.533	28.216
RAB03406	Oxyrhopus_petolarius	ventral	Gecko	0.030383878	0.16581244	5.021768162	32.626016043	0.050765063	0.229153309	3.81747565	20.867694808
RAB03406	Oxyrhopus_petolarius	ventral	Human	0.011	0.086	8.646	93.024	0.052	0.228	3.592	19.093
RAB03406	Oxyrhopus_petolarius	ventral	Peafowl	0.085301478	0.33207847	2.843181688	13.051708968	0.052217478	0.223119209	3.453039252	17.950626261
RAB03406	Oxyrhopus_petolarius	ventral	Snake	0.030709867	0.171048778	5.161123205	33.769748451	0.050033504	0.221014022	3.648634088	19.506852285
RAB03407	Leptodeira_annulata	dorsal	Bluetit	0.083287172	0.32391606	4.358236139	25.418121633	0.00407864	0.054606446	16.637623145	318.75482802
RAB03407	Leptodeira_annulata	dorsal	Dog	0.011483491	0.098002558	9.944356973	111.646900221	0.024729818	0.163650427	8.026485487	76.744875073
RAB03407	Leptodeira_annulata	dorsal	Gecko	0.039764766	0.203921605	5.802269451	41.3746337	0.014031446	0.113732025	10.012291124	117.997002929
RAB03407	Leptodeira_annulata	dorsal	Human	0.017587453	0.130276181	8.796083206	89.505570499	0.004841772	0.057735538	15.009202444	266.373099377
RAB03407	Leptodeira_annulata	dorsal	Peafowl	0.067145827	0.281613901	4.771989708	29.674356167	0.005082602	0.059600245	14.614549639	250.339951168
RAB03407	Leptodeira_annulata	dorsal	Snake	0.030512369	0.16797037	6.27814344	47.380252413	0.00723455	0.07667972	13.349586486	207.828656091
RAB03407	Leptodeira_annulata	ventral	Bluetit	0.071504438	0.269277305	3.29531356	16.019736893	0.04458464	0.196138504	4.369729675	26.784068857
RAB03407	Leptodeira_annulata	ventral	Dog	0.001	0.024	28.309	907.985	0.051	0.21	3.891	20.942
RAB03407	Leptodeira_annulata	ventral	Gecko	0.018808691	0.122847253	7.336455586	66.237628286	0.048873522	0.204791629	3.934361851	21.485292472
RAB03407	Leptodeira_annulata	ventral	Human	0.003	0.045	16.327	315.551	0.043	0.2	4.637	28.851
RAB03407	Leptodeira_annulata	ventral	Peafowl	0.069057659	0.263371689	3.484073869	17.7944301	0.04539545	0.199583395	4.268556302	25.084562463
RAB03407	Leptodeira_annulata	ventral	Snake	0.026302761	0.146098208	5.691004873	39.764467178	0.047359554	0.20246833	4.109406275	23.520950838
RAB03408	Drepanoides_anomalus	dorsal	Bluetit	0.129028936	0.409402381	2.953413613	13.075763314	0.009873295	0.088985669	10.713011647	130.281590619
RAB03408	Drepanoides_anomalus	dorsal	Dog	0.017	0.113	7.973	77.496	0.03	0.174	6.656	54.208
RAB03408	Drepanoides_anomalus	dorsal	Gecko	0.062536577	0.26457824	4.694064779	30.821274241	0.019465965	0.128971305	7.618199855	68.722320317
RAB03408	Drepanoides_anomalus	dorsal	Human	0.024997281	0.149791444	7.120056242	61.894410909	0.0112651	0.094867783	10.2237975	121.509359039
RAB03408	Drepanoides_anomalus	dorsal	Peafowl	0.132031597	0.403197676	2.858354689	13.012201959	0.010036714	0.091754704	11.355304711	149.90709218
RAB03408	Drepanoides_anomalus	dorsal	Snake	0.066124788	0.267289221	4.311322825	25.531011368	0.011958722	0.098191672	9.768970734	110.475095951
RAB03408	Drepanoides_anomalus	ventral	Bluetit	0.106848667	0.379090623	3.151019777	13.640861231	0.112795713	0.363882393	2.802170676	11.696551131
RAB03408	Drepanoides_anomalus	ventral	Dog	0.002	0.031	16.5	309.569	0.097	0.341	3.289	15.256
RAB03408	Drepanoides_anomalus	ventral	Gecko	0.028458715	0.151391841	5.717126083	40.798967404	0.111332914	0.374787668	3.088516889	13.712588646
RAB03408	Drepanoides_anomalus	ventral	Human	0.011693863	0.085315189	8.46010368	85.7105165	0.111527595	0.363320033	2.927697197	12.657186804
RAB03408	Drepanoides_anomalus	ventral	Peafowl	0.114889046	0.396898197	3.094780982	13.421003431	0.113815815	0.368546189	2.853347072	12.096546946
RAB03408	Drepanoides_anomalus	ventral	Snake	0.036979046	0.19242887	5.328482695	34.18661035	0.111266627	0.364305949	2.893061862	12.272344799
RAB03409	Oxyrhopus_melanogenys	dorsal	Bluetit	0.097120951	0.347922757	3.543129388	17.372001224	0.009686248	0.079795723	12.85613442	241.271434576
RAB03409	Oxyrhopus_melanogenys	dorsal	Dog	0.013	0.095	8.463	84.467	0.024	0.14	7.284	73.413
RAB03409	Oxyrhopus_melanogenys	dorsal	Gecko	0.044256332	0.20830648	5.35245061	38.663318575	0.015829478	0.107002646	8.493774653	89.927995997
RAB03409	Oxyrhopus_melanogenys	dorsal	Human	0.017331959	0.119257484	7.992068975	76.608005007	0.010777972	0.084875101	11.477912919	198.698707144
RAB03409	Oxyrhopus_melanogenys	dorsal	Peafowl	0.1077516	0.36208409	3.286357562	15.649839593	0.010051032	0.080495297	13.069852335	262.619820257
RAB03409	Oxyrhopus_melanogenys	dorsal	Snake	0.052660868	0.228063781	4.710599648	29.143736437	0.009205512	0.081109983	13.496868688	256.177254076
RAB03409	Oxyrhopus_melanogenys	ventral	Bluetit	0.191415702	0.526192833	2.139222343	7.912584282	0.111256777	0.356816662	2.746122841	11.293841412
RAB03409	Oxyrhopus_melanogenys	ventral	Dog	0.014	0.104	8.765	88.019	0.134	0.398	2.477	9.704
RAB03409	Oxyrhopus_melanogenys	ventral	Gecko	0.043190431	0.201657497	5.179350251	34.39971694	0.132825577	0.389426011	2.501274806	10.101582033
RAB03409	Oxyrhopus_melanogenys	ventral	Human	0.027054926	0.15125863	6.705144715	56.635212501	0.108607577	0.355500623	2.990121528	13.24507535
RAB03409	Oxyrhopus_melanogenys	ventral	Peafowl	0.190555932	0.523737157	2.194982914	8.35745727	0.111975443	0.365617944	2.89082689	12.315256824
RAB03409	Oxyrhopus_melanogenys	ventral	Snake	0.059693067	0.256823362	4.25283073	22.814571467	0.120589258	0.371103057	2.607342619	10.533573837
RAB03410	Dendrophidion_dendrophis	dorsal	Bluetit	0.110808701	0.442015059	3.615082128	18.356890733	0.007252472	0.074811102	11.969286917	170.826317117
RAB03410	Dendrophidion_dendrophis	dorsal	Dog	0.028	0.173	6.038	42.2	0.045	0.253	5.496	36.334
RAB03410	Dendrophidion_dendrophis	dorsal	Gecko	0.045916145	0.251736491	5.184031681	32.18620801	0.02691752	0.174791405	6.872341068	56.629869392
RAB03410	Dendrophidion_dendrophis	dorsal	Human	0.037	0.22	5.666	37.561	0.008	0.077	11.632	161.529
RAB03410	Dendrophidion_dendrophis	dorsal	Peafowl	0.096063833	0.399865049	3.827074782	19.945688981	0.007974318	0.078975507	11.470180162	156.36484156
RAB03410	Dendrophidion_dendrophis	dorsal	Snake	0.037861457	0.204782232	5.16382655	32.732677698	0.014925695	0.118315801	8.847398452	92.062299018
RAB03410	Dendrophidion_dendrophis	ventral	Bluetit	0.101802482	0.375541334	3.334274279	17.394391056	0.048901627	0.228078438	4.682516182	30.510293275
RAB03410	Dendrophidion_dendrophis	ventral	Dog	0.01	0.098	10.597	126.057	0.067	0.283	3.867	20.664
RAB03410	Dendrophidion_dendrophis	ventral	Gecko	0.057906359	0.263768725	4.286757529	24.265161388	0.057246994	0.248533324	4.14681833	23.946701921
RAB03410	Dendrophidion_dendrophis	ventral	Human	0.015	0.131	9.727	107.066	0.051	0.237	4.639	29.555
RAB03410	Dendrophidion_dendrophis	ventral	Peafowl	0.107825647	0.395288491	3.355098371	17.638292094	0.051379181	0.236611401	4.591613608	29.267942787
RAB03410	Dendrophidion_dendrophis	ventral	Snake	0.05185974	0.24417583	4.519391079	26.512893775	0.055017298	0.245128493	4.313247914	25.940312545
RAB03411	Liophis_sp	dorsal	Bluetit	0.08576847	0.365348918	4.401447152	26.702257389	0.004604572	0.068160499	16.965888989	309.233295725
RAB03411	Liophis_sp	dorsal	Dog	0.017	0.132	7.89	69.905	0.028	0.2	7.668	68.079
RAB03411	Liophis_sp	dorsal	Gecko	0.032430332	0.197629862	6.25798101	46.090267314	0.016534764	0.143451259	9.950712833	113.964486272
RAB03411	Liophis_sp	dorsal	Human	0.023818952	0.17056584	7.470022834	63.566839056	0.004807837	0.069059224	16.395835475	289.685553359
RAB03411	Liophis_sp	dorsal	Peafowl	0.071058721	0.324802229	4.779605107	30.272479864	0.004467093	0.063982375	16.570208644	296.628716785
RAB03411	Liophis_sp	dorsal	Snake	0.028178846	0.173070689	6.460034019	50.131726441	0.009453682	0.10188776	12.661566137	181.123732733
RAB03411	Liophis_sp	ventral	Bluetit	0.133663529	0.384372919	2.098511665	8.069295668	0.05578484	0.227787954	3.929489203	20.578880643
RAB03411	Liophis_sp	ventral	Dog	0.009	0.081	10.687	133.645	0.034	0.182	5.854	42.992
RAB03411	Liophis_sp	ventral	Gecko	0.090532011	0.304492043	2.83892219	12.274985667	0.05151106	0.233638159	4.618339692	27.556359921
RAB03411	Liophis_sp	ventral	Human	0.011935443	0.10181815	9.937482812	113.469524099	0.058000815	0.24541088	4.192319556	23.108711767
RAB03411	Liophis_sp	ventral	Peafowl	0.088050736	0.300466392	3.158334499	15.482206086	0.059846793	0.240851902	3.811998473	19.360367275
RAB03411	Liophis_sp	ventral	Snake	0.112164768	0.33690812	2.237171581	8.523784333	0.052927992	0.227546788	4.292620177	24.051429667
RAB03414	Atractus_elaps	dorsal	Bluetit	0.140598254	0.467827829	2.542103847	11.2198344	0.017580809	0.115705958	7.585198765	74.007853998
RAB03414	Atractus_elaps	dorsal	Dog	0.023	0.153	6.808	54.199	0.061	0.275	4.178	23.395
RAB03414	Atractus_elaps	dorsal	Gecko	0.069524796	0.309562191	4.231940275	24.352213513	0.034799569	0.186403647	5.363271626	36.463686832
RAB03414	Atractus_elaps	dorsal	Human	0.032529981	0.193455211	6.30859124	48.357512272	0.023135292	0.137334611	6.62068198	57.213429982
RAB03414	Atractus_elaps	dorsal	Peafowl	0.135344279	0.46047869	2.624799445	11.436253631	0.02198279	0.133152458	6.99166422	64.681627052
RAB03414	Atractus_elaps	dorsal	Snake	0.047803376	0.239190683	4.962305838	31.942390427	0.028617649	0.15685146	5.762856074	42.946297643
RAB03414	Atractus_elaps	ventral	Bluetit	0.229590991	0.627575962	1.479347028	4.679402263	0.082454245	0.31195079	3.153514662	14.264664673
RAB03414	Atractus_elaps	ventral	Dog	0.039	0.182	4.6	28.393	0.115	0.401	2.609	10.188
RAB03414	Atractus_elaps	ventral	Gecko	0.141287377	0.449143232	2.179365421	7.97259701	0.092665382	0.341597157	2.991824118	12.923273724
RAB03414	Atractus_elaps	ventral	Human	0.053	0.228	4.181	24.764	0.088	0.331	3.099	13.753
RAB03414	Atractus_elaps	ventral	Peafowl	0.217251141	0.613730526	1.672004074	5.557858567	0.09066325	0.328978674	2.929488654	12.715622105
RAB03414	Atractus_elaps	ventral	Snake	0.127796237	0.424423987	2.384686581	9.085320911	0.088723709	0.334678352	3.157427943	14.216082028
RAB03415	Chironius_multiventris	dorsal	Bluetit	0.127175933	0.444241841	3.063307115	14.205914666	0.026550688	0.156291228	6.181506394	46.334678905
RAB03415	Chironius_multiventris	dorsal	Dog	0.017	0.124	7.949	73.423	0.061	0.279	4.295	23.755
RAB03415	Chironius_multiventris	dorsal	Gecko	0.074102581	0.308055202	4.040495718	22.996903058	0.047679982	0.23353	4.760072937	28.41109499
RAB03415	Chironius_multiventris	dorsal	Human	0.026116847	0.167665147	7.218582942	61.867302862	0.030976947	0.173497845	5.772823482	40.389248304
RAB03415	Chironius_multiventris	dorsal	Peafowl	0.105618886	0.39538168	3.591121038	18.899961302	0.029919211	0.170476417	5.97652726	43.589617222
RAB03415	Chironius_multiventris	dorsal	Snake	0.055699865	0.268464194	4.971815939	31.918881312	0.037523028	0.194873081	5.173074144	32.970585243
RAB03415	Chironius_multiventris	ventral	Bluetit	0.145084789	0.45632874	2.325843929	9.726704332	0.073697387	0.278625738	3.241429189	15.418831157
RAB03415	Chironius_multiventris	ventral	Dog	0.013	0.109	9.776	108.582	0.063	0.258	3.895	21.638
RAB03415	Chironius_multiventris	ventral	Gecko	0.101462194	0.352873483	2.758764065	12.09832161	0.066522886	0.268042788	3.764138127	20.258750425
RAB03415	Chironius_multiventris	ventral	Human	0.018188671	0.139272005	8.731622878	88.668672302	0.076197076	0.28537896	3.232807252	15.440160574
RAB03415	Chironius_multiventris	ventral	Peafowl	0.120365637	0.406619906	2.769750326	12.720962387	0.077399597	0.288682074	3.162776922	14.805184559
RAB03415	Chironius_multiventris	ventral	Snake	0.112635546	0.377511514	2.497881539	10.248896749	0.071163511	0.275819652	3.426659633	16.886607854
RAB03416	Chironius_fuscus	dorsal	Bluetit	0.086963933	0.311375258	3.855643636	20.315472485	0.007283445	0.069788748	12.196461207	177.967341455
RAB03416	Chironius_fuscus	dorsal	Dog	0.007	0.068	11.443	151.827	0.025	0.152	7.157	62.988
RAB03416	Chironius_fuscus	dorsal	Gecko	0.035374982	0.188814587	6.590622139	55.988807309	0.015508573	0.107724046	8.601299968	93.698920445
RAB03416	Chironius_fuscus	dorsal	Human	0.012339249	0.0947897	9.859381722	119.15221595	0.008901653	0.077986596	11.095038868	148.26365598
RAB03416	Chironius_fuscus	dorsal	Peafowl	0.076157491	0.283969413	4.157360059	23.584475166	0.008998372	0.07836771	11.092005977	149.438091323
RAB03416	Chironius_fuscus	dorsal	Snake	0.026404181	0.166481344	7.604630606	69.276171218	0.010632096	0.08843061	10.434584689	130.914111034
RAB03416	Chironius_fuscus	ventral	Bluetit	0.126455247	0.383970757	2.862298984	11.417969059	0.077693222	0.281330396	3.766714761	18.706478665
RAB03416	Chironius_fuscus	ventral	Dog	0.009	0.07	9.58	110.884	0.066	0.264	4.519	26.568
RAB03416	Chironius_fuscus	ventral	Gecko	0.107120088	0.341183175	3.054136798	12.738522095	0.071265043	0.268428758	4.024250826	21.136489006
RAB03416	Chironius_fuscus	ventral	Human	0.011	0.084	9.802	115.7	0.08	0.288	3.758	18.625
RAB03416	Chironius_fuscus	ventral	Peafowl	0.115238965	0.377057585	3.505770235	17.538381551	0.082974334	0.293385616	3.6484157	17.677102363
RAB03416	Chironius_fuscus	ventral	Snake	0.102365424	0.341717602	3.222243339	13.691685923	0.077461614	0.283885591	3.838412471	19.311065253
RAB03417	Eunectes_murinus	dorsal	Bluetit	0.04306543	0.18364621	5.262750754	35.188263724	0.018561755	0.124667973	8.36951635	83.412325248
RAB03417	Eunectes_murinus	dorsal	Dog	0.001	0.021	24.39	691.606	0.029	0.161	6.733	54.546
RAB03417	Eunectes_murinus	dorsal	Gecko	0.025372366	0.145458098	7.338114726	66.573900046	0.015617106	0.111037495	8.865389178	93.22577677
RAB03417	Eunectes_murinus	dorsal	Human	0.001877974	0.030585589	20.94017165	508.739451976	0.020464159	0.133642651	8.1657265	79.449185904
RAB03417	Eunectes_murinus	dorsal	Peafowl	0.063198068	0.249955724	5.012301511	32.49971044	0.022047189	0.138314039	7.844337258	73.826682695
RAB03417	Eunectes_murinus	dorsal	Snake	0.018036577	0.122791047	8.507356415	86.323694139	0.02085406	0.133155446	7.933059169	75.044705327
RAB03417	Eunectes_murinus	ventral	Bluetit	0.068549215	0.244877073	4.231658968	23.010031473	0.070164742	0.266627105	4.427120537	24.02990238
RAB03417	Eunectes_murinus	ventral	Dog	0.002	0.029	22.526	581.834	0.07	0.269	4.358	22.896
RAB03417	Eunectes_murinus	ventral	Gecko	0.05121221	0.211121947	4.90418709	29.839712718	0.064506019	0.251577602	4.527131361	25.011871858
RAB03417	Eunectes_murinus	ventral	Human	0.003397664	0.044972774	17.574400316	364.080759957	0.073470441	0.275191574	4.350893471	23.194533333
RAB03417	Eunectes_murinus	ventral	Peafowl	0.072008537	0.262868164	4.449266678	25.534458605	0.078560926	0.285182515	4.225067414	22.080012826
RAB03417	Eunectes_murinus	ventral	Snake	0.051744032	0.220330072	5.09456784	31.546055042	0.071251333	0.27009178	4.40671056	23.733872719
RAB03431	Apostolepis_nigroterminata	dorsal	Bluetit	0.109081326	0.456619474	2.628761937	11.771243165	0.004629295	0.046599219	11.221514745	154.255224981
RAB03431	Apostolepis_nigroterminata	dorsal	Dog	0.024987196	0.156049813	5.383920144	36.583232984	0.044401024	0.231928494	4.1255381	23.811751393
RAB03431	Apostolepis_nigroterminata	dorsal	Gecko	0.054086071	0.267991894	3.625394525	18.852330751	0.023513018	0.147201794	5.934671462	47.024833092
RAB03431	Apostolepis_nigroterminata	dorsal	Human	0.036506976	0.210300837	4.754012755	29.515494283	0.006308388	0.055310336	9.69237873	118.984521576
RAB03431	Apostolepis_nigroterminata	dorsal	Peafowl	0.094523148	0.415852691	2.935440295	13.804681818	0.005886876	0.054141283	9.58522899	111.422734186
RAB03431	Apostolepis_nigroterminata	dorsal	Snake	0.0383809	0.2048025	4.285203365	25.478917503	0.009982338	0.082173082	8.861804215	99.720730607
RAB03431	Apostolepis_nigroterminata	ventral	Bluetit	0.114718835	0.443289678	1.955977377	7.878005835	0.040597109	0.228349113	5.109289243	37.313310911
RAB03431	Apostolepis_nigroterminata	ventral	Dog	0.013	0.108	8.822	93.903	0.052	0.26	3.851	22.111
RAB03431	Apostolepis_nigroterminata	ventral	Gecko	0.052076603	0.261241772	3.777269193	21.059803919	0.048264752	0.254979605	4.240752321	25.809707043
RAB03431	Apostolepis_nigroterminata	ventral	Human	0.022969299	0.148906225	6.223196944	51.317253026	0.042452581	0.237294924	5.042126503	36.11228781
RAB03431	Apostolepis_nigroterminata	ventral	Peafowl	0.116689068	0.443532291	1.819406728	7.087763583	0.043867194	0.233790491	4.653916592	32.227733957
RAB03431	Apostolepis_nigroterminata	ventral	Snake	0.028945364	0.160360029	4.292206704	25.119459535	0.045385299	0.241524171	4.601859379	31.240382111
RAB03432	Liophis_reginae	dorsal	Bluetit	0.086130323	0.337172189	4.250589968	22.832955087	0.002537884	0.036730264	17.755556066	355.213676961
RAB03432	Liophis_reginae	dorsal	Dog	0.016	0.109	7.633	66.392	0.024	0.15	7.037	57.159
RAB03432	Liophis_reginae	dorsal	Gecko	0.039844737	0.200330577	5.340861561	33.431968282	0.014769018	0.109533629	8.635331729	85.511800111
RAB03432	Liophis_reginae	dorsal	Human	0.022930115	0.143460327	6.851369286	53.908082245	0.002927574	0.041078354	17.182679973	330.691228957
RAB03432	Liophis_reginae	dorsal	Peafowl	0.073060094	0.304430962	4.448338642	24.372435637	0.002922848	0.040555276	17.07047701	331.882001546
RAB03432	Liophis_reginae	dorsal	Snake	0.031437788	0.171881293	6.214135352	45.661204167	0.005073297	0.055735112	13.378824834	205.532292671
RAB03432	Liophis_reginae	ventral	Bluetit	0.135036828	0.381872479	2.365227194	8.737929843	0.106032082	0.339148511	2.898495348	11.946689442
RAB03432	Liophis_reginae	ventral	Dog	0.005	0.05	13.655	242.063	0.099	0.328	3.103	13.52
RAB03432	Liophis_reginae	ventral	Gecko	0.119675181	0.36707776	2.742690542	11.022639585	0.105602261	0.344397298	3.013986398	12.720165588
RAB03432	Liophis_reginae	ventral	Human	0.004467482	0.044971899	14.612796258	289.76864122	0.109961393	0.354812684	2.943426704	12.185398935
RAB03432	Liophis_reginae	ventral	Peafowl	0.094847828	0.327172372	3.704105079	19.971186491	0.112584488	0.357523762	2.860827989	11.643605321
RAB03432	Liophis_reginae	ventral	Snake	0.121851133	0.363851093	2.599803535	10.079757161	0.107287729	0.344986183	2.934406604	12.206451623
RAB03433	Atractus_elaps	dorsal	Bluetit	0.174332769	0.58012465	1.10825011	3.680200229	0.026322272	0.149949999	5.262203647	39.664390247
RAB03433	Atractus_elaps	dorsal	Dog	0.025	0.143	5.108	37.258	0.083	0.34	2.391	10.406
RAB03433	Atractus_elaps	dorsal	Gecko	0.09011427	0.352153118	2.115989067	8.757050997	0.054178468	0.244464682	3.062928549	15.215430036
RAB03433	Atractus_elaps	dorsal	Human	0.040468051	0.199419416	4.002703425	25.246380819	0.031683683	0.172848651	4.940235138	35.774235883
RAB03433	Atractus_elaps	dorsal	Peafowl	0.146195256	0.510658527	1.418567884	5.107801041	0.032441215	0.177380067	4.971859892	36.295143538
RAB03433	Atractus_elaps	dorsal	Snake	0.059866274	0.267164432	2.989143473	14.421344695	0.040416102	0.203251201	3.98562653	23.938119623
RAB03433	Atractus_elaps	ventral	Bluetit	0.254157921	0.801751361	0.538191114	1.56147453	0.103868201	0.398205041	1.644421631	6.031798683
RAB03433	Atractus_elaps	ventral	Dog	0.039	0.189	3.093	14.482	0.148	0.536	1.259	4.043
RAB03433	Atractus_elaps	ventral	Gecko	0.13995625	0.51450855	1.412342524	4.949415071	0.129847003	0.480377994	1.349968621	4.296307644
RAB03433	Atractus_elaps	ventral	Human	0.059123413	0.253570213	2.302242831	9.339626388	0.116250838	0.430836934	1.401300478	4.791319665
RAB03433	Atractus_elaps	ventral	Peafowl	0.22101698	0.711664298	0.651823502	1.948026717	0.111043457	0.416509091	1.515955561	5.439683567
RAB03433	Atractus_elaps	ventral	Snake	0.084432622	0.364121868	2.445243279	10.586346054	0.123870923	0.458929359	1.37252526	4.508540161
RAB03436	Liophis_reginae	dorsal	Bluetit	0.071994621	0.298332499	4.687913914	29.047197063	0.002833936	0.049588729	25.638477015	776.006325795
RAB03436	Liophis_reginae	dorsal	Dog	0.011	0.096	10.01	112.261	0.018	0.136	9.237	101.12
RAB03436	Liophis_reginae	dorsal	Gecko	0.030026906	0.185592085	7.283099431	65.213000711	0.008977505	0.081094666	10.402801915	124.496843917
RAB03436	Liophis_reginae	dorsal	Human	0.014849661	0.120139351	9.162222077	94.951251147	0.002960072	0.049764252	26.650691606	852.494137442
RAB03436	Liophis_reginae	dorsal	Peafowl	0.064213496	0.276992229	4.962341566	32.327294376	0.0032878	0.053119551	24.794947291	746.483721323
RAB03436	Liophis_reginae	dorsal	Snake	0.023885957	0.155876076	7.509390457	67.02891753	0.00448574	0.059215704	19.100507098	449.67950644
RAB03436	Liophis_reginae	ventral	Bluetit	0.203352407	0.511798238	1.623272615	5.047560128	0.116465897	0.353835509	2.515318317	9.728484777
RAB03436	Liophis_reginae	ventral	Dog	0.015	0.09	7.085	62.632	0.094	0.315	2.931	12.262
RAB03436	Liophis_reginae	ventral	Gecko	0.182366375	0.481299153	1.815774073	5.857966634	0.113013894	0.347466756	2.539384146	9.674352556
RAB03436	Liophis_reginae	ventral	Human	0.017	0.1	6.996	61.731	0.126	0.373	2.422	9.153
RAB03436	Liophis_reginae	ventral	Peafowl	0.16110196	0.461466856	2.53238584	11.254532411	0.123858134	0.371595938	2.46329079	9.440276128
RAB03436	Liophis_reginae	ventral	Snake	0.180996006	0.480792774	1.845421624	5.99897319	0.116254624	0.353310426	2.501564208	9.548237162
RAB03437	Chironius_fuscus	dorsal	Bluetit	0.141164853	0.425055555	2.911861839	12.045016704	0.011364277	0.080445771	8.837554832	97.97554989
RAB03437	Chironius_fuscus	dorsal	Dog	0.023	0.129	6.692	54.064	0.053	0.227	4.482	24.653
RAB03437	Chironius_fuscus	dorsal	Gecko	0.069544115	0.277518736	4.411348044	25.274512957	0.034156249	0.167332422	5.298124134	33.887880033
RAB03437	Chironius_fuscus	dorsal	Human	0.033088677	0.167467253	5.847231763	42.377227594	0.014695344	0.093314332	7.630801497	71.578341693
RAB03437	Chironius_fuscus	dorsal	Peafowl	0.117493876	0.373085122	3.16003452	13.960441965	0.01497769	0.096426652	7.629162293	70.996186434
RAB03437	Chironius_fuscus	dorsal	Snake	0.048283652	0.232109181	5.737750896	40.971276131	0.019990134	0.114425263	6.447767617	50.13980456
RAB03437	Chironius_fuscus	ventral	Bluetit	0.152958058	0.415272535	2.564701455	9.894696257	0.094266317	0.312871523	3.283137989	14.189799291
RAB03437	Chironius_fuscus	ventral	Dog	0.01	0.08	9.346	98.287	0.099	0.342	3.422	14.981
RAB03437	Chironius_fuscus	ventral	Gecko	0.116251062	0.353631104	2.857699299	11.324153352	0.108719346	0.355982314	3.205408317	13.549903715
RAB03437	Chironius_fuscus	ventral	Human	0.016	0.106	7.775	70.25	0.106	0.337	3.09	12.822
RAB03437	Chironius_fuscus	ventral	Peafowl	0.10798416	0.339399135	3.284215786	15.00488644	0.101145475	0.328568619	3.19935225	13.596110807
RAB03437	Chironius_fuscus	ventral	Snake	0.107604723	0.331691542	3.056378152	12.937320747	0.101512979	0.330985219	3.218610079	13.778322249
RAB03438	Xenopholis_sp	dorsal	Bluetit	0.07872189	0.363940473	4.442222726	27.553062077	0.010949153	0.092506723	8.945112328	92.276899501
RAB03438	Xenopholis_sp	dorsal	Dog	0.018057072	0.140478801	7.762497731	69.539050324	0.033728918	0.227132589	6.585247252	50.837363383
RAB03438	Xenopholis_sp	dorsal	Gecko	0.031515325	0.208965805	6.562485518	51.427273921	0.024672086	0.181508157	7.265241403	60.724955272
RAB03438	Xenopholis_sp	dorsal	Human	0.023593421	0.17572647	7.345348465	62.398720348	0.011871487	0.09734646	8.560469929	84.067174883
RAB03438	Xenopholis_sp	dorsal	Peafowl	0.081185323	0.354229061	3.976296964	23.18521286	0.011585801	0.094381557	8.604251596	86.085662545
RAB03438	Xenopholis_sp	dorsal	Snake	0.02615928	0.172755013	6.861389896	57.225415168	0.017849328	0.128128772	7.371774879	63.989613075
RAB03438	Xenopholis_sp	ventral	Bluetit	0.08959477	0.348249502	2.922696341	13.631720284	0.054324999	0.254706082	4.194452434	24.91888408
RAB03438	Xenopholis_sp	ventral	Dog	0.005	0.051	10.825	130.831	0.056	0.253	3.835	20.822
RAB03438	Xenopholis_sp	ventral	Gecko	0.035651021	0.204359205	5.797466009	43.991921756	0.058075824	0.265868819	3.778714313	19.689101621
RAB03438	Xenopholis_sp	ventral	Human	0.012615861	0.0957978	7.737019067	69.496393965	0.055946913	0.265997097	4.193967715	24.303079452
RAB03438	Xenopholis_sp	ventral	Peafowl	0.097965602	0.369064569	2.848604139	13.744664597	0.056004899	0.25836488	4.048234402	23.340507382
RAB03438	Xenopholis_sp	ventral	Snake	0.019441411	0.123242798	6.725664385	58.035436238	0.05481948	0.260152414	4.128087303	23.452953677
RAB03439	Dipsas_catesbyi	dorsal	Bluetit	0.201612031	0.554779537	2.226422703	7.575519174	0.177409176	0.546625386	2.72003104	10.43025438
RAB03439	Dipsas_catesbyi	dorsal	Dog	0.023716671	0.132718017	6.066507074	43.368047821	0.209111912	0.601696485	2.443341754	8.79611046
RAB03439	Dipsas_catesbyi	dorsal	Gecko	0.073728933	0.283258702	4.019347965	22.124301185	0.194828972	0.579954311	2.605335893	9.744954744
RAB03439	Dipsas_catesbyi	dorsal	Human	0.038	0.177	5.011	31.286	0.179	0.554	2.79	10.919
RAB03439	Dipsas_catesbyi	dorsal	Peafowl	0.18329276	0.517457817	2.334495059	8.260564993	0.183809788	0.561753369	2.698366453	10.30584857
RAB03439	Dipsas_catesbyi	dorsal	Snake	0.080612817	0.300116135	3.625563131	17.230379624	0.186168793	0.563499118	2.663956701	10.111381381
RAB03439	Dipsas_catesbyi	ventral	Bluetit	0.243074295	0.570862832	1.690717457	5.430114052	0.282490257	0.661923213	1.718640446	5.57687898
RAB03439	Dipsas_catesbyi	ventral	Dog	0.022	0.13	6.876	55.934	0.302	0.695	1.665	5.312
RAB03439	Dipsas_catesbyi	ventral	Gecko	0.178726966	0.480012448	2.311115565	8.69432525	0.286679116	0.681888272	1.824678149	6.025471293
RAB03439	Dipsas_catesbyi	ventral	Human	0.030587975	0.161088356	6.070551581	45.207447736	0.285309512	0.68136724	1.826579569	6.030189714
RAB03439	Dipsas_catesbyi	ventral	Peafowl	0.241599342	0.58518782	1.804734044	5.934056781	0.287703039	0.681989624	1.758047377	5.70043433
RAB03439	Dipsas_catesbyi	ventral	Snake	0.149120902	0.424156144	2.544641454	9.95725602	0.288815618	0.674505327	1.730627408	5.6456903
RAB03440	Helicops_angulatus	dorsal	Bluetit	0.10931909	0.357334172	3.444649192	17.124446681	0.004046022	0.04971136	17.908225197	413.949536088
RAB03440	Helicops_angulatus	dorsal	Dog	0.013	0.103	9.55	104.383	0.032	0.169	6.42	51.894
RAB03440	Helicops_angulatus	dorsal	Gecko	0.048943436	0.231396088	5.464520819	37.638131297	0.018254881	0.113671692	7.566707677	71.523294506
RAB03440	Helicops_angulatus	dorsal	Human	0.020043486	0.13666941	8.273726866	80.281705459	0.005548054	0.056000187	13.994111848	257.878745131
RAB03440	Helicops_angulatus	dorsal	Peafowl	0.086840383	0.311885345	4.019013954	22.41696616	0.004954487	0.053979545	15.997303325	345.281784523
RAB03440	Helicops_angulatus	dorsal	Snake	0.039284523	0.197255459	5.693439396	39.648255396	0.007884096	0.069680031	11.513552263	166.947608631
RAB03440	Helicops_angulatus	ventral	Bluetit	0.160001306	0.438646803	2.268094313	8.06834544	0.104772429	0.356766318	3.261306262	14.33610219
RAB03440	Helicops_angulatus	ventral	Dog	0.013	0.091	8.659	87.879	0.119	0.382	2.992	12.365
RAB03440	Helicops_angulatus	ventral	Gecko	0.121035973	0.384383489	3.005465786	12.942328176	0.108466819	0.358933268	3.156190089	13.572165023
RAB03440	Helicops_angulatus	ventral	Human	0.019091078	0.116562505	7.34700335	65.71989582	0.110713207	0.367568144	3.186985844	13.900889951
RAB03440	Helicops_angulatus	ventral	Peafowl	0.127201373	0.389329839	3.084609905	14.673931846	0.112937597	0.372828053	3.126868373	13.393160818
RAB03440	Helicops_angulatus	ventral	Snake	0.10698943	0.35600439	3.125976046	13.425709077	0.108957997	0.365067978	3.197559047	13.857322314
RAB03446	Epicrates_cenchria	dorsal	Bluetit	0.090381139	0.299261827	3.850079357	20.047346987	0.041802499	0.199166265	5.474292602	35.642447346
RAB03446	Epicrates_cenchria	dorsal	Dog	0.006	0.056	12.514	180.767	0.062	0.252	4.508	24.695
RAB03446	Epicrates_cenchria	dorsal	Gecko	0.051020581	0.217381382	5.077969071	32.713241879	0.05073286	0.225757796	5.041790513	30.464972356
RAB03446	Epicrates_cenchria	dorsal	Human	0.011022074	0.084796325	9.756611386	111.922170289	0.045879879	0.209842727	5.277965017	33.380604747
RAB03446	Epicrates_cenchria	dorsal	Peafowl	0.071535749	0.259928497	4.387445242	25.471792245	0.046998141	0.213386575	5.213095273	32.603567887
RAB03446	Epicrates_cenchria	dorsal	Snake	0.039527052	0.193804867	5.866609416	41.787021601	0.047749931	0.216558799	5.183397388	32.084674228
RAB03446	Epicrates_cenchria	ventral	Bluetit	0.104175017	0.341652393	3.397336967	15.383660433	0.068969719	0.27222738	4.4699421	25.480658591
RAB03446	Epicrates_cenchria	ventral	Dog	0.007	0.058	10.568	129.061	0.089	0.312	3.752	18.334
RAB03446	Epicrates_cenchria	ventral	Gecko	0.038713042	0.185065042	5.64415288	40.310211085	0.081660659	0.29823624	3.987005874	20.615351973
RAB03446	Epicrates_cenchria	ventral	Human	0.013506519	0.091282956	8.126111809	78.137279952	0.071849357	0.275416679	4.352880911	24.581907237
RAB03446	Epicrates_cenchria	ventral	Peafowl	0.095724769	0.323869775	3.621661268	17.656164029	0.072573908	0.27812206	4.338318576	24.336346384
RAB03446	Epicrates_cenchria	ventral	Snake	0.034945756	0.181392342	6.164124725	46.11159145	0.074224827	0.283488668	4.252298879	23.194451435
RAB03467	Liophis_reginae	dorsal	Bluetit	0.060331288	0.266533394	5.201179149	35.897980219	0.003651663	0.05351365	18.742044276	417.140307482
RAB03467	Liophis_reginae	dorsal	Dog	0.008	0.086	12.298	172.181	0.015	0.13	10.733	132.497
RAB03467	Liophis_reginae	dorsal	Gecko	0.023369581	0.160732822	8.624880202	92.144340306	0.008133529	0.086266858	12.283181256	168.412728064
RAB03467	Liophis_reginae	dorsal	Human	0.012059344	0.108273145	10.913574811	137.953350375	0.003990719	0.053726349	16.713334966	328.295686726
RAB03467	Liophis_reginae	dorsal	Peafowl	0.052764727	0.243638373	5.480291746	39.189223036	0.004193215	0.05669	16.487580011	317.055499676
RAB03467	Liophis_reginae	dorsal	Snake	0.014537609	0.112895052	10.565026441	145.127205237	0.005150065	0.064824882	14.988334543	261.528031744
RAB03467	Liophis_reginae	ventral	Bluetit	0.176271791	0.461965112	1.846737914	6.117703061	0.12235404	0.377141845	2.622538246	10.349734708
RAB03467	Liophis_reginae	ventral	Dog	0.014	0.094	7.884	74.64	0.101	0.345	3.145	13.937
RAB03467	Liophis_reginae	ventral	Gecko	0.169312937	0.459489654	1.994047657	6.777014719	0.116688049	0.372668057	2.753716262	11.070081072
RAB03467	Liophis_reginae	ventral	Human	0.010670312	0.084966339	9.832079993	115.102536695	0.12458606	0.389116191	2.666738052	10.496089869
RAB03467	Liophis_reginae	ventral	Peafowl	0.128298892	0.403905667	3.100793182	15.239352157	0.127079049	0.391912271	2.615132108	10.251193637
RAB03467	Liophis_reginae	ventral	Snake	0.174654169	0.464828385	1.897556417	6.288703436	0.121880463	0.37897877	2.665086104	10.606044826
RAB03481	Oxyrhopus_melanogenys	dorsal	Bluetit	0.114847975	0.391903581	3.359185109	16.383742115	0.012917783	0.101095787	10.794721128	153.38556892
RAB03481	Oxyrhopus_melanogenys	dorsal	Dog	0.016	0.113	8.162	77.591	0.03	0.17	6.74	57.366
RAB03481	Oxyrhopus_melanogenys	dorsal	Gecko	0.060643939	0.270358746	4.786969277	30.330196078	0.020801034	0.132270808	7.627892067	72.176255728
RAB03481	Oxyrhopus_melanogenys	dorsal	Human	0.020191565	0.14136384	7.938561911	73.22268821	0.013275567	0.106103238	10.933321102	155.248987015
RAB03481	Oxyrhopus_melanogenys	dorsal	Peafowl	0.122952171	0.398474592	3.241572117	15.989695123	0.012897925	0.104048715	11.234232865	166.054243452
RAB03481	Oxyrhopus_melanogenys	dorsal	Snake	0.070555261	0.290692188	4.209064031	23.130763024	0.013655237	0.109988368	10.458167966	137.528108515
RAB03481	Oxyrhopus_melanogenys	ventral	Bluetit	0.139670687	0.441330504	2.808217552	11.36143992	0.107602923	0.352432125	2.901979455	11.916013578
RAB03481	Oxyrhopus_melanogenys	ventral	Dog	0.004	0.048	13.861	232.025	0.117	0.377	2.893	11.941
RAB03481	Oxyrhopus_melanogenys	ventral	Gecko	0.035199039	0.175874981	5.919006552	45.299263788	0.119504226	0.38586894	2.925353988	12.278663728
RAB03481	Oxyrhopus_melanogenys	ventral	Human	0.015782573	0.107514924	7.890416029	74.628901375	0.110901861	0.359422108	2.923089291	12.159347899
RAB03481	Oxyrhopus_melanogenys	ventral	Peafowl	0.147047267	0.45689611	2.808196521	11.727134949	0.109031013	0.364615795	3.022029591	12.696166573
RAB03481	Oxyrhopus_melanogenys	ventral	Snake	0.05288169	0.235468319	4.426298323	24.249772662	0.111397426	0.364467342	2.937778856	12.224637712
RAB03482	Dipsas_catesbyi	dorsal	Bluetit	0.170553277	0.497346876	2.468796942	9.152184221	0.111796883	0.40637871	3.5778166	17.076686329
RAB03482	Dipsas_catesbyi	dorsal	Dog	0.021	0.128	6.728	53.378	0.145	0.472	2.997	12.583
RAB03482	Dipsas_catesbyi	dorsal	Gecko	0.061746739	0.247790416	4.054002854	21.410914868	0.132710368	0.449336379	3.236952154	14.412535101
RAB03482	Dipsas_catesbyi	dorsal	Human	0.032775092	0.170662981	5.75357942	40.541323104	0.113742033	0.414693857	3.608630333	17.326975612
RAB03482	Dipsas_catesbyi	dorsal	Peafowl	0.143675843	0.436836899	2.63375318	10.124791439	0.116966823	0.418634125	3.506479726	16.505464806
RAB03482	Dipsas_catesbyi	dorsal	Snake	0.071829128	0.27761179	3.701478907	17.467352604	0.122481357	0.426864912	3.373034187	15.496790482
RAB03482	Dipsas_catesbyi	ventral	Bluetit	0.194388072	0.518076115	2.245487699	8.01948201	0.185316642	0.521834469	2.440972243	9.007297909
RAB03482	Dipsas_catesbyi	ventral	Dog	0.017	0.112	7.365	63.207	0.217	0.573	2.218	7.85
RAB03482	Dipsas_catesbyi	ventral	Gecko	0.06425744	0.250239729	4.04852256	21.356722417	0.207337004	0.563308323	2.334808744	8.437829759
RAB03482	Dipsas_catesbyi	ventral	Human	0.030421192	0.161600509	5.91558456	42.189075582	0.18638526	0.53225597	2.547027922	9.657222273
RAB03482	Dipsas_catesbyi	ventral	Peafowl	0.175239412	0.474585321	2.267316388	8.03201489	0.191257007	0.534437465	2.429432428	8.981573084
RAB03482	Dipsas_catesbyi	ventral	Snake	0.07157421	0.274372094	3.882282106	19.377817988	0.195162655	0.541295533	2.408652177	8.859605147
RAB03485	Chironius_multiventris	dorsal	Bluetit	0.1377684	0.44056763	2.708047657	10.97182074	0.012949982	0.095465394	9.744275084	123.051941103
RAB03485	Chironius_multiventris	dorsal	Dog	0.018	0.118	7.28	63.802	0.05	0.226	4.743	28.919
RAB03485	Chironius_multiventris	dorsal	Gecko	0.078639545	0.317259642	4.219205276	24.330601294	0.030890142	0.153107671	5.175998197	33.620994578
RAB03485	Chironius_multiventris	dorsal	Human	0.026593446	0.152035022	6.568292095	53.37432535	0.01488444	0.101090604	8.801071858	100.770976793
RAB03485	Chironius_multiventris	dorsal	Peafowl	0.11414293	0.38407548	3.091488676	14.083547033	0.015511769	0.107082588	8.766887178	97.921864355
RAB03485	Chironius_multiventris	dorsal	Snake	0.059148356	0.27989494	4.943106332	30.271872585	0.020577533	0.126262579	7.295092	67.370627083
RAB03485	Chironius_multiventris	ventral	Bluetit	0.137775194	0.412237705	2.420842875	9.691765187	0.087596547	0.311232391	3.293948334	15.435953508
RAB03485	Chironius_multiventris	ventral	Dog	0.008	0.075	11.238	142.679	0.09	0.323	3.322	15.496
RAB03485	Chironius_multiventris	ventral	Gecko	0.093155177	0.318260179	3.088449758	14.200952579	0.094353421	0.333491905	3.205281306	14.416814914
RAB03485	Chironius_multiventris	ventral	Human	0.014	0.104	8.705	91.289	0.097	0.327	3.041	13.589
RAB03485	Chironius_multiventris	ventral	Peafowl	0.116795007	0.384260605	3.013477335	13.854132399	0.093531521	0.324909668	3.185368768	14.635309817
RAB03485	Chironius_multiventris	ventral	Snake	0.089397957	0.308756061	3.12254682	14.605666531	0.096345133	0.324738517	3.002620262	13.210356039
RAB03487	Micrurus_lemniscatus	dorsal	Bluetit	0.18474726	0.505216483	2.286800985	8.245044149	0.068444987	0.280849662	4.491218484	26.821111473
RAB03487	Micrurus_lemniscatus	dorsal	Dog	0.033	0.165	5.852	43.055	0.112	0.381	3.342	15.417
RAB03487	Micrurus_lemniscatus	dorsal	Gecko	0.125793835	0.423485817	3.452920345	16.819443353	0.071274945	0.275996162	3.984494635	20.919979458
RAB03487	Micrurus_lemniscatus	dorsal	Human	0.037026275	0.173231792	5.520995659	41.150406418	0.071328605	0.294914069	4.540604706	27.202104562
RAB03487	Micrurus_lemniscatus	dorsal	Peafowl	0.187637458	0.521194996	2.525546846	10.333837721	0.077468573	0.306384813	4.27862036	24.497651386
RAB03487	Micrurus_lemniscatus	dorsal	Snake	0.093090685	0.350811067	3.997478905	21.425214341	0.076497021	0.299576844	4.157261116	23.018308785
RAB03487	Micrurus_lemniscatus	ventral	Bluetit	0.175654228	0.481216331	2.317296577	8.40930754	0.081160663	0.302908312	3.806078807	19.233663622
RAB03487	Micrurus_lemniscatus	ventral	Dog	0.023	0.131	6.373	48.794	0.117	0.384	3.135	13.559
RAB03487	Micrurus_lemniscatus	ventral	Gecko	0.101485625	0.362381687	3.750298096	19.28669839	0.090412761	0.31891382	3.480497045	16.303204772
RAB03487	Micrurus_lemniscatus	ventral	Human	0.029	0.153	6.125	47.615	0.084	0.316	3.835	19.49
RAB03487	Micrurus_lemniscatus	ventral	Peafowl	0.175449796	0.487320587	2.462492272	9.714289027	0.089991847	0.326741741	3.682910007	18.215640291
RAB03487	Micrurus_lemniscatus	ventral	Snake	0.076931724	0.30611164	4.287606107	23.802052891	0.090549827	0.325320564	3.558928528	16.917588677
RAB03498	Corallus_hortulanus	dorsal	Bluetit	0.050807889	0.228735555	5.362603171	35.631402976	0.040147831	0.172568808	4.799508603	28.59362562
RAB03498	Corallus_hortulanus	dorsal	Dog	0.002	0.033	19.229	415.32	0.049	0.2	4.64	27.869
RAB03498	Corallus_hortulanus	dorsal	Gecko	0.029910527	0.156987883	6.547736609	54.042602849	0.042539959	0.183798542	5.035882255	32.289607594
RAB03498	Corallus_hortulanus	dorsal	Human	0.003368366	0.046245903	16.504439304	305.487948177	0.044215467	0.183181955	4.595675052	26.447053293
RAB03498	Corallus_hortulanus	dorsal	Peafowl	0.056726825	0.236039367	4.814284041	28.999631693	0.045031348	0.185654387	4.580567961	26.246801754
RAB03498	Corallus_hortulanus	dorsal	Snake	0.041643429	0.198578212	5.710037784	40.453144523	0.043553685	0.183014002	4.68997319	27.537340065
RAB03498	Corallus_hortulanus	ventral	Bluetit	0.066615479	0.273621874	4.342943022	23.75633701	0.052294324	0.221136683	4.754071204	29.823790792
RAB03498	Corallus_hortulanus	ventral	Dog	0.002	0.033	17.457	356.996	0.061	0.246	4.355	24.87
RAB03498	Corallus_hortulanus	ventral	Gecko	0.02913866	0.15296021	6.153103171	48.0519837	0.062262304	0.249071425	4.272884809	23.670725959
RAB03498	Corallus_hortulanus	ventral	Human	0.005	0.053	12.571	185.207	0.056	0.231	4.505	26.953
RAB03498	Corallus_hortulanus	ventral	Peafowl	0.079374493	0.305500174	4.116278611	22.589526087	0.056473471	0.228872039	4.458616569	26.530962527
RAB03498	Corallus_hortulanus	ventral	Snake	0.044463198	0.205782889	5.111430495	32.426061872	0.056856849	0.233700133	4.508636183	26.668933033
RAB03499	Corallus_hortulanus	dorsal	Bluetit	0.09449483	0.321253391	3.657461432	17.323032196	0.070778902	0.279276968	4.523725169	26.020268266
RAB03499	Corallus_hortulanus	dorsal	Dog	0.003	0.04	17.699	375.49	0.088	0.316	3.948	20.02
RAB03499	Corallus_hortulanus	dorsal	Gecko	0.040756012	0.200043706	6.006354688	45.441887241	0.082289885	0.302851155	4.139446538	21.863369654
RAB03499	Corallus_hortulanus	dorsal	Human	0.006841405	0.063286338	12.297984251	188.068828933	0.074699002	0.289617296	4.434041875	25.017272061
RAB03499	Corallus_hortulanus	dorsal	Peafowl	0.108559296	0.351237632	3.616986761	17.944461688	0.075267404	0.290724923	4.407828585	24.799494711
RAB03499	Corallus_hortulanus	dorsal	Snake	0.039950203	0.190923057	5.616054891	38.813593028	0.077536684	0.292370763	4.264474122	23.251659105
RAB03499	Corallus_hortulanus	ventral	Bluetit	0.095637848	0.322973244	3.534816496	16.175095232	0.080701874	0.301305477	4.154569739	22.055842843
RAB03499	Corallus_hortulanus	ventral	Dog	0.003	0.037	17.578	365.749	0.098	0.333	3.676	17.563
RAB03499	Corallus_hortulanus	ventral	Gecko	0.052501496	0.23469277	5.371294479	36.836682696	0.090164251	0.316420351	3.849626063	19.173228423
RAB03499	Corallus_hortulanus	ventral	Human	0.006	0.057	12.995	206.185	0.085	0.31	4.066	21.273
RAB03499	Corallus_hortulanus	ventral	Peafowl	0.115283122	0.37058315	3.517189306	17.015841729	0.08526454	0.312425396	4.054806163	21.080334467
RAB03499	Corallus_hortulanus	ventral	Snake	0.050523273	0.22403169	5.038334981	31.419908973	0.086375185	0.311225551	3.962783087	20.197061538
RAB03500	Hydrops_triangularis	dorsal	Bluetit	0.149826927	0.452258388	2.248257761	9.191088999	0.048279737	0.242335206	5.310860712	36.216478781
RAB03500	Hydrops_triangularis	dorsal	Dog	0.024579033	0.141842743	6.65142936	58.464692059	0.094789439	0.35770438	3.439829023	17.077480477
RAB03500	Hydrops_triangularis	dorsal	Gecko	0.127649194	0.437017622	2.960142374	13.712683332	0.042760995	0.20332649	4.8609049	30.869170107
RAB03500	Hydrops_triangularis	dorsal	Human	0.032793189	0.177363966	6.382305307	54.309980369	0.049638836	0.257118062	5.545385809	38.700090209
RAB03500	Hydrops_triangularis	dorsal	Peafowl	0.184041214	0.554235732	2.392275756	10.247726052	0.054554035	0.267610699	5.132955925	33.754657698
RAB03500	Hydrops_triangularis	dorsal	Snake	0.065694975	0.279114854	4.267238702	25.571996414	0.057020156	0.262704367	4.651617107	28.404781303
RAB03500	Hydrops_triangularis	ventral	Bluetit	0.211159212	0.563559962	1.646301442	5.286124772	0.103629014	0.36454795	3.033258586	13.678971606
RAB03500	Hydrops_triangularis	ventral	Dog	0.029828199	0.146228732	5.145089981	34.661968138	0.166647814	0.494808625	2.093064304	7.375744042
RAB03500	Hydrops_triangularis	ventral	Gecko	0.142198167	0.44420653	2.528620011	10.565293778	0.114441201	0.383035946	2.700905904	10.972266598
RAB03500	Hydrops_triangularis	ventral	Human	0.044	0.193	4.283	24.369	0.106	0.375	3.114	14.421
RAB03500	Hydrops_triangularis	ventral	Peafowl	0.244332648	0.644087666	1.711691137	6.164080307	0.112658661	0.385970627	2.902328383	12.795643093
RAB03500	Hydrops_triangularis	ventral	Snake	0.079	0.298	3.58	18.616	0.117	0.391	2.725	11.36
RAB03530	Oxyrhopus_melanogenys	dorsal	Bluetit	0.110726345	0.341633612	3.035662183	13.125827722	0.006174533	0.082000034	20.122905027	507.412391128
RAB03530	Oxyrhopus_melanogenys	dorsal	Dog	0.009	0.073	9.797	113.947	0.015	0.119	11.843	190.811
RAB03530	Oxyrhopus_melanogenys	dorsal	Gecko	0.048162794	0.219702658	5.590056136	41.841218055	0.009663628	0.088427271	11.897672214	173.832757541
RAB03530	Oxyrhopus_melanogenys	dorsal	Human	0.013838158	0.094566513	8.531291106	90.701428437	0.00705977	0.086434591	18.47840221	443.72093503
RAB03530	Oxyrhopus_melanogenys	dorsal	Peafowl	0.1203803	0.351414494	2.974580961	14.055350779	0.00643729	0.083645409	19.201590546	460.49817531
RAB03530	Oxyrhopus_melanogenys	dorsal	Snake	0.054077279	0.23141247	4.883054455	30.698655193	0.006695682	0.086027003	18.572084833	434.918499756
RAB03530	Oxyrhopus_melanogenys	ventral	Bluetit	0.147790181	0.450064862	2.834526776	10.836659364	0.102387865	0.3627437	3.60530067	16.929408726
RAB03530	Oxyrhopus_melanogenys	ventral	Dog	0.007	0.055	8.707	86.16	0.114	0.387	3.317	14.238
RAB03530	Oxyrhopus_melanogenys	ventral	Gecko	0.042584283	0.20286209	5.324194091	34.558867403	0.121900325	0.3968251	3.203455901	13.574400183
RAB03530	Oxyrhopus_melanogenys	ventral	Human	0.02263844	0.121147879	5.88142506	40.22228551	0.108055173	0.371617597	3.478166218	15.95391169
RAB03530	Oxyrhopus_melanogenys	ventral	Peafowl	0.155511398	0.455612897	2.725802112	10.37350569	0.105608499	0.368275959	3.569585141	16.750498939
RAB03530	Oxyrhopus_melanogenys	ventral	Snake	0.063256091	0.269097946	4.488037718	24.429006011	0.108042908	0.373092813	3.441569354	15.477732854
RAB03532	Pseustes_sp	dorsal	Bluetit	0.068104796	0.255788817	4.409929017	24.975776496	0.007452732	0.081353507	15.369085432	299.037654304
RAB03532	Pseustes_sp	dorsal	Dog	0.005	0.055	13.573	215.901	0.02	0.139	8.491	88.803
RAB03532	Pseustes_sp	dorsal	Gecko	0.02831804	0.165243364	7.73476844	76.886522466	0.011270482	0.090419776	9.758341034	112.539758682
RAB03532	Pseustes_sp	dorsal	Human	0.008458227	0.07416613	11.164515229	148.177149577	0.008176133	0.085250705	15.061497332	293.041482545
RAB03532	Pseustes_sp	dorsal	Peafowl	0.058055282	0.237022062	5.241498497	37.57954835	0.008769518	0.086932503	13.788145698	243.355400157
RAB03532	Pseustes_sp	dorsal	Snake	0.022007671	0.136379948	7.925510738	76.780227801	0.009400392	0.090615185	12.855590177	206.99342976
RAB03532	Pseustes_sp	ventral	Bluetit	0.089795126	0.301737098	3.779722761	18.544844361	0.037155232	0.181686413	6.070507248	47.495393756
RAB03532	Pseustes_sp	ventral	Dog	0.006	0.058	12.133	171.955	0.042	0.199	5.992	45.584
RAB03532	Pseustes_sp	ventral	Gecko	0.063317748	0.250024196	4.490557929	25.136983587	0.03887515	0.184380543	5.918934779	45.437394547
RAB03532	Pseustes_sp	ventral	Human	0.008	0.073	11.559	156.149	0.038	0.185	6.095	48.468
RAB03532	Pseustes_sp	ventral	Peafowl	0.080596618	0.302099701	4.808474316	31.585173253	0.039431003	0.189272393	5.983924311	46.802327884
RAB03532	Pseustes_sp	ventral	Snake	0.05699062	0.233101785	4.649797837	26.412722052	0.03793467	0.184808994	6.089271998	48.067568755
RAB03533	Drymarchon_corais	dorsal	Bluetit	0.154040203	0.446956235	2.492245423	9.17985243	0.04842459	0.219487397	4.894143011	30.046982174
RAB03533	Drymarchon_corais	dorsal	Dog	0.015	0.089	6.856	56.784	0.092	0.321	3.297	14.51
RAB03533	Drymarchon_corais	dorsal	Gecko	0.070397779	0.256178489	3.588758259	17.340359954	0.074641972	0.28102761	3.699974154	17.604732688
RAB03533	Drymarchon_corais	dorsal	Human	0.027301669	0.137751281	5.399459192	35.174270796	0.054653836	0.235355208	4.594709693	26.844148864
RAB03533	Drymarchon_corais	dorsal	Peafowl	0.139474061	0.412061223	2.553685612	9.569595106	0.05529292	0.238418024	4.5616651	26.29623015
RAB03533	Drymarchon_corais	dorsal	Snake	0.068365166	0.259044614	3.732073201	18.046030562	0.061394823	0.251081718	4.224523037	22.733036956
RAB03533	Drymarchon_corais	ventral	Bluetit	0.061897044	0.24587631	4.3725093	24.875840092	0.051752861	0.2093163	4.246547461	23.104705902
RAB03533	Drymarchon_corais	ventral	Dog	0.0009174	0.018	23.951	628.808	0.054	0.223	4.554	26.363
RAB03533	Drymarchon_corais	ventral	Gecko	0.023010508	0.129720868	6.994676494	63.92711917	0.05310764	0.225839592	4.812991457	29.746311999
RAB03533	Drymarchon_corais	ventral	Human	0.003043024	0.037212461	13.998282361	217.768586408	0.046496068	0.199772213	4.73967616	28.618464934
RAB03533	Drymarchon_corais	ventral	Peafowl	0.055336735	0.233348435	4.740436074	29.059560596	0.053625197	0.215335895	4.295324958	23.824580796
RAB03533	Drymarchon_corais	ventral	Snake	0.027312837	0.143167864	6.18552993	47.957094708	0.052602962	0.212472466	4.426439464	25.594990032
RAB03555	Oxyrhopus_melanogenys	dorsal	Bluetit	0.120415124	0.410888572	3.191704913	15.410759024	0.010709049	0.08075885	8.460354892	83.255773236
RAB03555	Oxyrhopus_melanogenys	dorsal	Dog	0.018786858	0.125726342	7.878105245	75.349788723	0.032215085	0.18478999	6.033509311	42.993453285
RAB03555	Oxyrhopus_melanogenys	dorsal	Gecko	0.063088022	0.278288249	4.692713008	29.217006841	0.023800258	0.147032812	6.537731789	49.657626415
RAB03555	Oxyrhopus_melanogenys	dorsal	Human	0.024	0.155	7.841	75.465	0.013	0.093	8.211	77.532
RAB03555	Oxyrhopus_melanogenys	dorsal	Peafowl	0.14190358	0.441609921	2.63153639	11.174472535	0.011772189	0.086189264	8.43510243	85.898945618
RAB03555	Oxyrhopus_melanogenys	dorsal	Snake	0.072	0.301	4.11	22.098	0.012	0.091	8.818	88.982
RAB03555	Oxyrhopus_melanogenys	ventral	Bluetit	0.129610134	0.439552426	2.596282632	10.101353666	0.099451906	0.365441869	3.092857581	13.850341647
RAB03555	Oxyrhopus_melanogenys	ventral	Dog	0.004943723	0.056294088	14.10303455	234.308189597	0.112875981	0.389658944	2.803502637	12.005698431
RAB03555	Oxyrhopus_melanogenys	ventral	Gecko	0.041755745	0.195189657	4.808100359	30.726785713	0.113704451	0.389113284	2.808918559	12.155331376
RAB03555	Oxyrhopus_melanogenys	ventral	Human	0.016	0.105	7.735	76.293	0.105	0.383	3.004	13.03
RAB03555	Oxyrhopus_melanogenys	ventral	Peafowl	0.15661124	0.497072902	2.303985742	8.68365169	0.102386289	0.376439007	3.096082321	13.880536797
RAB03555	Oxyrhopus_melanogenys	ventral	Snake	0.039	0.182	4.595	27.131	0.108	0.375	2.857	12.379
RAB03556	Oxyrhopus_formosus	dorsal	Bluetit	0.132571362	0.364034183	2.76406847	11.616570201	0.019498911	0.1130402	9.232394978	131.772638954
RAB03556	Oxyrhopus_formosus	dorsal	Dog	0.01	0.087	10.974	140.755	0.023	0.15	8.923	101.809
RAB03556	Oxyrhopus_formosus	dorsal	Gecko	0.039471192	0.197411193	6.726801507	61.255306457	0.013731816	0.104939831	9.924239406	119.955932042
RAB03556	Oxyrhopus_formosus	dorsal	Human	0.014653399	0.106864937	9.759048673	117.469859302	0.022428769	0.121761212	8.69888953	118.793696999
RAB03556	Oxyrhopus_formosus	dorsal	Peafowl	0.163333508	0.414011814	2.368207429	9.145078826	0.021095273	0.119641592	9.069217196	127.177554303
RAB03556	Oxyrhopus_formosus	dorsal	Snake	0.05782437	0.220601183	4.46001105	26.853531755	0.018037672	0.113278049	9.895479471	141.22615023
RAB03556	Oxyrhopus_formosus	ventral	Bluetit	0.216247384	0.518488309	1.957132054	6.285349589	0.089693484	0.29675134	3.527771063	17.272271393
RAB03556	Oxyrhopus_formosus	ventral	Dog	0.009	0.071	10.402	139.964	0.12	0.359	2.964	12.505
RAB03556	Oxyrhopus_formosus	ventral	Gecko	0.117396393	0.34960214	2.883604935	11.918582099	0.128584125	0.374263892	2.795709802	11.179848723
RAB03556	Oxyrhopus_formosus	ventral	Human	0.020347325	0.119093122	7.064386776	63.049742994	0.103770891	0.322471523	3.164877403	14.178014037
RAB03556	Oxyrhopus_formosus	ventral	Peafowl	0.203326443	0.498267885	2.097235851	7.236595498	0.097601069	0.312241595	3.352346167	15.82735815
RAB03556	Oxyrhopus_formosus	ventral	Snake	0.114949167	0.363432198	2.962818436	11.669647512	0.109398983	0.335894049	3.095106966	13.570309079
RAB03557	Oxyrhopus_melanogenys	dorsal	Bluetit	0.125416078	0.419315688	3.039968228	13.656116646	0.015338837	0.118976897	9.982202435	121.980670741
RAB03557	Oxyrhopus_melanogenys	dorsal	Dog	0.01765022	0.117154333	7.973982196	80.237584078	0.032042587	0.19176117	7.255291817	65.095305422
RAB03557	Oxyrhopus_melanogenys	dorsal	Gecko	0.058549452	0.254034378	4.33133414	24.198718842	0.028201171	0.174388387	7.739008498	74.574823195
RAB03557	Oxyrhopus_melanogenys	dorsal	Human	0.026	0.15	6.88	60.877	0.017	0.13	10.052	120.311
RAB03557	Oxyrhopus_melanogenys	dorsal	Peafowl	0.120131853	0.385739606	2.895324493	13.066560787	0.014811538	0.120278106	10.539155716	132.549212768
RAB03557	Oxyrhopus_melanogenys	dorsal	Snake	0.066	0.282	4.26	23.106	0.019	0.142	9.134	100.078
RAB03557	Oxyrhopus_melanogenys	ventral	Bluetit	0.124332841	0.421398253	3.064418412	13.384487949	0.122661605	0.388922635	2.64559503	10.520274966
RAB03557	Oxyrhopus_melanogenys	ventral	Dog	0.006017275	0.055623331	11.088979804	149.575175838	0.11789549	0.389168379	2.885101559	12.146967232
RAB03557	Oxyrhopus_melanogenys	ventral	Gecko	0.031541926	0.173763281	6.424538045	52.192856157	0.121316333	0.400159328	2.948252521	12.672062323
RAB03557	Oxyrhopus_melanogenys	ventral	Human	0.016	0.112	7.301	61.131	0.127	0.394	2.641	10.754
RAB03557	Oxyrhopus_melanogenys	ventral	Peafowl	0.140011283	0.447911258	2.698999972	10.737462781	0.124619405	0.400838539	2.717519678	10.912888561
RAB03557	Oxyrhopus_melanogenys	ventral	Snake	0.043	0.223	5.493	36.873	0.124	0.391	2.743	11.384
RAB03559	Helicops_angulatus	dorsal	Bluetit	0.07944129	0.315780687	4.185205294	23.486383932	0.005414427	0.066887866	16.347843408	320.549394381
RAB03559	Helicops_angulatus	dorsal	Dog	0.008	0.08	11.177	136.007	0.023	0.149	7.295	62.652
RAB03559	Helicops_angulatus	dorsal	Gecko	0.029363713	0.176706517	7.417019588	69.953232754	0.015317388	0.107061223	8.183608491	79.829249358
RAB03559	Helicops_angulatus	dorsal	Human	0.014494452	0.114951238	9.330479793	99.477688452	0.006150249	0.06916593	14.787674734	261.422858344
RAB03559	Helicops_angulatus	dorsal	Peafowl	0.071351431	0.30194278	4.463184188	25.921544411	0.006284817	0.070957732	14.5767267	253.087806434
RAB03559	Helicops_angulatus	dorsal	Snake	0.030484084	0.165645625	5.900813545	42.425549558	0.008585886	0.078996847	12.069948801	183.874057641
RAB03559	Helicops_angulatus	ventral	Bluetit	0.177330158	0.481860173	1.846021582	6.370276377	0.123452696	0.409243324	2.75022229	10.990714209
RAB03559	Helicops_angulatus	ventral	Dog	0.014	0.102	8.278	81.761	0.135	0.436	2.605	9.979
RAB03559	Helicops_angulatus	ventral	Gecko	0.13265747	0.424202185	2.595310235	10.292367848	0.123579329	0.412567235	2.736381496	10.722932975
RAB03559	Helicops_angulatus	ventral	Human	0.02	0.13	7.674	72.782	0.13	0.422	2.665	10.47
RAB03559	Helicops_angulatus	ventral	Peafowl	0.160316729	0.463393651	2.300515316	9.381766437	0.132326268	0.428978187	2.651112049	10.38855124
RAB03559	Helicops_angulatus	ventral	Snake	0.125779606	0.404681035	2.570607623	9.945177862	0.12802312	0.423702349	2.728233054	10.7864919
RAB03561	Dipsas_indica	dorsal	Bluetit	0.165092903	0.500568996	2.428956697	9.37329849	0.034332534	0.202198909	6.982233416	60.838122026
RAB03561	Dipsas_indica	dorsal	Dog	0.022	0.138	7.309	63.197	0.082	0.325	3.909	20.353
RAB03561	Dipsas_indica	dorsal	Gecko	0.058263512	0.241104091	4.343166021	25.651652948	0.071950305	0.295421153	4.210628703	23.993617382
RAB03561	Dipsas_indica	dorsal	Human	0.039	0.194	5.66	40.3	0.038	0.214	6.667	55.29
RAB03561	Dipsas_indica	dorsal	Peafowl	0.140041796	0.441858139	2.621414245	10.629723487	0.039178725	0.219441078	6.50382261	52.631729261
RAB03561	Dipsas_indica	dorsal	Snake	0.063271704	0.244138807	3.486412738	16.178449742	0.047048852	0.232795264	5.672886274	41.950349923
RAB03561	Dipsas_indica	ventral	Bluetit	0.159537465	0.518118722	1.988528675	7.191856313	0.073582684	0.315274241	3.790941376	20.723228366
RAB03561	Dipsas_indica	ventral	Dog	0.018	0.114	6.825	58.111	0.114	0.405	2.473	9.969
RAB03561	Dipsas_indica	ventral	Gecko	0.086015643	0.327158328	2.930318497	13.418871578	0.100399599	0.370782641	2.691344666	11.375197429
RAB03561	Dipsas_indica	ventral	Human	0.031	0.166	5.439	38.737	0.079	0.329	3.633	19.427
RAB03561	Dipsas_indica	ventral	Peafowl	0.151136445	0.496842964	2.081848247	7.843160242	0.079730258	0.331159754	3.575271417	18.769070753
RAB03561	Dipsas_indica	ventral	Snake	0.074825006	0.310417598	3.360130781	16.065293573	0.084815947	0.338313856	3.289153663	16.299303335
RAB03562	Lachesis_muta	dorsal	Bluetit	0.113563771	0.340134337	3.151394727	13.549528863	0.010690138	0.080486251	8.973373657	94.271062939
RAB03562	Lachesis_muta	dorsal	Dog	0.018269238	0.109305749	7.08728779	59.785261721	0.038070743	0.18378199	5.35666627	33.65216274
RAB03562	Lachesis_muta	dorsal	Gecko	0.048541359	0.206463224	4.781070177	27.704243324	0.020518651	0.120555206	6.785752225	53.998110181
RAB03562	Lachesis_muta	dorsal	Human	0.026442966	0.137696374	6.10926529	44.934679064	0.011289194	0.08286267	8.788384324	91.279650722
RAB03562	Lachesis_muta	dorsal	Peafowl	0.095937277	0.304223891	3.419021808	15.626927469	0.012347413	0.087911183	8.433599216	83.37356979
RAB03562	Lachesis_muta	dorsal	Snake	0.009757383	0.076929724	10.404269172	131.093269846	0.013483384	0.092836921	8.127362051	77.55323077
RAB03562	Lachesis_muta	ventral	Bluetit	0.132864778	0.395864862	3.344150899	15.830463207	0.098370236	0.319289708	3.588743119	17.238291764
RAB03562	Lachesis_muta	ventral	Dog	0.005	0.057	13.386	203.477	0.092	0.309	3.885	20.131
RAB03562	Lachesis_muta	ventral	Gecko	0.074119641	0.336990729	5.562060831	38.183223167	0.101814082	0.315442828	3.521099761	17.192835077
RAB03562	Lachesis_muta	ventral	Human	0.008	0.071	11.259	147.361	0.101	0.325	3.674	18.576
RAB03562	Lachesis_muta	ventral	Peafowl	0.106111721	0.325760214	3.419370256	16.130750577	0.0994137	0.324238568	3.75705765	19.319529246
RAB03562	Lachesis_muta	ventral	Snake	0.089280265	0.349787812	4.811200712	30.012400979	0.097187207	0.313279476	3.605162835	17.503957545
RAB03570	Micrurus_obscurus	dorsal	Bluetit	0.110020942	0.347849379	3.412556976	16.167559931	0.024100552	0.138764786	6.911782063	57.075112757
RAB03570	Micrurus_obscurus	dorsal	Dog	0.013791816	0.100349935	8.645793018	87.173624442	0.047861456	0.207949827	5.057808481	32.173363666
RAB03570	Micrurus_obscurus	dorsal	Gecko	0.056284354	0.240317642	4.949130603	30.898673394	0.040340435	0.181124782	5.303320133	35.451869076
RAB03570	Micrurus_obscurus	dorsal	Human	0.018592033	0.121893914	7.917382739	74.470818344	0.026736287	0.142060168	6.421290134	50.713754777
RAB03570	Micrurus_obscurus	dorsal	Peafowl	0.09953399	0.324900986	3.553362038	17.309604096	0.026889663	0.147905829	6.503147549	50.769446706
RAB03570	Micrurus_obscurus	dorsal	Snake	0.038703849	0.202064726	6.191004054	46.8503143	0.02807852	0.150773998	6.433551319	49.901106569
RAB03570	Micrurus_obscurus	ventral	Bluetit	0.127907247	0.381804442	2.867550368	12.227470633	0.065576758	0.268013435	4.484871632	26.385353664
RAB03570	Micrurus_obscurus	ventral	Dog	0.009	0.076	10.494	127.887	0.082	0.301	3.876	20.137
RAB03570	Micrurus_obscurus	ventral	Gecko	0.076225066	0.294673868	4.343996899	25.503958002	0.07642794	0.283329469	3.966250846	21.226812564
RAB03570	Micrurus_obscurus	ventral	Human	0.011	0.085	9.705	113.573	0.068	0.276	4.475	26.442
RAB03570	Micrurus_obscurus	ventral	Peafowl	0.139979304	0.418608272	3.161423939	15.712225583	0.071578225	0.280650423	4.243928082	23.669353392
RAB03570	Micrurus_obscurus	ventral	Snake	0.075177186	0.28399266	4.012513156	21.449523164	0.07000674	0.279088128	4.352729435	24.913249137
RAB03571	Xenodon_rabdocephalus	dorsal	Bluetit	0.050725539	0.222551638	5.598167687	41.633032356	0.00292592	0.036440172	15.997787453	311.673093047
RAB03571	Xenodon_rabdocephalus	dorsal	Dog	0.004211222	0.055432055	15.795712788	283.155746822	0.014813519	0.109939061	9.096494769	99.279630109
RAB03571	Xenodon_rabdocephalus	dorsal	Gecko	0.012683635	0.105506863	10.402652604	126.784665463	0.009594835	0.081093485	10.142763133	118.159325773
RAB03571	Xenodon_rabdocephalus	dorsal	Human	0.006726718	0.074664081	13.736355244	216.702470363	0.003999272	0.043421007	13.702289619	225.51962333
RAB03571	Xenodon_rabdocephalus	dorsal	Peafowl	0.041920929	0.197410148	6.067585994	47.724769437	0.004414797	0.047070196	13.05947117	202.769443283
RAB03571	Xenodon_rabdocephalus	dorsal	Snake	0.007520556	0.079824729	13.412327642	209.191544053	0.005003048	0.050860271	12.256160786	172.157852668
RAB03571	Xenodon_rabdocephalus	ventral	Bluetit	0.070376181	0.250102154	3.804886474	19.976169086	0.052255836	0.211796753	4.354603019	24.540913951
RAB03571	Xenodon_rabdocephalus	ventral	Dog	0.0007706	0.019	34.451	1480.713	0.066	0.246	3.904	20.27
RAB03571	Xenodon_rabdocephalus	ventral	Gecko	0.025872846	0.145098311	6.922189678	61.036399241	0.066647975	0.24491833	3.913964112	20.626346839
RAB03571	Xenodon_rabdocephalus	ventral	Human	0.002428353	0.036890875	19.831995437	475.213948298	0.058466791	0.228269868	4.191248705	23.194019376
RAB03571	Xenodon_rabdocephalus	ventral	Peafowl	0.083056882	0.277808782	3.352048754	15.696237023	0.054847143	0.219047041	4.323295216	24.62335139
RAB03571	Xenodon_rabdocephalus	ventral	Snake	0.039142779	0.177643438	5.133189168	33.388244222	0.058579119	0.223985507	4.027186198	21.396752505
RAB03572	Drymoluber_dichrous	dorsal	Bluetit	0.107878866	0.411026514	3.617557728	18.963393787	0.023716293	0.129321324	5.128509705	31.11507233
RAB03572	Drymoluber_dichrous	dorsal	Dog	0.02	0.136	7.168	60.613	0.058	0.256	4.24	23.933
RAB03572	Drymoluber_dichrous	dorsal	Gecko	0.057673842	0.247098311	4.093152381	23.016287735	0.039840038	0.197058217	4.914742357	31.013868918
RAB03572	Drymoluber_dichrous	dorsal	Human	0.028664544	0.179853476	6.597363098	51.565743246	0.028712191	0.146965342	4.662780568	26.031898572
RAB03572	Drymoluber_dichrous	dorsal	Peafowl	0.094670142	0.371512134	3.828462497	20.903789803	0.028076306	0.148562134	4.933755924	28.917036231
RAB03572	Drymoluber_dichrous	dorsal	Snake	0.040464973	0.21371981	5.66799945	40.290896021	0.036126997	0.176323308	4.340257477	22.98282947
RAB03572	Drymoluber_dichrous	ventral	Bluetit	0.084461622	0.334369934	3.075889647	14.766299261	0.050868838	0.226170218	3.742347306	19.778288739
RAB03572	Drymoluber_dichrous	ventral	Dog	0.005	0.051	11.986	162.458	0.065	0.264	3.21	15.601
RAB03572	Drymoluber_dichrous	ventral	Gecko	0.029631507	0.158023968	5.277012473	37.639423984	0.068450729	0.270653262	3.001513972	13.786491024
RAB03572	Drymoluber_dichrous	ventral	Human	0.008133689	0.077058428	11.114104527	147.352604142	0.050998576	0.225093144	3.83454763	21.023013713
RAB03572	Drymoluber_dichrous	ventral	Peafowl	0.079888451	0.32323296	3.359127661	17.331686354	0.048031099	0.216156247	3.9641715	22.18376878
RAB03572	Drymoluber_dichrous	ventral	Snake	0.020373629	0.123894195	6.106564978	46.775550562	0.058608987	0.246217462	3.349805565	16.221180329
RAB03573	Micrurus_lemniscatus	dorsal	Bluetit	0.201553839	0.535506327	2.239282536	7.901683485	0.046486917	0.20594888	5.023816182	34.616732194
RAB03573	Micrurus_lemniscatus	dorsal	Dog	0.034	0.168	5.51	37.733	0.093	0.329	3.493	16.472
RAB03573	Micrurus_lemniscatus	dorsal	Gecko	0.129223837	0.414534619	3.158726589	14.001564088	0.055991796	0.228688002	4.276532147	23.613264088
RAB03573	Micrurus_lemniscatus	dorsal	Human	0.044996874	0.198339171	5.026963274	33.488806466	0.050129571	0.220566897	5.024311991	34.380173893
RAB03573	Micrurus_lemniscatus	dorsal	Peafowl	0.207712711	0.551477639	2.338841223	8.729077599	0.0551549	0.23146386	4.484121487	26.274429132
RAB03573	Micrurus_lemniscatus	dorsal	Snake	0.102645385	0.366582252	3.604120219	17.048195305	0.055025567	0.229078328	4.492980962	27.223255032
RAB03573	Micrurus_lemniscatus	ventral	Bluetit	0.174630028	0.481494299	2.428171583	8.740583261	0.077816443	0.29450133	3.715078509	17.261958634
RAB03573	Micrurus_lemniscatus	ventral	Dog	0.024	0.13	5.923	42.294	0.114	0.383	3.198	13.391
RAB03573	Micrurus_lemniscatus	ventral	Gecko	0.109555121	0.373845002	3.521388159	17.02817832	0.087278991	0.312802655	3.531754996	15.934182026
RAB03573	Micrurus_lemniscatus	ventral	Human	0.029372446	0.14730502	5.619108832	39.63794094	0.081641639	0.309857974	3.71806161	17.283247462
RAB03573	Micrurus_lemniscatus	ventral	Peafowl	0.188558161	0.509427468	2.505231869	9.972633101	0.087247797	0.31907695	3.537228244	15.801182885
RAB03573	Micrurus_lemniscatus	ventral	Snake	0.083426418	0.313429863	4.068987856	21.723600427	0.085955029	0.31713982	3.595550585	16.223077532
RAB03574	Micrurus_lemniscatus	dorsal	Bluetit	0.178951314	0.495193031	2.417204816	8.782788112	0.039634363	0.194696647	5.508435825	37.866128577
RAB03574	Micrurus_lemniscatus	dorsal	Dog	0.034	0.168	5.47	36.58	0.088	0.324	3.664	17.423
RAB03574	Micrurus_lemniscatus	dorsal	Gecko	0.102278308	0.354970426	3.764794598	19.84393675	0.051059332	0.218360091	4.472826889	24.889855897
RAB03574	Micrurus_lemniscatus	dorsal	Human	0.042266336	0.18684835	4.856087531	30.416813323	0.042350964	0.202838061	5.399050443	36.862055039
RAB03574	Micrurus_lemniscatus	dorsal	Peafowl	0.168235616	0.479070662	2.664307595	10.766784741	0.045089349	0.211759506	5.308094944	35.787066009
RAB03574	Micrurus_lemniscatus	dorsal	Snake	0.074542264	0.302277066	4.561472503	27.008697747	0.049161388	0.221122105	4.873708086	29.765053396
RAB03574	Micrurus_lemniscatus	ventral	Bluetit	0.174811048	0.479527554	2.28893158	8.043074307	0.084593169	0.318907282	3.906500141	20.579862693
RAB03574	Micrurus_lemniscatus	ventral	Dog	0.023	0.125	6.02	44.176	0.123	0.402	3.119	13.548
RAB03574	Micrurus_lemniscatus	ventral	Gecko	0.110008624	0.376122983	3.502849167	17.098537838	0.091968549	0.32493413	3.50587441	16.475457454
RAB03574	Micrurus_lemniscatus	ventral	Human	0.029592844	0.144310452	5.293668718	34.461885442	0.087884603	0.332122623	3.91370389	20.619325801
RAB03574	Micrurus_lemniscatus	ventral	Peafowl	0.19427083	0.532710318	2.549992288	10.641920931	0.093643959	0.339802272	3.641702882	17.737450547
RAB03574	Micrurus_lemniscatus	ventral	Snake	0.082462451	0.307725483	3.983071732	21.436176798	0.093857385	0.339149354	3.652422654	18.096177971
RAB03576	Oxyrhopus_melanogenys	dorsal	Bluetit	0.141272762	0.457757069	2.278090361	8.387822974	0.013914871	0.087975418	7.830915797	82.821344525
RAB03576	Oxyrhopus_melanogenys	dorsal	Dog	0.022664115	0.124721137	5.70253296	41.24480065	0.05186653	0.21760813	3.738543158	18.98420778
RAB03576	Oxyrhopus_melanogenys	dorsal	Gecko	0.072096652	0.282976083	3.404219153	16.667112785	0.027997799	0.137996912	4.927070626	31.684343847
RAB03576	Oxyrhopus_melanogenys	dorsal	Human	0.033	0.165	4.953	32.44	0.016	0.096	7.548	77.223
RAB03576	Oxyrhopus_melanogenys	dorsal	Peafowl	0.141808892	0.442088677	2.083413678	7.494005226	0.015636552	0.09487572	7.138651452	68.417542458
RAB03576	Oxyrhopus_melanogenys	dorsal	Snake	0.066	0.267	3.546	17.765	0.016	0.095	6.875	63.409
RAB03576	Oxyrhopus_melanogenys	ventral	Bluetit	0.129922332	0.446017707	2.133644333	8.13910124	0.101430478	0.367809239	2.445979575	10.033605532
RAB03576	Oxyrhopus_melanogenys	ventral	Dog	0.005259096	0.061756836	12.519282238	171.156990269	0.115856703	0.400694869	2.192126995	8.550453154
RAB03576	Oxyrhopus_melanogenys	ventral	Gecko	0.067992478	0.277115428	3.430655903	18.777273342	0.11516296	0.390216464	2.118549527	8.36310153
RAB03576	Oxyrhopus_melanogenys	ventral	Human	0.013	0.097	7.797	74.161	0.112	0.396	2.28	8.938
RAB03576	Oxyrhopus_melanogenys	ventral	Peafowl	0.179705048	0.561442215	1.665421694	6.016204313	0.106739617	0.373506882	2.293047052	9.325215738
RAB03576	Oxyrhopus_melanogenys	ventral	Snake	0.052	0.228	3.683	20.058	0.112	0.388	2.198	8.631
RAB03577	Chironius_sp	dorsal	Bluetit	0.130472324	0.423919483	3.23816782	14.143480297	0.018609644	0.123428161	8.045090709	81.424345452
RAB03577	Chironius_sp	dorsal	Dog	0.02	0.127	7.082	58.481	0.057	0.256	4.721	27.01
RAB03577	Chironius_sp	dorsal	Gecko	0.074276257	0.297078046	4.329413409	24.315472786	0.040998276	0.20267748	5.20436115	31.61455483
RAB03577	Chironius_sp	dorsal	Human	0.030027363	0.163530544	6.240055141	46.86079373	0.022265367	0.136994294	7.297807537	66.599506909
RAB03577	Chironius_sp	dorsal	Peafowl	0.107307218	0.371154511	3.570243417	17.044361192	0.022311408	0.137222381	7.193548255	64.12162883
RAB03577	Chironius_sp	dorsal	Snake	0.053429244	0.254096554	5.4634428	36.725088282	0.02757021	0.157682937	6.447342337	50.732502856
RAB03577	Chironius_sp	ventral	Bluetit	0.131060802	0.376106939	2.777600719	10.997347039	0.086066606	0.308589667	3.933381303	20.25049101
RAB03577	Chironius_sp	ventral	Dog	0.004	0.052	19.388	497.888	0.077	0.301	4.339	23.632
RAB03577	Chironius_sp	ventral	Gecko	0.093804399	0.312142354	3.506473002	16.631029179	0.08418268	0.314347306	4.070425089	20.904352318
RAB03577	Chironius_sp	ventral	Human	0.007725792	0.067354461	13.279906541	244.821497263	0.089620011	0.321876215	3.88570064	19.560980638
RAB03577	Chironius_sp	ventral	Peafowl	0.101282497	0.32976497	3.691871727	19.273028231	0.089577678	0.319248589	3.936341755	20.350299016
RAB03577	Chironius_sp	ventral	Snake	0.098381596	0.321696805	3.368349337	15.251654419	0.089237977	0.318042063	3.844281468	19.13451767
RAB03578	Micrurus_lemniscatus	dorsal	Bluetit	0.246936818	0.504240692	0.879879622	2.987774655	0.030676433	0.126709347	4.402055993	27.429612252
RAB03578	Micrurus_lemniscatus	dorsal	Dog	0.029	0.148	5.348	35.257	0.098	0.347	3.136	13.659
RAB03578	Micrurus_lemniscatus	dorsal	Gecko	0.089152859	0.319152352	3.255345355	15.01149498	0.066722134	0.266165364	3.804329898	18.920992188
RAB03578	Micrurus_lemniscatus	dorsal	Human	0.042234345	0.189498595	4.576718731	26.786147531	0.062366269	0.259095496	3.924404291	19.664372952
RAB03578	Micrurus_lemniscatus	dorsal	Peafowl	0.172605611	0.496521382	2.144290228	7.626137711	0.066514856	0.272556406	3.855619973	19.061380829
RAB03578	Micrurus_lemniscatus	dorsal	Snake	0.063426002	0.260340792	4.039534393	21.883827091	0.065605833	0.268983677	3.917544912	19.810108968
RAB03578	Micrurus_lemniscatus	ventral	Bluetit	0.165603119	0.474500492	2.033532349	7.047720582	0.061056568	0.241960346	3.686218648	18.262139725
RAB03578	Micrurus_lemniscatus	ventral	Dog	0.019	0.114	6.538	52.889	0.095	0.333	2.978	12.6
RAB03578	Micrurus_lemniscatus	ventral	Gecko	0.084058093	0.315253251	3.69588421	19.740260903	0.069502483	0.260830093	3.328647093	15.121059356
RAB03578	Micrurus_lemniscatus	ventral	Human	0.027965782	0.142000316	5.553752307	40.32432641	0.066813897	0.259613664	3.587387237	17.602482847
RAB03578	Micrurus_lemniscatus	ventral	Peafowl	0.172722783	0.489101569	2.057289491	7.561572141	0.068847691	0.262771338	3.481824727	16.613500768
RAB03578	Micrurus_lemniscatus	ventral	Snake	0.068504135	0.284519111	4.154703419	23.419567585	0.069934558	0.268323525	3.491476044	16.62484447
