# Supplementary material for: Ecological drivers of ultraviolet colour evolution in snakes
Source: Nat Commun. 2024 Jun 18;15:5213. doi: 10.1038/s41467-024-49506-4 (PMC11189474; doi:10.1038/s41467-024-49506-4)
Supplement: Supplementary file 8 — Source Data [file 41467_2024_49506_MOESM8_ESM.zip › source_data_files/source_data_Fig4cd_FigS89/source_data_Fig4d_FigS89_residuals.csv]

snake_id	Dog_Snake_resid	Dog_Gecko_resid	Dog_Bluetit_resid	Human_Snake_resid	Human_Gecko_resid	Human_Bluetit_resid	Peafowl_Snake_resid	Peafowl_Gecko_resid	Peafowl_Bluetit_resid	Manual_metric	Computer_metric
HLC000036	-0.017110968	-0.024545568	-0.03880844	0.005297513	0.004926071	0.009561767	-0.007607297	-0.011282205	-0.018104488	0	0.036595975
HLC000200	-0.003838075	0.000539933	-0.004052094	-0.003614466	0.000127877	-0.001769584	-0.00944877	-0.008034731	-0.017242059	0	0.045459379
HLC000465	0.005526643	0.0012989	-0.011090943	0.00624521	0.001329683	-0.007209548	-0.006677014	-0.015647678	-0.03756659	0	0.065749923
HLC007420	-0.011058568	-0.007080584	-0.026274085	-0.008560494	-0.004670317	-0.0186511	-0.000750737	0.003040796	-0.009357705	0	0.005856063
HLC007950	-0.001058568	0.001919416	-0.028285496	0.001439506	0.004329683	-0.020662511	-0.002380873	-0.001808836	-0.033612044	0	0.008684599
HLC008878	-0.007304553	0.004780965	-0.01544053	-0.006224578	0.005660007	-0.01172955	-0.014918473	-0.005658468	-0.031785238	0	0.005706554
HLC009311	-0.006981991	-0.012315348	-0.027669866	-0.004592942	-0.00999509	-0.020418273	-0.001818634	-0.008185099	-0.020416903	0	0.010541859
HLC009320	-0.017853639	0.00012458	-0.009196972	-0.016843914	0.001586393	-0.0073585	-0.021101538	-0.003292995	-0.014823894	0	0.016474238
HLC009436	-0.016030304	-0.007065743	-0.010134205	-0.015779527	-0.00721647	-0.008368053	-0.010875215	-0.002206678	-0.001937505	0	0.003962319
HLC009474	-0.006058568	-0.005080584	-0.022948321	-0.003416515	-0.002485571	-0.01500278	-0.004346925	-0.005195888	-0.022472366	0	0.007232993
HLC009480	-0.002838075	-0.000460067	-0.012288255	-0.001133038	0.001028754	-0.00668692	-0.00592048	-0.006023941	-0.020642801	0	0.022813057
HLC009484	-0.006593949	-0.003459315	-0.026945723	-0.004495452	-0.001586859	-0.020153932	-0.012426138	-0.012626099	-0.040985849	0	0.006952059
HLC009516	-0.001563877	-0.006744785	-0.024643372	0.000911351	-0.004498599	-0.016728079	-0.008414822	-0.017421783	-0.041017758	0	0.013993376
HLC009517	-0.009117487	0.006806203	-0.00052903	-0.010110938	0.005225731	-0.001975378	-0.015539299	-0.001669258	-0.013886653	0	0.018545556
HLC009872	-0.019143505	-0.003577222	-0.013525551	-0.019087059	-0.003593043	-0.013174166	-0.017999693	-0.002454152	-0.011648487	0	0.025558355
IAH1084	0.011911801	0.010520263	-0.005744075	0.015050639	0.015002412	0.000129165	0.008945843	0.00821956	-0.009817066	0	0.010072159
IAH1085	-0.000626123	-0.004628683	-0.009582054	-0.001404574	-0.006230389	-0.009789464	0.011723747	0.008445191	0.011916253	0	0.000259448
IAH1086	0.0152193	0.029289105	-0.010274327	0.024304939	0.040893407	0.010217314	0.018517282	0.03307068	-0.004156246	0	0.026113479
IAH1087	0.023388872	0.030345073	0.03061346	0.021341529	0.028653288	0.023643071	-0.001019034	0.003812314	-0.012776611	15	0.009254086
IAH1089	0.019558956	0.019579933	-0.029411124	0.027024904	0.02903758	-0.0123738	0.038278072	0.041540435	0.005959712	0	0
IAH1204	-0.004558105	-0.004030031	-0.015267318	-0.003310887	-0.003305841	-0.010240012	0.009811502	0.01070873	0.009132113	0	0.076638326
IAH1217	0.058721619	0.070089614	0.051192243	0.064408863	0.077090088	0.064690421	0.037290959	0.043764557	0.009160402	0	0.031627892
IAH1218	0.041367143	0.052426876	0.034267713	0.039690784	0.049565814	0.032322006	0.019370172	0.02430875	-0.010300425	NA	0.061932941
IAH1219	0.033146353	0.042871498	0.047187887	0.03127759	0.040099606	0.043954604	0.016358855	0.021867241	0.013765408	13	0.040366514
IAH1232	0.041709435	0.07044262	0.048016956	0.036169645	0.063199981	0.035948605	-0.0085655	0.010209382	-0.04860775	22.5	0.0519226
IAH1242	0.032489966	0.042558948	0.034595554	0.030223617	0.039474421	0.029968123	0.009751352	0.01500286	-0.009513603	14	0.022194138
IAH1248	0.052217696	0.065580317	0.004105356	0.055332572	0.071954327	0.005024547	0.045848833	0.064434802	0.000288969	0	0.011453719
IAH1250	-0.008268607	-0.005666748	-0.002501043	-0.00796579	-0.005899891	-0.000238054	0.001203998	0.0039297	0.013428089	0	0.091029236
IAH1254	0.010654651	0.017453684	-0.017935858	0.021331562	0.031238351	0.005767564	0.021573862	0.030686181	0.003245488	0	0.005827948
IAH1257	0.026551532	0.068189305	0.025526822	0.027926266	0.069827483	0.02892725	-0.000305229	0.035866473	-0.026280023	18	0.084976932
IAH1258	0.006728525	0.02125434	-0.015183674	0.011899698	0.027111356	-0.001614981	0.019369855	0.034200031	0.00625467	0	0.00065281
IAH1259	0.011847262	0.029607896	-0.017364369	0.01927759	0.039270365	-0.001045396	0.020034256	0.039704895	-0.001254994	0	0.00280998
RAB003648	-0.013032469	-0.015905584	-0.033896601	-0.012062194	-0.015455694	-0.029696325	-0.001713322	-0.004579888	-0.015046054	0	0.000123422
RAB003649	-0.014421829	-0.016809783	-0.034771966	-0.011775084	-0.014396773	-0.026336684	0.006058232	0.004915828	0.000937501	0	0.000238475
RAB003650	-0.01559563	-0.009548879	-0.022094876	-0.015942738	-0.010597113	-0.021335954	-0.00577405	0.000514205	-0.005431988	0	0.005177635
RAB003651	-0.016652218	-0.016738005	-0.030916737	-0.015006711	-0.015229439	-0.025693784	-0.002634729	-0.001678264	-0.006229067	0	0.002220074
RAB003652	-0.016659672	-0.016653984	-0.038495885	-0.014273153	-0.014514432	-0.030797652	0.003106062	0.004384703	-0.003939902	0	0.000133391
RAB003653	-0.018400343	-0.019309033	-0.034685731	-0.015748756	-0.016605658	-0.026963852	0.000614019	0.001440809	-0.000779653	0	1.78e-05
RAB003654	-0.01547909	-0.01599306	-0.040711026	-0.013008554	-0.013764861	-0.032775737	0.004674928	0.005456119	-0.005479851	0	3.59e-05
RAB003656	0.013408056	0.027340675	0.027820069	0.005139054	0.017128433	0.008280619	-0.00960816	0.001010131	-0.014798544	12	0.006954688
RAB003657	0.025099692	0.004470444	0.064546665	0.019370122	-0.003580361	0.053492343	0.007585138	-0.018279812	0.028590271	16	0.079920688
RAB003658	0.031748003	0.032559415	0.07672916	0.025628914	0.024031163	0.06474521	-0.013086054	-0.022663436	-0.011397795	11	0.103677917
RAB03023	-0.007484294	-0.012379418	-0.021635645	-0.00544248	-0.010725242	-0.014599868	-0.000143318	-0.006253295	-0.010993876	0	0
RAB03027	0.002720939	0.002813659	0.021977586	-0.006347373	-0.009713475	0.003933556	-2.40E-05	-0.002869062	0.013592034	0	0.010909388
RAB03037	-0.003014951	-0.014059023	-0.002918638	-0.003991503	-0.016205042	-0.002830388	-0.011098149	-0.02610348	-0.021519891	0	0
RAB03052	-0.016742278	-0.010088835	-0.016833009	-0.014901207	-0.008700742	-0.010225284	-0.001792162	0.005075531	0.00833152	1.6	8.26e-05
RAB03053	0.011455496	0.003161329	0.024319401	0.007355928	-0.00299022	0.017406787	-0.006868035	-0.02107304	-0.013860658	0	0.006484222
RAB03056	-0.010805712	-0.006663135	0.018841001	-0.012827501	-0.010174178	0.016648385	-0.00930809	-0.00736294	0.018479426	20	0.001496006
RAB03057	0.048485422	0.042673128	0.040341947	0.047414523	0.040384111	0.040274752	0.035297334	0.024490143	0.011900275	0	0.040717993
RAB03059	-0.012445145	-0.011028741	-0.002039842	-0.011987384	-0.011236477	0.001012255	-0.006449781	-0.006042819	0.006628836	0	2.47e-07
RAB03060	0.006425884	-0.006996921	0.027428583	0.003012258	-0.012053539	0.021505261	-0.022631269	-0.043431591	-0.030524112	NA	0.00949432
RAB03069	-0.012279061	-0.013506258	-0.001464892	-0.01273683	-0.014984876	-0.000218827	-0.003486407	-0.005449587	0.012215436	17	0
RAB03072	0.018312822	0.009835462	0.017094632	0.014106432	0.003835237	0.009207653	0.006563613	-0.005788815	-0.007497158	0	0.01517808
RAB03079	-0.01373677	0.008511947	0.003957321	-0.017476264	0.002727593	-0.001906921	-0.010214666	0.010035386	0.007223932	0	0.006692533
RAB03080	-0.004425958	-0.007144131	0.034487398	-0.009942851	-0.014441391	0.02268444	-0.006183263	-0.009828147	0.030358326	4	0.001559246
RAB03085	-0.015141672	-0.005597679	-0.011018507	-0.014376826	-0.005505013	-0.007039804	-0.006356819	0.002456475	0.0026557	8	0.000421199
RAB03087	-0.019946086	0.002934543	-0.005390881	-0.02096579	0.00093298	-0.005908623	-0.017937548	0.003448972	-0.003988341	0	0.013789323
RAB03110	-0.002347951	0.003880737	0.007498104	-0.003059922	0.002497669	0.007099782	0.005436663	0.011879266	0.020734385	2	0.00618425
RAB03112	0.012902911	0.000817092	0.005415812	0.00703421	-0.00766835	-0.005297424	0.01720227	0.003350024	0.01027794	0	0
RAB03133	0.012858462	0.00350948	0.041701739	-0.001991518	-0.016412531	0.010644447	-0.010681087	-0.026871868	-0.006370343	12	0.00525935
RAB03135	-0.00222811	-0.010415602	0.000936065	-0.004200534	-0.01365694	-0.001671934	-0.000162427	-0.009879993	0.00238701	14	0.002393617
RAB03137	0.001138098	0.006222686	0.027858137	-0.003742132	-0.000956639	0.019263092	-0.01398721	-0.01427375	-0.004297002	12	0.012146028
RAB03138	0.008548406	-0.005023564	0.056929371	0.00391423	-0.011885043	0.048880143	-0.000450011	-0.018218097	0.036499541	13	0.028281842
RAB03143	0.022503552	-0.004848868	0.042298901	0.008983105	-0.023054913	0.014194676	-0.007440086	-0.042829397	-0.017986004	16	0.117443718
RAB03158	0.000948263	-0.000526649	-0.008310646	0.0024017	0.000405373	-0.00267664	0.004148526	0.000757429	-0.005472632	0	0.011272842
RAB03178	-0.014316952	-0.0150899	-0.037683379	-0.011916962	-0.012997748	-0.029790091	0.004318386	0.00442746	-0.005516904	NA	0.000894627
RAB03189	-0.001623163	-0.007534163	0.026297756	-0.009379468	-0.018150996	0.010614897	-0.008584248	-0.017623337	0.010646711	19	0.115031246
RAB03207	0.002411728	-0.007928044	0.009566974	0.002061345	-0.009326617	0.011200796	-0.004513632	-0.018745421	-0.007016974	0	0.001983287
RAB03213	-0.027287655	-0.015715355	-0.019056237	-0.025237384	-0.013398324	-0.01366335	-0.013118071	0.000308543	0.006939513	1	1.42e-06
RAB03214	0.002923718	-0.009394328	0.035822997	0.000311129	-0.012868835	0.030281499	-0.007881664	-0.022592782	0.014727487	20	0.310181478
RAB03215	-0.009526202	-0.013292846	0.012559177	-0.010560494	-0.015605914	0.012755013	-0.007162182	-0.013148126	0.013611408	2.4	0.030622599
RAB03224	-0.013118569	-0.013338288	-0.014039069	-0.011411322	-0.012131481	-0.007706752	-0.009491071	-0.011683276	-0.010563012	14	0.004422449
RAB03227	-0.007961751	-0.010055814	-0.002907575	-0.007215362	-0.009892384	0.000789049	-0.014351269	-0.019816093	-0.017922421	1.2	0.000115461
RAB03230	-0.016422306	-0.01281426	-0.016701214	-0.014192799	-0.010909108	-0.009270793	-0.001216671	0.002704879	0.009017591	17	0
RAB03232	-0.014679275	-0.015956756	-0.030356873	-0.012731498	-0.014387563	-0.023622706	0.000833895	-2.22E-06	-0.003960037	0	0.000368126
RAB03233	-0.022464267	-0.012818254	-0.025134222	-0.02001488	-0.010374329	-0.017865329	-0.005884737	0.005032093	0.004115178	5	0
RAB03240	0.015245252	0.001202739	0.042482559	0.0117405	-0.003993319	0.036412468	-0.001313308	-0.020409082	0.008354527	12	0.191893226
RAB03241	-0.004753888	-0.015942426	-0.024785652	-0.00248735	-0.014018941	-0.017197891	-0.002186642	-0.01555263	-0.023340762	0	6.44e-06
RAB03242	0.030635331	0.014730101	0.058654445	0.024628584	0.006603073	0.046266943	0.005306444	-0.016568913	0.008736137	0	0.0193517
RAB03267	-0.027481802	-0.035985829	-0.039605381	-0.028874477	-0.036499601	-0.045970588	-0.004879207	-0.005621143	0.008102527	0	0.080156941
RAB03268	-0.012336817	-0.015941417	-0.027680351	-0.010326552	-0.013938979	-0.021706089	-0.001303963	-0.004365919	-0.008609964	0	0.005193985
RAB03269	-0.007983655	-0.01012884	-0.017905368	-0.005777747	-0.007901202	-0.011426956	0.002000538	0.00012789	-0.000931479	0	0.008895238
RAB03270	-0.017397727	-0.02017033	-0.03042648	-0.015651712	-0.018105723	-0.026066895	-0.001553751	-0.001778775	-0.000742932	0	0.010464115
RAB03275	0.007560539	-0.024892641	0.011870432	0.006411331	-0.025047473	0.005932051	-0.002750829	-0.033597176	-0.003206705	0	0.020361122
RAB03332	0.005128406	0.006995626	-0.013185028	0.010597792	0.015044972	-0.0035608	0.017527417	0.024554396	0.014157295	0	0.00740369
RAB03333	0.021562902	0.038017384	0.00340627	0.030291245	0.051209726	0.017881316	0.005934171	0.024803346	-0.019472796	0	0.040364229
RAB03334	-0.013759379	-0.008862414	-0.021492499	-0.012577428	-0.007121368	-0.019416646	0.001863321	0.010349635	0.009176008	0	0.013994331
RAB03335	-0.022201028	-0.042333338	-0.045119968	-0.023166046	-0.040809876	-0.054320989	0.007083913	2.06267765536345e-05	0.020605392	0	0.068937699
RAB03336	-0.021613659	-0.036274858	-0.034298467	-0.024127819	-0.038181112	-0.043294734	2.56357822634602e-05	-0.006931262	0.011730844	0	0.080069243
RAB03363	-0.017259493	-0.03005829	-0.004591687	-0.023238048	-0.035256277	-0.024289416	-0.007098828	-0.011259406	0.023543302	10	0.136022058
RAB03364	-0.039653485	-0.040066915	-0.059813427	-0.036980173	-0.034932405	-0.058168338	-0.00686011	0.003600907	0.008901291	0	0.064577816
RAB03391	-0.014007384	-0.017388151	-0.025122526	-0.013869381	-0.016815512	-0.025821573	0.003403831	0.004417226	0.009568655	0	0.014497283
RAB03392	-0.022525714	-0.025529162	-0.035958804	-0.021607487	-0.023415711	-0.036285463	0.00104748	0.005075898	0.012416188	0	0.029014753
RAB03393	0.002531935	0.007205311	-0.002391482	0.004628914	0.009663247	0.002899662	0.002570326	0.006620535	-0.003137095	0	0.00798848
RAB03394	-0.021665345	-0.02408806	-0.030124848	-0.022605509	-0.024836494	-0.033398254	-0.00414414	-0.001982784	0.004996123	0	0.054393883
RAB03405	-0.018508243	-0.007981713	0.001698036	-0.021402588	-0.010183537	-0.008639993	-0.01112137	0.004910277	0.021145704	0.6	0.030986799
RAB03406	0.003741655	-0.007239933	0.009039579	-0.000304597	-0.010823682	-0.00412407	-0.007649958	-0.016449743	-0.007088842	3	0.05777891
RAB03407	-0.007422139	-0.00588163	-0.011618348	-0.007760501	-0.006199251	-0.012673425	0.005023809	0.009255172	0.012594905	0	0.015412533
RAB03408	0.018373613	0.003763738	0.013482904	0.017838839	0.003724398	0.010636162	0.007826214	-0.007044498	-0.004413309	0	0.014878126
RAB03409	0.012027721	-0.004998572	-0.003458723	0.014733253	-0.001264674	0.001933825	0.006639671	-0.01070435	-0.012840501	0	0.002464982
RAB03410	-0.029464297	-0.039031014	-0.045894816	-0.026644054	-0.033707972	-0.04392056	-0.002249726	-0.002006656	0.012150299	0	0.041235875
RAB03411	-0.019572329	-0.026342507	-0.029777562	-0.018514798	-0.024338701	-0.029057085	0.000711699	-0.000435442	0.011292107	0	0.055435323
RAB03414	-0.010624842	-0.003524945	0.002602685	-0.010661691	-0.002348597	-0.000598674	-0.012170282	-0.002051036	0.003952368	0	0.052757198
RAB03415	0.00794869	0.015329742	0.011629901	0.00590102	0.013349147	0.005393835	0.010757092	0.020426129	0.019276994	0.4	0.038798139
RAB03416	-0.003551923	0.00039698	0.008833797	-0.004776665	-0.001488988	0.00689151	-0.0036412	-0.000561057	0.007556632	0	0.005549532
RAB03417	-0.001242484	0.004671266	-0.012615169	0.000992304	0.00664757	-0.005337003	-0.005455767	-0.002760054	-0.023809023	0	0.023526074
RAB03431	-0.023583548	-0.02369217	-0.036349515	-0.025458376	-0.024683174	-0.044155377	-0.000951224	0.007091006	0.011912895	0	0.066686293
RAB03432	-0.01453388	-0.016548618	-0.025674119	-0.014054749	-0.01538311	-0.026004407	0.002958631	0.00577382	0.009718464	0	0.003848165
RAB03433	-0.002120958	0.012305562	0.02885402	-0.009325698	0.004476777	0.009104488	-0.005594268	0.012004436	0.027193079	2	0.05823932
RAB03436	-0.013188175	-0.014469031	-0.021101874	-0.010687269	-0.011189956	-0.015677709	-0.000119846	0.001283038	0.004138164	0	0.004675365
RAB03437	-0.010144566	-0.003505626	0.003169284	-0.010936394	-0.003298021	-0.001723446	-0.002663806	0.008717044	0.021781803	0	0.0078669
RAB03438	-0.023472962	-0.029772799	-0.040779272	-0.020229599	-0.024862651	-0.035420902	-0.006428465	-0.007448263	-0.005547746	0	0.038169838
RAB03439	0.020909278	-0.001026115	0.060934973	0.014755982	-0.007629119	0.043855415	-0.003606378	-0.026719457	0.018595946	18	0.2378187
RAB03440	-0.001348624	-0.000311468	0.008739416	-0.002307243	-0.001279183	0.00592321	0.003837252	0.006574609	0.019580537	0	0.011465425
RAB03446	0.011350456	0.018422063	0.015992592	0.010126136	0.016440507	0.014296272	0.011818692	0.01786756	0.01544345	14	0.013830893
RAB03467	-0.017198002	-0.013987905	-0.021540438	-0.016264994	-0.013009052	-0.018893763	-0.003679032	0.00151968	0.00354675	0	0.008327655
RAB03481	0.024583593	0.004250584	0.003043533	0.028763392	0.010164561	0.011003807	0.016847772	-0.003469887	-0.009813704	0	0.007802547
RAB03482	0.016959924	-0.006544034	0.040040887	0.013032836	-0.010551661	0.028614311	0.007642547	-0.014846011	0.025850071	18	0.191889802
RAB03485	0.009617674	0.017487223	0.018480778	0.008705471	0.017059719	0.014543468	0.009895331	0.019830273	0.021625996	0	0.012249624
RAB03487	0.016867395	0.028949258	0.009335795	0.028549668	0.046124159	0.029938455	0.006674559	0.02272925	-0.002470512	6	0.073496723
RAB03498	0.020584861	0.006829943	-0.0086143	0.022585153	0.008601487	-0.00210649	0.021423321	0.005674817	-0.00980833	0	0.079819252
RAB03499	0.017112128	0.015295945	0.031331052	0.016198726	0.013424947	0.031066331	-0.006479412	-0.014691031	-0.016247732	32	0.302463722
RAB03500	0.004456856	0.05084217	0.005923264	0.006874229	0.055319415	0.007833175	-0.018902682	0.026750116	-0.033912976	5	0.032451816
RAB03530	0.020562161	0.008425825	0.025113029	0.020870922	0.008699812	0.026116193	0.001670278	-0.01440236	-0.011448119	0	0.001251466
RAB03532	-0.004389418	-0.001900995	-0.002542161	-0.003928656	-0.001816489	-0.000218397	0.001115818	0.003282389	0.006203848	0	0.002644382
RAB03533	0.024173005	0.016383908	0.04597735	0.016965243	0.007589941	0.028671229	0.00630325	-0.003664834	0.013400472	11	0.017497481
RAB03555	0.021069098	6.3383978378418e-05	-0.001816597	0.025061701	0.006005064	0.005041473	0.008709578	-0.012437546	-0.022574155	0	0.00398411
RAB03556	0.022529745	-0.002645261	0.043216457	0.023516358	-0.001405365	0.045493187	-0.016302268	-0.048958576	-0.031142454	0	0.004194911
RAB03557	0.017091754	-0.001770574	0.00743719	0.016359053	-0.002001377	0.003987718	0.013718628	-0.003866098	0.003481883	0	0.020790685
RAB03559	-0.001251527	-0.007993773	-0.002430436	-0.003609139	-0.01123724	-0.007155696	0.002868926	-0.003678319	0.004681852	0	0.017272738
RAB03561	0.006622993	-0.012406745	0.030838923	-0.003936455	-0.024828475	0.004308933	0.000922708	-0.016140968	0.023904125	14	0.034975659
RAB03562	-0.04025241	-0.013251611	-0.006731229	-0.040482154	-0.012777544	-0.009205605	-0.030289806	0.000694765	0.015027759	0	0.000596192
RAB03570	-0.00333834	0.005145337	0.006478618	-0.000926534	0.008578461	0.011019125	-0.003162047	0.006271971	0.008006607	6	0.008949701
RAB03571	-0.017472897	-0.015658515	-0.016970135	-0.016075942	-0.01444857	-0.012355762	-0.005212831	-0.002636587	0.004427863	0.2	0.002194597
RAB03572	-0.012624724	-0.008237448	-0.018891935	-0.012776636	-0.007497134	-0.021616014	0.001058521	0.010590263	0.01056828	0	0.018980387
RAB03573	0.024642588	0.029999776	0.022400784	0.027333506	0.035733658	0.022615204	0.006078045	0.01407078	-0.005078386	7	0.022748115
RAB03574	-0.003460533	0.003054247	-0.000201741	0.002920226	0.013522705	0.008278986	-0.002063164	0.010896696	0.010496749	5	0.03081102
RAB03576	0.008169492	-0.000153856	0.004533936	0.006899785	-0.000591724	-0.001347081	0.002757458	-0.003371898	-0.001624946	0	0.008573129
RAB03577	0.000339547	0.008364967	0.003701523	-0.001653975	0.006742241	-0.003148292	0.007632752	0.019583163	0.020940626	0	0.005664938
RAB03578	-0.005679259	0.001826216	0.086491711	-0.008152805	0.000452727	0.076361338	-0.01538915	-0.00486018	0.074256101	5	0.103980049
