# Supplementary material for: Ecological drivers of ultraviolet colour evolution in snakes
Source: Nat Commun. 2024 Jun 18;15:5213. doi: 10.1038/s41467-024-49506-4 (PMC11189474; doi:10.1038/s41467-024-49506-4)
Supplement: Supplementary file 8 — Source Data [file 41467_2024_49506_MOESM8_ESM.zip › source_data_files/source_data_Fig4b/source_data_Fig4b_dotValues.csv]

id	species	surface	receiver	delta_s
HLC000036	Crotalus_viridis	dorsal	Bluetit	0.079525099
HLC000036	Crotalus_viridis	dorsal	Dog	0.017745006
HLC000036	Crotalus_viridis	dorsal	Gecko	0.036
HLC000036	Crotalus_viridis	dorsal	Human	0.009
HLC000036	Crotalus_viridis	dorsal	Peafowl	0.095
HLC000036	Crotalus_viridis	dorsal	Snake	0.031965951
HLC000036	Crotalus_viridis	ventral	Bluetit	0.124236144
HLC000036	Crotalus_viridis	ventral	Dog	0.005
HLC000036	Crotalus_viridis	ventral	Gecko	0.109
HLC000036	Crotalus_viridis	ventral	Human	0.009
HLC000036	Crotalus_viridis	ventral	Peafowl	0.185
HLC000036	Crotalus_viridis	ventral	Snake	0.103
HLC000200	Crotalus_viridis	dorsal	Bluetit	0.059111684
HLC000200	Crotalus_viridis	dorsal	Dog	0.003
HLC000200	Crotalus_viridis	dorsal	Gecko	0.026
HLC000200	Crotalus_viridis	dorsal	Human	0.006
HLC000200	Crotalus_viridis	dorsal	Peafowl	0.073
HLC000200	Crotalus_viridis	dorsal	Snake	0.019
HLC000200	Crotalus_viridis	ventral	Bluetit	0.101829332
HLC000200	Crotalus_viridis	ventral	Dog	0.002
HLC000200	Crotalus_viridis	ventral	Gecko	0.108
HLC000200	Crotalus_viridis	ventral	Human	0.008
HLC000200	Crotalus_viridis	ventral	Peafowl	0.18
HLC000200	Crotalus_viridis	ventral	Snake	0.093
HLC000465	Crotalus_viridis	dorsal	Bluetit	0.044589656
HLC000465	Crotalus_viridis	dorsal	Dog	0.001
HLC000465	Crotalus_viridis	dorsal	Gecko	0.022
HLC000465	Crotalus_viridis	dorsal	Human	0.003
HLC000465	Crotalus_viridis	dorsal	Peafowl	0.079
HLC000465	Crotalus_viridis	dorsal	Snake	0.024805704
HLC000465	Crotalus_viridis	ventral	Bluetit	0.104639113
HLC000465	Crotalus_viridis	ventral	Dog	0.003
HLC000465	Crotalus_viridis	ventral	Gecko	0.102
HLC000465	Crotalus_viridis	ventral	Human	0.004
HLC000465	Crotalus_viridis	ventral	Peafowl	0.17
HLC000465	Crotalus_viridis	ventral	Snake	0.092
HLC007420	Crotalus_viridis	dorsal	Bluetit	0.033148104
HLC007420	Crotalus_viridis	dorsal	Dog	0.002
HLC007420	Crotalus_viridis	dorsal	Gecko	0.016
HLC007420	Crotalus_viridis	dorsal	Human	0.003
HLC007420	Crotalus_viridis	dorsal	Peafowl	0.038
HLC007420	Crotalus_viridis	dorsal	Snake	0.01
HLC007420	Crotalus_viridis	ventral	Bluetit	0.098159326
HLC007420	Crotalus_viridis	ventral	Dog	0.002
HLC007420	Crotalus_viridis	ventral	Gecko	0.082
HLC007420	Crotalus_viridis	ventral	Human	0.003
HLC007420	Crotalus_viridis	ventral	Peafowl	0.125
HLC007420	Crotalus_viridis	ventral	Snake	0.077
HLC007950	Crotalus_viridis	dorsal	Bluetit	0.031136693
HLC007950	Crotalus_viridis	dorsal	Dog	0.002
HLC007950	Crotalus_viridis	dorsal	Gecko	0.025
HLC007950	Crotalus_viridis	dorsal	Human	0.003
HLC007950	Crotalus_viridis	dorsal	Peafowl	0.061
HLC007950	Crotalus_viridis	dorsal	Snake	0.02
HLC007950	Crotalus_viridis	ventral	Bluetit	0.098266268
HLC007950	Crotalus_viridis	ventral	Dog	0.002
HLC007950	Crotalus_viridis	ventral	Gecko	0.085
HLC007950	Crotalus_viridis	ventral	Human	0.002
HLC007950	Crotalus_viridis	ventral	Peafowl	0.11
HLC007950	Crotalus_viridis	ventral	Snake	0.084
HLC008878	Crotalus_viridis	dorsal	Bluetit	0.055206427
HLC008878	Crotalus_viridis	dorsal	Dog	0.005
HLC008878	Crotalus_viridis	dorsal	Gecko	0.035
HLC008878	Crotalus_viridis	dorsal	Human	0.008
HLC008878	Crotalus_viridis	dorsal	Peafowl	0.084
HLC008878	Crotalus_viridis	dorsal	Snake	0.019092536
HLC008878	Crotalus_viridis	ventral	Bluetit	0.095722656
HLC008878	Crotalus_viridis	ventral	Dog	0.002
HLC008878	Crotalus_viridis	ventral	Gecko	0.092
HLC008878	Crotalus_viridis	ventral	Human	0.005
HLC008878	Crotalus_viridis	ventral	Peafowl	0.132
HLC008878	Crotalus_viridis	ventral	Snake	0.08
HLC009311	Crotalus_viridis	dorsal	Bluetit	0.033693912
HLC009311	Crotalus_viridis	dorsal	Dog	0.002518921
HLC009311	Crotalus_viridis	dorsal	Gecko	0.012
HLC009311	Crotalus_viridis	dorsal	Human	0.003764027
HLC009311	Crotalus_viridis	dorsal	Peafowl	0.05
HLC009311	Crotalus_viridis	dorsal	Snake	0.015
HLC009311	Crotalus_viridis	ventral	Bluetit	0.101492739
HLC009311	Crotalus_viridis	ventral	Dog	0.002
HLC009311	Crotalus_viridis	ventral	Gecko	0.079
HLC009311	Crotalus_viridis	ventral	Human	0.005475447
HLC009311	Crotalus_viridis	ventral	Peafowl	0.149
HLC009311	Crotalus_viridis	ventral	Snake	0.07
HLC009320	Crotalus_viridis	dorsal	Bluetit	0.087641112
HLC009320	Crotalus_viridis	dorsal	Dog	0.012
HLC009320	Crotalus_viridis	dorsal	Gecko	0.047
HLC009320	Crotalus_viridis	dorsal	Human	0.017270019
HLC009320	Crotalus_viridis	dorsal	Peafowl	0.1
HLC009320	Crotalus_viridis	dorsal	Snake	0.021
HLC009320	Crotalus_viridis	ventral	Bluetit	0.137274597
HLC009320	Crotalus_viridis	ventral	Dog	0.007
HLC009320	Crotalus_viridis	ventral	Gecko	0.136
HLC009320	Crotalus_viridis	ventral	Human	0.008784584
HLC009320	Crotalus_viridis	ventral	Peafowl	0.137
HLC009320	Crotalus_viridis	ventral	Snake	0.125
HLC009436	Crotalus_viridis	dorsal	Bluetit	0.061844148
HLC009436	Crotalus_viridis	dorsal	Dog	0.005355837
HLC009436	Crotalus_viridis	dorsal	Gecko	0.024
HLC009436	Crotalus_viridis	dorsal	Human	0.009082207
HLC009436	Crotalus_viridis	dorsal	Peafowl	0.06
HLC009436	Crotalus_viridis	dorsal	Snake	0.011
HLC009436	Crotalus_viridis	ventral	Bluetit	0.105485818
HLC009436	Crotalus_viridis	ventral	Dog	0.003
HLC009436	Crotalus_viridis	ventral	Gecko	0.095
HLC009436	Crotalus_viridis	ventral	Human	0.005149402
HLC009436	Crotalus_viridis	ventral	Peafowl	0.138
HLC009436	Crotalus_viridis	ventral	Snake	0.092
HLC009474	Crotalus_viridis	dorsal	Bluetit	0.036473868
HLC009474	Crotalus_viridis	dorsal	Dog	0.002
HLC009474	Crotalus_viridis	dorsal	Gecko	0.018
HLC009474	Crotalus_viridis	dorsal	Human	0.002893453
HLC009474	Crotalus_viridis	dorsal	Peafowl	0.055
HLC009474	Crotalus_viridis	dorsal	Snake	0.015
HLC009474	Crotalus_viridis	ventral	Bluetit	0.084339571
HLC009474	Crotalus_viridis	ventral	Dog	0.001
HLC009474	Crotalus_viridis	ventral	Gecko	0.069
HLC009474	Crotalus_viridis	ventral	Human	0.00260559
HLC009474	Crotalus_viridis	ventral	Peafowl	0.139
HLC009474	Crotalus_viridis	ventral	Snake	0.064
HLC009480	Crotalus_viridis	dorsal	Bluetit	0.050875523
HLC009480	Crotalus_viridis	dorsal	Dog	0.003
HLC009480	Crotalus_viridis	dorsal	Gecko	0.025
HLC009480	Crotalus_viridis	dorsal	Human	0.004903721
HLC009480	Crotalus_viridis	dorsal	Peafowl	0.068
HLC009480	Crotalus_viridis	dorsal	Snake	0.02
HLC009480	Crotalus_viridis	ventral	Bluetit	0.096431531
HLC009480	Crotalus_viridis	ventral	Dog	0.002
HLC009480	Crotalus_viridis	ventral	Gecko	0.084
HLC009480	Crotalus_viridis	ventral	Human	0.004206115
HLC009480	Crotalus_viridis	ventral	Peafowl	0.177
HLC009480	Crotalus_viridis	ventral	Snake	0.079
HLC009484	Crotalus_viridis	dorsal	Bluetit	0.031499559
HLC009484	Crotalus_viridis	dorsal	Dog	0.001738906
HLC009484	Crotalus_viridis	dorsal	Gecko	0.019
HLC009484	Crotalus_viridis	dorsal	Human	0.002951868
HLC009484	Crotalus_viridis	dorsal	Peafowl	0.069
HLC009484	Crotalus_viridis	dorsal	Snake	0.014
HLC009484	Crotalus_viridis	ventral	Bluetit	0.082559574
HLC009484	Crotalus_viridis	ventral	Dog	0.0007812
HLC009484	Crotalus_viridis	ventral	Gecko	0.069
HLC009484	Crotalus_viridis	ventral	Human	0.002383185
HLC009484	Crotalus_viridis	ventral	Peafowl	0.12
HLC009484	Crotalus_viridis	ventral	Snake	0.065
HLC009516	Crotalus_viridis	dorsal	Bluetit	0.029533482
HLC009516	Crotalus_viridis	dorsal	Dog	0.0005981
HLC009516	Crotalus_viridis	dorsal	Gecko	0.013
HLC009516	Crotalus_viridis	dorsal	Human	0.001170798
HLC009516	Crotalus_viridis	dorsal	Peafowl	0.067
HLC009516	Crotalus_viridis	dorsal	Snake	0.017
HLC009516	Crotalus_viridis	ventral	Bluetit	0.077224139
HLC009516	Crotalus_viridis	ventral	Dog	0.0006692
HLC009516	Crotalus_viridis	ventral	Gecko	0.065
HLC009516	Crotalus_viridis	ventral	Human	0.001383469
HLC009516	Crotalus_viridis	ventral	Peafowl	0.108
HLC009516	Crotalus_viridis	ventral	Snake	0.061
HLC009517	Crotalus_viridis	dorsal	Bluetit	0.077940431
HLC009517	Crotalus_viridis	dorsal	Dog	0.00709069
HLC009517	Crotalus_viridis	dorsal	Gecko	0.042
HLC009517	Crotalus_viridis	dorsal	Human	0.012287516
HLC009517	Crotalus_viridis	dorsal	Peafowl	0.089
HLC009517	Crotalus_viridis	dorsal	Snake	0.021
HLC009517	Crotalus_viridis	ventral	Bluetit	0.102595742
HLC009517	Crotalus_viridis	ventral	Dog	0.003
HLC009517	Crotalus_viridis	ventral	Gecko	0.085
HLC009517	Crotalus_viridis	ventral	Human	0.004909365
HLC009517	Crotalus_viridis	ventral	Peafowl	0.16
HLC009517	Crotalus_viridis	ventral	Snake	0.083
HLC009872	Crotalus_viridis	dorsal	Bluetit	0.07340901
HLC009872	Crotalus_viridis	dorsal	Dog	0.009353124
HLC009872	Crotalus_viridis	dorsal	Gecko	0.037
HLC009872	Crotalus_viridis	dorsal	Human	0.01448989
HLC009872	Crotalus_viridis	dorsal	Peafowl	0.082
HLC009872	Crotalus_viridis	dorsal	Snake	0.015
HLC009872	Crotalus_viridis	ventral	Bluetit	0.12375877
HLC009872	Crotalus_viridis	ventral	Dog	0.006
HLC009872	Crotalus_viridis	ventral	Gecko	0.099
HLC009872	Crotalus_viridis	ventral	Human	0.010440026
HLC009872	Crotalus_viridis	ventral	Peafowl	0.154
HLC009872	Crotalus_viridis	ventral	Snake	0.091
IAH1084	Imantodes_cenchoa	dorsal	Bluetit	0.102318778
IAH1084	Imantodes_cenchoa	dorsal	Dog	0.015
IAH1084	Imantodes_cenchoa	dorsal	Gecko	0.064534134
IAH1084	Imantodes_cenchoa	dorsal	Human	0.01964503
IAH1084	Imantodes_cenchoa	dorsal	Peafowl	0.11
IAH1084	Imantodes_cenchoa	dorsal	Snake	0.056103962
IAH1084	Imantodes_cenchoa	ventral	Bluetit	0.123045285
IAH1084	Imantodes_cenchoa	ventral	Dog	0.007
IAH1084	Imantodes_cenchoa	ventral	Gecko	0.044070388
IAH1084	Imantodes_cenchoa	ventral	Human	0.012069819
IAH1084	Imantodes_cenchoa	ventral	Peafowl	0.099
IAH1084	Imantodes_cenchoa	ventral	Snake	0.063992104
IAH1085	Coniophanes_imperialis	dorsal	Bluetit	0.057323314
IAH1085	Coniophanes_imperialis	dorsal	Dog	0.004
IAH1085	Coniophanes_imperialis	dorsal	Gecko	0.023210868
IAH1085	Coniophanes_imperialis	dorsal	Human	0.008058401
IAH1085	Coniophanes_imperialis	dorsal	Peafowl	0.041
IAH1085	Coniophanes_imperialis	dorsal	Snake	0.023991459
IAH1085	Coniophanes_imperialis	ventral	Bluetit	0.161780891
IAH1085	Coniophanes_imperialis	ventral	Dog	0.003
IAH1085	Coniophanes_imperialis	ventral	Gecko	0.046889418
IAH1085	Coniophanes_imperialis	ventral	Human	0.013180131
IAH1085	Coniophanes_imperialis	ventral	Peafowl	0.147
IAH1085	Coniophanes_imperialis	ventral	Snake	0.092762854
IAH1086	Ninia_sebae	dorsal	Bluetit	0.078
IAH1086	Ninia_sebae	dorsal	Dog	0.009711198
IAH1086	Ninia_sebae	dorsal	Gecko	0.070718358
IAH1086	Ninia_sebae	dorsal	Human	0.008279686
IAH1086	Ninia_sebae	dorsal	Peafowl	0.079
IAH1086	Ninia_sebae	dorsal	Snake	0.05
IAH1087	Sibon_nebulatus	dorsal	Bluetit	0.157384261
IAH1087	Sibon_nebulatus	dorsal	Dog	0.02
IAH1087	Sibon_nebulatus	dorsal	Gecko	0.096256363
IAH1087	Sibon_nebulatus	dorsal	Human	0.030067191
IAH1087	Sibon_nebulatus	dorsal	Peafowl	0.17
IAH1087	Sibon_nebulatus	dorsal	Snake	0.076478569
IAH1087	Sibon_nebulatus	ventral	Bluetit	0.212148026
IAH1087	Sibon_nebulatus	ventral	Dog	0.029
IAH1087	Sibon_nebulatus	ventral	Gecko	0.165873782
IAH1087	Sibon_nebulatus	ventral	Human	0.038023392
IAH1087	Sibon_nebulatus	ventral	Peafowl	0.269
IAH1087	Sibon_nebulatus	ventral	Snake	0.106699674
IAH1089	Leptodeira_septentrionalis	dorsal	Bluetit	0.056202192
IAH1089	Leptodeira_septentrionalis	dorsal	Dog	0.009
IAH1089	Leptodeira_septentrionalis	dorsal	Gecko	0.059316902
IAH1089	Leptodeira_septentrionalis	dorsal	Human	0.008541732
IAH1089	Leptodeira_septentrionalis	dorsal	Peafowl	0.046
IAH1089	Leptodeira_septentrionalis	dorsal	Snake	0.053074074
IAH1089	Leptodeira_septentrionalis	ventral	Bluetit	0.17940247
IAH1089	Leptodeira_septentrionalis	ventral	Dog	0.008
IAH1089	Leptodeira_septentrionalis	ventral	Gecko	0.138112415
IAH1089	Leptodeira_septentrionalis	ventral	Human	0.019934513
IAH1089	Leptodeira_septentrionalis	ventral	Peafowl	0.261
IAH1089	Leptodeira_septentrionalis	ventral	Snake	0.116228803
IAH1204	Mastigodryas_melanolomus	dorsal	Bluetit	0.041
IAH1204	Mastigodryas_melanolomus	dorsal	Dog	0.00115681
IAH1204	Mastigodryas_melanolomus	dorsal	Gecko	0.017044196
IAH1204	Mastigodryas_melanolomus	dorsal	Human	0.002815287
IAH1204	Mastigodryas_melanolomus	dorsal	Peafowl	0.027
IAH1204	Mastigodryas_melanolomus	dorsal	Snake	0.015
IAH1217	Leptodeira_septentrionalis	dorsal	Bluetit	0.13
IAH1217	Leptodeira_septentrionalis	dorsal	Dog	0.007181105
IAH1217	Leptodeira_septentrionalis	dorsal	Gecko	0.105498552
IAH1217	Leptodeira_septentrionalis	dorsal	Human	0.007462766
IAH1217	Leptodeira_septentrionalis	dorsal	Peafowl	0.119
IAH1217	Leptodeira_septentrionalis	dorsal	Snake	0.089
IAH1217	Leptodeira_septentrionalis	ventral	Bluetit	0.16
IAH1217	Leptodeira_septentrionalis	ventral	Dog	0.004773738
IAH1217	Leptodeira_septentrionalis	ventral	Gecko	0.118433629
IAH1217	Leptodeira_septentrionalis	ventral	Human	0.009692661
IAH1217	Leptodeira_septentrionalis	ventral	Peafowl	0.213
IAH1217	Leptodeira_septentrionalis	ventral	Snake	0.062
IAH1218	Leptodeira_septentrionalis	dorsal	Bluetit	0.097
IAH1218	Leptodeira_septentrionalis	dorsal	Dog	0.002884677
IAH1218	Leptodeira_septentrionalis	dorsal	Gecko	0.077612534
IAH1218	Leptodeira_septentrionalis	dorsal	Human	0.00725414
IAH1218	Leptodeira_septentrionalis	dorsal	Peafowl	0.105
IAH1218	Leptodeira_septentrionalis	dorsal	Snake	0.064
IAH1219	Imantodes_cenchoa	dorsal	Bluetit	0.123
IAH1219	Imantodes_cenchoa	dorsal	Dog	0.006380471
IAH1219	Imantodes_cenchoa	dorsal	Gecko	0.076375341
IAH1219	Imantodes_cenchoa	dorsal	Human	0.012
IAH1219	Imantodes_cenchoa	dorsal	Peafowl	0.107
IAH1219	Imantodes_cenchoa	dorsal	Snake	0.062
IAH1219	Imantodes_cenchoa	ventral	Bluetit	0.148
IAH1219	Imantodes_cenchoa	ventral	Dog	0.007059657
IAH1219	Imantodes_cenchoa	ventral	Gecko	0.079616219
IAH1219	Imantodes_cenchoa	ventral	Human	0.014
IAH1219	Imantodes_cenchoa	ventral	Peafowl	0.162
IAH1219	Imantodes_cenchoa	ventral	Snake	0.059
IAH1232	Sibon_nebulatus	dorsal	Bluetit	0.133158128
IAH1232	Sibon_nebulatus	dorsal	Dog	0.008873812
IAH1232	Sibon_nebulatus	dorsal	Gecko	0.109879327
IAH1232	Sibon_nebulatus	dorsal	Human	0.018
IAH1232	Sibon_nebulatus	dorsal	Peafowl	0.182
IAH1232	Sibon_nebulatus	dorsal	Snake	0.075
IAH1232	Sibon_nebulatus	ventral	Bluetit	0.202856807
IAH1232	Sibon_nebulatus	ventral	Dog	0.011295468
IAH1232	Sibon_nebulatus	ventral	Gecko	0.120234354
IAH1232	Sibon_nebulatus	ventral	Human	0.021
IAH1232	Sibon_nebulatus	ventral	Peafowl	0.23
IAH1232	Sibon_nebulatus	ventral	Snake	0.094
IAH1242	Sibon_nebulatus	dorsal	Bluetit	0.118095582
IAH1242	Sibon_nebulatus	dorsal	Dog	0.00843519
IAH1242	Sibon_nebulatus	dorsal	Gecko	0.080951961
IAH1242	Sibon_nebulatus	dorsal	Human	0.015
IAH1242	Sibon_nebulatus	dorsal	Peafowl	0.126
IAH1242	Sibon_nebulatus	dorsal	Snake	0.065
IAH1248	Tropidodipsas_sartorii	dorsal	Bluetit	0.187
IAH1248	Tropidodipsas_sartorii	dorsal	Dog	0.035
IAH1248	Tropidodipsas_sartorii	dorsal	Gecko	0.167183862
IAH1248	Tropidodipsas_sartorii	dorsal	Human	0.046
IAH1248	Tropidodipsas_sartorii	dorsal	Peafowl	0.187113469
IAH1248	Tropidodipsas_sartorii	dorsal	Snake	0.132
IAH1249	Sibon_nebulatus	ventral	Bluetit	0.191251166
IAH1249	Sibon_nebulatus	ventral	Dog	0.012684215
IAH1249	Sibon_nebulatus	ventral	Gecko	0.199713832
IAH1249	Sibon_nebulatus	ventral	Human	0.026
IAH1249	Sibon_nebulatus	ventral	Peafowl	0.305
IAH1249	Sibon_nebulatus	ventral	Snake	0.131
IAH1250	Coniophanes_imperialis	dorsal	Bluetit	0.063670569
IAH1250	Coniophanes_imperialis	dorsal	Dog	0.003803892
IAH1250	Coniophanes_imperialis	dorsal	Gecko	0.021706167
IAH1250	Coniophanes_imperialis	dorsal	Human	0.007
IAH1250	Coniophanes_imperialis	dorsal	Peafowl	0.046
IAH1250	Coniophanes_imperialis	dorsal	Snake	0.016
IAH1250	Coniophanes_imperialis	ventral	Bluetit	0.124109106
IAH1250	Coniophanes_imperialis	ventral	Dog	0.006905354
IAH1250	Coniophanes_imperialis	ventral	Gecko	0.093569712
IAH1250	Coniophanes_imperialis	ventral	Human	0.007
IAH1250	Coniophanes_imperialis	ventral	Peafowl	0.121
IAH1250	Coniophanes_imperialis	ventral	Snake	0.079
IAH1254	Coniophanes_imperialis	dorsal	Bluetit	0.075730896
IAH1254	Coniophanes_imperialis	dorsal	Dog	0.011152411
IAH1254	Coniophanes_imperialis	dorsal	Gecko	0.06231228
IAH1254	Coniophanes_imperialis	dorsal	Human	0.009
IAH1254	Coniophanes_imperialis	dorsal	Peafowl	0.069
IAH1254	Coniophanes_imperialis	dorsal	Snake	0.048
IAH1254	Coniophanes_imperialis	ventral	Bluetit	0.117427849
IAH1254	Coniophanes_imperialis	ventral	Dog	0.008659021
IAH1254	Coniophanes_imperialis	ventral	Gecko	0.126280305
IAH1254	Coniophanes_imperialis	ventral	Human	0.011
IAH1254	Coniophanes_imperialis	ventral	Peafowl	0.15
IAH1254	Coniophanes_imperialis	ventral	Snake	0.065
IAH1257	Ninia_sebae	dorsal	Bluetit	0.111
IAH1257	Ninia_sebae	dorsal	Dog	0.008962546
IAH1257	Ninia_sebae	dorsal	Gecko	0.107837153
IAH1257	Ninia_sebae	dorsal	Human	0.013
IAH1257	Ninia_sebae	dorsal	Peafowl	0.136
IAH1257	Ninia_sebae	dorsal	Snake	0.06
IAH1258	Ninia_sebae	dorsal	Bluetit	0.044892144
IAH1258	Ninia_sebae	dorsal	Dog	0.002174693
IAH1258	Ninia_sebae	dorsal	Gecko	0.044750603
IAH1258	Ninia_sebae	dorsal	Human	0.001251913
IAH1258	Ninia_sebae	dorsal	Peafowl	0.034
IAH1258	Ninia_sebae	dorsal	Snake	0.02809796
IAH1258	Ninia_sebae	ventral	Bluetit	0.212
IAH1258	Ninia_sebae	ventral	Dog	0.046426649
IAH1258	Ninia_sebae	ventral	Gecko	0.238909536
IAH1258	Ninia_sebae	ventral	Human	0.055
IAH1258	Ninia_sebae	ventral	Peafowl	0.273
IAH1258	Ninia_sebae	ventral	Snake	0.149
IAH1259	Ninia_sebae	dorsal	Bluetit	0.078
IAH1259	Ninia_sebae	dorsal	Dog	0.011606126
IAH1259	Ninia_sebae	dorsal	Gecko	0.0755461
IAH1259	Ninia_sebae	dorsal	Human	0.012
IAH1259	Ninia_sebae	dorsal	Peafowl	0.076
IAH1259	Ninia_sebae	dorsal	Snake	0.05
RAB003648	Nerodia_fasciata	dorsal	Bluetit	0.025525588
RAB003648	Nerodia_fasciata	dorsal	Dog	0.002
RAB003648	Nerodia_fasciata	dorsal	Gecko	0.007175
RAB003648	Nerodia_fasciata	dorsal	Human	0.004130594
RAB003648	Nerodia_fasciata	dorsal	Peafowl	0.036
RAB003648	Nerodia_fasciata	dorsal	Snake	0.008026099
RAB003648	Nerodia_fasciata	ventral	Bluetit	0.232114496
RAB003648	Nerodia_fasciata	ventral	Dog	0.02
RAB003648	Nerodia_fasciata	ventral	Gecko	0.105769279
RAB003648	Nerodia_fasciata	ventral	Human	0.035583873
RAB003648	Nerodia_fasciata	ventral	Peafowl	0.271
RAB003648	Nerodia_fasciata	ventral	Snake	0.15481196
RAB003649	Nerodia_rhombifer	dorsal	Bluetit	0.017332048
RAB003649	Nerodia_rhombifer	dorsal	Dog	4.41e-05
RAB003649	Nerodia_rhombifer	dorsal	Gecko	0.001616768
RAB003649	Nerodia_rhombifer	dorsal	Human	0.000314331
RAB003649	Nerodia_rhombifer	dorsal	Peafowl	0.011
RAB003649	Nerodia_rhombifer	dorsal	Snake	0.003156201
RAB003649	Nerodia_rhombifer	ventral	Bluetit	0.1901498
RAB003649	Nerodia_rhombifer	ventral	Dog	0.014
RAB003649	Nerodia_rhombifer	ventral	Gecko	0.099073639
RAB003649	Nerodia_rhombifer	ventral	Human	0.019405094
RAB003649	Nerodia_rhombifer	ventral	Peafowl	0.223
RAB003649	Nerodia_rhombifer	ventral	Snake	0.149985278
RAB003650	Nerodia_rhombifer	dorsal	Bluetit	0.044810492
RAB003650	Nerodia_rhombifer	dorsal	Dog	0.004
RAB003650	Nerodia_rhombifer	dorsal	Gecko	0.018290672
RAB003650	Nerodia_rhombifer	dorsal	Human	0.007739201
RAB003650	Nerodia_rhombifer	dorsal	Peafowl	0.046
RAB003650	Nerodia_rhombifer	dorsal	Snake	0.009021952
RAB003650	Nerodia_rhombifer	ventral	Bluetit	0.093349954
RAB003650	Nerodia_rhombifer	ventral	Dog	0.003
RAB003650	Nerodia_rhombifer	ventral	Gecko	0.053897272
RAB003650	Nerodia_rhombifer	ventral	Human	0.00495028
RAB003650	Nerodia_rhombifer	ventral	Peafowl	0.152334364
RAB003650	Nerodia_rhombifer	ventral	Snake	0.065730765
RAB003651	Nerodia_rhombifer	dorsal	Bluetit	0.035988631
RAB003651	Nerodia_rhombifer	dorsal	Dog	0.004
RAB003651	Nerodia_rhombifer	dorsal	Gecko	0.011101546
RAB003651	Nerodia_rhombifer	dorsal	Human	0.006264636
RAB003651	Nerodia_rhombifer	dorsal	Peafowl	0.037702082
RAB003651	Nerodia_rhombifer	dorsal	Snake	0.007965364
RAB003651	Nerodia_rhombifer	ventral	Bluetit	0.191845582
RAB003651	Nerodia_rhombifer	ventral	Dog	0.017
RAB003651	Nerodia_rhombifer	ventral	Gecko	0.103131435
RAB003651	Nerodia_rhombifer	ventral	Human	0.019348748
RAB003651	Nerodia_rhombifer	ventral	Peafowl	0.213026998
RAB003651	Nerodia_rhombifer	ventral	Snake	0.157888092
RAB003652	Nerodia_rhombifer	dorsal	Bluetit	0.01596084
RAB003652	Nerodia_rhombifer	dorsal	Dog	0.0006729
RAB003652	Nerodia_rhombifer	dorsal	Gecko	0.003268787
RAB003652	Nerodia_rhombifer	dorsal	Human	0.001334945
RAB003652	Nerodia_rhombifer	dorsal	Peafowl	0.014625534
RAB003652	Nerodia_rhombifer	dorsal	Snake	0.002037312
RAB003652	Nerodia_rhombifer	ventral	Bluetit	0.16001027
RAB003652	Nerodia_rhombifer	ventral	Dog	0.011
RAB003652	Nerodia_rhombifer	ventral	Gecko	0.094433869
RAB003652	Nerodia_rhombifer	ventral	Human	0.014755516
RAB003652	Nerodia_rhombifer	ventral	Peafowl	0.199337475
RAB003652	Nerodia_rhombifer	ventral	Snake	0.127469114
RAB003653	Agkistrodon_piscivorus	dorsal	Bluetit	0.028478047
RAB003653	Agkistrodon_piscivorus	dorsal	Dog	0.003
RAB003653	Agkistrodon_piscivorus	dorsal	Gecko	0.006151034
RAB003653	Agkistrodon_piscivorus	dorsal	Human	0.00420326
RAB003653	Agkistrodon_piscivorus	dorsal	Peafowl	0.024300971
RAB003653	Agkistrodon_piscivorus	dorsal	Snake	0.004437732
RAB003653	Agkistrodon_piscivorus	ventral	Bluetit	0.150031474
RAB003653	Agkistrodon_piscivorus	ventral	Dog	0.01
RAB003653	Agkistrodon_piscivorus	ventral	Gecko	0.070024488
RAB003653	Agkistrodon_piscivorus	ventral	Human	0.017313967
RAB003653	Agkistrodon_piscivorus	ventral	Peafowl	0.161987971
RAB003653	Agkistrodon_piscivorus	ventral	Snake	0.085122959
RAB003654	Agkistrodon_piscivorus	dorsal	Bluetit	0.013
RAB003654	Agkistrodon_piscivorus	dorsal	Dog	0.0004736
RAB003654	Agkistrodon_piscivorus	dorsal	Gecko	0.00345548
RAB003654	Agkistrodon_piscivorus	dorsal	Human	0.00101032
RAB003654	Agkistrodon_piscivorus	dorsal	Peafowl	0.013156281
RAB003654	Agkistrodon_piscivorus	dorsal	Snake	0.002863238
RAB003654	Agkistrodon_piscivorus	ventral	Bluetit	0.157
RAB003654	Agkistrodon_piscivorus	ventral	Dog	0.011
RAB003654	Agkistrodon_piscivorus	ventral	Gecko	0.076839857
RAB003654	Agkistrodon_piscivorus	ventral	Human	0.021198651
RAB003654	Agkistrodon_piscivorus	ventral	Peafowl	0.172478993
RAB003654	Agkistrodon_piscivorus	ventral	Snake	0.097735647
RAB003656	Pantherophis_emoryi	dorsal	Bluetit	0.13368161
RAB003656	Pantherophis_emoryi	dorsal	Dog	0.014411664
RAB003656	Pantherophis_emoryi	dorsal	Gecko	0.07995461
RAB003656	Pantherophis_emoryi	dorsal	Human	0.027312245
RAB003656	Pantherophis_emoryi	dorsal	Peafowl	0.147581345
RAB003656	Pantherophis_emoryi	dorsal	Snake	0.056553269
RAB003656	Pantherophis_emoryi	ventral	Bluetit	0.185300475
RAB003656	Pantherophis_emoryi	ventral	Dog	0.021
RAB003656	Pantherophis_emoryi	ventral	Gecko	0.097437216
RAB003656	Pantherophis_emoryi	ventral	Human	0.023650911
RAB003656	Pantherophis_emoryi	ventral	Peafowl	0.187415779
RAB003656	Pantherophis_emoryi	ventral	Snake	0.102391914
RAB003657	Crotalus_atrox	dorsal	Bluetit	0.127710443
RAB003657	Crotalus_atrox	dorsal	Dog	0.003
RAB003657	Crotalus_atrox	dorsal	Gecko	0.029930511
RAB003657	Crotalus_atrox	dorsal	Human	0.010405441
RAB003657	Crotalus_atrox	dorsal	Peafowl	0.09654132
RAB003657	Crotalus_atrox	dorsal	Snake	0.047937767
RAB003657	Crotalus_atrox	ventral	Bluetit	0.135765693
RAB003657	Crotalus_atrox	ventral	Dog	0.007
RAB003657	Crotalus_atrox	ventral	Gecko	0.047997224
RAB003657	Crotalus_atrox	ventral	Human	0.009708271
RAB003657	Crotalus_atrox	ventral	Peafowl	0.136994549
RAB003657	Crotalus_atrox	ventral	Snake	0.063533773
RAB003658	Gyalopion_canum	dorsal	Bluetit	0.140763251
RAB003658	Gyalopion_canum	dorsal	Dog	0.003232605
RAB003658	Gyalopion_canum	dorsal	Gecko	0.058572962
RAB003658	Gyalopion_canum	dorsal	Human	0.011
RAB003658	Gyalopion_canum	dorsal	Peafowl	0.151387522
RAB003658	Gyalopion_canum	dorsal	Snake	0.055
RAB03023	Ninia_sebae	dorsal	Bluetit	0.031144627
RAB03023	Ninia_sebae	dorsal	Dog	0.000224841
RAB03023	Ninia_sebae	dorsal	Gecko	0.006477204
RAB03023	Ninia_sebae	dorsal	Human	0.001
RAB03023	Ninia_sebae	dorsal	Peafowl	0.037620192
RAB03023	Ninia_sebae	dorsal	Snake	0.010415366
RAB03023	Ninia_sebae	ventral	Bluetit	0.092773788
RAB03023	Ninia_sebae	ventral	Dog	0.007
RAB03023	Ninia_sebae	ventral	Gecko	0.04112117
RAB03023	Ninia_sebae	ventral	Human	0.012333612
RAB03023	Ninia_sebae	ventral	Peafowl	0.090256736
RAB03023	Ninia_sebae	ventral	Snake	0.034
RAB03027	Rhadinella_kinkelini	dorsal	Bluetit	0.077658185
RAB03027	Rhadinella_kinkelini	dorsal	Dog	0.001
RAB03027	Rhadinella_kinkelini	dorsal	Gecko	0.023514759
RAB03027	Rhadinella_kinkelini	dorsal	Human	0.010242437
RAB03027	Rhadinella_kinkelini	dorsal	Peafowl	0.060294181
RAB03027	Rhadinella_kinkelini	dorsal	Snake	0.022
RAB03027	Rhadinella_kinkelini	ventral	Bluetit	0.050363176
RAB03027	Rhadinella_kinkelini	ventral	Dog	0
RAB03027	Rhadinella_kinkelini	ventral	Gecko	0.025010224
RAB03027	Rhadinella_kinkelini	ventral	Human	0.001026779
RAB03027	Rhadinella_kinkelini	ventral	Peafowl	0.039273731
RAB03027	Rhadinella_kinkelini	ventral	Snake	0.024
RAB03035	Rhadinella_kinkelini	ventral	Bluetit	0.097841519
RAB03035	Rhadinella_kinkelini	ventral	Dog	0.018
RAB03035	Rhadinella_kinkelini	ventral	Gecko	0.054382012
RAB03035	Rhadinella_kinkelini	ventral	Human	0.014319854
RAB03035	Rhadinella_kinkelini	ventral	Peafowl	0.112720712
RAB03035	Rhadinella_kinkelini	ventral	Snake	0.051
RAB03037	Stenorrhina_degenhardtii	dorsal	Bluetit	0.052694612
RAB03037	Stenorrhina_degenhardtii	dorsal	Dog	0.000982
RAB03037	Stenorrhina_degenhardtii	dorsal	Gecko	0.006599246
RAB03037	Stenorrhina_degenhardtii	dorsal	Human	0.00423071
RAB03037	Stenorrhina_degenhardtii	dorsal	Peafowl	0.070787948
RAB03037	Stenorrhina_degenhardtii	dorsal	Snake	0.016232079
RAB03037	Stenorrhina_degenhardtii	ventral	Bluetit	0.091589299
RAB03037	Stenorrhina_degenhardtii	ventral	Dog	0.0007749
RAB03037	Stenorrhina_degenhardtii	ventral	Gecko	0.018619475
RAB03037	Stenorrhina_degenhardtii	ventral	Human	0.005503427
RAB03037	Stenorrhina_degenhardtii	ventral	Peafowl	0.067033051
RAB03037	Stenorrhina_degenhardtii	ventral	Snake	0.032
RAB03052	Cerrophidion_wilsoni	dorsal	Bluetit	0.035616353
RAB03052	Cerrophidion_wilsoni	dorsal	Dog	0.0001364
RAB03052	Cerrophidion_wilsoni	dorsal	Gecko	0.008557343
RAB03052	Cerrophidion_wilsoni	dorsal	Human	0.001032088
RAB03052	Cerrophidion_wilsoni	dorsal	Peafowl	0.022260954
RAB03052	Cerrophidion_wilsoni	dorsal	Snake	0.001
RAB03052	Cerrophidion_wilsoni	ventral	Bluetit	0.101112189
RAB03052	Cerrophidion_wilsoni	ventral	Dog	0.0009182
RAB03052	Cerrophidion_wilsoni	ventral	Gecko	0.019534369
RAB03052	Cerrophidion_wilsoni	ventral	Human	0.004692709
RAB03052	Cerrophidion_wilsoni	ventral	Peafowl	0.075915414
RAB03052	Cerrophidion_wilsoni	ventral	Snake	0.031
RAB03053	Micrurus_nigrocinctus	dorsal	Bluetit	0.08
RAB03053	Micrurus_nigrocinctus	dorsal	Dog	0.001
RAB03053	Micrurus_nigrocinctus	dorsal	Gecko	0.023862429
RAB03053	Micrurus_nigrocinctus	dorsal	Human	0.006565492
RAB03053	Micrurus_nigrocinctus	dorsal	Peafowl	0.09110279
RAB03053	Micrurus_nigrocinctus	dorsal	Snake	0.030734557
RAB03053	Micrurus_nigrocinctus	ventral	Bluetit	0.153
RAB03053	Micrurus_nigrocinctus	ventral	Dog	0.004
RAB03053	Micrurus_nigrocinctus	ventral	Gecko	0.062844355
RAB03053	Micrurus_nigrocinctus	ventral	Human	0.013596366
RAB03053	Micrurus_nigrocinctus	ventral	Peafowl	0.211826685
RAB03053	Micrurus_nigrocinctus	ventral	Snake	0.066757495
RAB03056	Oxybelis_aeneus	dorsal	Bluetit	0.073526337
RAB03056	Oxybelis_aeneus	dorsal	Dog	0.000734
RAB03056	Oxybelis_aeneus	dorsal	Gecko	0.013405022
RAB03056	Oxybelis_aeneus	dorsal	Human	0.004677619
RAB03056	Oxybelis_aeneus	dorsal	Peafowl	0.050967957
RAB03056	Oxybelis_aeneus	dorsal	Snake	0.008
RAB03056	Oxybelis_aeneus	ventral	Bluetit	0.072157724
RAB03056	Oxybelis_aeneus	ventral	Dog	0.0004634
RAB03056	Oxybelis_aeneus	ventral	Gecko	0.009701531
RAB03056	Oxybelis_aeneus	ventral	Human	0.002830537
RAB03056	Oxybelis_aeneus	ventral	Peafowl	0.069995759
RAB03056	Oxybelis_aeneus	ventral	Snake	0.013
RAB03057	Spilotes_pullatus	dorsal	Bluetit	0.095101311
RAB03057	Spilotes_pullatus	dorsal	Dog	0.000753785
RAB03057	Spilotes_pullatus	dorsal	Gecko	0.062788363
RAB03057	Spilotes_pullatus	dorsal	Human	0.004
RAB03057	Spilotes_pullatus	dorsal	Peafowl	0.080080351
RAB03057	Spilotes_pullatus	dorsal	Snake	0.067326341
RAB03057	Spilotes_pullatus	ventral	Bluetit	0.101717589
RAB03057	Spilotes_pullatus	ventral	Dog	0.003
RAB03057	Spilotes_pullatus	ventral	Gecko	0.076407233
RAB03057	Spilotes_pullatus	ventral	Human	0.007241421
RAB03057	Spilotes_pullatus	ventral	Peafowl	0.098971734
RAB03057	Spilotes_pullatus	ventral	Snake	0.092272615
RAB03059	Drymarchon_melanurus	dorsal	Bluetit	0.057382347
RAB03059	Drymarchon_melanurus	dorsal	Dog	0.002
RAB03059	Drymarchon_melanurus	dorsal	Gecko	0.012051843
RAB03059	Drymarchon_melanurus	dorsal	Human	0.004509862
RAB03059	Drymarchon_melanurus	dorsal	Peafowl	0.046528425
RAB03059	Drymarchon_melanurus	dorsal	Snake	0.008613423
RAB03059	Drymarchon_melanurus	ventral	Bluetit	0.04497994
RAB03059	Drymarchon_melanurus	ventral	Dog	0.002
RAB03059	Drymarchon_melanurus	ventral	Gecko	0.012843155
RAB03059	Drymarchon_melanurus	ventral	Human	0.002853747
RAB03059	Drymarchon_melanurus	ventral	Peafowl	0.050568168
RAB03059	Drymarchon_melanurus	ventral	Snake	0.023672894
RAB03060	Lampropeltis_abnorma	dorsal	Bluetit	0.091468593
RAB03060	Lampropeltis_abnorma	dorsal	Dog	0.003234187
RAB03060	Lampropeltis_abnorma	dorsal	Gecko	0.01902039
RAB03060	Lampropeltis_abnorma	dorsal	Human	0.009
RAB03060	Lampropeltis_abnorma	dorsal	Peafowl	0.120192355
RAB03060	Lampropeltis_abnorma	dorsal	Snake	0.029680696
RAB03060	Lampropeltis_abnorma	ventral	Bluetit	0.144819562
RAB03060	Lampropeltis_abnorma	ventral	Dog	0.007
RAB03060	Lampropeltis_abnorma	ventral	Gecko	0.034592745
RAB03060	Lampropeltis_abnorma	ventral	Human	0.012411634
RAB03060	Lampropeltis_abnorma	ventral	Peafowl	0.173755212
RAB03060	Lampropeltis_abnorma	ventral	Snake	0.054004325
RAB03069	Ninia_maculata	dorsal	Bluetit	0.054215707
RAB03069	Ninia_maculata	dorsal	Dog	0.001
RAB03069	Ninia_maculata	dorsal	Gecko	0.007194842
RAB03069	Ninia_maculata	dorsal	Human	0.003870506
RAB03069	Ninia_maculata	dorsal	Peafowl	0.037477255
RAB03069	Ninia_maculata	dorsal	Snake	0.007
RAB03069	Ninia_maculata	ventral	Bluetit	0.211959696
RAB03069	Ninia_maculata	ventral	Dog	0.037
RAB03069	Ninia_maculata	ventral	Gecko	0.093345951
RAB03069	Ninia_maculata	ventral	Human	0.052590067
RAB03069	Ninia_maculata	ventral	Peafowl	0.174542312
RAB03069	Ninia_maculata	ventral	Snake	0.023
RAB03072	Conophis_lineatus	dorsal	Bluetit	0.084
RAB03072	Conophis_lineatus	dorsal	Dog	0.004
RAB03072	Conophis_lineatus	dorsal	Gecko	0.037675013
RAB03072	Conophis_lineatus	dorsal	Human	0.010595127
RAB03072	Conophis_lineatus	dorsal	Peafowl	0.088658845
RAB03072	Conophis_lineatus	dorsal	Snake	0.042930404
RAB03079	Oxybelis_fulgidus	dorsal	Bluetit	0.055946992
RAB03079	Oxybelis_fulgidus	dorsal	Dog	1.354e-05
RAB03079	Oxybelis_fulgidus	dorsal	Gecko	0.026865781
RAB03079	Oxybelis_fulgidus	dorsal	Human	0.005
RAB03079	Oxybelis_fulgidus	dorsal	Peafowl	0.044428864
RAB03079	Oxybelis_fulgidus	dorsal	Snake	0.003786878
RAB03079	Oxybelis_fulgidus	ventral	Bluetit	0.061570663
RAB03079	Oxybelis_fulgidus	ventral	Dog	0.000431
RAB03079	Oxybelis_fulgidus	ventral	Gecko	0.058317935
RAB03079	Oxybelis_fulgidus	ventral	Human	0.000796518
RAB03079	Oxybelis_fulgidus	ventral	Peafowl	0.044467829
RAB03079	Oxybelis_fulgidus	ventral	Snake	0.051976607
RAB03080	Leptodeira_nigrofasciata	dorsal	Bluetit	0.116359124
RAB03080	Leptodeira_nigrofasciata	dorsal	Dog	0.008
RAB03080	Leptodeira_nigrofasciata	dorsal	Gecko	0.030213355
RAB03080	Leptodeira_nigrofasciata	dorsal	Human	0.016832367
RAB03080	Leptodeira_nigrofasciata	dorsal	Peafowl	0.082975408
RAB03080	Leptodeira_nigrofasciata	dorsal	Snake	0.027309653
RAB03080	Leptodeira_nigrofasciata	ventral	Bluetit	0.079914592
RAB03080	Leptodeira_nigrofasciata	ventral	Dog	0.003
RAB03080	Leptodeira_nigrofasciata	ventral	Gecko	0.01148382
RAB03080	Leptodeira_nigrofasciata	ventral	Human	0.006335165
RAB03080	Leptodeira_nigrofasciata	ventral	Peafowl	0.057804226
RAB03080	Leptodeira_nigrofasciata	ventral	Snake	0.011257401
RAB03085	Trimorphodon_quadruplex	dorsal	Bluetit	0.0447594
RAB03085	Trimorphodon_quadruplex	dorsal	Dog	0.001026007
RAB03085	Trimorphodon_quadruplex	dorsal	Gecko	0.015165304
RAB03085	Trimorphodon_quadruplex	dorsal	Human	0.003
RAB03085	Trimorphodon_quadruplex	dorsal	Peafowl	0.037584204
RAB03085	Trimorphodon_quadruplex	dorsal	Snake	0.004183668
RAB03085	Trimorphodon_quadruplex	ventral	Bluetit	0.102718738
RAB03085	Trimorphodon_quadruplex	ventral	Dog	0.004
RAB03085	Trimorphodon_quadruplex	ventral	Gecko	0.031886654
RAB03085	Trimorphodon_quadruplex	ventral	Human	0.006690892
RAB03085	Trimorphodon_quadruplex	ventral	Peafowl	0.099203291
RAB03085	Trimorphodon_quadruplex	ventral	Snake	0.038394007
RAB03087	Conophis_lineatus	dorsal	Bluetit	0.058
RAB03087	Conophis_lineatus	dorsal	Dog	0.003060697
RAB03087	Conophis_lineatus	dorsal	Gecko	0.028539038
RAB03087	Conophis_lineatus	dorsal	Human	0.007
RAB03087	Conophis_lineatus	dorsal	Peafowl	0.05814565
RAB03087	Conophis_lineatus	dorsal	Snake	0.003
RAB03087	Conophis_lineatus	ventral	Bluetit	0.043
RAB03087	Conophis_lineatus	ventral	Dog	1.8256e-05
RAB03087	Conophis_lineatus	ventral	Gecko	0.003434486
RAB03087	Conophis_lineatus	ventral	Human	0.002
RAB03087	Conophis_lineatus	ventral	Peafowl	0.041771666
RAB03087	Conophis_lineatus	ventral	Snake	0.016
RAB03110	Leptodeira_nigrofasciata	dorsal	Bluetit	0.079593135
RAB03110	Leptodeira_nigrofasciata	dorsal	Dog	0.005387021
RAB03110	Leptodeira_nigrofasciata	dorsal	Gecko	0.035020682
RAB03110	Leptodeira_nigrofasciata	dorsal	Human	0.00983572
RAB03110	Leptodeira_nigrofasciata	dorsal	Peafowl	0.054909538
RAB03110	Leptodeira_nigrofasciata	dorsal	Snake	0.024737845
RAB03110	Leptodeira_nigrofasciata	ventral	Bluetit	0.085
RAB03110	Leptodeira_nigrofasciata	ventral	Dog	0.001
RAB03110	Leptodeira_nigrofasciata	ventral	Gecko	0.018889017
RAB03110	Leptodeira_nigrofasciata	ventral	Human	0.003857406
RAB03110	Leptodeira_nigrofasciata	ventral	Peafowl	0.063752591
RAB03110	Leptodeira_nigrofasciata	ventral	Snake	0.020656039
RAB03112	Enulius_flavitorques	dorsal	Bluetit	0.058611199
RAB03112	Enulius_flavitorques	dorsal	Dog	0.000335787
RAB03112	Enulius_flavitorques	dorsal	Gecko	0.019937708
RAB03112	Enulius_flavitorques	dorsal	Human	0.007
RAB03112	Enulius_flavitorques	dorsal	Peafowl	0.044025796
RAB03112	Enulius_flavitorques	dorsal	Snake	0.031
RAB03112	Enulius_flavitorques	ventral	Bluetit	0.127280642
RAB03112	Enulius_flavitorques	ventral	Dog	0.007116633
RAB03112	Enulius_flavitorques	ventral	Gecko	0.105719538
RAB03112	Enulius_flavitorques	ventral	Human	0.018
RAB03112	Enulius_flavitorques	ventral	Peafowl	0.191535473
RAB03112	Enulius_flavitorques	ventral	Snake	0.06
RAB03133	Imantodes_cenchoa	dorsal	Bluetit	0.098308703
RAB03133	Imantodes_cenchoa	dorsal	Dog	0.001247586
RAB03133	Imantodes_cenchoa	dorsal	Gecko	0.024799707
RAB03133	Imantodes_cenchoa	dorsal	Human	0.014846994
RAB03133	Imantodes_cenchoa	dorsal	Peafowl	0.102289399
RAB03133	Imantodes_cenchoa	dorsal	Snake	0.032578104
RAB03133	Imantodes_cenchoa	ventral	Bluetit	0.116273945
RAB03133	Imantodes_cenchoa	ventral	Dog	0.002
RAB03133	Imantodes_cenchoa	ventral	Gecko	0.015527529
RAB03133	Imantodes_cenchoa	ventral	Human	0.011331326
RAB03133	Imantodes_cenchoa	ventral	Peafowl	0.122446339
RAB03133	Imantodes_cenchoa	ventral	Snake	0.038981154
RAB03135	Sibon_nebulatus	dorsal	Bluetit	0.063653412
RAB03135	Sibon_nebulatus	dorsal	Dog	0.002880684
RAB03135	Sibon_nebulatus	dorsal	Gecko	0.014760555
RAB03135	Sibon_nebulatus	dorsal	Human	0.007467974
RAB03135	Sibon_nebulatus	dorsal	Peafowl	0.057399138
RAB03135	Sibon_nebulatus	dorsal	Snake	0.020397641
RAB03135	Sibon_nebulatus	ventral	Bluetit	0.150245842
RAB03135	Sibon_nebulatus	ventral	Dog	0.006
RAB03135	Sibon_nebulatus	ventral	Gecko	0.034798715
RAB03135	Sibon_nebulatus	ventral	Human	0.017
RAB03135	Sibon_nebulatus	ventral	Peafowl	0.112900735
RAB03135	Sibon_nebulatus	ventral	Snake	0.047838223
RAB03137	Imantodes_cenchoa	dorsal	Bluetit	0.082523643
RAB03137	Imantodes_cenchoa	dorsal	Dog	0.0007287
RAB03137	Imantodes_cenchoa	dorsal	Gecko	0.026278232
RAB03137	Imantodes_cenchoa	dorsal	Human	0.006785928
RAB03137	Imantodes_cenchoa	dorsal	Peafowl	0.083823159
RAB03137	Imantodes_cenchoa	dorsal	Snake	0.019934378
RAB03138	Sibon_nebulatus	dorsal	Bluetit	0.111677566
RAB03138	Sibon_nebulatus	dorsal	Dog	0.0007508
RAB03138	Sibon_nebulatus	dorsal	Gecko	0.015084569
RAB03138	Sibon_nebulatus	dorsal	Human	0.006632947
RAB03138	Sibon_nebulatus	dorsal	Peafowl	0.071784265
RAB03138	Sibon_nebulatus	dorsal	Snake	0.027384013
RAB03138	Sibon_nebulatus	ventral	Bluetit	0.143917002
RAB03138	Sibon_nebulatus	ventral	Dog	0.003
RAB03138	Sibon_nebulatus	ventral	Gecko	0.025838375
RAB03138	Sibon_nebulatus	ventral	Human	0.012869153
RAB03138	Sibon_nebulatus	ventral	Peafowl	0.105196895
RAB03138	Sibon_nebulatus	ventral	Snake	0.043830841
RAB03143	Oxybelis_aeneus	dorsal	Bluetit	0.099294781
RAB03143	Oxybelis_aeneus	dorsal	Dog	0.00135153
RAB03143	Oxybelis_aeneus	dorsal	Gecko	0.016688692
RAB03143	Oxybelis_aeneus	dorsal	Human	0.014
RAB03143	Oxybelis_aeneus	dorsal	Peafowl	0.115320057
RAB03143	Oxybelis_aeneus	dorsal	Snake	0.042408163
RAB03143	Oxybelis_aeneus	ventral	Bluetit	0.08153283
RAB03143	Oxybelis_aeneus	ventral	Dog	0.002
RAB03143	Oxybelis_aeneus	ventral	Gecko	0.030167236
RAB03143	Oxybelis_aeneus	ventral	Human	0.006
RAB03143	Oxybelis_aeneus	ventral	Peafowl	0.084098868
RAB03143	Oxybelis_aeneus	ventral	Snake	0.036983492
RAB03158	Tretanorhinus_nigroluteus	dorsal	Bluetit	0.045746852
RAB03158	Tretanorhinus_nigroluteus	dorsal	Dog	0.0005662
RAB03158	Tretanorhinus_nigroluteus	dorsal	Gecko	0.019142231
RAB03158	Tretanorhinus_nigroluteus	dorsal	Human	0.00188493
RAB03158	Tretanorhinus_nigroluteus	dorsal	Peafowl	0.047010258
RAB03158	Tretanorhinus_nigroluteus	dorsal	Snake	0.019455373
RAB03158	Tretanorhinus_nigroluteus	ventral	Bluetit	0.075551736
RAB03158	Tretanorhinus_nigroluteus	ventral	Dog	0.001
RAB03158	Tretanorhinus_nigroluteus	ventral	Gecko	0.018522864
RAB03158	Tretanorhinus_nigroluteus	ventral	Human	0.002702505
RAB03158	Tretanorhinus_nigroluteus	ventral	Peafowl	0.094732139
RAB03158	Tretanorhinus_nigroluteus	ventral	Snake	0.023029463
RAB03160	Chironius_grandisquamis	ventral	Bluetit	0.056718251
RAB03160	Chironius_grandisquamis	ventral	Dog	0.001614838
RAB03160	Chironius_grandisquamis	ventral	Gecko	0.015160365
RAB03160	Chironius_grandisquamis	ventral	Human	0.003
RAB03160	Chironius_grandisquamis	ventral	Peafowl	0.071165067
RAB03160	Chironius_grandisquamis	ventral	Snake	0.016
RAB03176	Leptodeira_septentrionalis	ventral	Bluetit	0.062333068
RAB03176	Leptodeira_septentrionalis	ventral	Dog	0.000286337
RAB03176	Leptodeira_septentrionalis	ventral	Gecko	0.005655937
RAB03176	Leptodeira_septentrionalis	ventral	Human	0.002
RAB03176	Leptodeira_septentrionalis	ventral	Peafowl	0.069426588
RAB03176	Leptodeira_septentrionalis	ventral	Snake	0.022
RAB03178	Ninia_sebae	dorsal	Bluetit	0.014255631
RAB03178	Ninia_sebae	dorsal	Dog	0
RAB03178	Ninia_sebae	dorsal	Gecko	0.003231716
RAB03178	Ninia_sebae	dorsal	Human	0.000438859
RAB03178	Ninia_sebae	dorsal	Peafowl	0.014492964
RAB03178	Ninia_sebae	dorsal	Snake	0.003182601
RAB03178	Ninia_sebae	ventral	Bluetit	0.121623302
RAB03178	Ninia_sebae	ventral	Dog	0.01
RAB03178	Ninia_sebae	ventral	Gecko	0.04077553
RAB03178	Ninia_sebae	ventral	Human	0.020129225
RAB03178	Ninia_sebae	ventral	Peafowl	0.114398353
RAB03178	Ninia_sebae	ventral	Snake	0.01034917
RAB03189	Oxybelis_aeneus	dorsal	Bluetit	0.090806389
RAB03189	Oxybelis_aeneus	dorsal	Dog	0.003359434
RAB03189	Oxybelis_aeneus	dorsal	Gecko	0.018781172
RAB03189	Oxybelis_aeneus	dorsal	Human	0.01237858
RAB03189	Oxybelis_aeneus	dorsal	Peafowl	0.076935476
RAB03189	Oxybelis_aeneus	dorsal	Snake	0.021854527
RAB03189	Oxybelis_aeneus	ventral	Bluetit	0.073322961
RAB03189	Oxybelis_aeneus	ventral	Dog	0.003
RAB03189	Oxybelis_aeneus	ventral	Gecko	0.022869605
RAB03189	Oxybelis_aeneus	ventral	Human	0.007880394
RAB03189	Oxybelis_aeneus	ventral	Peafowl	0.062420435
RAB03189	Oxybelis_aeneus	ventral	Snake	0.022541888
RAB03207	Phrynonax_poecilonotus	dorsal	Bluetit	0.063
RAB03207	Phrynonax_poecilonotus	dorsal	Dog	0.0003993
RAB03207	Phrynonax_poecilonotus	dorsal	Gecko	0.0113437
RAB03207	Phrynonax_poecilonotus	dorsal	Human	0.003
RAB03207	Phrynonax_poecilonotus	dorsal	Peafowl	0.06644755
RAB03207	Phrynonax_poecilonotus	dorsal	Snake	0.020621839
RAB03207	Phrynonax_poecilonotus	ventral	Bluetit	0.116
RAB03207	Phrynonax_poecilonotus	ventral	Dog	0.001
RAB03207	Phrynonax_poecilonotus	ventral	Gecko	0.062459309
RAB03207	Phrynonax_poecilonotus	ventral	Human	0.005
RAB03207	Phrynonax_poecilonotus	ventral	Peafowl	0.103782752
RAB03207	Phrynonax_poecilonotus	ventral	Snake	0.077782384
RAB03213	Bothrops_asper	dorsal	Bluetit	0.059101363
RAB03213	Bothrops_asper	dorsal	Dog	0.00700734
RAB03213	Bothrops_asper	dorsal	Gecko	0.019280112
RAB03213	Bothrops_asper	dorsal	Human	0.009925356
RAB03213	Bothrops_asper	dorsal	Peafowl	0.047984699
RAB03213	Bothrops_asper	dorsal	Snake	0.00268151
RAB03213	Bothrops_asper	ventral	Bluetit	0.098031886
RAB03213	Bothrops_asper	ventral	Dog	0.0003995
RAB03213	Bothrops_asper	ventral	Gecko	0.010018331
RAB03213	Bothrops_asper	ventral	Human	0.006
RAB03213	Bothrops_asper	ventral	Peafowl	0.084889167
RAB03213	Bothrops_asper	ventral	Snake	0.035171379
RAB03214	Dipsas_articulata	dorsal	Bluetit	0.121436313
RAB03214	Dipsas_articulata	dorsal	Dog	0.009
RAB03214	Dipsas_articulata	dorsal	Gecko	0.030342641
RAB03214	Dipsas_articulata	dorsal	Human	0.016
RAB03214	Dipsas_articulata	dorsal	Peafowl	0.104388265
RAB03214	Dipsas_articulata	dorsal	Snake	0.036438836
RAB03214	Dipsas_articulata	ventral	Bluetit	0.121887546
RAB03214	Dipsas_articulata	ventral	Dog	0.005
RAB03214	Dipsas_articulata	ventral	Gecko	0.021735701
RAB03214	Dipsas_articulata	ventral	Human	0.011
RAB03214	Dipsas_articulata	ventral	Peafowl	0.08306878
RAB03214	Dipsas_articulata	ventral	Snake	0.030322281
RAB03215	Enuliophis_sclateri	dorsal	Bluetit	0.064554217
RAB03215	Enuliophis_sclateri	dorsal	Dog	1.4975e-05
RAB03215	Enuliophis_sclateri	dorsal	Gecko	0.005064403
RAB03215	Enuliophis_sclateri	dorsal	Human	0.003
RAB03215	Enuliophis_sclateri	dorsal	Peafowl	0.046724166
RAB03215	Enuliophis_sclateri	dorsal	Snake	0.008
RAB03224	Bothriechis_schlegelii	dorsal	Bluetit	0.038037743
RAB03224	Bothriechis_schlegelii	dorsal	Dog	3.683e-05
RAB03224	Bothriechis_schlegelii	dorsal	Gecko	0.005070965
RAB03224	Bothriechis_schlegelii	dorsal	Human	0.001
RAB03224	Bothriechis_schlegelii	dorsal	Peafowl	0.044302396
RAB03224	Bothriechis_schlegelii	dorsal	Snake	0.004446524
RAB03224	Bothriechis_schlegelii	ventral	Bluetit	0.104185408
RAB03224	Bothriechis_schlegelii	ventral	Dog	0.001
RAB03224	Bothriechis_schlegelii	ventral	Gecko	0.020931377
RAB03224	Bothriechis_schlegelii	ventral	Human	0.005950062
RAB03224	Bothriechis_schlegelii	ventral	Peafowl	0.085492373
RAB03224	Bothriechis_schlegelii	ventral	Snake	0.038769406
RAB03227	Leptodeira_septentrionalis	dorsal	Bluetit	0.056546413
RAB03227	Leptodeira_septentrionalis	dorsal	Dog	0.002008499
RAB03227	Leptodeira_septentrionalis	dorsal	Gecko	0.013044993
RAB03227	Leptodeira_septentrionalis	dorsal	Human	0.004307465
RAB03227	Leptodeira_septentrionalis	dorsal	Peafowl	0.071050935
RAB03227	Leptodeira_septentrionalis	dorsal	Snake	0.013111941
RAB03227	Leptodeira_septentrionalis	ventral	Bluetit	0.080501963
RAB03227	Leptodeira_septentrionalis	ventral	Dog	0.0004517
RAB03227	Leptodeira_septentrionalis	ventral	Gecko	0.007852611
RAB03227	Leptodeira_septentrionalis	ventral	Human	0.002
RAB03227	Leptodeira_septentrionalis	ventral	Peafowl	0.070159829
RAB03227	Leptodeira_septentrionalis	ventral	Snake	0.01527367
RAB03230	Porthidium_nasutum	dorsal	Bluetit	0.036473702
RAB03230	Porthidium_nasutum	dorsal	Dog	0.000330316
RAB03230	Porthidium_nasutum	dorsal	Gecko	0.006293338
RAB03230	Porthidium_nasutum	dorsal	Human	0.001
RAB03230	Porthidium_nasutum	dorsal	Peafowl	0.022438062
RAB03230	Porthidium_nasutum	dorsal	Snake	0.001665047
RAB03230	Porthidium_nasutum	ventral	Bluetit	0.073365577
RAB03230	Porthidium_nasutum	ventral	Dog	0.002
RAB03230	Porthidium_nasutum	ventral	Gecko	0.010586185
RAB03230	Porthidium_nasutum	ventral	Human	0.004
RAB03230	Porthidium_nasutum	ventral	Peafowl	0.053043716
RAB03230	Porthidium_nasutum	ventral	Snake	0.020598751
RAB03232	Leptodeira_septentrionalis	dorsal	Bluetit	0.023812124
RAB03232	Leptodeira_septentrionalis	dorsal	Dog	0.000596
RAB03232	Leptodeira_septentrionalis	dorsal	Gecko	0.003783033
RAB03232	Leptodeira_septentrionalis	dorsal	Human	0.001558354
RAB03232	Leptodeira_septentrionalis	dorsal	Peafowl	0.022764869
RAB03232	Leptodeira_septentrionalis	dorsal	Snake	0.003880865
RAB03232	Leptodeira_septentrionalis	ventral	Bluetit	0.053938451
RAB03232	Leptodeira_septentrionalis	ventral	Dog	0.000364
RAB03232	Leptodeira_septentrionalis	ventral	Gecko	0.007588434
RAB03232	Leptodeira_septentrionalis	ventral	Human	0.003
RAB03232	Leptodeira_septentrionalis	ventral	Peafowl	0.069431453
RAB03232	Leptodeira_septentrionalis	ventral	Snake	0.011387199
RAB03233	Bothrops_asper	dorsal	Bluetit	0.038029556
RAB03233	Bothrops_asper	dorsal	Dog	0.003
RAB03233	Bothrops_asper	dorsal	Gecko	0.012641813
RAB03233	Bothrops_asper	dorsal	Human	0.004352891
RAB03233	Bothrops_asper	dorsal	Peafowl	0.029116146
RAB03233	Bothrops_asper	dorsal	Snake	0.000373808
RAB03233	Bothrops_asper	ventral	Bluetit	0.087903817
RAB03233	Bothrops_asper	ventral	Dog	0.005
RAB03233	Bothrops_asper	ventral	Gecko	0.035734109
RAB03233	Bothrops_asper	ventral	Human	0.007007323
RAB03233	Bothrops_asper	ventral	Peafowl	0.056626971
RAB03233	Bothrops_asper	ventral	Snake	0.038360616
RAB03240	Dipsas_articulata	dorsal	Bluetit	0.105646337
RAB03240	Dipsas_articulata	dorsal	Dog	0.003
RAB03240	Dipsas_articulata	dorsal	Gecko	0.026662806
RAB03240	Dipsas_articulata	dorsal	Human	0.008759043
RAB03240	Dipsas_articulata	dorsal	Peafowl	0.094650727
RAB03240	Dipsas_articulata	dorsal	Snake	0.038083327
RAB03240	Dipsas_articulata	ventral	Bluetit	0.246932158
RAB03240	Dipsas_articulata	ventral	Dog	0.023
RAB03240	Dipsas_articulata	ventral	Gecko	0.247151645
RAB03240	Dipsas_articulata	ventral	Human	0.049195489
RAB03240	Dipsas_articulata	ventral	Peafowl	0.35264556
RAB03240	Dipsas_articulata	ventral	Snake	0.143109434
RAB03241	Leptodeira_rhombifera	dorsal	Bluetit	0.027253445
RAB03241	Leptodeira_rhombifera	dorsal	Dog	2.675e-05
RAB03241	Leptodeira_rhombifera	dorsal	Gecko	0.002442841
RAB03241	Leptodeira_rhombifera	dorsal	Human	0.000572842
RAB03241	Leptodeira_rhombifera	dorsal	Peafowl	0.046363699
RAB03241	Leptodeira_rhombifera	dorsal	Snake	0.012793267
RAB03241	Leptodeira_rhombifera	ventral	Bluetit	0.070057073
RAB03241	Leptodeira_rhombifera	ventral	Dog	0.0008583
RAB03241	Leptodeira_rhombifera	ventral	Gecko	0.031989515
RAB03241	Leptodeira_rhombifera	ventral	Human	0.001261706
RAB03241	Leptodeira_rhombifera	ventral	Peafowl	0.068933105
RAB03241	Leptodeira_rhombifera	ventral	Snake	0.043674915
RAB03242	Micrurus_nigrocinctus	dorsal	Bluetit	0.132694343
RAB03242	Micrurus_nigrocinctus	dorsal	Dog	0.005906818
RAB03242	Micrurus_nigrocinctus	dorsal	Gecko	0.047106894
RAB03242	Micrurus_nigrocinctus	dorsal	Human	0.014438434
RAB03242	Micrurus_nigrocinctus	dorsal	Peafowl	0.122224755
RAB03242	Micrurus_nigrocinctus	dorsal	Snake	0.058646109
RAB03242	Micrurus_nigrocinctus	ventral	Bluetit	0.157972103
RAB03242	Micrurus_nigrocinctus	ventral	Dog	0.006
RAB03242	Micrurus_nigrocinctus	ventral	Gecko	0.040826162
RAB03242	Micrurus_nigrocinctus	ventral	Human	0.012258409
RAB03242	Micrurus_nigrocinctus	ventral	Peafowl	0.155030227
RAB03242	Micrurus_nigrocinctus	ventral	Snake	0.064761072
RAB03267	Tantilla_melanocephala	dorsal	Bluetit	0.100320497
RAB03267	Tantilla_melanocephala	dorsal	Dog	0.023515906
RAB03267	Tantilla_melanocephala	dorsal	Gecko	0.038291501
RAB03267	Tantilla_melanocephala	dorsal	Human	0.03421269
RAB03267	Tantilla_melanocephala	dorsal	Peafowl	0.089404191
RAB03267	Tantilla_melanocephala	dorsal	Snake	0.031864475
RAB03267	Tantilla_melanocephala	ventral	Bluetit	0.076832866
RAB03267	Tantilla_melanocephala	ventral	Dog	0.009
RAB03267	Tantilla_melanocephala	ventral	Gecko	0.034762912
RAB03267	Tantilla_melanocephala	ventral	Human	0.017169479
RAB03267	Tantilla_melanocephala	ventral	Peafowl	0.079325698
RAB03267	Tantilla_melanocephala	ventral	Snake	0.046759628
RAB03268	Drymoluber_dichrous	dorsal	Bluetit	0.040230636
RAB03268	Drymoluber_dichrous	dorsal	Dog	0.004268768
RAB03268	Drymoluber_dichrous	dorsal	Gecko	0.012537663
RAB03268	Drymoluber_dichrous	dorsal	Human	0.00634864
RAB03268	Drymoluber_dichrous	dorsal	Peafowl	0.044550405
RAB03268	Drymoluber_dichrous	dorsal	Snake	0.01275904
RAB03268	Drymoluber_dichrous	ventral	Bluetit	0.119526407
RAB03268	Drymoluber_dichrous	ventral	Dog	0.0003847
RAB03268	Drymoluber_dichrous	ventral	Gecko	0.074945696
RAB03268	Drymoluber_dichrous	ventral	Human	0.001059176
RAB03268	Drymoluber_dichrous	ventral	Peafowl	0.080922115
RAB03268	Drymoluber_dichrous	ventral	Snake	0.097688941
RAB03269	Drymoluber_dichrous	dorsal	Bluetit	0.049
RAB03269	Drymoluber_dichrous	dorsal	Dog	0.004
RAB03269	Drymoluber_dichrous	dorsal	Gecko	0.017710711
RAB03269	Drymoluber_dichrous	dorsal	Human	0.005849931
RAB03269	Drymoluber_dichrous	dorsal	Peafowl	0.045678414
RAB03269	Drymoluber_dichrous	dorsal	Snake	0.016633927
RAB03269	Drymoluber_dichrous	ventral	Bluetit	0.147193352
RAB03269	Drymoluber_dichrous	ventral	Dog	0.004
RAB03269	Drymoluber_dichrous	ventral	Gecko	0.130029139
RAB03269	Drymoluber_dichrous	ventral	Human	0.004
RAB03269	Drymoluber_dichrous	ventral	Peafowl	0.112596258
RAB03269	Drymoluber_dichrous	ventral	Snake	0.133361464
RAB03270	Liophis_reginae	dorsal	Bluetit	0.053101517
RAB03270	Liophis_reginae	dorsal	Dog	0.008442665
RAB03270	Liophis_reginae	dorsal	Gecko	0.01824047
RAB03270	Liophis_reginae	dorsal	Human	0.012040635
RAB03270	Liophis_reginae	dorsal	Peafowl	0.049724568
RAB03270	Liophis_reginae	dorsal	Snake	0.015125609
RAB03270	Liophis_reginae	ventral	Bluetit	0.180854369
RAB03270	Liophis_reginae	ventral	Dog	0.014
RAB03270	Liophis_reginae	ventral	Gecko	0.151148282
RAB03270	Liophis_reginae	ventral	Human	0.014822711
RAB03270	Liophis_reginae	ventral	Peafowl	0.147328911
RAB03270	Liophis_reginae	ventral	Snake	0.165978168
RAB03275	Micrurus_annellatus	dorsal	Bluetit	0.153607591
RAB03275	Micrurus_annellatus	dorsal	Dog	0.024
RAB03275	Micrurus_annellatus	dorsal	Gecko	0.050536583
RAB03275	Micrurus_annellatus	dorsal	Human	0.034670005
RAB03275	Micrurus_annellatus	dorsal	Peafowl	0.156199152
RAB03275	Micrurus_annellatus	dorsal	Snake	0.067768264
RAB03275	Micrurus_annellatus	ventral	Bluetit	0.170177884
RAB03275	Micrurus_annellatus	ventral	Dog	0.023
RAB03275	Micrurus_annellatus	ventral	Gecko	0.113356026
RAB03275	Micrurus_annellatus	ventral	Human	0.031831979
RAB03275	Micrurus_annellatus	ventral	Peafowl	0.184280612
RAB03275	Micrurus_annellatus	ventral	Snake	0.106250519
RAB03332	Chironius_multiventris	dorsal	Bluetit	0.117327362
RAB03332	Chironius_multiventris	dorsal	Dog	0.021
RAB03332	Chironius_multiventris	dorsal	Gecko	0.075286399
RAB03332	Chironius_multiventris	dorsal	Human	0.025821561
RAB03332	Chironius_multiventris	dorsal	Peafowl	0.100729059
RAB03332	Chironius_multiventris	dorsal	Snake	0.05999761
RAB03332	Chironius_multiventris	ventral	Bluetit	0.13294035
RAB03332	Chironius_multiventris	ventral	Dog	0.008
RAB03332	Chironius_multiventris	ventral	Gecko	0.105089373
RAB03332	Chironius_multiventris	ventral	Human	0.008984054
RAB03332	Chironius_multiventris	ventral	Peafowl	0.102469848
RAB03332	Chironius_multiventris	ventral	Snake	0.104074763
RAB03333	Micrurus_lemniscatus	dorsal	Bluetit	0.171334556
RAB03333	Micrurus_lemniscatus	dorsal	Dog	0.031
RAB03333	Micrurus_lemniscatus	dorsal	Gecko	0.130102994
RAB03333	Micrurus_lemniscatus	dorsal	Human	0.036578503
RAB03333	Micrurus_lemniscatus	dorsal	Peafowl	0.191349214
RAB03333	Micrurus_lemniscatus	dorsal	Snake	0.094227177
RAB03333	Micrurus_lemniscatus	ventral	Bluetit	0.173579736
RAB03333	Micrurus_lemniscatus	ventral	Dog	0.023
RAB03333	Micrurus_lemniscatus	ventral	Gecko	0.111531465
RAB03333	Micrurus_lemniscatus	ventral	Human	0.031899039
RAB03333	Micrurus_lemniscatus	ventral	Peafowl	0.192543714
RAB03333	Micrurus_lemniscatus	ventral	Snake	0.091659208
RAB03334	Leptodeira_annulata	dorsal	Bluetit	0.077612562
RAB03334	Leptodeira_annulata	dorsal	Dog	0.012605886
RAB03334	Leptodeira_annulata	dorsal	Gecko	0.039454702
RAB03334	Leptodeira_annulata	dorsal	Human	0.017940438
RAB03334	Leptodeira_annulata	dorsal	Peafowl	0.064813338
RAB03334	Leptodeira_annulata	dorsal	Snake	0.026172439
RAB03334	Leptodeira_annulata	ventral	Bluetit	0.066204613
RAB03334	Leptodeira_annulata	ventral	Dog	0.001703616
RAB03334	Leptodeira_annulata	ventral	Gecko	0.011902915
RAB03334	Leptodeira_annulata	ventral	Human	0.005
RAB03334	Leptodeira_annulata	ventral	Peafowl	0.07231635
RAB03334	Leptodeira_annulata	ventral	Snake	0.025673525
RAB03335	Imantodes_lentiferus	dorsal	Bluetit	0.152741034
RAB03335	Imantodes_lentiferus	dorsal	Dog	0.039
RAB03335	Imantodes_lentiferus	dorsal	Gecko	0.068788141
RAB03335	Imantodes_lentiferus	dorsal	Human	0.054286631
RAB03335	Imantodes_lentiferus	dorsal	Peafowl	0.130680522
RAB03335	Imantodes_lentiferus	dorsal	Snake	0.064699305
RAB03335	Imantodes_lentiferus	ventral	Bluetit	0.100368602
RAB03335	Imantodes_lentiferus	ventral	Dog	0.009
RAB03335	Imantodes_lentiferus	ventral	Gecko	0.037554044
RAB03335	Imantodes_lentiferus	ventral	Human	0.016604805
RAB03335	Imantodes_lentiferus	ventral	Peafowl	0.102404658
RAB03335	Imantodes_lentiferus	ventral	Snake	0.055513693
RAB03336	Liophis_reginae	dorsal	Bluetit	0.107438692
RAB03336	Liophis_reginae	dorsal	Dog	0.024
RAB03336	Liophis_reginae	dorsal	Gecko	0.039154366
RAB03336	Liophis_reginae	dorsal	Human	0.03568009
RAB03336	Liophis_reginae	dorsal	Peafowl	0.093012852
RAB03336	Liophis_reginae	dorsal	Snake	0.038594066
RAB03336	Liophis_reginae	ventral	Bluetit	0.134297065
RAB03336	Liophis_reginae	ventral	Dog	0.016
RAB03336	Liophis_reginae	ventral	Gecko	0.085443649
RAB03336	Liophis_reginae	ventral	Human	0.023
RAB03336	Liophis_reginae	ventral	Peafowl	0.124835186
RAB03336	Liophis_reginae	ventral	Snake	0.092347956
RAB03363	Dipsas_catesbyi	dorsal	Bluetit	0.182044547
RAB03363	Dipsas_catesbyi	dorsal	Dog	0.036
RAB03363	Dipsas_catesbyi	dorsal	Gecko	0.073924738
RAB03363	Dipsas_catesbyi	dorsal	Human	0.054046137
RAB03363	Dipsas_catesbyi	dorsal	Peafowl	0.157943519
RAB03363	Dipsas_catesbyi	dorsal	Snake	0.064302318
RAB03363	Dipsas_catesbyi	ventral	Bluetit	0.184177454
RAB03363	Dipsas_catesbyi	ventral	Dog	0.011
RAB03363	Dipsas_catesbyi	ventral	Gecko	0.076595919
RAB03363	Dipsas_catesbyi	ventral	Human	0.028308005
RAB03363	Dipsas_catesbyi	ventral	Peafowl	0.180650704
RAB03363	Dipsas_catesbyi	ventral	Snake	0.065469236
RAB03364	Liophis_reginae	dorsal	Bluetit	0.09689009
RAB03364	Liophis_reginae	dorsal	Dog	0.028
RAB03364	Liophis_reginae	dorsal	Gecko	0.044880244
RAB03364	Liophis_reginae	dorsal	Human	0.037108731
RAB03364	Liophis_reginae	dorsal	Peafowl	0.085031073
RAB03364	Liophis_reginae	dorsal	Snake	0.027672269
RAB03364	Liophis_reginae	ventral	Bluetit	0.123336036
RAB03364	Liophis_reginae	ventral	Dog	0.012
RAB03364	Liophis_reginae	ventral	Gecko	0.077984341
RAB03364	Liophis_reginae	ventral	Human	0.018588478
RAB03364	Liophis_reginae	ventral	Peafowl	0.128984535
RAB03364	Liophis_reginae	ventral	Snake	0.059831281
RAB03391	Taeniophallus_occipitalis	dorsal	Bluetit	0.080642916
RAB03391	Taeniophallus_occipitalis	dorsal	Dog	0.01438598
RAB03391	Taeniophallus_occipitalis	dorsal	Gecko	0.03516467
RAB03391	Taeniophallus_occipitalis	dorsal	Human	0.021057113
RAB03391	Taeniophallus_occipitalis	dorsal	Peafowl	0.067540823
RAB03391	Taeniophallus_occipitalis	dorsal	Snake	0.029092124
RAB03391	Taeniophallus_occipitalis	ventral	Bluetit	0.073183797
RAB03391	Taeniophallus_occipitalis	ventral	Dog	0.004
RAB03391	Taeniophallus_occipitalis	ventral	Gecko	0.03987764
RAB03391	Taeniophallus_occipitalis	ventral	Human	0.00688113
RAB03391	Taeniophallus_occipitalis	ventral	Peafowl	0.073519163
RAB03391	Taeniophallus_occipitalis	ventral	Snake	0.026798895
RAB03392	Liophis_sp	dorsal	Bluetit	0.090811997
RAB03392	Liophis_sp	dorsal	Dog	0.02
RAB03392	Liophis_sp	dorsal	Gecko	0.040382128
RAB03392	Liophis_sp	dorsal	Human	0.027872625
RAB03392	Liophis_sp	dorsal	Peafowl	0.075111571
RAB03392	Liophis_sp	dorsal	Snake	0.030563983
RAB03392	Liophis_sp	ventral	Bluetit	0.125771121
RAB03392	Liophis_sp	ventral	Dog	0.013
RAB03392	Liophis_sp	ventral	Gecko	0.099850893
RAB03392	Liophis_sp	ventral	Human	0.014516697
RAB03392	Liophis_sp	ventral	Peafowl	0.134586461
RAB03392	Liophis_sp	ventral	Snake	0.103433607
RAB03393	Apostolepis_nigroterminata	dorsal	Bluetit	0.078917703
RAB03393	Apostolepis_nigroterminata	dorsal	Dog	0.007849652
RAB03393	Apostolepis_nigroterminata	dorsal	Gecko	0.044205046
RAB03393	Apostolepis_nigroterminata	dorsal	Human	0.011
RAB03393	Apostolepis_nigroterminata	dorsal	Peafowl	0.078895099
RAB03393	Apostolepis_nigroterminata	dorsal	Snake	0.034
RAB03393	Apostolepis_nigroterminata	ventral	Bluetit	0.079483212
RAB03393	Apostolepis_nigroterminata	ventral	Dog	0.003064146
RAB03393	Apostolepis_nigroterminata	ventral	Gecko	0.036870533
RAB03393	Apostolepis_nigroterminata	ventral	Human	0.012
RAB03393	Apostolepis_nigroterminata	ventral	Peafowl	0.107397342
RAB03393	Apostolepis_nigroterminata	ventral	Snake	0.016971094
RAB03394	Liophis_sp	dorsal	Bluetit	0.078067939
RAB03394	Liophis_sp	dorsal	Dog	0.015034727
RAB03394	Liophis_sp	dorsal	Gecko	0.030008444
RAB03394	Liophis_sp	dorsal	Human	0.022709283
RAB03394	Liophis_sp	dorsal	Peafowl	0.069606368
RAB03394	Liophis_sp	dorsal	Snake	0.022588613
RAB03394	Liophis_sp	ventral	Bluetit	0.089938821
RAB03394	Liophis_sp	ventral	Dog	0.016
RAB03394	Liophis_sp	ventral	Gecko	0.051913595
RAB03394	Liophis_sp	ventral	Human	0.021595899
RAB03394	Liophis_sp	ventral	Peafowl	0.086095991
RAB03394	Liophis_sp	ventral	Snake	0.050912397
RAB03405	Atractus_elaps	dorsal	Bluetit	0.150918374
RAB03405	Atractus_elaps	dorsal	Dog	0.026
RAB03405	Atractus_elaps	dorsal	Gecko	0.072206479
RAB03405	Atractus_elaps	dorsal	Human	0.038595157
RAB03405	Atractus_elaps	dorsal	Peafowl	0.128237123
RAB03405	Atractus_elaps	dorsal	Snake	0.045258497
RAB03405	Atractus_elaps	ventral	Bluetit	0.218748803
RAB03405	Atractus_elaps	ventral	Dog	0.037
RAB03405	Atractus_elaps	ventral	Gecko	0.118584761
RAB03405	Atractus_elaps	ventral	Human	0.055117904
RAB03405	Atractus_elaps	ventral	Peafowl	0.210042369
RAB03405	Atractus_elaps	ventral	Snake	0.067489766
RAB03406	Oxyrhopus_petolarius	dorsal	Bluetit	0.162001507
RAB03406	Oxyrhopus_petolarius	dorsal	Dog	0.027
RAB03406	Oxyrhopus_petolarius	dorsal	Gecko	0.075327742
RAB03406	Oxyrhopus_petolarius	dorsal	Human	0.040764447
RAB03406	Oxyrhopus_petolarius	dorsal	Peafowl	0.16889304
RAB03406	Oxyrhopus_petolarius	dorsal	Snake	0.069287902
RAB03406	Oxyrhopus_petolarius	ventral	Bluetit	0.078323504
RAB03406	Oxyrhopus_petolarius	ventral	Dog	0.004
RAB03406	Oxyrhopus_petolarius	ventral	Gecko	0.030383878
RAB03406	Oxyrhopus_petolarius	ventral	Human	0.011
RAB03406	Oxyrhopus_petolarius	ventral	Peafowl	0.085301478
RAB03406	Oxyrhopus_petolarius	ventral	Snake	0.030709867
RAB03407	Leptodeira_annulata	dorsal	Bluetit	0.083287172
RAB03407	Leptodeira_annulata	dorsal	Dog	0.011483491
RAB03407	Leptodeira_annulata	dorsal	Gecko	0.039764766
RAB03407	Leptodeira_annulata	dorsal	Human	0.017587453
RAB03407	Leptodeira_annulata	dorsal	Peafowl	0.067145827
RAB03407	Leptodeira_annulata	dorsal	Snake	0.030512369
RAB03407	Leptodeira_annulata	ventral	Bluetit	0.071504438
RAB03407	Leptodeira_annulata	ventral	Dog	0.001
RAB03407	Leptodeira_annulata	ventral	Gecko	0.018808691
RAB03407	Leptodeira_annulata	ventral	Human	0.003
RAB03407	Leptodeira_annulata	ventral	Peafowl	0.069057659
RAB03407	Leptodeira_annulata	ventral	Snake	0.026302761
RAB03408	Drepanoides_anomalus	dorsal	Bluetit	0.129028936
RAB03408	Drepanoides_anomalus	dorsal	Dog	0.017
RAB03408	Drepanoides_anomalus	dorsal	Gecko	0.062536577
RAB03408	Drepanoides_anomalus	dorsal	Human	0.024997281
RAB03408	Drepanoides_anomalus	dorsal	Peafowl	0.132031597
RAB03408	Drepanoides_anomalus	dorsal	Snake	0.066124788
RAB03408	Drepanoides_anomalus	ventral	Bluetit	0.106848667
RAB03408	Drepanoides_anomalus	ventral	Dog	0.002
RAB03408	Drepanoides_anomalus	ventral	Gecko	0.028458715
RAB03408	Drepanoides_anomalus	ventral	Human	0.011693863
RAB03408	Drepanoides_anomalus	ventral	Peafowl	0.114889046
RAB03408	Drepanoides_anomalus	ventral	Snake	0.036979046
RAB03409	Oxyrhopus_melanogenys	dorsal	Bluetit	0.097120951
RAB03409	Oxyrhopus_melanogenys	dorsal	Dog	0.013
RAB03409	Oxyrhopus_melanogenys	dorsal	Gecko	0.044256332
RAB03409	Oxyrhopus_melanogenys	dorsal	Human	0.017331959
RAB03409	Oxyrhopus_melanogenys	dorsal	Peafowl	0.1077516
RAB03409	Oxyrhopus_melanogenys	dorsal	Snake	0.052660868
RAB03409	Oxyrhopus_melanogenys	ventral	Bluetit	0.191415702
RAB03409	Oxyrhopus_melanogenys	ventral	Dog	0.014
RAB03409	Oxyrhopus_melanogenys	ventral	Gecko	0.043190431
RAB03409	Oxyrhopus_melanogenys	ventral	Human	0.027054926
RAB03409	Oxyrhopus_melanogenys	ventral	Peafowl	0.190555932
RAB03409	Oxyrhopus_melanogenys	ventral	Snake	0.059693067
RAB03410	Dendrophidion_dendrophis	dorsal	Bluetit	0.110808701
RAB03410	Dendrophidion_dendrophis	dorsal	Dog	0.028
RAB03410	Dendrophidion_dendrophis	dorsal	Gecko	0.045916145
RAB03410	Dendrophidion_dendrophis	dorsal	Human	0.037
RAB03410	Dendrophidion_dendrophis	dorsal	Peafowl	0.096063833
RAB03410	Dendrophidion_dendrophis	dorsal	Snake	0.037861457
RAB03410	Dendrophidion_dendrophis	ventral	Bluetit	0.101802482
RAB03410	Dendrophidion_dendrophis	ventral	Dog	0.01
RAB03410	Dendrophidion_dendrophis	ventral	Gecko	0.057906359
RAB03410	Dendrophidion_dendrophis	ventral	Human	0.015
RAB03410	Dendrophidion_dendrophis	ventral	Peafowl	0.107825647
RAB03410	Dendrophidion_dendrophis	ventral	Snake	0.05185974
RAB03411	Liophis_sp	dorsal	Bluetit	0.08576847
RAB03411	Liophis_sp	dorsal	Dog	0.017
RAB03411	Liophis_sp	dorsal	Gecko	0.032430332
RAB03411	Liophis_sp	dorsal	Human	0.023818952
RAB03411	Liophis_sp	dorsal	Peafowl	0.071058721
RAB03411	Liophis_sp	dorsal	Snake	0.028178846
RAB03411	Liophis_sp	ventral	Bluetit	0.133663529
RAB03411	Liophis_sp	ventral	Dog	0.009
RAB03411	Liophis_sp	ventral	Gecko	0.090532011
RAB03411	Liophis_sp	ventral	Human	0.011935443
RAB03411	Liophis_sp	ventral	Peafowl	0.088050736
RAB03411	Liophis_sp	ventral	Snake	0.112164768
RAB03414	Atractus_elaps	dorsal	Bluetit	0.140598254
RAB03414	Atractus_elaps	dorsal	Dog	0.023
RAB03414	Atractus_elaps	dorsal	Gecko	0.069524796
RAB03414	Atractus_elaps	dorsal	Human	0.032529981
RAB03414	Atractus_elaps	dorsal	Peafowl	0.135344279
RAB03414	Atractus_elaps	dorsal	Snake	0.047803376
RAB03414	Atractus_elaps	ventral	Bluetit	0.229590991
RAB03414	Atractus_elaps	ventral	Dog	0.039
RAB03414	Atractus_elaps	ventral	Gecko	0.141287377
RAB03414	Atractus_elaps	ventral	Human	0.053
RAB03414	Atractus_elaps	ventral	Peafowl	0.217251141
RAB03414	Atractus_elaps	ventral	Snake	0.127796237
RAB03415	Chironius_multiventris	dorsal	Bluetit	0.127175933
RAB03415	Chironius_multiventris	dorsal	Dog	0.017
RAB03415	Chironius_multiventris	dorsal	Gecko	0.074102581
RAB03415	Chironius_multiventris	dorsal	Human	0.026116847
RAB03415	Chironius_multiventris	dorsal	Peafowl	0.105618886
RAB03415	Chironius_multiventris	dorsal	Snake	0.055699865
RAB03415	Chironius_multiventris	ventral	Bluetit	0.145084789
RAB03415	Chironius_multiventris	ventral	Dog	0.013
RAB03415	Chironius_multiventris	ventral	Gecko	0.101462194
RAB03415	Chironius_multiventris	ventral	Human	0.018188671
RAB03415	Chironius_multiventris	ventral	Peafowl	0.120365637
RAB03415	Chironius_multiventris	ventral	Snake	0.112635546
RAB03416	Chironius_fuscus	dorsal	Bluetit	0.086963933
RAB03416	Chironius_fuscus	dorsal	Dog	0.007
RAB03416	Chironius_fuscus	dorsal	Gecko	0.035374982
RAB03416	Chironius_fuscus	dorsal	Human	0.012339249
RAB03416	Chironius_fuscus	dorsal	Peafowl	0.076157491
RAB03416	Chironius_fuscus	dorsal	Snake	0.026404181
RAB03416	Chironius_fuscus	ventral	Bluetit	0.126455247
RAB03416	Chironius_fuscus	ventral	Dog	0.009
RAB03416	Chironius_fuscus	ventral	Gecko	0.107120088
RAB03416	Chironius_fuscus	ventral	Human	0.011
RAB03416	Chironius_fuscus	ventral	Peafowl	0.115238965
RAB03416	Chironius_fuscus	ventral	Snake	0.102365424
RAB03417	Eunectes_murinus	dorsal	Bluetit	0.04306543
RAB03417	Eunectes_murinus	dorsal	Dog	0.001
RAB03417	Eunectes_murinus	dorsal	Gecko	0.025372366
RAB03417	Eunectes_murinus	dorsal	Human	0.001877974
RAB03417	Eunectes_murinus	dorsal	Peafowl	0.063198068
RAB03417	Eunectes_murinus	dorsal	Snake	0.018036577
RAB03417	Eunectes_murinus	ventral	Bluetit	0.068549215
RAB03417	Eunectes_murinus	ventral	Dog	0.002
RAB03417	Eunectes_murinus	ventral	Gecko	0.05121221
RAB03417	Eunectes_murinus	ventral	Human	0.003397664
RAB03417	Eunectes_murinus	ventral	Peafowl	0.072008537
RAB03417	Eunectes_murinus	ventral	Snake	0.051744032
RAB03431	Apostolepis_nigroterminata	dorsal	Bluetit	0.109081326
RAB03431	Apostolepis_nigroterminata	dorsal	Dog	0.024987196
RAB03431	Apostolepis_nigroterminata	dorsal	Gecko	0.054086071
RAB03431	Apostolepis_nigroterminata	dorsal	Human	0.036506976
RAB03431	Apostolepis_nigroterminata	dorsal	Peafowl	0.094523148
RAB03431	Apostolepis_nigroterminata	dorsal	Snake	0.0383809
RAB03431	Apostolepis_nigroterminata	ventral	Bluetit	0.114718835
RAB03431	Apostolepis_nigroterminata	ventral	Dog	0.013
RAB03431	Apostolepis_nigroterminata	ventral	Gecko	0.052076603
RAB03431	Apostolepis_nigroterminata	ventral	Human	0.022969299
RAB03431	Apostolepis_nigroterminata	ventral	Peafowl	0.116689068
RAB03431	Apostolepis_nigroterminata	ventral	Snake	0.028945364
RAB03432	Liophis_reginae	dorsal	Bluetit	0.086130323
RAB03432	Liophis_reginae	dorsal	Dog	0.016
RAB03432	Liophis_reginae	dorsal	Gecko	0.039844737
RAB03432	Liophis_reginae	dorsal	Human	0.022930115
RAB03432	Liophis_reginae	dorsal	Peafowl	0.073060094
RAB03432	Liophis_reginae	dorsal	Snake	0.031437788
RAB03432	Liophis_reginae	ventral	Bluetit	0.135036828
RAB03432	Liophis_reginae	ventral	Dog	0.005
RAB03432	Liophis_reginae	ventral	Gecko	0.119675181
RAB03432	Liophis_reginae	ventral	Human	0.004467482
RAB03432	Liophis_reginae	ventral	Peafowl	0.094847828
RAB03432	Liophis_reginae	ventral	Snake	0.121851133
RAB03433	Atractus_elaps	dorsal	Bluetit	0.174332769
RAB03433	Atractus_elaps	dorsal	Dog	0.025
RAB03433	Atractus_elaps	dorsal	Gecko	0.09011427
RAB03433	Atractus_elaps	dorsal	Human	0.040468051
RAB03433	Atractus_elaps	dorsal	Peafowl	0.146195256
RAB03433	Atractus_elaps	dorsal	Snake	0.059866274
RAB03433	Atractus_elaps	ventral	Bluetit	0.254157921
RAB03433	Atractus_elaps	ventral	Dog	0.039
RAB03433	Atractus_elaps	ventral	Gecko	0.13995625
RAB03433	Atractus_elaps	ventral	Human	0.059123413
RAB03433	Atractus_elaps	ventral	Peafowl	0.22101698
RAB03433	Atractus_elaps	ventral	Snake	0.084432622
RAB03436	Liophis_reginae	dorsal	Bluetit	0.071994621
RAB03436	Liophis_reginae	dorsal	Dog	0.011
RAB03436	Liophis_reginae	dorsal	Gecko	0.030026906
RAB03436	Liophis_reginae	dorsal	Human	0.014849661
RAB03436	Liophis_reginae	dorsal	Peafowl	0.064213496
RAB03436	Liophis_reginae	dorsal	Snake	0.023885957
RAB03436	Liophis_reginae	ventral	Bluetit	0.203352407
RAB03436	Liophis_reginae	ventral	Dog	0.015
RAB03436	Liophis_reginae	ventral	Gecko	0.182366375
RAB03436	Liophis_reginae	ventral	Human	0.017
RAB03436	Liophis_reginae	ventral	Peafowl	0.16110196
RAB03436	Liophis_reginae	ventral	Snake	0.180996006
RAB03437	Chironius_fuscus	dorsal	Bluetit	0.141164853
RAB03437	Chironius_fuscus	dorsal	Dog	0.023
RAB03437	Chironius_fuscus	dorsal	Gecko	0.069544115
RAB03437	Chironius_fuscus	dorsal	Human	0.033088677
RAB03437	Chironius_fuscus	dorsal	Peafowl	0.117493876
RAB03437	Chironius_fuscus	dorsal	Snake	0.048283652
RAB03437	Chironius_fuscus	ventral	Bluetit	0.152958058
RAB03437	Chironius_fuscus	ventral	Dog	0.01
RAB03437	Chironius_fuscus	ventral	Gecko	0.116251062
RAB03437	Chironius_fuscus	ventral	Human	0.016
RAB03437	Chironius_fuscus	ventral	Peafowl	0.10798416
RAB03437	Chironius_fuscus	ventral	Snake	0.107604723
RAB03438	Xenopholis_sp	dorsal	Bluetit	0.07872189
RAB03438	Xenopholis_sp	dorsal	Dog	0.018057072
RAB03438	Xenopholis_sp	dorsal	Gecko	0.031515325
RAB03438	Xenopholis_sp	dorsal	Human	0.023593421
RAB03438	Xenopholis_sp	dorsal	Peafowl	0.081185323
RAB03438	Xenopholis_sp	dorsal	Snake	0.02615928
RAB03438	Xenopholis_sp	ventral	Bluetit	0.08959477
RAB03438	Xenopholis_sp	ventral	Dog	0.005
RAB03438	Xenopholis_sp	ventral	Gecko	0.035651021
RAB03438	Xenopholis_sp	ventral	Human	0.012615861
RAB03438	Xenopholis_sp	ventral	Peafowl	0.097965602
RAB03438	Xenopholis_sp	ventral	Snake	0.019441411
RAB03439	Dipsas_catesbyi	dorsal	Bluetit	0.201612031
RAB03439	Dipsas_catesbyi	dorsal	Dog	0.023716671
RAB03439	Dipsas_catesbyi	dorsal	Gecko	0.073728933
RAB03439	Dipsas_catesbyi	dorsal	Human	0.038
RAB03439	Dipsas_catesbyi	dorsal	Peafowl	0.18329276
RAB03439	Dipsas_catesbyi	dorsal	Snake	0.080612817
RAB03439	Dipsas_catesbyi	ventral	Bluetit	0.243074295
RAB03439	Dipsas_catesbyi	ventral	Dog	0.022
RAB03439	Dipsas_catesbyi	ventral	Gecko	0.178726966
RAB03439	Dipsas_catesbyi	ventral	Human	0.030587975
RAB03439	Dipsas_catesbyi	ventral	Peafowl	0.241599342
RAB03439	Dipsas_catesbyi	ventral	Snake	0.149120902
RAB03440	Helicops_angulatus	dorsal	Bluetit	0.10931909
RAB03440	Helicops_angulatus	dorsal	Dog	0.013
RAB03440	Helicops_angulatus	dorsal	Gecko	0.048943436
RAB03440	Helicops_angulatus	dorsal	Human	0.020043486
RAB03440	Helicops_angulatus	dorsal	Peafowl	0.086840383
RAB03440	Helicops_angulatus	dorsal	Snake	0.039284523
RAB03440	Helicops_angulatus	ventral	Bluetit	0.160001306
RAB03440	Helicops_angulatus	ventral	Dog	0.013
RAB03440	Helicops_angulatus	ventral	Gecko	0.121035973
RAB03440	Helicops_angulatus	ventral	Human	0.019091078
RAB03440	Helicops_angulatus	ventral	Peafowl	0.127201373
RAB03440	Helicops_angulatus	ventral	Snake	0.10698943
RAB03446	Epicrates_cenchria	dorsal	Bluetit	0.090381139
RAB03446	Epicrates_cenchria	dorsal	Dog	0.006
RAB03446	Epicrates_cenchria	dorsal	Gecko	0.051020581
RAB03446	Epicrates_cenchria	dorsal	Human	0.011022074
RAB03446	Epicrates_cenchria	dorsal	Peafowl	0.071535749
RAB03446	Epicrates_cenchria	dorsal	Snake	0.039527052
RAB03446	Epicrates_cenchria	ventral	Bluetit	0.104175017
RAB03446	Epicrates_cenchria	ventral	Dog	0.007
RAB03446	Epicrates_cenchria	ventral	Gecko	0.038713042
RAB03446	Epicrates_cenchria	ventral	Human	0.013506519
RAB03446	Epicrates_cenchria	ventral	Peafowl	0.095724769
RAB03446	Epicrates_cenchria	ventral	Snake	0.034945756
RAB03467	Liophis_reginae	dorsal	Bluetit	0.060331288
RAB03467	Liophis_reginae	dorsal	Dog	0.008
RAB03467	Liophis_reginae	dorsal	Gecko	0.023369581
RAB03467	Liophis_reginae	dorsal	Human	0.012059344
RAB03467	Liophis_reginae	dorsal	Peafowl	0.052764727
RAB03467	Liophis_reginae	dorsal	Snake	0.014537609
RAB03467	Liophis_reginae	ventral	Bluetit	0.176271791
RAB03467	Liophis_reginae	ventral	Dog	0.014
RAB03467	Liophis_reginae	ventral	Gecko	0.169312937
RAB03467	Liophis_reginae	ventral	Human	0.010670312
RAB03467	Liophis_reginae	ventral	Peafowl	0.128298892
RAB03467	Liophis_reginae	ventral	Snake	0.174654169
RAB03481	Oxyrhopus_melanogenys	dorsal	Bluetit	0.114847975
RAB03481	Oxyrhopus_melanogenys	dorsal	Dog	0.016
RAB03481	Oxyrhopus_melanogenys	dorsal	Gecko	0.060643939
RAB03481	Oxyrhopus_melanogenys	dorsal	Human	0.020191565
RAB03481	Oxyrhopus_melanogenys	dorsal	Peafowl	0.122952171
RAB03481	Oxyrhopus_melanogenys	dorsal	Snake	0.070555261
RAB03481	Oxyrhopus_melanogenys	ventral	Bluetit	0.139670687
RAB03481	Oxyrhopus_melanogenys	ventral	Dog	0.004
RAB03481	Oxyrhopus_melanogenys	ventral	Gecko	0.035199039
RAB03481	Oxyrhopus_melanogenys	ventral	Human	0.015782573
RAB03481	Oxyrhopus_melanogenys	ventral	Peafowl	0.147047267
RAB03481	Oxyrhopus_melanogenys	ventral	Snake	0.05288169
RAB03482	Dipsas_catesbyi	dorsal	Bluetit	0.170553277
RAB03482	Dipsas_catesbyi	dorsal	Dog	0.021
RAB03482	Dipsas_catesbyi	dorsal	Gecko	0.061746739
RAB03482	Dipsas_catesbyi	dorsal	Human	0.032775092
RAB03482	Dipsas_catesbyi	dorsal	Peafowl	0.143675843
RAB03482	Dipsas_catesbyi	dorsal	Snake	0.071829128
RAB03482	Dipsas_catesbyi	ventral	Bluetit	0.194388072
RAB03482	Dipsas_catesbyi	ventral	Dog	0.017
RAB03482	Dipsas_catesbyi	ventral	Gecko	0.06425744
RAB03482	Dipsas_catesbyi	ventral	Human	0.030421192
RAB03482	Dipsas_catesbyi	ventral	Peafowl	0.175239412
RAB03482	Dipsas_catesbyi	ventral	Snake	0.07157421
RAB03485	Chironius_multiventris	dorsal	Bluetit	0.1377684
RAB03485	Chironius_multiventris	dorsal	Dog	0.018
RAB03485	Chironius_multiventris	dorsal	Gecko	0.078639545
RAB03485	Chironius_multiventris	dorsal	Human	0.026593446
RAB03485	Chironius_multiventris	dorsal	Peafowl	0.11414293
RAB03485	Chironius_multiventris	dorsal	Snake	0.059148356
RAB03485	Chironius_multiventris	ventral	Bluetit	0.137775194
RAB03485	Chironius_multiventris	ventral	Dog	0.008
RAB03485	Chironius_multiventris	ventral	Gecko	0.093155177
RAB03485	Chironius_multiventris	ventral	Human	0.014
RAB03485	Chironius_multiventris	ventral	Peafowl	0.116795007
RAB03485	Chironius_multiventris	ventral	Snake	0.089397957
RAB03487	Micrurus_lemniscatus	dorsal	Bluetit	0.18474726
RAB03487	Micrurus_lemniscatus	dorsal	Dog	0.033
RAB03487	Micrurus_lemniscatus	dorsal	Gecko	0.125793835
RAB03487	Micrurus_lemniscatus	dorsal	Human	0.037026275
RAB03487	Micrurus_lemniscatus	dorsal	Peafowl	0.187637458
RAB03487	Micrurus_lemniscatus	dorsal	Snake	0.093090685
RAB03487	Micrurus_lemniscatus	ventral	Bluetit	0.175654228
RAB03487	Micrurus_lemniscatus	ventral	Dog	0.023
RAB03487	Micrurus_lemniscatus	ventral	Gecko	0.101485625
RAB03487	Micrurus_lemniscatus	ventral	Human	0.029
RAB03487	Micrurus_lemniscatus	ventral	Peafowl	0.175449796
RAB03487	Micrurus_lemniscatus	ventral	Snake	0.076931724
RAB03498	Corallus_hortulanus	dorsal	Bluetit	0.050807889
RAB03498	Corallus_hortulanus	dorsal	Dog	0.002
RAB03498	Corallus_hortulanus	dorsal	Gecko	0.029910527
RAB03498	Corallus_hortulanus	dorsal	Human	0.003368366
RAB03498	Corallus_hortulanus	dorsal	Peafowl	0.056726825
RAB03498	Corallus_hortulanus	dorsal	Snake	0.041643429
RAB03498	Corallus_hortulanus	ventral	Bluetit	0.066615479
RAB03498	Corallus_hortulanus	ventral	Dog	0.002
RAB03498	Corallus_hortulanus	ventral	Gecko	0.02913866
RAB03498	Corallus_hortulanus	ventral	Human	0.005
RAB03498	Corallus_hortulanus	ventral	Peafowl	0.079374493
RAB03498	Corallus_hortulanus	ventral	Snake	0.044463198
RAB03499	Corallus_hortulanus	dorsal	Bluetit	0.09449483
RAB03499	Corallus_hortulanus	dorsal	Dog	0.003
RAB03499	Corallus_hortulanus	dorsal	Gecko	0.040756012
RAB03499	Corallus_hortulanus	dorsal	Human	0.006841405
RAB03499	Corallus_hortulanus	dorsal	Peafowl	0.108559296
RAB03499	Corallus_hortulanus	dorsal	Snake	0.039950203
RAB03499	Corallus_hortulanus	ventral	Bluetit	0.095637848
RAB03499	Corallus_hortulanus	ventral	Dog	0.003
RAB03499	Corallus_hortulanus	ventral	Gecko	0.052501496
RAB03499	Corallus_hortulanus	ventral	Human	0.006
RAB03499	Corallus_hortulanus	ventral	Peafowl	0.115283122
RAB03499	Corallus_hortulanus	ventral	Snake	0.050523273
RAB03500	Hydrops_triangularis	dorsal	Bluetit	0.149826927
RAB03500	Hydrops_triangularis	dorsal	Dog	0.024579033
RAB03500	Hydrops_triangularis	dorsal	Gecko	0.127649194
RAB03500	Hydrops_triangularis	dorsal	Human	0.032793189
RAB03500	Hydrops_triangularis	dorsal	Peafowl	0.184041214
RAB03500	Hydrops_triangularis	dorsal	Snake	0.065694975
RAB03500	Hydrops_triangularis	ventral	Bluetit	0.211159212
RAB03500	Hydrops_triangularis	ventral	Dog	0.029828199
RAB03500	Hydrops_triangularis	ventral	Gecko	0.142198167
RAB03500	Hydrops_triangularis	ventral	Human	0.044
RAB03500	Hydrops_triangularis	ventral	Peafowl	0.244332648
RAB03500	Hydrops_triangularis	ventral	Snake	0.079
RAB03530	Oxyrhopus_melanogenys	dorsal	Bluetit	0.110726345
RAB03530	Oxyrhopus_melanogenys	dorsal	Dog	0.009
RAB03530	Oxyrhopus_melanogenys	dorsal	Gecko	0.048162794
RAB03530	Oxyrhopus_melanogenys	dorsal	Human	0.013838158
RAB03530	Oxyrhopus_melanogenys	dorsal	Peafowl	0.1203803
RAB03530	Oxyrhopus_melanogenys	dorsal	Snake	0.054077279
RAB03530	Oxyrhopus_melanogenys	ventral	Bluetit	0.147790181
RAB03530	Oxyrhopus_melanogenys	ventral	Dog	0.007
RAB03530	Oxyrhopus_melanogenys	ventral	Gecko	0.042584283
RAB03530	Oxyrhopus_melanogenys	ventral	Human	0.02263844
RAB03530	Oxyrhopus_melanogenys	ventral	Peafowl	0.155511398
RAB03530	Oxyrhopus_melanogenys	ventral	Snake	0.063256091
RAB03532	Pseustes_sp	dorsal	Bluetit	0.068104796
RAB03532	Pseustes_sp	dorsal	Dog	0.005
RAB03532	Pseustes_sp	dorsal	Gecko	0.02831804
RAB03532	Pseustes_sp	dorsal	Human	0.008458227
RAB03532	Pseustes_sp	dorsal	Peafowl	0.058055282
RAB03532	Pseustes_sp	dorsal	Snake	0.022007671
RAB03532	Pseustes_sp	ventral	Bluetit	0.089795126
RAB03532	Pseustes_sp	ventral	Dog	0.006
RAB03532	Pseustes_sp	ventral	Gecko	0.063317748
RAB03532	Pseustes_sp	ventral	Human	0.008
RAB03532	Pseustes_sp	ventral	Peafowl	0.080596618
RAB03532	Pseustes_sp	ventral	Snake	0.05699062
RAB03533	Drymarchon_corais	dorsal	Bluetit	0.154040203
RAB03533	Drymarchon_corais	dorsal	Dog	0.015
RAB03533	Drymarchon_corais	dorsal	Gecko	0.070397779
RAB03533	Drymarchon_corais	dorsal	Human	0.027301669
RAB03533	Drymarchon_corais	dorsal	Peafowl	0.139474061
RAB03533	Drymarchon_corais	dorsal	Snake	0.068365166
RAB03533	Drymarchon_corais	ventral	Bluetit	0.061897044
RAB03533	Drymarchon_corais	ventral	Dog	0.0009174
RAB03533	Drymarchon_corais	ventral	Gecko	0.023010508
RAB03533	Drymarchon_corais	ventral	Human	0.003043024
RAB03533	Drymarchon_corais	ventral	Peafowl	0.055336735
RAB03533	Drymarchon_corais	ventral	Snake	0.027312837
RAB03555	Oxyrhopus_melanogenys	dorsal	Bluetit	0.120415124
RAB03555	Oxyrhopus_melanogenys	dorsal	Dog	0.018786858
RAB03555	Oxyrhopus_melanogenys	dorsal	Gecko	0.063088022
RAB03555	Oxyrhopus_melanogenys	dorsal	Human	0.024
RAB03555	Oxyrhopus_melanogenys	dorsal	Peafowl	0.14190358
RAB03555	Oxyrhopus_melanogenys	dorsal	Snake	0.072
RAB03555	Oxyrhopus_melanogenys	ventral	Bluetit	0.129610134
RAB03555	Oxyrhopus_melanogenys	ventral	Dog	0.004943723
RAB03555	Oxyrhopus_melanogenys	ventral	Gecko	0.041755745
RAB03555	Oxyrhopus_melanogenys	ventral	Human	0.016
RAB03555	Oxyrhopus_melanogenys	ventral	Peafowl	0.15661124
RAB03555	Oxyrhopus_melanogenys	ventral	Snake	0.039
RAB03556	Oxyrhopus_formosus	dorsal	Bluetit	0.132571362
RAB03556	Oxyrhopus_formosus	dorsal	Dog	0.01
RAB03556	Oxyrhopus_formosus	dorsal	Gecko	0.039471192
RAB03556	Oxyrhopus_formosus	dorsal	Human	0.014653399
RAB03556	Oxyrhopus_formosus	dorsal	Peafowl	0.163333508
RAB03556	Oxyrhopus_formosus	dorsal	Snake	0.05782437
RAB03556	Oxyrhopus_formosus	ventral	Bluetit	0.216247384
RAB03556	Oxyrhopus_formosus	ventral	Dog	0.009
RAB03556	Oxyrhopus_formosus	ventral	Gecko	0.117396393
RAB03556	Oxyrhopus_formosus	ventral	Human	0.020347325
RAB03556	Oxyrhopus_formosus	ventral	Peafowl	0.203326443
RAB03556	Oxyrhopus_formosus	ventral	Snake	0.114949167
RAB03557	Oxyrhopus_melanogenys	dorsal	Bluetit	0.125416078
RAB03557	Oxyrhopus_melanogenys	dorsal	Dog	0.01765022
RAB03557	Oxyrhopus_melanogenys	dorsal	Gecko	0.058549452
RAB03557	Oxyrhopus_melanogenys	dorsal	Human	0.026
RAB03557	Oxyrhopus_melanogenys	dorsal	Peafowl	0.120131853
RAB03557	Oxyrhopus_melanogenys	dorsal	Snake	0.066
RAB03557	Oxyrhopus_melanogenys	ventral	Bluetit	0.124332841
RAB03557	Oxyrhopus_melanogenys	ventral	Dog	0.006017275
RAB03557	Oxyrhopus_melanogenys	ventral	Gecko	0.031541926
RAB03557	Oxyrhopus_melanogenys	ventral	Human	0.016
RAB03557	Oxyrhopus_melanogenys	ventral	Peafowl	0.140011283
RAB03557	Oxyrhopus_melanogenys	ventral	Snake	0.043
RAB03559	Helicops_angulatus	dorsal	Bluetit	0.07944129
RAB03559	Helicops_angulatus	dorsal	Dog	0.008
RAB03559	Helicops_angulatus	dorsal	Gecko	0.029363713
RAB03559	Helicops_angulatus	dorsal	Human	0.014494452
RAB03559	Helicops_angulatus	dorsal	Peafowl	0.071351431
RAB03559	Helicops_angulatus	dorsal	Snake	0.030484084
RAB03559	Helicops_angulatus	ventral	Bluetit	0.177330158
RAB03559	Helicops_angulatus	ventral	Dog	0.014
RAB03559	Helicops_angulatus	ventral	Gecko	0.13265747
RAB03559	Helicops_angulatus	ventral	Human	0.02
RAB03559	Helicops_angulatus	ventral	Peafowl	0.160316729
RAB03559	Helicops_angulatus	ventral	Snake	0.125779606
RAB03561	Dipsas_indica	dorsal	Bluetit	0.165092903
RAB03561	Dipsas_indica	dorsal	Dog	0.022
RAB03561	Dipsas_indica	dorsal	Gecko	0.058263512
RAB03561	Dipsas_indica	dorsal	Human	0.039
RAB03561	Dipsas_indica	dorsal	Peafowl	0.140041796
RAB03561	Dipsas_indica	dorsal	Snake	0.063271704
RAB03561	Dipsas_indica	ventral	Bluetit	0.159537465
RAB03561	Dipsas_indica	ventral	Dog	0.018
RAB03561	Dipsas_indica	ventral	Gecko	0.086015643
RAB03561	Dipsas_indica	ventral	Human	0.031
RAB03561	Dipsas_indica	ventral	Peafowl	0.151136445
RAB03561	Dipsas_indica	ventral	Snake	0.074825006
RAB03562	Lachesis_muta	dorsal	Bluetit	0.113563771
RAB03562	Lachesis_muta	dorsal	Dog	0.018269238
RAB03562	Lachesis_muta	dorsal	Gecko	0.048541359
RAB03562	Lachesis_muta	dorsal	Human	0.026442966
RAB03562	Lachesis_muta	dorsal	Peafowl	0.095937277
RAB03562	Lachesis_muta	dorsal	Snake	0.009757383
RAB03562	Lachesis_muta	ventral	Bluetit	0.132864778
RAB03562	Lachesis_muta	ventral	Dog	0.005
RAB03562	Lachesis_muta	ventral	Gecko	0.074119641
RAB03562	Lachesis_muta	ventral	Human	0.008
RAB03562	Lachesis_muta	ventral	Peafowl	0.106111721
RAB03562	Lachesis_muta	ventral	Snake	0.089280265
RAB03570	Micrurus_obscurus	dorsal	Bluetit	0.110020942
RAB03570	Micrurus_obscurus	dorsal	Dog	0.013791816
RAB03570	Micrurus_obscurus	dorsal	Gecko	0.056284354
RAB03570	Micrurus_obscurus	dorsal	Human	0.018592033
RAB03570	Micrurus_obscurus	dorsal	Peafowl	0.09953399
RAB03570	Micrurus_obscurus	dorsal	Snake	0.038703849
RAB03570	Micrurus_obscurus	ventral	Bluetit	0.127907247
RAB03570	Micrurus_obscurus	ventral	Dog	0.009
RAB03570	Micrurus_obscurus	ventral	Gecko	0.076225066
RAB03570	Micrurus_obscurus	ventral	Human	0.011
RAB03570	Micrurus_obscurus	ventral	Peafowl	0.139979304
RAB03570	Micrurus_obscurus	ventral	Snake	0.075177186
RAB03571	Xenodon_rabdocephalus	dorsal	Bluetit	0.050725539
RAB03571	Xenodon_rabdocephalus	dorsal	Dog	0.004211222
RAB03571	Xenodon_rabdocephalus	dorsal	Gecko	0.012683635
RAB03571	Xenodon_rabdocephalus	dorsal	Human	0.006726718
RAB03571	Xenodon_rabdocephalus	dorsal	Peafowl	0.041920929
RAB03571	Xenodon_rabdocephalus	dorsal	Snake	0.007520556
RAB03571	Xenodon_rabdocephalus	ventral	Bluetit	0.070376181
RAB03571	Xenodon_rabdocephalus	ventral	Dog	0.0007706
RAB03571	Xenodon_rabdocephalus	ventral	Gecko	0.025872846
RAB03571	Xenodon_rabdocephalus	ventral	Human	0.002428353
RAB03571	Xenodon_rabdocephalus	ventral	Peafowl	0.083056882
RAB03571	Xenodon_rabdocephalus	ventral	Snake	0.039142779
RAB03572	Drymoluber_dichrous	dorsal	Bluetit	0.107878866
RAB03572	Drymoluber_dichrous	dorsal	Dog	0.02
RAB03572	Drymoluber_dichrous	dorsal	Gecko	0.057673842
RAB03572	Drymoluber_dichrous	dorsal	Human	0.028664544
RAB03572	Drymoluber_dichrous	dorsal	Peafowl	0.094670142
RAB03572	Drymoluber_dichrous	dorsal	Snake	0.040464973
RAB03572	Drymoluber_dichrous	ventral	Bluetit	0.084461622
RAB03572	Drymoluber_dichrous	ventral	Dog	0.005
RAB03572	Drymoluber_dichrous	ventral	Gecko	0.029631507
RAB03572	Drymoluber_dichrous	ventral	Human	0.008133689
RAB03572	Drymoluber_dichrous	ventral	Peafowl	0.079888451
RAB03572	Drymoluber_dichrous	ventral	Snake	0.020373629
RAB03573	Micrurus_lemniscatus	dorsal	Bluetit	0.201553839
RAB03573	Micrurus_lemniscatus	dorsal	Dog	0.034
RAB03573	Micrurus_lemniscatus	dorsal	Gecko	0.129223837
RAB03573	Micrurus_lemniscatus	dorsal	Human	0.044996874
RAB03573	Micrurus_lemniscatus	dorsal	Peafowl	0.207712711
RAB03573	Micrurus_lemniscatus	dorsal	Snake	0.102645385
RAB03573	Micrurus_lemniscatus	ventral	Bluetit	0.174630028
RAB03573	Micrurus_lemniscatus	ventral	Dog	0.024
RAB03573	Micrurus_lemniscatus	ventral	Gecko	0.109555121
RAB03573	Micrurus_lemniscatus	ventral	Human	0.029372446
RAB03573	Micrurus_lemniscatus	ventral	Peafowl	0.188558161
RAB03573	Micrurus_lemniscatus	ventral	Snake	0.083426418
RAB03574	Micrurus_lemniscatus	dorsal	Bluetit	0.178951314
RAB03574	Micrurus_lemniscatus	dorsal	Dog	0.034
RAB03574	Micrurus_lemniscatus	dorsal	Gecko	0.102278308
RAB03574	Micrurus_lemniscatus	dorsal	Human	0.042266336
RAB03574	Micrurus_lemniscatus	dorsal	Peafowl	0.168235616
RAB03574	Micrurus_lemniscatus	dorsal	Snake	0.074542264
RAB03574	Micrurus_lemniscatus	ventral	Bluetit	0.174811048
RAB03574	Micrurus_lemniscatus	ventral	Dog	0.023
RAB03574	Micrurus_lemniscatus	ventral	Gecko	0.110008624
RAB03574	Micrurus_lemniscatus	ventral	Human	0.029592844
RAB03574	Micrurus_lemniscatus	ventral	Peafowl	0.19427083
RAB03574	Micrurus_lemniscatus	ventral	Snake	0.082462451
RAB03576	Oxyrhopus_melanogenys	dorsal	Bluetit	0.141272762
RAB03576	Oxyrhopus_melanogenys	dorsal	Dog	0.022664115
RAB03576	Oxyrhopus_melanogenys	dorsal	Gecko	0.072096652
RAB03576	Oxyrhopus_melanogenys	dorsal	Human	0.033
RAB03576	Oxyrhopus_melanogenys	dorsal	Peafowl	0.141808892
RAB03576	Oxyrhopus_melanogenys	dorsal	Snake	0.066
RAB03576	Oxyrhopus_melanogenys	ventral	Bluetit	0.129922332
RAB03576	Oxyrhopus_melanogenys	ventral	Dog	0.005259096
RAB03576	Oxyrhopus_melanogenys	ventral	Gecko	0.067992478
RAB03576	Oxyrhopus_melanogenys	ventral	Human	0.013
RAB03576	Oxyrhopus_melanogenys	ventral	Peafowl	0.179705048
RAB03576	Oxyrhopus_melanogenys	ventral	Snake	0.052
RAB03577	Chironius_sp	dorsal	Bluetit	0.130472324
RAB03577	Chironius_sp	dorsal	Dog	0.02
RAB03577	Chironius_sp	dorsal	Gecko	0.074276257
RAB03577	Chironius_sp	dorsal	Human	0.030027363
RAB03577	Chironius_sp	dorsal	Peafowl	0.107307218
RAB03577	Chironius_sp	dorsal	Snake	0.053429244
RAB03577	Chironius_sp	ventral	Bluetit	0.131060802
RAB03577	Chironius_sp	ventral	Dog	0.004
RAB03577	Chironius_sp	ventral	Gecko	0.093804399
RAB03577	Chironius_sp	ventral	Human	0.007725792
RAB03577	Chironius_sp	ventral	Peafowl	0.101282497
RAB03577	Chironius_sp	ventral	Snake	0.098381596
RAB03578	Micrurus_lemniscatus	dorsal	Bluetit	0.246936818
RAB03578	Micrurus_lemniscatus	dorsal	Dog	0.029
RAB03578	Micrurus_lemniscatus	dorsal	Gecko	0.089152859
RAB03578	Micrurus_lemniscatus	dorsal	Human	0.042234345
RAB03578	Micrurus_lemniscatus	dorsal	Peafowl	0.172605611
RAB03578	Micrurus_lemniscatus	dorsal	Snake	0.063426002
RAB03578	Micrurus_lemniscatus	ventral	Bluetit	0.165603119
RAB03578	Micrurus_lemniscatus	ventral	Dog	0.019
RAB03578	Micrurus_lemniscatus	ventral	Gecko	0.084058093
RAB03578	Micrurus_lemniscatus	ventral	Human	0.027965782
RAB03578	Micrurus_lemniscatus	ventral	Peafowl	0.172722783
RAB03578	Micrurus_lemniscatus	ventral	Snake	0.068504135
