# Supplementary material for: Ecological drivers of ultraviolet colour evolution in snakes
Source: Nat Commun. 2024 Jun 18;15:5213. doi: 10.1038/s41467-024-49506-4 (PMC11189474; doi:10.1038/s41467-024-49506-4)
Supplement: Supplementary file 8 — Source Data [file 41467_2024_49506_MOESM8_ESM.zip › source_data_files/source_data_Fig4b/source_data_Fig4b_means.csv]

receiver	mean
Dog	0.0102711351928571
Snake	0.0357771121142857
Human	0.0157405548785714
Gecko	0.0427616146928571
Peafowl	0.0874926828642857
Bluetit	0.0903693817214286
